# Supplementary material for: Long-Chain S-Acylation Is a Key Modulator During the Macrophage Inflammatory Response
Source: Mol Cell Proteomics. 2026 Jun 10;25(7):101600. doi: 10.1016/j.mcpro.2026.101600 (PMC13380729; doi:10.1016/j.mcpro.2026.101600)
Supplement: Supporting Table S1 [file mmc4.xlsx]

## Sheet: Description
Supplementary table S1: Benchmark list of hydroxylamine-sensitive S-acylation sites in THP-1 macrophages
Table of content
Sheet
S1-1	Identified hydroxylamine-sensitive S-acyl sites and parent proteins in label-free THP-1 cells
S1-2	List of false positives used to filter site-specific datasets prior to downstream analyses
Headers S1-1
Uniprot ID	Uniprot protein identifiers of parent proteins of mapped sites
Fasta headers	Fasta headers
Protein names	Protein names
Gene;position	Gene name; position of S-acylation site within protein
Peptide sequence	Identified amino acid sequence of the peptide
Precursor m/z	The recalibrated mass-over-charge value of the precursor ion, after correction by MaxQuant
Precursor charge	The charge state of the precursor ion
M0	is the site found in the M0 condition? "+" is yes. Blank is no.
M(LPS+IFNγ)	is the site found in the M(LPS+IFNγ) condition? "+" is yes. Blank is no.
fc.M0	is log2(Raw intensity with hydroxylamine/raw intensity without hydroxylamine) for M0 THP-1 macrophages after imputation on log2 transformed data
fc.LPS	is log2(Raw intensity with hydroxylamine/raw intensity without hydroxylamine) for M(LPS+IFNγ) THP-1 macrophages after imputation on log2 transformed data
pval.M0	is -log10(p-value) for M0 treated THP-1 macrophages after imputation on log2 transformed data
pval.LPS	is -log10(p-value) for M(LPS+IFNγ) THP-1 macrophages after imputation on log2 transformed data
Carbamidomethyl (C) Probabilities	Peptide sequence and localization probability of Carbamidomethyl indicated in parentheses
Localization prob	Probability of Carbamidomethyl localization
Localization prob PBS.1_HA	Probability of Carbamidomethyl localization in M0 (+HA) replicate 1
Localization prob PBS.2_HA	Probability of Carbamidomethyl localization in M0 (+HA) replicate 2
Localization prob PBS.3_HA	Probability of Carbamidomethyl localization in M0 (+HA) replicate 3
Localization prob LPS.1_HA	Probability of Carbamidomethyl localization in M(LPS+IFNγ) (+HA) replicate 1
Localization prob LPS.4_HA	Probability of Carbamidomethyl localization in M(LPS+IFNγ) (+HA) replicate 2
Mass error [ppm]	Mass error of precursor (ppm)
Score	The Andromeda score of the best identified modified peptide containing a site
Score for localization	The Andromeda score of the MS/MS spectrum used for calculating the localization score for this site
site_swisspalm	Sites found in S-acylation validation studies according to Swisspalm database
Disulfide bridge	Site found as part of a disulfide bridge according to the Uniprot database. "+" is yes. Blank is no
IodoTMT (Cai et al., 2023)	"+" if site was also detected and hydroxylamine-sensitive using IodoTMT in Cai et al. (2023) (10.1021/acs.jproteome.3c00525)
nGF-SPE (Ji et al., 2023)	"+" if site was also identified using direct detection nGF-SPE in Ji et al. (2023) (10.1021/acs.analchem.3c01484)
PASSILE (Freyermuth et al., 2026)	"+" if a site was also detected and hydroxylamine-sensitive using PASSILE in Freyermuth et al. (2026) (10.1021/acschembio.5c00824). Sites were considered from supplementary table si_003, the “averages” sheet. Cysteines detected in pair B were used. Cysteines were filtered for >10% average S-acylation percentage, and “reviewed” uniprot ID status
LML (Thinon et al., 2018)	"+" if a site was also detected with lipid metabolic labeling in Thinon et al. (2018) (10.1021/acs.jproteome.8b00002)
Intensity LPS.1_HA	Intensity in M(LPS+IFNγ) with hydroxylamine replicate 1
Intensity LPS.4_HA	Intensity in M(LPS+IFNγ) with hydroxylamine replicate 2
Intensity LPS.1	Intensity in M(LPS+IFNγ) without hydroxylamine replicate 1
Intensity LPS.4	Intensity in M(LPS+IFNγ) without hydroxylamine replicate 2
Intensity PBS.1_HA	Intensity in M0 with hydroxylamine replicate 1
Intensity PBS.2_HA	Intensity in M0 with hydroxylamine replicate 2
Intensity PBS.3_HA	Intensity in M0 with hydroxylamine replicate 3
Intensity PBS.1	Intensity in M0 without hydroxylamine replicate 1
Intensity PBS.2	Intensity in M0 without hydroxylamine replicate 2
Intensity PBS.3	Intensity in M0 without hydroxylamine replicate 3
Gene names	Gene name
Entry	Uniprot protein identifier
Type	Type of enzyme from the ubiquitination machinery

## Sheet: S1-1
Supplementary table S1-1: Identified hydroxylamine-sensitive S-acyl sites and parent proteins in label-free THP-1 cells
Uniprot ID	Fasta headers	Protein names	Gene;position	Peptide sequence	Carbamidomethyl (C) Probabilities	Precursor m/z	Precursor charge	M0	M(LPS+IFNγ)	fc.M0	fc.LPS	pval.M0	pval.LPS	Localization prob	Localization prob PBS.1_HA	Localization prob PBS.2_HA	Localization prob PBS.3_HA	Localization prob LPS.1_HA	Localization prob LPS.4_HA	Mass error [ppm]	Score	Score for localization	site_swisspalm	Disulfide bridge	Uniprot;position	IodoTMT (Cai et al., 2023)	nGF-SPE (Ji et al., 2023)	PASSILE (Freyermuth et al., 2026)	LML (Thinon et al., 2018)	Intensity LPS.1_HA	Intensity LPS.4_HA	Intensity LPS.1	Intensity LPS.4	Intensity PBS.1_HA	Intensity PBS.2_HA	Intensity PBS.3_HA	Intensity PBS.1	Intensity PBS.2	Intensity PBS.3
P01023	sp|P01023|A2MG_HUMAN Alpha-2-macroglobulin OS=Homo sapiens OX=9606 GN=A2M PE=1 SV=3	Alpha-2-macroglobulin	A2M;C689	MCPQLQQYEMHGPEGLR	MC(1)PQLQQYEMHGPEGLR	691.982	3		+					1	1	1	1	1	1	0.48	116.43	40.349		+	P01023;C689					11315000	12294000	0	0	6080300	16827000	16189000	0	8421200	13746000
P49588	sp|P49588|SYAC_HUMAN Alanine--tRNA ligase, cytoplasmic OS=Homo sapiens OX=9606 GN=AARS1 PE=1 SV=2	Alanine--tRNA ligase, cytoplasmic	AARS;C187	DNFWEMGDTGPCGPCSEIHYDR	DNFWEMGDTGPC(0.001)GPC(0.999)SEIHYDR	904.358	3		+		1.84953		0.829884	0.99875	0.982075	0.5	0.995757	0.99875	0.997738	-0.33811	193.11	178.73			P49588;C187					32423000	28196000	12186000	5776300	12737000	2852700	46133000	0	7149100	63112000
P49588	sp|P49588|SYAC_HUMAN Alanine--tRNA ligase, cytoplasmic OS=Homo sapiens OX=9606 GN=AARS1 PE=1 SV=2	Alanine--tRNA ligase, cytoplasmic	AARS;C947	NVGCLQEALQLATSFAQLR	NVGC(1)LQEALQLATSFAQLR	707.037	3		+					1			1	1	1	0.33581	150.91	97.095			P49588;C947					3309600	23568000	0	0	0	0	47783000	0	0	0
Q4L235	sp|Q4L235|ACSF4_HUMAN Beta-alanine-activating enzyme OS=Homo sapiens OX=9606 GN=AASDH PE=1 SV=3	Acyl-CoA synthetase family member 4	AASDH;C766	CVDASPLVVIPTFDK	C(1)VDASPLVVIPTFDK	830.934	2	+	+					1	1	1	1	1	1	0.89909	88.441	88.441			Q4L235;C766					5564400	4189500	0	0	0	4441100	9814400	0	0	0
Q9NRN7	sp|Q9NRN7|ADPPT_HUMAN L-aminoadipate-semialdehyde dehydrogenase-phosphopantetheinyl transferase OS=Homo sapiens OX=9606 GN=AASDHPPT PE=1 SV=2	L-aminoadipate-semialdehyde dehydrogenase-phosphopantetheinyl transferase	AASDHPPT;C23	WAFSCGTWLPSR	WAFSC(1)GTWLPSR	734.346	2		+					1			1	1	1	-2.3789	84.658	60.518			Q9NRN7;C23					5899800	3969300	0	0	0	0	9663400	0	0	0
O95477	sp|O95477|ABCA1_HUMAN Phospholipid-transporting ATPase ABCA1 OS=Homo sapiens OX=9606 GN=ABCA1 PE=1 SV=3	ATP-binding cassette sub-family A member 1	ABCA1;C3	ACWPQLR	AC(1)WPQLR	465.734	2	+	+					1	1	1	1	1	1	0.20192	84.025	56.026	+		O95477;C3					57987000	59809000	0	0	13294000	16186000	26326000	0	0	0
Q99758	sp|Q99758|ABCA3_HUMAN Phospholipid-transporting ATPase ABCA3 OS=Homo sapiens OX=9606 GN=ABCA3 PE=1 SV=2	ATP-binding cassette sub-family A member 3	ABCA3;C1337	GILCALR	GILC(1)ALR	401.734	2	+	+					1	1	1	1	1	1	-0.82022	95.378	95.378			Q99758;C1337					12481000	11839000	0	0	10600000	16622000	24868000	0	0	0
Q9NRK6	sp|Q9NRK6|ABCBA_HUMAN ATP-binding cassette sub-family B member 10, mitochondrial OS=Homo sapiens OX=9606 GN=ABCB10 PE=1 SV=2	ATP-binding cassette sub-family B member 10, mitochondrial	ABCB10;C102	CGAFAGPGAPR	C(1)GAFAGPGAPR	530.753	2		+					1	1	0	0	1	1	-1.1832	71.501	71.501			Q9NRK6;C102					2753700	3761400	0	0	2600300	1283700	2179000	0	0	0
O75955	sp|O75955|FLOT1_HUMAN Flotillin-1 OS=Homo sapiens OX=9606 GN=FLOT1 PE=1 SV=3	Flotillin-1	FLOT1;C34	VFVLPCIQQIQRISLNTLTLNVK	VFVLPC(1)IQQIQRISLNTLTLNVK	899.854	3	+		8.45975		2.11284		1	1	1	1	1	1	0.54203	163.45	42.711	+		O75955;C34		+		+	1845200000	0	0	0	897310000	793820000	2378600000	0	3902200	10992000
O15439	sp|O15439|MRP4_HUMAN ATP-binding cassette sub-family C member 4 OS=Homo sapiens OX=9606 GN=ABCC4 PE=1 SV=3	Multidrug resistance-associated protein 4	ABCC4;C19	MLPVYQEVKPNPLQDANLCSR	MLPVYQEVKPNPLQDANLC(1)SR	844.086	3	+	+					1	1	1	1	1	1	0.085835	166.28	74.662			O15439;C19	+				371820000	128490000	0	0	232330000	36540000	553700000	0	0	0
P28288	sp|P28288|ABCD3_HUMAN ATP-binding cassette sub-family D member 3 OS=Homo sapiens OX=9606 GN=ABCD3 PE=1 SV=1	ATP-binding cassette sub-family D member 3	ABCD3;C472	SGANVLICGPNGCGK	SGANVLIC(0.999)GPNGC(0.001)GK	786.369	2		+		1.8062		1.07675	0.999278	0.871141	0.999278	0.842308	0.98135	0.828392	-1.4082	127.42	127.42			P28288;C472					6145800	8370200	0	2824900	3090800	7236800	11842000	1683900	2727800	0
P61221	sp|P61221|ABCE1_HUMAN ATP-binding cassette sub-family E member 1 OS=Homo sapiens OX=9606 GN=ABCE1 PE=1 SV=1	ATP-binding cassette sub-family E member 1	ABCE1;C65	KCPFGALSIVNLPSNLEK	KC(1)PFGALSIVNLPSNLEK	663.028	3		+		4.42586		0.885863	1	1	0	1	1	1	-0.26519	237.41	62.813	+		P61221;C65					69106000	14612000	1702800	1283600	29827000	2988000	67568000	0	4471300	9654500
Q9NUJ1	sp|Q9NUJ1|ABHDA_HUMAN Palmitoyl-protein thioesterase ABHD10, mitochondrial OS=Homo sapiens OX=9606 GN=ABHD10 PE=1 SV=1	Mycophenolic acid acyl-glucuronide esterase, mitochondrial	ABHD10;C239	EAEHHCLLHSPIPVNCPIR	EAEHHCLLHSPIPVNC(1)PIR	587.541	4		+		3.37185		0.854224	1	1	1	1	1	1	0.59245	159.13	159.13			Q9NUJ1;C239					36473000	11566000	0	1883000	15592000	8947900	49198000	0	6845600	23917000
Q8N2K0	sp|Q8N2K0|ABD12_HUMAN Lysophosphatidylserine lipase ABHD12 OS=Homo sapiens OX=9606 GN=ABHD12 PE=1 SV=2	Monoacylglycerol lipase ABHD12	ABHD12;C323	HISCPLLILHAEDDPVVPFQLGRK	HISC(1)PLLILHAEDDPVVPFQLGRK	689.374	4	+	+					1	1		1	1	1	-1.0752	111.83	92.492			Q8N2K0;C323					14858000	26889000	0	0	12494000	0	26988000	0	0	0
O95870	sp|O95870|ABHGA_HUMAN Phosphatidylserine lipase ABHD16A OS=Homo sapiens OX=9606 GN=ABHD16A PE=1 SV=3	Abhydrolase domain-containing protein 16A	ABHD16A;C205	LPCQITSYLVAHTLGRR	LPC(1)QITSYLVAHTLGRR	497.024	4	+	+	6.62498		1.27177		1	1	1	1	1	1	0.087321	193.77	65.943	+		O95870;C205					389040000	171240000	0	0	211620000	12088000	1010800000	0	0	2997900
O95870	sp|O95870|ABHGA_HUMAN Phosphatidylserine lipase ABHD16A OS=Homo sapiens OX=9606 GN=ABHD16A PE=1 SV=3	Abhydrolase domain-containing protein 16A	ABHD16A;C258	LLACDGNEIDTMFVDRR	LLAC(1)DGNEIDTMFVDRR	675.656	3		+		1.90364		0.981316	1	1	1	1	1	1	-0.401	153.23	87.519			O95870;C258					69880000	78131000	23234000	16786000	22888000	21141000	58976000	5088200	14152000	63306000
O95870	sp|O95870|ABHGA_HUMAN Phosphatidylserine lipase ABHD16A OS=Homo sapiens OX=9606 GN=ABHD16A PE=1 SV=3	Abhydrolase domain-containing protein 16A	ABHD16A;C7	LLSCVLGPR	LLSC(1)VLGPR	507.792	2	+	+	1.45754	1.65157	1.94573	1.39567	1	1	1	1	1	1	0.40529	136.16	126.28			O95870;C7					78406000	81763000	26830000	24207000	33174000	68291000	67264000	14984000	22811000	21522000
Q96GS6	sp|Q96GS6|AB17A_HUMAN Alpha/beta hydrolase domain-containing protein 17A OS=Homo sapiens OX=9606 GN=ABHD17A PE=1 SV=1	Alpha/beta hydrolase domain-containing protein 17A	ABHD17A;C230	TYCFDAFPNIEK	TYC(1)FDAFPNIEK	752.842	2	+	+	7.93412	6.8769	3.21304	1.54434	1	1	1	1	1	1	-0.11298	217.45	169.58	+		Q96GS6;C230		+			185540000	166880000	1274600	0	431250000	854700000	1291400000	0	3452200	6723800
Q5VST6	sp|Q5VST6|AB17B_HUMAN Alpha/beta hydrolase domain-containing protein 17B OS=Homo sapiens OX=9606 GN=ABHD17B PE=1 SV=1	Alpha/beta hydrolase domain-containing protein 17B	ABHD17B;C210	TYCFDAFPNIDK	TYC(1)FDAFPNIDK	745.835	2	+	+	7.64182	8.02605	4.20503	2.04095	1	1	1	1	1	1	0.9383	246.59	163.38	+		Q5VST6;C210		+		+	2024100000	1614600000	7171500	6706900	1204400000	2080600000	3276200000	6534100	9803800	16088000
Q6PCB6	sp|Q6PCB6|AB17C_HUMAN Alpha/beta hydrolase domain-containing protein 17C OS=Homo sapiens OX=9606 GN=ABHD17C PE=1 SV=2	Alpha/beta hydrolase domain-containing protein 17C	ABHD17C;C251	TYCFDAFPSIDK	TYC(1)FDAFPSIDK	732.329	2	+	+					1	1	1	1	1	1	0.31347	174.98	125.75	+		Q6PCB6;C251		+			80918000	83408000	0	0	70644000	106380000	200750000	0	0	0
P09110	sp|P09110|THIK_HUMAN 3-ketoacyl-CoA thiolase, peroxisomal OS=Homo sapiens OX=9606 GN=ACAA1 PE=1 SV=2	3-ketoacyl-CoA thiolase, peroxisomal	ACAA1;C123	QCSSGLQAVASIAGGIR	QC(1)SSGLQAVASIAGGIR	837.933	2		+		4.55605		1.67901	1	1	1	1	1	1	0.60874	249.19	164.68			P09110;C123					99410000	83065000	4688700	3182600	48875000	11205000	128730000	2844300	6487900	11679000
P09110	sp|P09110|THIK_HUMAN 3-ketoacyl-CoA thiolase, peroxisomal OS=Homo sapiens OX=9606 GN=ACAA1 PE=1 SV=2	3-ketoacyl-CoA thiolase, peroxisomal	ACAA1;C177	DCLIPMGITSENVAER	DC(1)LIPMGITSENVAER	902.932	2	+	+	2.23976	2.70183	1.85646	1.7729	1	1	1	1	1	1	-1.9591	155.24	72.958			P09110;C177			+		92373000	77201000	14920000	11291000	39718000	46724000	81066000	5975800	10372000	23036000
P09110	sp|P09110|THIK_HUMAN 3-ketoacyl-CoA thiolase, peroxisomal OS=Homo sapiens OX=9606 GN=ACAA1 PE=1 SV=2	3-ketoacyl-CoA thiolase, peroxisomal	ACAA1;C381	VNPLGGAVALGHPLGCTGAR	VNPLGGAVALGHPLGC(1)TGAR	639.676	3	+	+	2.85043	3.42472	1.47636	2.90905	1	1	1	1	1	1	0.20889	100.28	72.086			P09110;C381					427580000	263410000	40001000	24417000	159950000	232640000	295010000	14306000	23947000	85417000
P42765	sp|P42765|THIM_HUMAN 3-ketoacyl-CoA thiolase, mitochondrial OS=Homo sapiens OX=9606 GN=ACAA2 PE=1 SV=2	3-ketoacyl-CoA thiolase, mitochondrial	ACAA2;C92	LCGSGFQSIVNGCQEICVK	LC(1)GSGFQSIVNGCQEICVK	1146.53	2	+	+					1	0.998857		1	1	1	-0.059947	254.1	254.1	+		P42765;C92			+	+	6459500	8642800	0	0	7418900	0	16238000	0	0	0
P14618	sp|P14618|KPYM_HUMAN Pyruvate kinase PKM OS=Homo sapiens OX=9606 GN=PKM PE=1 SV=4	Pyruvate kinase PKM	PKM;C358	KPRPTRAEGSDVANAVLDGADCIMLSGETAK	KPRPTRAEGSDVANAVLDGADC(1)IMLSGETAK	812.153	4	+		7.20082		1.5196		1	1	1	1	1	1	0.024389	230.79	46.785			P14618;C358				+	1341500000	10589000	191350000	93635000	574850000	40999000	1297900000	0	0	8769300
P04839	sp|P04839|CY24B_HUMAN Cytochrome b-245 heavy chain OS=Homo sapiens OX=9606 GN=CYBB PE=1 SV=2	Cytochrome b-245 heavy chain	CYBB;C85	NLLSFLRGSSACCSTR	NLLSFLRGSSAC(1)C(1)STR	610.298	3	+		7.1663		2.57967		1	1	1	1	1	0.5	-1.206	124.98	68.944			P04839;C85					1251500000	1293000000	0	0	896850000	1641600000	2541300000	3779500	13542000	24667000
Q9H845	sp|Q9H845|ACAD9_HUMAN Complex I assembly factor ACAD9, mitochondrial OS=Homo sapiens OX=9606 GN=ACAD9 PE=1 SV=1	Acyl-CoA dehydrogenase family member 9, mitochondrial	ACAD9;C179	LASGEHIAAFCLTEPASGSDAASIR	LASGEHIAAFC(1)LTEPASGSDAASIR	844.411	3		+		1.98037		1.13948	1	1		1	1	1	0.72258	112.47	112.47			Q9H845;C179					26572000	10510000	7879300	0	9610000	0	37918000	1627800	6302400	34840000
Q9H845	sp|Q9H845|ACAD9_HUMAN Complex I assembly factor ACAD9, mitochondrial OS=Homo sapiens OX=9606 GN=ACAD9 PE=1 SV=1	Acyl-CoA dehydrogenase family member 9, mitochondrial	ACAD9;C507	FEENTYCFGR	FEENTYC(1)FGR	661.777	2	+	+	3.07081	3.55719	4.47354	1.25236	1	1	1	1	1	1	-3.0238	189.7	59.245			Q9H845;C507					165120000	170940000	17430000	11687000	64130000	108940000	132560000	7789400	12680000	15806000
P49748	sp|P49748|ACADV_HUMAN Very long-chain specific acyl-CoA dehydrogenase, mitochondrial OS=Homo sapiens OX=9606 GN=ACADVL PE=1 SV=1	Very long-chain specific acyl-CoA dehydrogenase, mitochondrial	ACADVL;C156	ELGAFGLQVPSELGGVGLCNTQYAR	ELGAFGLQVPSELGGVGLC(1)NTQYAR	879.443	3	+	+					1	1		1	1	1	1.057	129.9	128.98			P49748;C156			+		6162700	8076300	0	0	5817000	0	19435000	0	0	0
P49748	sp|P49748|ACADV_HUMAN Very long-chain specific acyl-CoA dehydrogenase, mitochondrial OS=Homo sapiens OX=9606 GN=ACADVL PE=1 SV=1	Very long-chain specific acyl-CoA dehydrogenase, mitochondrial	ACADVL;C215	LASGETVAAFCLTEPSSGSDAASIR	LASGETVAAFC(1)LTEPSSGSDAASIR	833.067	3		+		2.94457		0.470011	1	1	0	1	1	1	-0.053717	136.62	88.627			P49748;C215					25190000	13614000	0	5883200	12102000	2765000	0	0	0	20506000
P49748	sp|P49748|ACADV_HUMAN Very long-chain specific acyl-CoA dehydrogenase, mitochondrial OS=Homo sapiens OX=9606 GN=ACADVL PE=1 SV=1	Very long-chain specific acyl-CoA dehydrogenase, mitochondrial	ACADVL;C477	LFVALQGCMDK	LFVALQGC(1)MDK	641.32	2		+					1			1	1	1	1.7562	116.52	92.062			P49748;C477			+		10053000	7991400	0	0	0	0	13651000	0	0	0
P49748	sp|P49748|ACADV_HUMAN Very long-chain specific acyl-CoA dehydrogenase, mitochondrial OS=Homo sapiens OX=9606 GN=ACADVL PE=1 SV=1	Very long-chain specific acyl-CoA dehydrogenase, mitochondrial	ACADVL;C603	MLCDTWCIEAAAR	MLC(1)DTWCIEAAAR	832.865	2		+					0.999722	0.942727		0.998993	0.997288	0.913123	1.952	84.17	70.977			P49748;C603			+		4070100	3490200	0	0	2157100	0	8254300	0	0	4240400
P24752	sp|P24752|THIL_HUMAN Acetyl-CoA acetyltransferase, mitochondrial OS=Homo sapiens OX=9606 GN=ACAT1 PE=1 SV=1	Acetyl-CoA acetyltransferase, mitochondrial	ACAT1;C119	QAVLGAGLPISTPCTTINK	QAVLGAGLPISTPC(1)TTINK	971.027	2	+	+	3.0308	3.36352	2.21833	1.76838	1	1	1	1	1	1	0.11602	274.45	203.85			P24752;C119					647430000	640620000	66956000	58474000	326280000	450690000	740830000	30491000	53650000	122000000
P24752	sp|P24752|THIL_HUMAN Acetyl-CoA acetyltransferase, mitochondrial OS=Homo sapiens OX=9606 GN=ACAT1 PE=1 SV=1	Acetyl-CoA acetyltransferase, mitochondrial	ACAT1;C413	QGEYGLASICNGGGGASAMLIQKL	QGEYGLASIC(1)NGGGGASAMLIQKL	799.063	3		+		4.04954		1.51006	1	1	1	1	1	1	-0.21137	172.81	54.235			P24752;C413					236680000	141810000	16381000	7472400	134520000	11987000	147430000	2531700	8964400	24780000
Q9BWD1	sp|Q9BWD1|THIC_HUMAN Acetyl-CoA acetyltransferase, cytosolic OS=Homo sapiens OX=9606 GN=ACAT2 PE=1 SV=2	Acetyl-CoA acetyltransferase, cytosolic	ACAT2;C360	VNIEGGAIALGHPLGASGCR	VNIEGGAIALGHPLGASGC(1)R	650.339	3	+	+	3.03358		1.32199		1	1	1	1	1	1	0.94996	102.89	102.89			Q9BWD1;C360					18050000	15502000	0	0	15103000	15657000	30749000	0	0	8793400
Q9BWD1	sp|Q9BWD1|THIC_HUMAN Acetyl-CoA acetyltransferase, cytosolic OS=Homo sapiens OX=9606 GN=ACAT2 PE=1 SV=2	Acetyl-CoA acetyltransferase, cytosolic	ACAT2;C65	RATVAPEDVSEVIFGHVLAAGCGQNPVR	RATVAPEDVSEVIFGHVLAAGC(1)GQNPVR	738.13	4		+					1	1		1	1	1	-1.938	232.02	218.88	+		Q9BWD1;C65				+	23942000	15231000	0	0	21050000	0	67482000	0	3301500	0
Q9BWD1	sp|Q9BWD1|THIC_HUMAN Acetyl-CoA acetyltransferase, cytosolic OS=Homo sapiens OX=9606 GN=ACAT2 PE=1 SV=2	Acetyl-CoA acetyltransferase, cytosolic	ACAT2;C88	QASVGAGIPYSVPAWSCQMICGSGLK	QASVGAGIPYSVPAWSC(0.998)QMIC(0.002)GSGLK	931.445	3	+	+					0.998059	0.998059		0.996089	0.993408	0.986377	-0.40717	106.67	106.67			Q9BWD1;C88					18185000	16433000	0	0	15166000	0	31015000	0	0	0
Q9H3P7	sp|Q9H3P7|GCP60_HUMAN Golgi resident protein GCP60 OS=Homo sapiens OX=9606 GN=ACBD3 PE=1 SV=4	Golgi resident protein GCP60	ACBD3;C129	QVLMGPYNPDTCPEVGFFDVLGNDRR	QVLMGPYNPDTC(1)PEVGFFDVLGNDRR	999.472	3		+					1			1	1	1	-1.5788	78.451	69.152			Q9H3P7;C129					4224500	4345600	0	0	0	0	17282000	0	0	0
Q9UKV3	sp|Q9UKV3|ACINU_HUMAN Apoptotic chromatin condensation inducer in the nucleus OS=Homo sapiens OX=9606 GN=ACIN1 PE=1 SV=2	Apoptotic chromatin condensation inducer in the nucleus	ACIN1;C1052	SHCFVTYSTVEEAVATR	SHC(1)FVTYSTVEEAVATR	652.976	3		+		3.49147		0.806492	1	1		1	1	1	-2.0206	157.58	87.388			Q9UKV3;C1052					22958000	20288000	0	3305800	13948000	0	29836000	0	6176000	14616000
Q9UKV3	sp|Q9UKV3|ACINU_HUMAN Apoptotic chromatin condensation inducer in the nucleus OS=Homo sapiens OX=9606 GN=ACIN1 PE=1 SV=2	Apoptotic chromatin condensation inducer in the nucleus	ACIN1;C1083	FLCADYAEQDELDYHR	FLC(1)ADYAEQDELDYHR	682.295	3		+		3.58781		2.20307	1			1	1	1	0.91103	174.59	95.236			Q9UKV3;C1083					21235000	15306000	1723400	0	0	0	48031000	0	6409400	23280000
Q9UKV3	sp|Q9UKV3|ACINU_HUMAN Apoptotic chromatin condensation inducer in the nucleus OS=Homo sapiens OX=9606 GN=ACIN1 PE=1 SV=2	Apoptotic chromatin condensation inducer in the nucleus	ACIN1;C1223	AAPCIYWLPLTDSQIVQK	AAPC(1)IYWLPLTDSQIVQK	1052.05	2		+		2.94098		1.09684	1	1	0	1	1	1	-0.23189	160.22	160.22			Q9UKV3;C1223					38859000	11279000	6546800	0	15750000	3253000	48177000	0	4324200	15586000
P53396	sp|P53396|ACLY_HUMAN ATP-citrate synthase OS=Homo sapiens OX=9606 GN=ACLY PE=1 SV=3	ATP-citrate synthase	ACLY;C633	GVTIIGPATVGGIKPGCFK	GVTIIGPATVGGIKPGC(1)FK	624.685	3		+		2.46529		3.01909	1		1	1	1	1	-1.5067	161.32	65.225	+		P53396;C633				+	54240000	26497000	9847100	4785800	0	32614000	51674000	3327300	6317900	23908000
Q8WXI4	sp|Q8WXI4|ACO11_HUMAN Acyl-coenzyme A thioesterase 11 OS=Homo sapiens OX=9606 GN=ACOT11 PE=1 SV=1	Acyl-coenzyme A thioesterase 11	ACOT11;C368	YIVSCK	YIVSC(1)K	385.199	2		+					1	1	1	1	1	1	0.59004	72.021	72.021			Q8WXI4;C368					5712500	5289400	0	0	3352600	0	0	1336900	2108400	0
Q8WXI4	sp|Q8WXI4|ACO11_HUMAN Acyl-coenzyme A thioesterase 11 OS=Homo sapiens OX=9606 GN=ACOT11 PE=1 SV=1	Acyl-coenzyme A thioesterase 11	ACOT11;C498	RKPCDNGDPYVIALR	RKPC(1)DNGDPYVIALR	591.974	3	+	+	3.94164	4.66355	3.00586	2.66551	1	1	1	1	1	1	-0.40791	151.22	151.22			Q8WXI4;C498					238680000	205170000	9315000	8184800	134730000	334100000	331310000	9311800	18355000	24051000
Q8N9L9	sp|Q8N9L9|ACOT4_HUMAN Peroxisomal succinyl-coenzyme A thioesterase OS=Homo sapiens OX=9606 GN=ACOT4 PE=1 SV=2	Acyl-coenzyme A thioesterase 4	ACOT4;C407	QILAFFCK	QILAFFC(1)K	513.776	2	+	+					1	1	1	1	1	1	-0.67339	91.041	68.422			Q8N9L9;C407					24308000	14936000	0	0	9164300	19484000	29401000	0	0	0
O00154	sp|O00154|BACH_HUMAN Cytosolic acyl coenzyme A thioester hydrolase OS=Homo sapiens OX=9606 GN=ACOT7 PE=1 SV=3	Cytosolic acyl coenzyme A thioester hydrolase	ACOT7;C288	GCVITISGR	GC(1)VITISGR	481.758	2		+					1	1	1	1	1	1	0.47147	94.302	60.436			O00154;C288					11533000	16572000	0	0	8320600	17554000	12414000	3012400	0	0
Q15067	sp|Q15067|ACOX1_HUMAN Peroxisomal acyl-coenzyme A oxidase 1 OS=Homo sapiens OX=9606 GN=ACOX1 PE=1 SV=3	Peroxisomal acyl-coenzyme A oxidase 1	ACOX1;C199	CYGLHAFIVPIR	C(1)YGLHAFIVPIR	482.596	3	+	+	3.87217	4.52218	1.68671	1.36808	1	1	1	1	1	1	-0.2954	143.89	132.78			Q15067;C199					47976000	22655000	0	1217900	14640000	11146000	55754000	0	1527900	0
Q15067	sp|Q15067|ACOX1_HUMAN Peroxisomal acyl-coenzyme A oxidase 1 OS=Homo sapiens OX=9606 GN=ACOX1 PE=1 SV=3	Peroxisomal acyl-coenzyme A oxidase 1	ACOX1;C297	ACTIAIR	AC(1)TIAIR	402.723	2	+	+	1.26601	2.06166	2.39128	0.971743	1	1	0	1	1	1	0.33941	89.673	58.167			Q15067;C297					22194000	29322000	6770800	5515000	12085000	12665000	13401000	5339500	5543800	4981500
Q15067	sp|Q15067|ACOX1_HUMAN Peroxisomal acyl-coenzyme A oxidase 1 OS=Homo sapiens OX=9606 GN=ACOX1 PE=1 SV=3	Peroxisomal acyl-coenzyme A oxidase 1	ACOX1;C392	AFTSWTANTGIEACR	AFTSWTANTGIEAC(1)R	842.891	2		+		1.60216		1.04762	1		0	1	1	1	0.64933	136.96	124.42			Q15067;C392					8905900	9084200	3433400	2556500	0	1996500	13563000	0	0	6145600
O15254	sp|O15254|ACOX3_HUMAN Peroxisomal acyl-coenzyme A oxidase 3 OS=Homo sapiens OX=9606 GN=ACOX3 PE=1 SV=2	Peroxisomal acyl-coenzyme A oxidase 3	ACOX3;C426	EACGGHGYLAMNR	EAC(1)GGHGYLAMNR	479.212	3	+	+					1		1	1	1	1	-0.45922	62.924	59.57			O15254;C426					5907500	5699500	0	0	0	9405800	8237600	0	0	0
P11117	sp|P11117|PPAL_HUMAN Lysosomal acid phosphatase OS=Homo sapiens OX=9606 GN=ACP2 PE=1 SV=3	Lysosomal acid phosphatase	ACP2;C345	APWPLSLPGCPHR	APWPLSLPGC(1)PHR	496.591	3		+		1.99309		1.24259	1	1	1	1	1	1	-0.07781	142.1	68.515		+	P11117;C345					70307000	56077000	20002000	12438000	20160000	34090000	49394000	0	0	17104000
Q96CM8	sp|Q96CM8|ACSF2_HUMAN Medium-chain acyl-CoA ligase ACSF2, mitochondrial OS=Homo sapiens OX=9606 GN=ACSF2 PE=1 SV=2	Acyl-CoA synthetase family member 2, mitochondrial	ACSF2;C64	MVSTPIGGLSYVQGCTK	MVSTPIGGLSYVQGC(1)TK	899.447	2	+	+	1.63034	1.299	1.37509	1.16689	1		1	1	1	1	1.5356	109	88.552			Q96CM8;C64					11036000	6472100	4071800	2897300	0	7876700	10116000	0	1847900	0
P33121	sp|P33121|ACSL1_HUMAN Long-chain-fatty-acid--CoA ligase 1 OS=Homo sapiens OX=9606 GN=ACSL1 PE=1 SV=1	Long-chain-fatty-acid--CoA ligase 1	ACSL1;C132	QVAELSECIGSALIQK	QVAELSEC(1)IGSALIQK	873.459	2	+	+		1.12677		1.12866	1	1		1	1	1	-0.54764	186.58	146.07			P33121;C132					19517000	20467000	9795400	8551900	6450100	0	8599000	0	0	0
P33121	sp|P33121|ACSL1_HUMAN Long-chain-fatty-acid--CoA ligase 1 OS=Homo sapiens OX=9606 GN=ACSL1 PE=1 SV=1	Long-chain-fatty-acid--CoA ligase 1	ACSL1;C274	RKPKPPAPEDLAVICFTSGTTGNPK	RKPKPPAPEDLAVIC(1)FTSGTTGNPK	671.107	4		+		2.30146		0.939165	1	1	0	0	1	1	0.13241	73.546	61.37			P33121;C274					26942000	20829000	7314600	3157100	13610000	3572700	13191000	0	0	0
P33121	sp|P33121|ACSL1_HUMAN Long-chain-fatty-acid--CoA ligase 1 OS=Homo sapiens OX=9606 GN=ACSL1 PE=1 SV=1	Long-chain-fatty-acid--CoA ligase 1	ACSL1;C297	NIVSDCSAFVK	NIVSDC(1)SAFVK	620.306	2		+		3.91233		0.403298	1	1			1	1	-0.89371	91.584	54.066			P33121;C297					158760000	158910000	73265000	0	36688000	0	0	0	0	0
P33121	sp|P33121|ACSL1_HUMAN Long-chain-fatty-acid--CoA ligase 1 OS=Homo sapiens OX=9606 GN=ACSL1 PE=1 SV=1	Long-chain-fatty-acid--CoA ligase 1	ACSL1;C332	VVECVMLCHGAK	VVEC(1)VMLCHGAK	490.902	3		+					0.999729				0.999729	0.999601	-3.7731	72.652	72.652			P33121;C332					23935000	19975000	0	0	0	0	0	0	0	0
O95573	sp|O95573|ACSL3_HUMAN Fatty acid CoA ligase Acsl3 OS=Homo sapiens OX=9606 GN=ACSL3 PE=1 SV=3	Long-chain-fatty-acid--CoA ligase 3	ACSL3;C450	LLLCGGAPLSATTQR	LLLC(1)GGAPLSATTQR	779.425	2	+	+	1.55635	1.56082	1.77753	0.882158	1	1	1	1	1	1	0.44453	142.07	99.5			O95573;C450					28219000	34007000	11992000	9194100	17369000	34776000	27388000	7101900	8960800	10218000
O95573	sp|O95573|ACSL3_HUMAN Fatty acid CoA ligase Acsl3 OS=Homo sapiens OX=9606 GN=ACSL3 PE=1 SV=3	Long-chain-fatty-acid--CoA ligase 3	ACSL3;C561	WLCTGDIGEFEPDGCLK	WLC(1)TGDIGEFEPDGCLK	1032.96	2		+					1	1		1	1	1	0.095217	126.76	126.76			O95573;C561					8806700	3113600	0	0	0	0	10982000	0	0	6399100
O95573	sp|O95573|ACSL3_HUMAN Fatty acid CoA ligase Acsl3 OS=Homo sapiens OX=9606 GN=ACSL3 PE=1 SV=3	Long-chain-fatty-acid--CoA ligase 3	ACSL3;C573	WLCTGDIGEFEPDGCLK	WLCTGDIGEFEPDGC(1)LK	1032.96	2		+					1			1	1	1	-1.2263	156.36	156.36			O95573;C573					12565000	3086900	0	0	0	0	11398000	0	0	5084900
O60488	sp|O60488|ACSL4_HUMAN Long-chain-fatty-acid--CoA ligase 4 OS=Homo sapiens OX=9606 GN=ACSL4 PE=1 SV=2	Long-chain-fatty-acid--CoA ligase 4	ACSL4;C303	GVMMHHSNLIAGMTGQCERIPGLGPK	GVMMHHSNLIAGMTGQC(1)ERIPGLGPK	698.596	4	+	+	3.19185		1.44957		1	1	1	1	1	1	-0.53802	114.28	104.41			O60488;C303					27772000	26845000	0	0	14066000	18496000	23127000	0	0	5876300
O60488	sp|O60488|ACSL4_HUMAN Long-chain-fatty-acid--CoA ligase 4 OS=Homo sapiens OX=9606 GN=ACSL4 PE=1 SV=2	Long-chain-fatty-acid--CoA ligase 4	ACSL4;C363	GDCTVLKPTLMAAVPEIMDR	GDC(1)TVLKPTLMAAVPEIMDR	739.707	3		+					1			1	1	1	0.074638	113.99	84.493			O60488;C363					42529000	10184000	0	0	0	0	26375000	0	0	0
O60488	sp|O60488|ACSL4_HUMAN Long-chain-fatty-acid--CoA ligase 4 OS=Homo sapiens OX=9606 GN=ACSL4 PE=1 SV=2	Long-chain-fatty-acid--CoA ligase 4	ACSL4;C420	GYDAPLCNLLLFK	GYDAPLC(1)NLLLFK	762.4	2		+		3.53426		2.65487	1	1	1	1	1	1	0.63186	155.42	129.38			O60488;C420					62685000	30594000	5456900	2618300	14937000	4682600	51036000	0	3223400	7254800
Q7Z403	sp|Q7Z403|TMC6_HUMAN Transmembrane channel-like protein 6 OS=Homo sapiens OX=9606 GN=TMC6 PE=1 SV=2	Transmembrane channel-like protein 6	TMC6;C201	WRGQPGSGGVCSCCGR	WRGQPGSGGVC(1)SC(1)C(1)GR	594.252	3	+		4.46502		1.2916		1	1	1	1	1	0	-0.19836	122.08	98.926			Q7Z403;C201					64940000	48262000	0	0	49062000	129210000	6239200	1358400	0	0
Q9NR19	sp|Q9NR19|ACSA_HUMAN Acetyl-coenzyme A synthetase, cytoplasmic OS=Homo sapiens OX=9606 GN=ACSS2 PE=1 SV=1	Acetyl-coenzyme A synthetase, cytoplasmic	ACSS2;C75	TPCPGPFLR	TPC(1)PGPFLR	522.768	2		+	0.725969	2.31223	1.75741	0.498624	1	1	1	1	1	1	0.94925	105.39	67.032			Q9NR19;C75					13652000	13058000	6574600	0	6231900	14023000	13420000	4233800	7542600	8116100
P60709;P63261	sp|P60709|ACTB_HUMAN Actin, cytoplasmic 1 OS=Homo sapiens OX=9606 GN=ACTB PE=1 SV=1;sp|P63261|ACTG_HUMAN Actin, cytoplasmic 2 OS=Homo sapiens OX=9606 GN=ACTG1 PE=1 SV=1	Actin, cytoplasmic 1;Actin, cytoplasmic 1, N-terminally processed;Actin, cytoplasmic 2;Actin, cytoplasmic 2, N-terminally processed	ACTB;ACTG1;C272	FRCPEALFQPSFLGMESCGIHETTFNSIMK	FRC(1)PEALFQPSFLGMESC(1)GIHETTFNSIMK	884.413	4		+		4.00766		0.634041	1	1	0.999911	1	1	1	0.30643	198.03	196.45			P60709;C272					19474000	467450000	3497700	10059000	10123000	5234200	962550000	0	23073000	0
P60709;Q6S8J3;P63261	sp|P60709|ACTB_HUMAN Actin, cytoplasmic 1 OS=Homo sapiens OX=9606 GN=ACTB PE=1 SV=1;sp|Q6S8J3|POTEE_HUMAN POTE ankyrin domain family member E OS=Homo sapiens OX=9606 GN=POTEE PE=2 SV=3;sp|P63261|ACTG_HUMAN Actin, cytoplasmic 2 OS=Homo sapiens OX=9606 GN=AC	Actin, cytoplasmic 1;Actin, cytoplasmic 1, N-terminally processed;POTE ankyrin domain family member E;Actin, cytoplasmic 2;Actin, cytoplasmic 2, N-terminally processed	ACTB;POTEE;ACTG1;C217	LCYVALDFEQEMATAASSSSLEK	LC(1)YVALDFEQEMATAASSSSLEK	1283.58801;850.729462	2;3		+		3.17134		1.36201	1	1	1	1	1	1	0.17097	188.19	111.66	+		P60709;C217					73964000	43640000	9541400	4168300	31799000	8297000	138030000	1915200	11633000	40481000
P12814	sp|P12814|ACTN1_HUMAN Alpha-actinin-1 OS=Homo sapiens OX=9606 GN=ACTN1 PE=1 SV=2	Alpha-actinin-1	ACTN1;C774	ACLISLGYDIGNDPQGEAEFAR	AC(1)LISLGYDIGNDPQGEAEFAR	799.377751;1198.56299	3;2		+					1	1		1	1	1	-0.30373	137.05	82.34			P12814;C774					11387000	16599000	0	0	18928000	0	39055000	0	4558100	9639500
O43707;P35609;Q08043;P12814	sp|O43707|ACTN4_HUMAN Alpha-actinin-4 OS=Homo sapiens OX=9606 GN=ACTN4 PE=1 SV=2;sp|P35609|ACTN2_HUMAN Alpha-actinin-2 OS=Homo sapiens OX=9606 GN=ACTN2 PE=1 SV=1;sp|Q08043|ACTN3_HUMAN Alpha-actinin-3 OS=Homo sapiens OX=9606 GN=ACTN3 PE=1 SV=2;sp|P12814|ACT	Alpha-actinin-4;Alpha-actinin-2;Alpha-actinin-3;Alpha-actinin-1	ACTN4;ACTN2;ACTN3;ACTN1;C60	TFTAWCNSHLRK	TFTAWC(1)NSHLRK	760.875	2	+	+	1.23432	1.68542	1.6989	1.07859	1	1	1	1	1	1	0.53243	141.73	64.297			O43707;C60					214270000	189950000	77712000	50628000	94228000	257470000	202910000	47599000	86281000	92044000
O43707	sp|O43707|ACTN4_HUMAN Alpha-actinin-4 OS=Homo sapiens OX=9606 GN=ACTN4 PE=1 SV=2	Alpha-actinin-4	ACTN4;C499	ICDQWDALGSLTHSRR	IC(1)DQWDALGSLTHSRR	479.486	4	+	+	1.47762	1.82672	1.89587	1.17978	1	1	1	1	1	1	-1.3223	157.03	75.018	+		O43707;C499				+	113300000	99936000	36445000	24690000	42470000	71575000	150670000	12617000	31782000	52882000
O75882	sp|O75882|ATRN_HUMAN Attractin OS=Homo sapiens OX=9606 GN=ATRN PE=1 SV=2	Attractin	ATRN;C1016	CIEGSYK	C(1)IEGSYK	428.697	2	+		4.08284		1.41217		1	1	0	1			0.027656	81.784	68.915			O75882;C1016					0	0	0	0	36366000	48430000	85430000	6657700	0	3360000
O43707	sp|O43707|ACTN4_HUMAN Alpha-actinin-4 OS=Homo sapiens OX=9606 GN=ACTN4 PE=1 SV=2	Alpha-actinin-4	ACTN4;C793	ACLISLGYDVENDRQGEAEFNR	AC(1)LISLGYDVENDRQGEAEFNR	852.731	3		+					1	1		1	1	1	0.37343	116.39	101.64	+		O43707;C793				+	23093000	28020000	0	0	27999000	0	73996000	0	7583400	16502000
P61163;P42025	sp|P61163|ACTZ_HUMAN Alpha-centractin OS=Homo sapiens OX=9606 GN=ACTR1A PE=1 SV=1;sp|P42025|ACTY_HUMAN Beta-centractin OS=Homo sapiens OX=9606 GN=ACTR1B PE=1 SV=1	Alpha-centractin;Beta-centractin	ACTR1A;ACTR1B;C222	ERACYLSINPQK	ERAC(1)YLSINPQK	493.586	3	+	+	1.45086	1.54203	2.4882	1.24981	1	1	1	1	1	1	-0.28855	134.08	54.343			P61163;C222					38706000	46899000	14612000	14650000	21546000	44840000	39837000	8695100	14830000	14610000
P61163;P42025	sp|P61163|ACTZ_HUMAN Alpha-centractin OS=Homo sapiens OX=9606 GN=ACTR1A PE=1 SV=1;sp|P42025|ACTY_HUMAN Beta-centractin OS=Homo sapiens OX=9606 GN=ACTR1B PE=1 SV=1	Alpha-centractin;Beta-centractin	ACTR1A;ACTR1B;C34	YCFPNYVGRPK	YC(1)FPNYVGRPK	467.564	3	+	+	1.62722	1.5573	2.16897	0.642491	1	1	1	1	1	1	-0.22262	125.97	86.898			P61163;C34					94130000	153130000	47886000	34753000	49908000	135190000	112900000	17801000	36313000	39974000
P61160	sp|P61160|ARP2_HUMAN Actin-related protein 2 OS=Homo sapiens OX=9606 GN=ACTR2 PE=1 SV=1	Actin-related protein 2	ACTR2;C20	CGYAGSNFPEHIFPALVGRPIIR	C(1)GYAGSNFPEHIFPALVGRPIIR	643.588	4		+					1	1		1	1	1	-0.44964	108.18	97.49			P61160;C20					27284000	13969000	0	0	7903100	0	63766000	0	3578200	0
P61158	sp|P61158|ARP3_HUMAN Actin-related protein 3 OS=Homo sapiens OX=9606 GN=ACTR3 PE=1 SV=3	Actin-related protein 3	ACTR3;C189	TLTGTVIDSGDGVTHVIPVAEGYVIGSCIK	TLTGTVIDSGDGVTHVIPVAEGYVIGSC(1)IK	1020.2	3		+		5.49928		0.740845	1	1	1	1	1	1	-0.025365	239.15	95.255	+		P61158;C189				+	120010000	102500000	8114900	0	117220000	5909600	447670000	0	25565000	22372000
P61158	sp|P61158|ARP3_HUMAN Actin-related protein 3 OS=Homo sapiens OX=9606 GN=ACTR3 PE=1 SV=3	Actin-related protein 3	ACTR3;C34	LGYAGNTEPQFIIPSCIAIK	LGYAGNTEPQFIIPSC(1)IAIK	1096.57	2		+		3.40375		1.04113	1	1	1	1	1	1	-0.50199	238.64	88.706			P61158;C34					288180000	88851000	19392000	11788000	115790000	11341000	262320000	2346800	25595000	126430000
Q03169	sp|Q03169|TNAP2_HUMAN Tumor necrosis factor alpha-induced protein 2 OS=Homo sapiens OX=9606 GN=TNFAIP2 PE=1 SV=2	Tumor necrosis factor alpha-induced protein 2	TNFAIP2;C45	GLANVFCVFTK	GLANVFC(1)VFTK	628.329	2	+		3.82508		1.11564		1	1	1	1	1		-0.166	169.09	147.2	+		Q03169;C45	+	+	+		2036600000	0	20775000	9238000	36047000	8329900	46192000	965120	2747100	1837500
O14672	sp|O14672|ADA10_HUMAN Disintegrin and metalloproteinase domain-containing protein 10 OS=Homo sapiens OX=9606 GN=ADAM10 PE=1 SV=1	Disintegrin and metalloproteinase domain-containing protein 10	ADAM10;C639	GYCDVFMR	GYC(1)DVFMR	524.223	2	+	+	1.36207	1.51482	2.46134	1.35802	1	1	1	1	1	1	-0.58337	126.24	86.866		+	O14672;C639					7280900	9588700	2739300	3121000	6313200	11467000	10846000	2506000	4016800	4592400
O14672	sp|O14672|ADA10_HUMAN Disintegrin and metalloproteinase domain-containing protein 10 OS=Homo sapiens OX=9606 GN=ADAM10 PE=1 SV=1	Disintegrin and metalloproteinase domain-containing protein 10	ADAM10;C699	ICSVHTPSSNPK	IC(1)SVHTPSSNPK	442.887	3	+	+	8.33017	8.43034	1.91493	0.962535	1	1	1	1	1	1	0.34811	145.14	145.14			O14672;C699	+				1292200000	1545700000	0	12308000	1092300000	1073700000	1838800000	0	7913100	8460700
O15204	sp|O15204|ADEC1_HUMAN ADAM DEC1 OS=Homo sapiens OX=9606 GN=ADAMDEC1 PE=1 SV=2	ADAM DEC1	ADAMDEC1;C374	CPSGSCVMNQYLSSK	CPSGSC(1)VMNQYLSSK	893.384	2		+		2.35281		0.596037	1				0.999988	0.999967	-0.060496	199.51	199.51		+	O15204;C374					13213000	16228000	0	6308600	0	0	0	0	0	0
P55265	sp|P55265|DSRAD_HUMAN Double-stranded RNA-specific adenosine deaminase OS=Homo sapiens OX=9606 GN=ADAR PE=1 SV=4	Double-stranded RNA-specific adenosine deaminase	ADAR;C125	GVDCLSSHFQELSIYQDQEQR	GVDC(1)LSSHFQELSIYQDQEQR	847.055	3		+		3.06915		1.21339	1				1	1	1.3227	166.28	103.73			P55265;C125					26706000	17011000	3906300	0	0	0	0	0	0	10048000
P55265	sp|P55265|DSRAD_HUMAN Double-stranded RNA-specific adenosine deaminase OS=Homo sapiens OX=9606 GN=ADAR PE=1 SV=4	Double-stranded RNA-specific adenosine deaminase	ADAR;C304	ICDYLFNVSDSSALNLAK	IC(1)DYLFNVSDSSALNLAK	1015.5	2		+					1	1		1	1	1	0.50993	208.27	117.93			P55265;C304					10689000	13248000	0	0	9020200	0	29652000	0	0	7328500
P55265	sp|P55265|DSRAD_HUMAN Double-stranded RNA-specific adenosine deaminase OS=Homo sapiens OX=9606 GN=ADAR PE=1 SV=4	Double-stranded RNA-specific adenosine deaminase	ADAR;C499	LTECQLK	LTEC(1)QLK	446.234	2		+		3.18719		0.475425	1	1	1	1	1	1	-0.13834	144.9	64.803			P55265;C499					73633000	69059000	0	27311000	44469000	0	57193000	19029000	25692000	0
P55265	sp|P55265|DSRAD_HUMAN Double-stranded RNA-specific adenosine deaminase OS=Homo sapiens OX=9606 GN=ADAR PE=1 SV=4	Double-stranded RNA-specific adenosine deaminase	ADAR;C622	SPVTTLLECMHK	SPVTTLLEC(1)MHK	472.572	3		+		1.66944		1.07368	1	1	1	1	1	1	-0.4078	107.24	71.176			P55265;C622					63392000	53036000	23254000	14289000	23950000	32098000	39077000	0	9541200	19440000
P55265	sp|P55265|DSRAD_HUMAN Double-stranded RNA-specific adenosine deaminase OS=Homo sapiens OX=9606 GN=ADAR PE=1 SV=4	Double-stranded RNA-specific adenosine deaminase	ADAR;C773	WFPAVCAHSK	WFPAVC(1)AHSK	401.531	3	+	+	1.09429	3.57299	1.53936	0.453819	1	1	1	1	1	1	-0.11798	94.692	66.056			P55265;C773					79699000	97660000	0	37777000	30480000	71707000	65720000	16907000	25906000	33695000
P55265	sp|P55265|DSRAD_HUMAN Double-stranded RNA-specific adenosine deaminase OS=Homo sapiens OX=9606 GN=ADAR PE=1 SV=4	Double-stranded RNA-specific adenosine deaminase	ADAR;C851	CFNTLTNSFQPSLLGRK	C(1)FNTLTNSFQPSLLGRK	661.675	3	+	+					1	1	1	1	1	1	-1.0933	206.58	67.416			P55265;C851					22929000	10341000	0	0	0	3540300	21009000	0	0	0
Q5KU26	sp|Q5KU26|COL12_HUMAN Collectin-12 OS=Homo sapiens OX=9606 GN=COLEC12 PE=1 SV=3	Collectin-12	COLEC12;C27	RFGIQEGTQCTK	RFGIQEGTQC(1)TK	475.57	3	+		3.39757		1.23294		1	1	1	1			0.10793	200.6	96.82			Q5KU26;C27					0	0	0	0	11699000	25396000	42548000	0	1995600	1601000
Q96D53	sp|Q96D53|COQ8B_HUMAN Atypical kinase COQ8B, mitochondrial OS=Homo sapiens OX=9606 GN=COQ8B PE=1 SV=2	AarF domain-containing protein kinase 4	ADCK4;C147	IVQTLCTVR	IVQTLC(1)TVR	545.308	2	+	+	1.89064	2.43459	1.81809	2.03859	1	1	1	1	1	1	-0.58638	105.57	90.657			Q96D53;C147					7427800	9421000	1407700	1700900	4479100	8027000	6329600	0	2456900	0
Q9Y6M5	sp|Q9Y6M5|ZNT1_HUMAN Proton-coupled zinc antiporter SLC30A1 OS=Homo sapiens OX=9606 GN=SLC30A1 PE=1 SV=3	Zinc transporter 1	SLC30A1;C469	TPAVSISCLELSNNLEK	TPAVSISC(1)LELSNNLEK	937.98	2	+		3.34214		1.70734		1	1	1	1	0	0	-1.4547	239.19	162.32	+		Q9Y6M5;C469	+	+			39724000	28038000	13618000	8434200	10992000	8653400	25462000	2060700	0	0
O60443	sp|O60443|GSDME_HUMAN Gasdermin-E OS=Homo sapiens OX=9606 GN=GSDME PE=1 SV=2	Non-syndromic hearing impairment protein 5	DFNA5;C45	FWCWQRPK	FWC(1)WQRPK	403.199	3	+		3.32833		1.79402		1	1	1	1	1	1	2.9758	89.55	65.252			O60443;C45					0	0	0	0	5148100	15418000	18890000	0	0	1865100
P78527	sp|P78527|PRKDC_HUMAN DNA-dependent protein kinase catalytic subunit OS=Homo sapiens OX=9606 GN=PRKDC PE=1 SV=3	DNA-dependent protein kinase catalytic subunit	PRKDC;C1176	WLLAHCGRPQTECR	WLLAHC(0.997)GRPQTEC(0.003)R	463.724	4	+		3.31243		1.24526		0.997483	0.988358	0.982604	0.978623	0.997483		0.61287	66.533	66.533			P78527;C1176					28592000	0	0	2302500	7860600	30976000	25493000	1764800	0	3483400
O76071	sp|O76071|CIAO1_HUMAN Probable cytosolic iron-sulfur protein assembly protein CIAO1 OS=Homo sapiens OX=9606 GN=CIAO1 PE=1 SV=1	Probable cytosolic iron-sulfur protein assembly protein CIAO1	CIAO1;C245	CICTLSGFHSR	CIC(1)TLSGFHSR	703.321	2	+		3.28412		1.14203		0.999886	0.996541	0.999529	0.973116	0.997964	0.998525	-3.5418	99.815	99.815			O76071;C245					0	27566000	7705500	7448500	14367000	23354000	28523000	0	8440100	0
O60266	sp|O60266|ADCY3_HUMAN Adenylate cyclase type 3 OS=Homo sapiens OX=9606 GN=ADCY3 PE=1 SV=3	Adenylate cyclase type 3	ADCY3;C46	NSGSCLCLPR	NSGSC(1)LC(1)LPR	582.268	2	+	+					1	1	1	1	1	1	-0.049779	176.6	80.755			O60266;C46					24901000	55881000	0	0	21923000	47003000	52957000	0	0	0
O60266	sp|O60266|ADCY3_HUMAN Adenylate cyclase type 3 OS=Homo sapiens OX=9606 GN=ADCY3 PE=1 SV=3	Adenylate cyclase type 3	ADCY3;C48	NSGSCLCLPR	NSGSC(1)LC(1)LPR	582.268	2	+	+					1	1	1	1	1	1	-0.049779	176.6	80.755	+		O60266;C48		+			34076000	26738000	0	0	9896300	27231000	31616000	0	0	0
P51828	sp|P51828|ADCY7_HUMAN Adenylate cyclase type 7 OS=Homo sapiens OX=9606 GN=ADCY7 PE=1 SV=1	Adenylate cyclase type 7	ADCY7;C562	SEDDSYDDEMLSAIEGLSSTRPCCSK	SEDDSYDDEMLSAIEGLSSTRPC(1)C(1)SK	984.744	3	+	+					1	1		1	1	1	-0.67773	159.51	95.138			P51828;C562					134990000	42206000	0	0	17110000	0	78241000	0	0	0
P51828	sp|P51828|ADCY7_HUMAN Adenylate cyclase type 7 OS=Homo sapiens OX=9606 GN=ADCY7 PE=1 SV=1	Adenylate cyclase type 7	ADCY7;C563	SEDDSYDDEMLSAIEGLSSTRPCCSK	SEDDSYDDEMLSAIEGLSSTRPC(1)C(1)SK	984.744	3	+	+					1	1		1	1	1	-0.67773	159.51	95.138			P51828;C563					118730000	42206000	0	0	17110000	0	125140000	0	0	0
P51828	sp|P51828|ADCY7_HUMAN Adenylate cyclase type 7 OS=Homo sapiens OX=9606 GN=ADCY7 PE=1 SV=1	Adenylate cyclase type 7	ADCY7;C655	GTLCTISER	GTLC(1)TISER	518.758	2	+	+		5.61345		1.7138	1		1	1	1	1	-0.10931	141.93	110.22	+		P51828;C655		+			125240000	132690000	0	3050300	0	74549000	108770000	0	0	0
P27695	sp|P27695|APEX1_HUMAN DNA repair nuclease/redox regulator APEX1 OS=Homo sapiens OX=9606 GN=APEX1 PE=1 SV=2	DNA-(apurinic or apyrimidinic site) lyase;DNA-(apurinic or apyrimidinic site) lyase, mitochondrial	APEX1;C138	EGYSGVGLLSRQCPLK	EGYSGVGLLSRQC(1)PLK	588.642	3	+		3.16269		1.44755		1	1	1	1		0	-0.22174	83.54	83.54			P27695;C138			+		0	3839000	0	9771900	11423000	9167100	7019500	0	0	1575000
Q9Y512	sp|Q9Y512|SAM50_HUMAN Sorting and assembly machinery component 50 homolog OS=Homo sapiens OX=9606 GN=SAMM50 PE=1 SV=3	Sorting and assembly machinery component 50 homolog	SAMM50;C457	ICDGVQFGAGIR	IC(1)DGVQFGAGIR	646.824	2	+		3.12406		1.78606		1	1	1	1	0	1	-0.13555	166.16	166.07			Q9Y512;C457					189640000	117920000	12387000	13468000	76854000	89675000	216770000	6359300	17976000	19721000
Q3SXM5	sp|Q3SXM5|HSDL1_HUMAN Inactive hydroxysteroid dehydrogenase-like protein 1 OS=Homo sapiens OX=9606 GN=HSDL1 PE=1 SV=3	Inactive hydroxysteroid dehydrogenase-like protein 1	HSDL1;C265	CSWLVPSPK	C(1)SWLVPSPK	537.276	2	+		3.12302		2.77252		1	1	1	1	0	1	1.0636	112.84	108.74			Q3SXM5;C265	+				15257000	17613000	0	0	6799100	10697000	13155000	0	1357500	0
P40145	sp|P40145|ADCY8_HUMAN Adenylate cyclase type 8 OS=Homo sapiens OX=9606 GN=ADCY8 PE=1 SV=1	Adenylate cyclase type 8	ADCY8;C766	CLPLILRK	C(1)LPLILRK	506.82	2	+	+					1	1	1	1	1	1	0.041377	94.669	86.113			P40145;C766					27607000	40488000	0	0	0	8486900	14856000	0	0	0
P49407	sp|P49407|ARRB1_HUMAN Beta-arrestin-1 OS=Homo sapiens OX=9606 GN=ARRB1 PE=1 SV=2	Beta-arrestin-1	ARRB1;C269	CPVAMEEADDTVAPSSTFCK	CPVAMEEADDTVAPSSTFC(1)K	761.659	3	+		3.10089		1.71577		1	0	1	1	0.999999	0.999995	0.39539	89.261	89.261			P49407;C269					6408700	8537500	6693600	0	0	38893000	41166000	0	4699700	0
P11766	sp|P11766|ADHX_HUMAN Alcohol dehydrogenase class-3 OS=Homo sapiens OX=9606 GN=ADH5 PE=1 SV=4	Alcohol dehydrogenase class-3	ADH5;C132	GLMPDGTSRFTCK	GLMPDGTSRFTC(1)K	490.567	3	+	+					1		1	1	1	1	0.22999	52.576	51.135			P11766;C132					11320000	11305000	0	0	0	11003000	8015600	0	0	0
Q9H2G2	sp|Q9H2G2|SLK_HUMAN STE20-like serine/threonine-protein kinase OS=Homo sapiens OX=9606 GN=SLK PE=1 SV=1	STE20-like serine/threonine-protein kinase	SLK;C993	AELANIERECLNNK	AELANIEREC(1)LNNK	558.614	3	+		3.09629	2.26585	1.41346	0.473547	1	1	1	1	1	1	1.3638	112.51	68.809			Q9H2G2;C993					13261000	12691000	0	6594100	7119200	18528000	11753000	1796700	0	0
P11766	sp|P11766|ADHX_HUMAN Alcohol dehydrogenase class-3 OS=Homo sapiens OX=9606 GN=ADH5 PE=1 SV=4	Alcohol dehydrogenase class-3	ADH5;C170	VCLLGCGISTGYGAAVNTAK	VC(1)LLGCGISTGYGAAVNTAK	1040.51	2	+	+	1.86695		1.86824		1	0.999999		1	0.999999	0.999999	0.12995	170.56	170.56			P11766;C170					6175400	4772300	0	0	9371700	0	14278000	0	1744800	4142300
P10599	sp|P10599|THIO_HUMAN Thioredoxin OS=Homo sapiens OX=9606 GN=TXN PE=1 SV=3	Thioredoxin	TXN;C73	CMPTFQFFKK	C(1)MPTFQFFKK	445.219	3	+		3.08819		1.74678		1	1	1	1	1	1	0.20753	138.78	60.102	+	+	P10599;C73					0	1826100000	407660000	344640000	418100000	553430000	1225600000	28456000	101360000	159860000
P55263	sp|P55263|ADK_HUMAN Adenosine kinase OS=Homo sapiens OX=9606 GN=ADK PE=1 SV=2	Adenosine kinase	ADK;C140	AAEAHVDAHYYEQNEQPTGTCAACITGDNR	AAEAHVDAHYYEQNEQPTGTC(0.999)AAC(0.001)ITGDNR	855.118	4		+		2.5622		1.92945	0.999485	0.979577		0.998674	0.997272	0.981268	-0.16165	119.36	119.36			P55263;C140					11357000	6931700	1987100	0	9171600	0	22240000	0	3105300	13399000
Q99943	sp|Q99943|PLCA_HUMAN 1-acyl-sn-glycerol-3-phosphate acyltransferase alpha OS=Homo sapiens OX=9606 GN=AGPAT1 PE=1 SV=2	1-acyl-sn-glycerol-3-phosphate acyltransferase alpha	AGPAT1;C229	RFTSGQCQVR	RFTSGQC(1)QVR	413.54	3	+		3.07691		1.13849		1	1	1	1	1	1	-0.34062	113.89	55.314			Q99943;C229					15078000	0	8835800	9083700	12027000	16208000	23979000	0	0	8565500
Q9H2P0	sp|Q9H2P0|ADNP_HUMAN Activity-dependent neuroprotector homeobox protein OS=Homo sapiens OX=9606 GN=ADNP PE=1 SV=1	Activity-dependent neuroprotector homeobox protein	ADNP;C109	ILLNCPYCTFNADK	ILLNC(1)PYCTFNADK	898.921	2	+	+	2.08629	2.71072	1.50111	0.797767	0.999996	0.999982	0.999984	0.999983	0.999996	0.999979	-0.61926	159.94	159.94			Q9H2P0;C109					15110000	9547300	3731000	0	8629800	12558000	21581000	1451300	2465400	8535700
Q9BRR6	sp|Q9BRR6|ADPGK_HUMAN ADP-dependent glucokinase OS=Homo sapiens OX=9606 GN=ADPGK PE=1 SV=1	ADP-dependent glucokinase	ADPGK;C40	SLWSSLCLGPAPAPPGPVSPEGR	SLWSSLC(1)LGPAPAPPGPVSPEGR	778.063	3		+					1	1		1	1	1	0.11279	153.23	55.127			Q9BRR6;C40					79140000	33604000	0	0	28546000	0	66064000	0	0	12614000
O75643	sp|O75643|U520_HUMAN U5 small nuclear ribonucleoprotein 200 kDa helicase OS=Homo sapiens OX=9606 GN=SNRNP200 PE=1 SV=2	U5 small nuclear ribonucleoprotein 200 kDa helicase	SNRNP200;C1278	WLSCETQLPVSFR	WLSC(1)ETQLPVSFR	811.903	2	+		3.06723		2.07995		1	1	1	1	1	0	-0.71882	161.86	118.4			O75643;C1278			+		63585000	28994000	5384100	0	10259000	24025000	53396000	1067400	2236700	9361800
Q9BRR6	sp|Q9BRR6|ADPGK_HUMAN ADP-dependent glucokinase OS=Homo sapiens OX=9606 GN=ADPGK PE=1 SV=1	ADP-dependent glucokinase	ADPGK;C470	EGISFHFTPVLVCK	EGISFHFTPVLVC(1)K	545.285	3		+					1	1	0	1	1	1	-1.6304	76.588	50.897			Q9BRR6;C470					26619000	21568000	0	0	22125000	4217200	35765000	0	0	16212000
P08588	sp|P08588|ADRB1_HUMAN Beta-1 adrenergic receptor OS=Homo sapiens OX=9606 GN=ADRB1 PE=1 SV=3	Beta-1 adrenergic receptor	ADRB1;C392	AFQGLLCCARR	AFQGLLC(1)C(1)ARR	451.229	3	+	+					1	1	1	1	1	1	1.1408	179.73	52.79	+		P08588;C392					224040000	190560000	0	0	81256000	195850000	249220000	0	0	0
P08588	sp|P08588|ADRB1_HUMAN Beta-1 adrenergic receptor OS=Homo sapiens OX=9606 GN=ADRB1 PE=1 SV=3	Beta-1 adrenergic receptor	ADRB1;C393	AFQGLLCCARR	AFQGLLC(1)C(1)ARR	451.229	3	+	+					1	1	1	1	1	1	1.1408	179.73	52.79	+		P08588;C393					218360000	188650000	0	0	85798000	194390000	239800000	0	0	0
P25098	sp|P25098|ARBK1_HUMAN Beta-adrenergic receptor kinase 1 OS=Homo sapiens OX=9606 GN=GRK2 PE=1 SV=2	Beta-adrenergic receptor kinase 1	ADRBK1;C559	DCIMHGYMSK	DC(1)IMHGYMSK	414.509	3		+	0.841349	2.52809	1.4436	0.493697	1	1	1	1	1	1	-1.0562	99.283	73.951			P25098;C559					26953000	28405000	0	12944000	22802000	46043000	39488000	15467000	21061000	22126000
Q9Y4W6	sp|Q9Y4W6|AFG32_HUMAN AFG3-like protein 2 OS=Homo sapiens OX=9606 GN=AFG3L2 PE=1 SV=2	AFG3-like protein 2	AFG3L2;C402	NAPCILFIDEIDAVGRK	NAPC(1)ILFIDEIDAVGRK	644.34	3		+		2.37008		0.945994	1	1		1	1	1	0.67116	136.93	66.335			Q9Y4W6;C402			+		17431000	6580300	0	1710200	7164000	0	29466000	0	0	9631900
Q9Y4W6	sp|Q9Y4W6|AFG32_HUMAN AFG3-like protein 2 OS=Homo sapiens OX=9606 GN=AFG3L2 PE=1 SV=2	AFG3-like protein 2	AFG3L2;C525	LASLTPGFSGADVANVCNEAALIAAR	LASLTPGFSGADVANVC(1)NEAALIAAR	863.443	3	+	+					1	1		1	1	1	0.46443	143.09	58.418			Q9Y4W6;C525					13243000	5207900	0	0	6812500	0	20330000	0	0	0
Q4KMQ2	sp|Q4KMQ2|ANO6_HUMAN Anoctamin-6 OS=Homo sapiens OX=9606 GN=ANO6 PE=1 SV=2	Anoctamin-6	ANO6;C355	LCPFWK	LC(1)PFWK	425.718	2	+		3.02855		1.30455		1	1	0	1	0	0	-0.38577	82.141	68.64		+	Q4KMQ2;C355					39152000	47569000	11846000	13241000	21081000	49455000	53528000	0	11501000	8964100
P98194	sp|P98194|AT2C1_HUMAN Calcium-transporting ATPase type 2C member 1 OS=Homo sapiens OX=9606 GN=ATP2C1 PE=1 SV=3	Calcium-transporting ATPase type 2C member 1	ATP2C1;C839	SVFEIGLCSNR	SVFEIGLC(1)SNR	641.316	2	+		3.01923		1.26732		1	1		1	1	0	0.3844	193.38	155.84	+		P98194;C839	+	+			56119000	36319000	1818500	0	25333000	0	46509000	1688100	0	0
Q9Y4W6	sp|Q9Y4W6|AFG32_HUMAN AFG3-like protein 2 OS=Homo sapiens OX=9606 GN=AFG3L2 PE=1 SV=2	AFG3-like protein 2	AFG3L2;C626	MCMTLGGR	MC(1)MTLGGR	463.206	2		+		1.62781		1.06309	1	1	1	1	1	1	0.46254	154.46	107.43			Q9Y4W6;C626					20638000	24606000	7791600	6824100	13587000	26657000	23326000	6916300	10680000	0
Q9UKV8;Q9UL18;Q9HCK5;Q9H9G7	sp|Q9UKV8|AGO2_HUMAN Protein argonaute-2 OS=Homo sapiens OX=9606 GN=AGO2 PE=1 SV=3;sp|Q9UL18|AGO1_HUMAN Protein argonaute-1 OS=Homo sapiens OX=9606 GN=AGO1 PE=1 SV=3;sp|Q9HCK5|AGO4_HUMAN Protein argonaute-4 OS=Homo sapiens OX=9606 GN=AGO4 PE=1 SV=2;sp|Q9H9	Protein argonaute-2;Protein argonaute-1;Protein argonaute-4;Protein argonaute-3	AGO2;AGO1;AGO4;AGO3;C344	HTYLPLEVCNIVAGQR	HTYLPLEVC(1)NIVAGQR	623.993	3	+	+					1	1	1	1	1	1	0.35229	186.56	110.44			Q9UKV8;C344					24844000	5819000	0	0	10742000	2335000	27506000	0	0	0
Q53EU6;Q86UL3	sp|Q53EU6|GPAT3_HUMAN Glycerol-3-phosphate acyltransferase 3 OS=Homo sapiens OX=9606 GN=GPAT3 PE=1 SV=2;sp|Q86UL3|GPAT4_HUMAN Glycerol-3-phosphate acyltransferase 4 OS=Homo sapiens OX=9606 GN=GPAT4 PE=1 SV=1	Glycerol-3-phosphate acyltransferase 3;Glycerol-3-phosphate acyltransferase 4	AGPAT9;AGPAT6;C266	ACPHVWFER	AC(1)PHVWFER	401.191	3		+					1	1	1	1	1	1	0.56205	72.243	51.445			Q53EU6;C266					26456000	31777000	0	0	14736000	28409000	29405000	0	14679000	12088000
O00116	sp|O00116|ADAS_HUMAN Alkyldihydroxyacetonephosphate synthase, peroxisomal OS=Homo sapiens OX=9606 GN=AGPS PE=1 SV=1	Alkyldihydroxyacetonephosphate synthase, peroxisomal	AGPS;C190	AHGHCLHEIFLLR	AHGHC(1)LHEIFLLR	401.464	4	+	+					1	1		1	1	1	-0.23511	61.48	58.172			O00116;C190					15984000	6616000	0	0	11643000	0	24458000	0	0	0
O00116	sp|O00116|ADAS_HUMAN Alkyldihydroxyacetonephosphate synthase, peroxisomal OS=Homo sapiens OX=9606 GN=AGPS PE=1 SV=1	Alkyldihydroxyacetonephosphate synthase, peroxisomal	AGPS;C226	IVNLACK	IVNLAC(1)K	409.234	2	+	+	2.18535	2.08149	2.66601	2.06562	1	1	1	1	1	1	0.029657	95.957	91.584			O00116;C226					39533000	37105000	9160200	8939300	21464000	45719000	47129000	5428800	9497500	9532700
O00116	sp|O00116|ADAS_HUMAN Alkyldihydroxyacetonephosphate synthase, peroxisomal OS=Homo sapiens OX=9606 GN=AGPS PE=1 SV=1	Alkyldihydroxyacetonephosphate synthase, peroxisomal	AGPS;C297	ESGYCTGHEPDSLEFSTVGGWVSTR	ESGYC(1)TGHEPDSLEFSTVGGWVSTR	920.073	3		+		3.19167		1.02029	1	1	0	1	1	1	0.71633	155.71	80.293			O00116;C297					40643000	18881000	6213200	0	14714000	2010600	75382000	0	9416900	39261000
O00116	sp|O00116|ADAS_HUMAN Alkyldihydroxyacetonephosphate synthase, peroxisomal OS=Homo sapiens OX=9606 GN=AGPS PE=1 SV=1	Alkyldihydroxyacetonephosphate synthase, peroxisomal	AGPS;C404	YGSVAFPNFEQGVACLR	YGSVAFPNFEQGVAC(1)LR	957.962	2		+					1	1	1	1	1	1	0.71622	176.05	176.05			O00116;C404					27608000	7729200	0	0	7097900	2396000	38685000	0	2720900	10581000
P23526	sp|P23526|SAHH_HUMAN Adenosylhomocysteinase OS=Homo sapiens OX=9606 GN=AHCY PE=1 SV=4	Adenosylhomocysteinase	AHCY;C228	GCAQALRGFGAR	GC(1)AQALRGFGAR	421.884	3	+	+		2.91681		1.08413	1	1	1	1	1	1	0.39604	83.862	57.348			P23526;C228					14975000	15582000	0	2684400	10082000	19169000	15785000	0	0	0
P23526	sp|P23526|SAHH_HUMAN Adenosylhomocysteinase OS=Homo sapiens OX=9606 GN=AHCY PE=1 SV=4	Adenosylhomocysteinase	AHCY;C421	QAQYLGMSCDGPFKPDHYRY	QAQYLGMSC(1)DGPFKPDHYRY	811.697	3		+		3.27865		2.02828	1	1	1	1	1	1	0.51341	137.45	75.97			P23526;C421					31635000	20350000	3152600	2168300	7173800	13802000	0	0	0	11655000
Q09666	sp|Q09666|AHNK_HUMAN Neuroblast differentiation-associated protein AHNAK OS=Homo sapiens OX=9606 GN=AHNAK PE=1 SV=2	Neuroblast differentiation-associated protein AHNAK	AHNAK;C1900	LEGDLTGPSVGVEVPDVELECPDAK	LEGDLTGPSVGVEVPDVELEC(1)PDAK	1313.13	2		+		3.00342		0.439556	1	1		1	1	1	0.32034	138.35	134.44			Q09666;C1900					71098000	29612000	0	14061000	22926000	0	79629000	2899600	13905000	54654000
O95831	sp|O95831|AIFM1_HUMAN Apoptosis-inducing factor 1, mitochondrial OS=Homo sapiens OX=9606 GN=AIFM1 PE=1 SV=1	Apoptosis-inducing factor 1, mitochondrial	AIFM1;C441	SNIWVAGDAACFYDIK	SNIWVAGDAAC(1)FYDIK	915.43	2		+					1	1		1	1	1	-0.71012	121.24	61.375			O95831;C441					11551000	4063200	0	0	5429500	0	15144000	0	0	6996200
Q9NVV5	sp|Q9NVV5|AIG1_HUMAN Androgen-induced gene 1 protein OS=Homo sapiens OX=9606 GN=AIG1 PE=1 SV=3	Androgen-induced gene 1 protein	AIG1;C6	ALVPCQVLR	ALVPC(1)QVLR	528.305	2	+	+					1	1	1	1	1	1	0.32017	108.24	81.297			Q9NVV5;C6					27204000	39400000	0	0	32024000	39249000	41539000	0	0	0
P49327	sp|P49327|FAS_HUMAN Fatty acid synthase OS=Homo sapiens OX=9606 GN=FASN PE=1 SV=3	Fatty acid synthase;[Acyl-carrier-protein] S-acetyltransferase;[Acyl-carrier-protein] S-malonyltransferase;3-oxoacyl-[acyl-carrier-protein] synthase;3-oxoacyl-[acyl-carrier-protein] reductase;3-hydroxyacyl-[acyl-carrier-protein] dehydratase;Enoyl-[acyl-carrier-protein] reductase;Oleoyl-[acyl-carrier-protein] hydrolase	FASN;C1403	SFYGSTLFLCR	SFYGSTLFLC(1)R	675.829	2	+		2.89335		1.32951		1	1	1	1	1		-0.22952	178.94	65.347	+		P49327;C1403					26314000	0	3376000	0	11966000	9949100	21584000	0	0	7092400
Q12904	sp|Q12904|AIMP1_HUMAN Aminoacyl tRNA synthase complex-interacting multifunctional protein 1 OS=Homo sapiens OX=9606 GN=AIMP1 PE=1 SV=2	Aminoacyl tRNA synthase complex-interacting multifunctional protein 1;Endothelial monocyte-activating polypeptide 2	AIMP1;C211	MVILLCNLKPAK	MVILLC(1)NLKPAK	467.277	3	+	+	2.05966		2.39984		1	1	1	1	1	1	-0.4772	97.813	58.676			Q12904;C211					13205000	8126100	0	0	8209000	9777100	15085000	1644200	2540000	4001300
O00170	sp|O00170|AIP_HUMAN AH receptor-interacting protein OS=Homo sapiens OX=9606 GN=AIP PE=1 SV=3	AH receptor-interacting protein	AIP;C122	HCCGVAQMR	HCC(1)GVAQMR	593.749	2		+		1.59162		0.858231	0.999995	0.999636	0.999776	0.999991	0.999995	0.999987	-0.67735	145.04	119.89			O00170;C122					14579000	12383000	6174400	0	2944800	8001200	13624000	3106200	5267000	7939100
O00170	sp|O00170|AIP_HUMAN AH receptor-interacting protein OS=Homo sapiens OX=9606 GN=AIP PE=1 SV=3	AH receptor-interacting protein	AIP;C78	LPVWETIVCTMR	LPVWETIVC(1)TMR	752.886	2		+					1	1		1	1	1	-0.16809	83	71.889			O00170;C78					9166500	5865000	0	0	0	0	8714800	0	0	1564400
O00170	sp|O00170|AIP_HUMAN AH receptor-interacting protein OS=Homo sapiens OX=9606 GN=AIP PE=1 SV=3	AH receptor-interacting protein	AIP;C90	EGEIAQFLCDIK	EGEIAQFLC(1)DIK	711.85	2		+					1			1	1	1	0.35184	87.298	50.353			O00170;C90					7172300	2759200	0	0	0	0	10668000	0	0	2197300
P54819	sp|P54819|KAD2_HUMAN Adenylate kinase 2, mitochondrial OS=Homo sapiens OX=9606 GN=AK2 PE=1 SV=2	Adenylate kinase 2, mitochondrial;Adenylate kinase 2, mitochondrial, N-terminally processed	AK2;C40	LAENFCVCHLATGDMLR	LAENFC(1)VC(1)HLATGDMLR	669.646	3		+		5.39967		0.810706	1	0.978324	0	1	1	0.997484	1.4435	141.13	49.463			P54819;C40					115960000	82988000	6944000	0	26944000	5049000	179630000	0	13854000	66242000
P54819	sp|P54819|KAD2_HUMAN Adenylate kinase 2, mitochondrial OS=Homo sapiens OX=9606 GN=AK2 PE=1 SV=2	Adenylate kinase 2, mitochondrial;Adenylate kinase 2, mitochondrial, N-terminally processed	AK2;C42	LAENFCVCHLATGDMLR	LAENFC(1)VC(1)HLATGDMLR	669.646	3		+		3.13296		0.786869	1	0.999915	0.998592	1	1	0.98729	1.4435	179.46	49.463		+	P54819;C42					127790000	58562000	8240000	11802000	28943000	9209900	310000000	0	18137000	56597000
P15121	sp|P15121|ALDR_HUMAN Aldo-keto reductase family 1 member B1 OS=Homo sapiens OX=9606 GN=AKR1B1 PE=1 SV=3	Aldose reductase	AKR1B1;C299	VCALLSCTSHK	VC(1)ALLSCTSHK	448.553	3	+	+	1.46864	1.62391	2.04849	0.910844	1	0.999939	1	1	0.999865	1	-0.31203	138.22	138.22			P15121;C299					14919000	19641000	6030700	5115000	9000700	21076000	27023000	3792100	7812800	8162100
P15121	sp|P15121|ALDR_HUMAN Aldo-keto reductase family 1 member B1 OS=Homo sapiens OX=9606 GN=AKR1B1 PE=1 SV=3	Aldose reductase	AKR1B1;C304	VCALLSCTSHK	VCALLSC(1)TSHK	448.553	3	+	+	4.19809		1.11219		1	0.998522	0.999999	0.999996	1	0.999999	1.0871	73.9	68.132			P15121;C304					31117000	19658000	0	0	82558000	36542000	39866000	0	10260000	0
P50452	sp|P50452|SPB8_HUMAN Serpin B8 OS=Homo sapiens OX=9606 GN=SERPINB8 PE=1 SV=2	Serpin B8	SERPINB8;C364	TNCILFCGR	TNC(1)ILFCGR	604.781	2	+		2.8402		1.23746		1	0	1	1	0.999999	0.999999	0.28581	145.34	145.34			P50452;C364					0	0	9893600	3745500	8855000	28792000	19341000	0	6247300	4672500
P15121	sp|P15121|ALDR_HUMAN Aldo-keto reductase family 1 member B1 OS=Homo sapiens OX=9606 GN=AKR1B1 PE=1 SV=3	Aldose reductase	AKR1B1;C81	LWCTYHEK	LWC(1)TYHEK	568.763	2		+	0.924414	1.88876	1.50318	0.907927	1	1	1	1	1	1	0.87272	91.783	81.191			P15121;C81					18096000	29573000	6321500	6173200	5408500	16393000	24103000	2291500	10332000	13203000
Q147X3	sp|Q147X3|NAA30_HUMAN N-alpha-acetyltransferase 30 OS=Homo sapiens OX=9606 GN=NAA30 PE=1 SV=1	N-alpha-acetyltransferase 30	NAA30;C195	LLSSSLTADCSLR	LLSSSLTADC(1)SLR	711.866	2	+		2.81025		1.36812		1	0	1	1			-0.23188	45.161	45.161			Q147X3;C195					0	0	0	0	4453200	10960000	10699000	1428900	0	0
P13716	sp|P13716|HEM2_HUMAN Delta-aminolevulinic acid dehydratase OS=Homo sapiens OX=9606 GN=ALAD PE=1 SV=1	Delta-aminolevulinic acid dehydratase	ALAD;C203	FASCFYGPFRDAAK	FASC(1)FYGPFRDAAK	546.257	3	+	+	1.62149	1.60123	1.96637	2.00346	1	1	1	1	1	1	0.29008	106.04	56.482			P13716;C203					7575100	6542500	2453900	2194000	4245000	8313300	7392200	0	2442000	0
P13716	sp|P13716|HEM2_HUMAN Delta-aminolevulinic acid dehydratase OS=Homo sapiens OX=9606 GN=ALAD PE=1 SV=1	Delta-aminolevulinic acid dehydratase	ALAD;C75	CVLIFGVPSRVPK	C(1)VLIFGVPSRVPK	491.287	3	+	+	2.54246	2.91417	1.54597	1.22046	1	1	1	1	1	1	0.052961	88.338	72.705			P13716;C75					11943000	10335000	1918900	0	10328000	6571100	9943700	0	1531000	2308500
Q13740	sp|Q13740|CD166_HUMAN CD166 antigen OS=Homo sapiens OX=9606 GN=ALCAM PE=1 SV=2	CD166 antigen	ALCAM;C220	ADIQMPFTCSVTYYGPSGQK	ADIQMPFTC(1)SVTYYGPSGQK	1125.51	2		+		1.61506		1.08745	1	1		1	1	1	-0.50302	90.707	90.707		+	Q13740;C220			+		10776000	4522700	4065000	1277700	5195200	0	13883000	0	2448300	6818500
Q8IZ83	sp|Q8IZ83|A16A1_HUMAN Aldehyde dehydrogenase family 16 member A1 OS=Homo sapiens OX=9606 GN=ALDH16A1 PE=1 SV=2	Aldehyde dehydrogenase family 16 member A1	ALDH16A1;C472	ESGCSWHGGPDGLYEYLRPSGTPAR	ESGC(1)SWHGGPDGLYEYLRPSGTPAR	688.066	4		+					1	1		1	1	1	-0.81169	133.95	64.488			Q8IZ83;C472					63964000	18839000	0	0	18619000	0	87722000	0	9381300	17229000
P54886	sp|P54886|P5CS_HUMAN Delta-1-pyrroline-5-carboxylate synthase OS=Homo sapiens OX=9606 GN=ALDH18A1 PE=1 SV=2	Delta-1-pyrroline-5-carboxylate synthase;Glutamate 5-kinase;Gamma-glutamyl phosphate reductase	ALDH18A1;C546	EAVQLVNTREEVEDLCRLDK	EAVQLVNTREEVEDLC(1)RLDK	604.809	4	+	+					1	1	0	1	1	1	-1.4034	136.49	80.316			P54886;C546			+		18625000	15168000	0	0	6672400	10935000	18092000	0	0	0
P54886	sp|P54886|P5CS_HUMAN Delta-1-pyrroline-5-carboxylate synthase OS=Homo sapiens OX=9606 GN=ALDH18A1 PE=1 SV=2	Delta-1-pyrroline-5-carboxylate synthase;Glutamate 5-kinase;Gamma-glutamyl phosphate reductase	ALDH18A1;C88	LGSAVVTRGDECGLALGR	LGSAVVTRGDEC(1)GLALGR	610.988	3	+	+	3.17032	3.30827	2.29094	1.79646	1	1	1	1	1	1	-1.0874	85.161	73.168			P54886;C88					16185000	20037000	0	1909600	9458100	15092000	21023000	0	2187500	0
Q3SY69;O75891	sp|Q3SY69|AL1L2_HUMAN Mitochondrial 10-formyltetrahydrofolate dehydrogenase OS=Homo sapiens OX=9606 GN=ALDH1L2 PE=1 SV=2;sp|O75891|AL1L1_HUMAN Cytosolic 10-formyltetrahydrofolate dehydrogenase OS=Homo sapiens OX=9606 GN=ALDH1L1 PE=1 SV=2	Mitochondrial 10-formyltetrahydrofolate dehydrogenase;Cytosolic 10-formyltetrahydrofolate dehydrogenase	ALDH1L2;ALDH1L1;C728	GENCIAAGR	GENC(1)IAAGR	474.222	2	+	+					1	1	1	1	1	1	-1.2504	106.14	103.35			Q3SY69;C728					144070000	128690000	0	0	131510000	176910000	185300000	0	0	0
Q9NX62	sp|Q9NX62|IMPA3_HUMAN Golgi-resident adenosine 3',5'-bisphosphate 3'-phosphatase OS=Homo sapiens OX=9606 GN=BPNT2 PE=1 SV=1	Inositol monophosphatase 3	IMPAD1;C302	KWDICAGNAILK	KWDIC(1)AGNAILK	463.583	3	+		2.76788		1.17669		1	1	0	1	0	0	-0.25036	55.258	47.712			Q9NX62;C302					28813000	27470000	10777000	8445900	10225000	23196000	26874000	0	0	10607000
P05091	sp|P05091|ALDH2_HUMAN Aldehyde dehydrogenase, mitochondrial OS=Homo sapiens OX=9606 GN=ALDH2 PE=1 SV=2	Aldehyde dehydrogenase, mitochondrial	ALDH2;C145	CLRYYAGWADK	C(1)LRYYAGWADK	468.224	3	+	+	2.16334	1.35301	1.3737	0.821236	1	0	1	1	1	1	0.59877	111.52	98.156			P05091;C145					11025000	10375000	3440900	5094500	2762000	12120000	8340700	0	1434500	0
P51648	sp|P51648|AL3A2_HUMAN Aldehyde dehydrogenase family 3 member A2 OS=Homo sapiens OX=9606 GN=ALDH3A2 PE=1 SV=1	Fatty aldehyde dehydrogenase	ALDH3A2;C425	HSFDTFSHQRPCLLK	HSFDTFSHQRPC(1)LLK	468.985	4		+		3.54144		0.949945	1	1	1	1	1	1	-0.096795	167.03	61.212	+		P51648;C425					21806000	19372000	2899900	0	11360000	20799000	31720000	1568400	0	20154000
Q02252	sp|Q02252|MMSA_HUMAN Methylmalonate-semialdehyde/malonate-semialdehyde dehydrogenase [acylating], mitochondrial OS=Homo sapiens OX=9606 GN=ALDH6A1 PE=1 SV=2	Methylmalonate-semialdehyde dehydrogenase [acylating], mitochondrial	ALDH6A1;C317	CMALSTAVLVGEAK	C(1)MALSTAVLVGEAK	725.376	2	+	+	4.01417	5.1304	1.83735	1.13563	1	1	1	1	1	1	0.21167	182.93	114.83			Q02252;C317	+				119940000	73891000	0	3180500	35083000	29599000	169730000	0	3567500	8401500
P49189	sp|P49189|AL9A1_HUMAN 4-trimethylaminobutyraldehyde dehydrogenase OS=Homo sapiens OX=9606 GN=ALDH9A1 PE=1 SV=3	4-trimethylaminobutyraldehyde dehydrogenase	ALDH9A1;C288	GALMANFLTQGQVCCNGTR	GALMANFLTQGQVC(1)C(1)NGTR	699.992	3		+		4.92314		0.82303	1	0.835878		1	1	1	1.3054	209.66	48.112			P49189;C288					77936000	134950000	0	10109000	23610000	0	611160000	0	0	87121000
O75152	sp|O75152|ZC11A_HUMAN Zinc finger CCCH domain-containing protein 11A OS=Homo sapiens OX=9606 GN=ZC3H11A PE=1 SV=3	Zinc finger CCCH domain-containing protein 11A	ZC3H11A;C209	QGECLNFGIK	QGEC(1)LNFGIK	583.287	2	+		2.70279		1.1566		1	1	1	1			0.36205	88.819	57.59			O75152;C209					0	0	0	3670800	5390300	16127000	8297500	0	0	3443600
P49189	sp|P49189|AL9A1_HUMAN 4-trimethylaminobutyraldehyde dehydrogenase OS=Homo sapiens OX=9606 GN=ALDH9A1 PE=1 SV=3	4-trimethylaminobutyraldehyde dehydrogenase	ALDH9A1;C289	GALMANFLTQGQVCCNGTR	GALMANFLTQGQVC(1)C(1)NGTR	699.992	3		+					1	0.865618		1	1	1	1.3054	218.5	48.112			P49189;C289					13763000	26463000	0	0	11843000	0	17791000	0	7669300	0
P04075;P09972	sp|P04075|ALDOA_HUMAN Fructose-bisphosphate aldolase A OS=Homo sapiens OX=9606 GN=ALDOA PE=1 SV=2;sp|P09972|ALDOC_HUMAN Fructose-bisphosphate aldolase C OS=Homo sapiens OX=9606 GN=ALDOC PE=1 SV=2	Fructose-bisphosphate aldolase A;Fructose-bisphosphate aldolase C	ALDOA;ALDOC;C178	YASICQQNGIVPIVEPEILPDGDHDLKR	YASIC(1)QQNGIVPIVEPEILPDGDHDLKR	794.907	4		+		3.56323		2.52727	1	1	1	1	1	1	0.22932	232.96	163.46	+		P04075;C178				+	2500400000	1223500000	213980000	102320000	1020300000	101790000	2971300000	18938000	394150000	1687000000
P28340	sp|P28340|DPOD1_HUMAN DNA polymerase delta catalytic subunit OS=Homo sapiens OX=9606 GN=POLD1 PE=1 SV=2	DNA polymerase delta catalytic subunit	POLD1;C360	LALTLRPCAPILGAK	LALTLRPC(1)APILGAK	531.988	3	+		2.68666		1.51829		1	1	1	1			-0.46142	75.462	55.213			P28340;C360					0	0	0	0	6486700	6506500	14175000	859600	1911800	0
P04075	sp|P04075|ALDOA_HUMAN Fructose-bisphosphate aldolase A OS=Homo sapiens OX=9606 GN=ALDOA PE=1 SV=2	Fructose-bisphosphate aldolase A	ALDOA;C240	ALSDHHIYLEGTLLKPNMVTPGHACTQK	ALSDHHIYLEGTLLKPNMVTPGHAC(1)TQK	783.65	4		+		6.54234		2.46642	1	1	1	1	1	1	-0.36785	237.43	41.087			P04075;C240					309300000	134920000	3238700	0	201060000	15837000	640960000	0	36008000	72353000
P04075	sp|P04075|ALDOA_HUMAN Fructose-bisphosphate aldolase A OS=Homo sapiens OX=9606 GN=ALDOA PE=1 SV=2	Fructose-bisphosphate aldolase A	ALDOA;C290	CPLLKPWALTFSYGR	C(1)PLLKPWALTFSYGR	603.655	3	+	+					1	1		1	1	1	0.32881	136.83	73.156	+		P04075;C290				+	5730900	9667300	0	0	11373000	0	26597000	0	0	0
Q2TAA5	sp|Q2TAA5|ALG11_HUMAN GDP-Man:Man(3)GlcNAc(2)-PP-Dol alpha-1,2-mannosyltransferase OS=Homo sapiens OX=9606 GN=ALG11 PE=1 SV=2	GDP-Man:Man(3)GlcNAc(2)-PP-Dol alpha-1,2-mannosyltransferase	ALG11;C345	LVLIGGCR	LVLIGGC(1)R	444.26	2		+		2.63382		0.460341	1		1		1	1	-0.56567	84.359	84.359			Q2TAA5;C345					8164300	9588900	3970900	0	0	10096000	0	0	2932200	0
Q2TAA5	sp|Q2TAA5|ALG11_HUMAN GDP-Man:Man(3)GlcNAc(2)-PP-Dol alpha-1,2-mannosyltransferase OS=Homo sapiens OX=9606 GN=ALG11 PE=1 SV=2	GDP-Man:Man(3)GlcNAc(2)-PP-Dol alpha-1,2-mannosyltransferase	ALG11;C84	VLWCALR	VLWC(1)ALR	459.255	2	+	+		1.27055		1.07217	1		1	1	1	1	0.13095	56.51	56.51			Q2TAA5;C84					4532900	6305300	2113900	2323000	0	5190700	5100900	0	0	0
Q9H553	sp|Q9H553|ALG2_HUMAN Alpha-1,3/1,6-mannosyltransferase ALG2 OS=Homo sapiens OX=9606 GN=ALG2 PE=1 SV=1	Alpha-1,3/1,6-mannosyltransferase ALG2	ALG2;C59	IWTAHYDPGHCFAESR	IWTAHYDPGHC(1)FAESR	487.471	4		+		3.17338		0.389641	1	1	1	1	1	1	0.0055568	81.692	43.297			Q9H553;C59					15245000	25721000	8704600	0	7348900	14497000	20208000	0	6486800	14933000
Q92685	sp|Q92685|ALG3_HUMAN Dol-P-Man:Man(5)GlcNAc(2)-PP-Dol alpha-1,3-mannosyltransferase OS=Homo sapiens OX=9606 GN=ALG3 PE=1 SV=1	Dol-P-Man:Man(5)GlcNAc(2)-PP-Dol alpha-1,3-mannosyltransferase	ALG3;C21	SGSAAQAEGLCK	SGSAAQAEGLC(1)K	589.777	2	+	+	3.02886	4.08208	1.27829	1.09268	1	1	1	1	1	1	0.070895	179.8	179.8	+		Q92685;C21		+			32608000	41438000	0	3510300	11802000	28798000	43513000	2898100	0	7051200
Q9Y673	sp|Q9Y673|ALG5_HUMAN Dolichyl-phosphate beta-glucosyltransferase OS=Homo sapiens OX=9606 GN=ALG5 PE=1 SV=1	Dolichyl-phosphate beta-glucosyltransferase	ALG5;C194	GLNDLQPWPNQMAIACGSR	GLNDLQPWPNQMAIAC(1)GSR	710.007	3	+	+	2.65373	4.31802	1.8826	0.664646	1	1	1	1	1	1	0.713	138.55	56.149			Q9Y673;C194					41881000	19658000	0	2841100	7064700	7282100	36586000	0	847210	8729000
Q8N4L2	sp|Q8N4L2|PP4P2_HUMAN Type 2 phosphatidylinositol 4,5-bisphosphate 4-phosphatase OS=Homo sapiens OX=9606 GN=PIP4P2 PE=1 SV=1	Type 2 phosphatidylinositol 4,5-bisphosphate 4-phosphatase	TMEM55A;C116	IGCPRPNCR	IGC(0.999)PRPNC(0.001)R	399.859	3	+		2.62497		1.57329		0.999088	0.998155	0.999088	0.998155		0.996578	-0.93185	52.482	52.482			Q8N4L2;C116					0	18392000	0	2070800	7395600	25099000	21929000	0	7464900	0
Q9Y673	sp|Q9Y673|ALG5_HUMAN Dolichyl-phosphate beta-glucosyltransferase OS=Homo sapiens OX=9606 GN=ALG5 PE=1 SV=1	Dolichyl-phosphate beta-glucosyltransferase	ALG5;C236	GIRDTQCGFK	GIRDTQC(1)GFK	394.529	3	+	+	1.10906	2.97432	1.69092	0.54432	1	1	1	1	1	1	-0.26614	75.387	68.893			Q9Y673;C236					30617000	37635000	0	12916000	7722500	19991000	25107000	4210800	7486400	12251000
Q9P2R3	sp|Q9P2R3|ANFY1_HUMAN Rabankyrin-5 OS=Homo sapiens OX=9606 GN=ANKFY1 PE=1 SV=2	Rabankyrin-5	ANKFY1;C34	RCALLAAQANK	RC(1)ALLAAQANK	608.335	2	+	+	2.06937	2.59988	1.7671	0.598475	1	1	1	1	1	1	0.34752	100.98	93.374			Q9P2R3;C34	+				18127000	19839000	0	6951000	14449000	24174000	17592000	3312100	4232800	5928500
Q9P2R3	sp|Q9P2R3|ANFY1_HUMAN Rabankyrin-5 OS=Homo sapiens OX=9606 GN=ANKFY1 PE=1 SV=2	Rabankyrin-5	ANKFY1;C499	WGETPLHTACR	WGETPLHTAC(1)R	443.212	3		+					1		1	1	1	1	-0.773	89.548	66.262			Q9P2R3;C499					13428000	15957000	0	0	0	14780000	11080000	0	9689500	8718400
A6NCL7	sp|A6NCL7|AN33B_HUMAN Ankyrin repeat domain-containing protein 33B OS=Homo sapiens OX=9606 GN=ANKRD33B PE=3 SV=1	Ankyrin repeat domain-containing protein 33B	ANKRD33B;C286	LTDCVLSVLTPR	LTDC(1)VLSVLTPR	687.376	2		+					1				1	1	0.1356	115.18	115.18			A6NCL7;C286					9176100	6261500	0	0	0	0	0	0	0	0
Q92625	sp|Q92625|ANS1A_HUMAN Ankyrin repeat and SAM domain-containing protein 1A OS=Homo sapiens OX=9606 GN=ANKS1A PE=1 SV=4	Ankyrin repeat and SAM domain-containing protein 1A	ANKS1A;C114	GCYPLHLAAWK	GC(1)YPLHLAAWK	439.225	3	+	+					1	1	1	1	1	1	-0.45866	58.37	49.35			Q92625;C114					9232800	5359000	0	0	2747800	7927400	7898300	0	0	0
Q4KMQ2	sp|Q4KMQ2|ANO6_HUMAN Anoctamin-6 OS=Homo sapiens OX=9606 GN=ANO6 PE=1 SV=2	Anoctamin-6	ANO6;C105	RQAYESNLICHGLQLEATR	RQAYESNLIC(1)HGLQLEATR	565.538	4	+	+	1.98937		1.24634		1	1	0	1	1	1	-0.54338	146.1	126.22			Q4KMQ2;C105					19696000	13103000	0	0	8199600	6483400	23553000	0	2754400	6711600
P39687	sp|P39687|AN32A_HUMAN Acidic leucine-rich nuclear phosphoprotein 32 family member A OS=Homo sapiens OX=9606 GN=ANP32A PE=1 SV=1	Acidic leucine-rich nuclear phosphoprotein 32 family member A	ANP32A;C123	SLDLFNCEVTNLNDYRENVFK	SLDLFNC(1)EVTNLNDYRENVFK	864.08	3		+		3.46282		1.30347	1	1	1	1	1	1	0.033947	250.51	96.544			P39687;C123					35095000	12086000	3840700	0	22144000	3619900	64378000	0	6809700	20902000
Q92688	sp|Q92688|AN32B_HUMAN Acidic leucine-rich nuclear phosphoprotein 32 family member B OS=Homo sapiens OX=9606 GN=ANP32B PE=1 SV=1	Acidic leucine-rich nuclear phosphoprotein 32 family member B	ANP32B;C123	SLDLFNCEVTNLNDYRESVFK	SLDLFNC(1)EVTNLNDYRESVFK	855.076	3		+		3.35392		1.51224	1	1	1	1	1	1	-0.75977	250.51	92.31	+		Q92688;C123			+		35095000	12086000	3840700	0	22144000	3619900	64378000	0	6809700	20902000
P04083	sp|P04083|ANXA1_HUMAN Annexin A1 OS=Homo sapiens OX=9606 GN=ANXA1 PE=1 SV=2	Annexin A1	ANXA1;C263	CLTAIVK	C(1)LTAIVK	402.736	2		+		3.79865		0.427902	1	1	1	1	1	1	-0.16336	143.37	138.07	+		P04083;C263				+	125990000	160440000	0	66306000	99300000	97422000	110690000	29530000	63329000	53880000
P04083	sp|P04083|ANXA1_HUMAN Annexin A1 OS=Homo sapiens OX=9606 GN=ANXA1 PE=1 SV=2	Annexin A1	ANXA1;C324	MYGISLCQAILDETK	MYGISLC(1)QAILDETK	879.426	2		+		2.82202		1.27274	1	1	1	1	1	1	1.8716	257.95	59.542		+	P04083;C324					408970000	161700000	49068000	26951000	108750000	24439000	318840000	4292100	37727000	131410000
P50995	sp|P50995|ANX11_HUMAN Annexin A11 OS=Homo sapiens OX=9606 GN=ANXA11 PE=1 SV=1	Annexin A11	ANXA11;C294	GVGTDEACLIEILASR	GVGTDEAC(1)LIEILASR	852.435	2		+		2.47046		3.30286	1	1	1	1	1	1	0.24875	284.32	192.15			P50995;C294					51715000	22127000	9343600	3987100	14617000	3879600	92310000	0	11570000	52154000
P07355;A6NMY6	sp|P07355|ANXA2_HUMAN Annexin A2 OS=Homo sapiens OX=9606 GN=ANXA2 PE=1 SV=2;sp|A6NMY6|AXA2L_HUMAN Putative annexin A2-like protein OS=Homo sapiens OX=9606 GN=ANXA2P2 PE=5 SV=2	Annexin A2;Putative annexin A2-like protein	ANXA2;ANXA2P2;C133	GLGTDEDSLIEIICSR	GLGTDEDSLIEIIC(1)SR	593.293	3		+		2.22041		1.93885	1	1	1	1	1	1	0.39226	364.68	58.079	+		P07355;C133				+	268460000	102050000	56025000	22516000	0	16736000	363090000	3559600	41926000	201260000
Q9NZC3	sp|Q9NZC3|GDE1_HUMAN Glycerophosphodiester phosphodiesterase 1 OS=Homo sapiens OX=9606 GN=GDE1 PE=1 SV=1	Glycerophosphodiester phosphodiesterase 1	GDE1;C127	LCDLTFEQIRK	LC(1)DLTFEQIRK	474.919	3	+		2.54917		1.3543		1	1	1	1		1	-1.1341	86.014	60.255			Q9NZC3;C127			+		0	18507000	0	0	7922000	14580000	17084000	2719000	0	0
P08133	sp|P08133|ANXA6_HUMAN Annexin A6 OS=Homo sapiens OX=9606 GN=ANXA6 PE=1 SV=3	Annexin A6	ANXA6;C552	FMTILCTR	FMTILC(1)TR	529.262	2	+	+	1.57173	1.79343	1.92272	1.41183	1	1	1	1	1	1	0.02699	151.29	59.245			P08133;C552					306210000	323060000	95288000	86400000	156080000	314380000	272490000	65301000	86893000	89708000
Q8NCG7	sp|Q8NCG7|DGLB_HUMAN Diacylglycerol lipase-beta OS=Homo sapiens OX=9606 GN=DAGLB PE=1 SV=2	Sn1-specific diacylglycerol lipase beta	DAGLB;C86	GTICNPGPR	GTIC(1)NPGPR	486.24	2	+		2.54851		1.27534		1	1	1	0	0		1.6975	88.029	88.029	+		Q8NCG7;C86	+	+			18590000	0	0	0	8750800	15409000	23359000	3481100	0	0
P30876	sp|P30876|RPB2_HUMAN DNA-directed RNA polymerase II subunit RPB2 OS=Homo sapiens OX=9606 GN=POLR2B PE=1 SV=1	DNA-directed RNA polymerase II subunit RPB2	POLR2B;C572	IFVNGCWVGIHK	IFVNGC(1)WVGIHK	477.252	3	+		2.54426		1.19887		1	1	1	1		1	-0.13118	81.017	63.624			P30876;C572					0	7138800	0	3056300	7155400	10516000	17830000	0	4477100	0
P43246	sp|P43246|MSH2_HUMAN DNA mismatch repair protein Msh2 OS=Homo sapiens OX=9606 GN=MSH2 PE=1 SV=1	DNA mismatch repair protein Msh2	MSH2;C199	ECVLPGGETAGDMGK	EC(1)VLPGGETAGDMGK	760.84	2	+		2.5429	0.774573	2.00884	1.33794	1	1	1	1	1	1	-0.23229	99.752	48.44			P43246;C199			+		7094600	5317200	3989400	3231200	14436000	42932000	61307000	3517800	6312200	8646100
P08133	sp|P08133|ANXA6_HUMAN Annexin A6 OS=Homo sapiens OX=9606 GN=ANXA6 PE=1 SV=3	Annexin A6	ANXA6;C96	LIVGLMRPPAYCDAK	LIVGLMRPPAYC(1)DAK	573.969	3	+	+	1.8204	2.41566	1.78597	2.07031	1	1	1	1	1	1	-0.79827	100.54	60.448			P08133;C96					174990000	132010000	32071000	25301000	79790000	115920000	146210000	28216000	23864000	45589000
O76071	sp|O76071|CIAO1_HUMAN Probable cytosolic iron-sulfur protein assembly protein CIAO1 OS=Homo sapiens OX=9606 GN=CIAO1 PE=1 SV=1	Probable cytosolic iron-sulfur protein assembly protein CIAO1	CIAO1;C243	CICTLSGFHSR	C(0.982)IC(0.018)TLSGFHSR	469.217	3	+		2.54111		1.52363		0.98167	0.956842	0.970329	0.97935		0.98167	-0.51316	59.57	53.967			O76071;C243					0	8365300	0	0	4224400	9014700	10833000	0	0	3426600
P14923	sp|P14923|PLAK_HUMAN Junction plakoglobin OS=Homo sapiens OX=9606 GN=JUP PE=1 SV=3	Junction plakoglobin	JUP;C511	NLALCPANHAPLQEAAVIPR	NLALC(1)PANHAPLQEAAVIPR	719.053	3	+		2.54011		1.8448		1	1	1	1	0		0.29363	149.36	80.238			P14923;C511					13977000	0	5769500	0	8328000	7685800	47828000	1830400	0	5382300
P20073	sp|P20073|ANXA7_HUMAN Annexin A7 OS=Homo sapiens OX=9606 GN=ANXA7 PE=1 SV=3	Annexin A7	ANXA7;C285	VLIEILCTR	VLIEILC(1)TR	558.826	2	+	+	2.05077	1.43622	1.17263	1.01873	1	1	1	1	1	1	-0.56043	133.55	57.96			P20073;C285					14141000	7341100	4493600	3154700	5566500	7775200	12366000	0	2310400	5142600
P20073	sp|P20073|ANXA7_HUMAN Annexin A7 OS=Homo sapiens OX=9606 GN=ANXA7 PE=1 SV=3	Annexin A7	ANXA7;C327	LLVSMCQGNRDENQSINHQMAQEDAQR	LLVSMC(1)QGNRDENQSINHQMAQEDAQR	793.863	4		+		3.784		0.604589	1	1	1	0	1	1	-0.66628	168.57	100.88			P20073;C327					57656000	48431000	0	10347000	23071000	30285000	32578000	0	7733700	21098000
Q9BTW9	sp|Q9BTW9|TBCD_HUMAN Tubulin-specific chaperone D OS=Homo sapiens OX=9606 GN=TBCD PE=1 SV=2	Tubulin-specific chaperone D	TBCD;C420	AWHGGCLALAELGRR	AWHGGC(1)LALAELGRR	417.47	4	+		2.52751		1.58938		1	0	1	1	1		-0.028344	66.285	58.831			Q9BTW9;C420					16664000	0	0	0	9340800	7683000	17562000	0	2350400	0
P20073	sp|P20073|ANXA7_HUMAN Annexin A7 OS=Homo sapiens OX=9606 GN=ANXA7 PE=1 SV=3	Annexin A7	ANXA7;C363	LGTDESCFNMILATR	LGTDESC(1)FNMILATR	864.408	2		+		1.95578		1.74548	1	1	1	1	1	1	0.467	262.07	116.24			P20073;C363					26833000	14763000	6657300	3954100	6328100	3201200	35687000	0	3767800	9617700
P20073	sp|P20073|ANXA7_HUMAN Annexin A7 OS=Homo sapiens OX=9606 GN=ANXA7 PE=1 SV=3	Annexin A7	ANXA7;C413	TILQCALNRPAFFAER	TILQC(1)ALNRPAFFAER	636.337	3	+	+					1	1		1	1	1	-1.6239	141.55	54.501			P20073;C413					71458000	24295000	0	0	13519000	0	78435000	0	0	0
Q10567	sp|Q10567|AP1B1_HUMAN AP-1 complex subunit beta-1 OS=Homo sapiens OX=9606 GN=AP1B1 PE=1 SV=3	AP-1 complex subunit beta-1	AP1B1;C57	DVSALFPDVVNCMQTDNLELK	DVSALFPDVVNC(1)MQTDNLELK	803.387	3	+	+					1	1		1	1	1	0.4686	112.58	63.578			Q10567;C57					6322600	4645800	0	0	7299600	0	16960000	0	0	0
Q10567	sp|Q10567|AP1B1_HUMAN AP-1 complex subunit beta-1 OS=Homo sapiens OX=9606 GN=AP1B1 PE=1 SV=3	AP-1 complex subunit beta-1	AP1B1;C930	CRAPEVSQHVYQAYETILK	C(1)RAPEVSQHVYQAYETILK	573.791	4		+					1	1		1	1	1	0.38014	155.28	111.57			Q10567;C930					37230000	7767500	0	0	27383000	0	53544000	0	7507300	14324000
O43747	sp|O43747|AP1G1_HUMAN AP-1 complex subunit gamma-1 OS=Homo sapiens OX=9606 GN=AP1G1 PE=1 SV=5	AP-1 complex subunit gamma-1	AP1G1;C160	AALCAVHVIRK	AALC(1)AVHVIRK	413.245	3	+	+	1.40099	1.52953	1.24477	0.852259	1	1	1	1	1	1	0.032735	169.37	51.092			O43747;C160					9503000	14251000	4175800	3891300	3609500	8704900	8750800	0	5132800	3146600
O43747	sp|O43747|AP1G1_HUMAN AP-1 complex subunit gamma-1 OS=Homo sapiens OX=9606 GN=AP1G1 PE=1 SV=5	AP-1 complex subunit gamma-1	AP1G1;C353	STIVDCLK	STIVDC(1)LK	468.247	2	+	+	1.00667	2.36378	1.71338	0.495426	1	1	1	1	1	1	4.2934	73.26	51.854			O43747;C353					13166000	13172000	6287200	0	6697500	12208000	9837000	4035100	5297800	4638300
P56377;P61966	sp|P56377|AP1S2_HUMAN AP-1 complex subunit sigma-2 OS=Homo sapiens OX=9606 GN=AP1S2 PE=1 SV=1;sp|P61966|AP1S1_HUMAN AP-1 complex subunit sigma-1A OS=Homo sapiens OX=9606 GN=AP1S1 PE=1 SV=1	AP-1 complex subunit sigma-2;AP-1 complex subunit sigma-1A	AP1S2;AP1S1;C46	MCSFLEWRDLK	MC(1)SFLEWRDLK	495.572	3	+	+	1.42158	1.95924	1.77985	2.8114	1	1	1	1	1	1	-0.32947	154.35	62.408			P56377;C46					23924000	24212000	6172700	6206000	8470500	14039000	18865000	3585900	5976300	5445700
P00492	sp|P00492|HPRT_HUMAN Hypoxanthine-guanine phosphoribosyltransferase OS=Homo sapiens OX=9606 GN=HPRT1 PE=1 SV=2	Hypoxanthine-guanine phosphoribosyltransferase	HPRT1;C66	EMGGHHIVALCVLK	EMGGHHIVALC(1)VLK	521.943	3	+		2.50183		1.21976		1	1	1	1	1		0.92155	78.964	46.481			P00492;C66					17229000	0	8207300	0	8781500	16435000	23522000	0	0	9642900
O95782	sp|O95782|AP2A1_HUMAN AP-2 complex subunit alpha-1 OS=Homo sapiens OX=9606 GN=AP2A1 PE=1 SV=3	AP-2 complex subunit alpha-1	AP2A1;C533	FHLCSVATR	FHLC(1)SVATR	545.777	2	+	+	1.45482	2.0072	1.25814	1.73444	1	1	1	1	1	1	-1.3973	82.279	61.962			O95782;C533			+		12450000	15681000	2974700	4061100	7838900	8790500	9490400	0	4896300	3496600
Q9NRF8	sp|Q9NRF8|PYRG2_HUMAN CTP synthase 2 OS=Homo sapiens OX=9606 GN=CTPS2 PE=1 SV=1	CTP synthase 2	CTPS2;C299	ICSIALVGK	IC(1)SIALVGK	480.781	2	+		2.49237		1.52381		1	1	1	1	1	1	-1.2588	139.68	78.77			Q9NRF8;C299					10779000	0	4538400	3988800	7447700	15029000	13896000	0	3663600	3318400
O95782	sp|O95782|AP2A1_HUMAN AP-2 complex subunit alpha-1 OS=Homo sapiens OX=9606 GN=AP2A1 PE=1 SV=3	AP-2 complex subunit alpha-1	AP2A1;C941	ALQVGCLLR	ALQVGC(1)LLR	515.297	2		+	0.919974		1.62164		1	1	1	1	1	1	0.48562	170.06	135.35			O95782;C941					49553000	48644000	0	0	30799000	41574000	45651000	13939000	26516000	23348000
Q9BXJ9	sp|Q9BXJ9|NAA15_HUMAN N-alpha-acetyltransferase 15, NatA auxiliary subunit OS=Homo sapiens OX=9606 GN=NAA15 PE=1 SV=1	N-alpha-acetyltransferase 15, NatA auxiliary subunit	NAA15;C711	RAFAIDSSHPWLHECMIR	RAFAIDSSHPWLHEC(1)MIR	557.273	4	+		2.47499		1.48054		1	1		1	0	0	-1.3607	66.068	54.368			Q9BXJ9;C711					31654000	7305900	0	0	8305200	0	15311000	0	0	3654800
Q9UM54	sp|Q9UM54|MYO6_HUMAN Unconventional myosin-VI OS=Homo sapiens OX=9606 GN=MYO6 PE=1 SV=4	Unconventional myosin-VI	MYO6;C799	VQWCSLSVIK	VQWC(1)SLSVIK	610.329	2	+		2.46734		1.34669		1	1	1	1		1	-0.59653	60.59	60.59			Q9UM54;C799					0	7855400	4934200	3331500	8206800	11766000	9731000	0	2792900	2816500
O94973;O95782	sp|O94973|AP2A2_HUMAN AP-2 complex subunit alpha-2 OS=Homo sapiens OX=9606 GN=AP2A2 PE=1 SV=2;sp|O95782|AP2A1_HUMAN AP-2 complex subunit alpha-1 OS=Homo sapiens OX=9606 GN=AP2A1 PE=1 SV=3	AP-2 complex subunit alpha-2;AP-2 complex subunit alpha-1	AP2A2;AP2A1;C331	ACNQLGQFLQHRETNLR	AC(1)NQLGQFLQHRETNLR	522.016	4	+	+	1.53194	1.53503	2.60141	1.13998	1	1	1	1	1	1	0.030153	192.38	49.559			O94973;C331					169410000	196080000	66018000	59914000	100580000	189470000	182470000	35828000	59086000	67929000
O94973	sp|O94973|AP2A2_HUMAN AP-2 complex subunit alpha-2 OS=Homo sapiens OX=9606 GN=AP2A2 PE=1 SV=2	AP-2 complex subunit alpha-2	AP2A2;C267	LLQCYPPPDPAVR	LLQC(1)YPPPDPAVR	763.395	2		+					1	1	1		1	1	1.1429	95.573	50.194			O94973;C267					20181000	15392000	0	0	7922000	14577000	0	0	8427900	0
P63010;Q10567	sp|P63010|AP2B1_HUMAN AP-2 complex subunit beta OS=Homo sapiens OX=9606 GN=AP2B1 PE=1 SV=1;sp|Q10567|AP1B1_HUMAN AP-1 complex subunit beta-1 OS=Homo sapiens OX=9606 GN=AP1B1 PE=1 SV=3	AP-2 complex subunit beta;AP-1 complex subunit beta-1	AP2B1;AP1B1;C391	VEQSAERCVSTLLDLIQTK	VEQSAERC(1)VSTLLDLIQTK	730.719	3		+		2.15339		1.11145	1	1	1	1	1	1	1.7703	188.99	78.794			P63010;C391					62912000	26744000	11785000	7213700	26627000	19450000	63316000	2796300	9716800	18007000
Q96CW1	sp|Q96CW1|AP2M1_HUMAN AP-2 complex subunit mu OS=Homo sapiens OX=9606 GN=AP2M1 PE=1 SV=2	AP-2 complex subunit mu	AP2M1;C337	IPTPLNTSGVQVICMK	IPTPLNTSGVQVIC(1)MK	879.468	2	+	+	1.42047	1.52314	1.95206	0.992586	1	1	1	1	1	1	-0.52864	234.82	204.48			Q96CW1;C337					51891000	53630000	21403000	15740000	34539000	44248000	61827000	11839000	14622000	28461000
Q96CW1	sp|Q96CW1|AP2M1_HUMAN AP-2 complex subunit mu OS=Homo sapiens OX=9606 GN=AP2M1 PE=1 SV=2	AP-2 complex subunit mu	AP2M1;C86	MCDVMAAYFGK	MC(1)DVMAAYFGK	646.777	2	+	+	1.707	1.62092	2.62475	0.79741	1	1	1	1	1	1	-0.37899	145.17	83.783			Q96CW1;C86					92407000	69538000	22539000	30137000	43171000	76582000	89250000	12819000	21636000	30572000
Q4J6C6	sp|Q4J6C6|PPCEL_HUMAN Prolyl endopeptidase-like OS=Homo sapiens OX=9606 GN=PREPL PE=1 SV=1	Prolyl endopeptidase-like	PREPL;C404	NCPFQLCSPIRPPK	NC(1)PFQLCSPIRPPK	594.632	3	+		2.4347		1.45003		0.999976	0.999751	0.999882	0.999976	0		0.86282	57.328	57.328			Q4J6C6;C404					6634400	0	0	0	5768200	8138800	14194000	0	0	4681400
O14617	sp|O14617|AP3D1_HUMAN AP-3 complex subunit delta-1 OS=Homo sapiens OX=9606 GN=AP3D1 PE=1 SV=1	AP-3 complex subunit delta-1	AP3D1;C1117	SIQGHHVCLLVK	SIQGHHVC(1)LLVK	464.259	3	+	+	3.00468		1.28346		1	1	1	1	1	1	-1.6766	82.417	42.809			O14617;C1117					11604000	9516200	0	0	11401000	16473000	15087000	0	0	3814800
O14617	sp|O14617|AP3D1_HUMAN AP-3 complex subunit delta-1 OS=Homo sapiens OX=9606 GN=AP3D1 PE=1 SV=1	AP-3 complex subunit delta-1	AP3D1;C1133	CSDSTLLSNLLEEMK	C(1)SDSTLLSNLLEEMK	870.413	2		+					1	1		1	1	1	-0.52766	290.18	160.22			O14617;C1133			+		8780600	2807200	0	0	3930800	0	12057000	0	0	4839400
O14617	sp|O14617|AP3D1_HUMAN AP-3 complex subunit delta-1 OS=Homo sapiens OX=9606 GN=AP3D1 PE=1 SV=1	AP-3 complex subunit delta-1	AP3D1;C208	LEDPDPGVQSAAVNVICELAR	LEDPDPGVQSAAVNVIC(1)ELAR	751.711	3		+		2.19006		0.748983	1	1		1	1	1	-0.24456	90.193	66.325			O14617;C208	+		+		11203000	3921900	1586700	0	5709300	0	10444000	0	0	4343900
O14617	sp|O14617|AP3D1_HUMAN AP-3 complex subunit delta-1 OS=Homo sapiens OX=9606 GN=AP3D1 PE=1 SV=1	AP-3 complex subunit delta-1	AP3D1;C574	ASCILQLVK	ASC(1)ILQLVK	516.3	2	+	+	2.06912	1.99257	3.00123	1.48092	1	1	1	1	1	1	0.21616	193.16	126.62	+		O14617;C574		+			106840000	86909000	24989000	23464000	50107000	88501000	103510000	12995000	19655000	24321000
Q15233	sp|Q15233|NONO_HUMAN Non-POU domain-containing octamer-binding protein OS=Homo sapiens OX=9606 GN=NONO PE=1 SV=4	Non-POU domain-containing octamer-binding protein	NONO;C145	VRFACHSASLTVR	VRFAC(1)HSASLTVR	501.933148;376.70168	3;4	+		2.40928		1.37828		1	0	1	1	1	1	-2.3733	145.91	54.343	+		Q15233;C145				+	0	10851000	0	0	3637100	0	13410000	0	0	1766000
Q9Y2T2	sp|Q9Y2T2|AP3M1_HUMAN AP-3 complex subunit mu-1 OS=Homo sapiens OX=9606 GN=AP3M1 PE=1 SV=1	AP-3 complex subunit mu-1	AP3M1;C236	LLDDVSFHPCIR	LLDDVSFHPC(1)IR	491.25	3		+		2.76166		0.537316	1	1	1	1	1	1	0.12204	102.4	75.045			Q9Y2T2;C236			+		22446000	20658000	0	7786200	15175000	24240000	25034000	5932400	8171300	0
Q9BVC4	sp|Q9BVC4|LST8_HUMAN Target of rapamycin complex subunit LST8 OS=Homo sapiens OX=9606 GN=MLST8 PE=1 SV=1	Target of rapamycin complex subunit LST8	MLST8;C226	YALQCR	YALQC(1)R	405.7	2	+		2.38107		1.79667		1	1	1	1			0.98649	105.82	75.94			Q9BVC4;C226					0	0	0	0	4574300	11414000	8354100	0	3308600	0
Q92572	sp|Q92572|AP3S1_HUMAN AP-3 complex subunit sigma-1 OS=Homo sapiens OX=9606 GN=AP3S1 PE=1 SV=1	AP-3 complex subunit sigma-1	AP3S1;C47	RDENVCNFLEGGLLIGGSDNK	RDENVC(1)NFLEGGLLIGGSDNK	769.706	3	+	+	1.64069		1.36177		1	1		1	1	1	-2.2467	97.974	63.184			Q92572;C47					10375000	3776400	0	0	3179300	0	12544000	0	0	2743700
P27695	sp|P27695|APEX1_HUMAN DNA repair nuclease/redox regulator APEX1 OS=Homo sapiens OX=9606 GN=APEX1 PE=1 SV=2	DNA-(apurinic or apyrimidinic site) lyase;DNA-(apurinic or apyrimidinic site) lyase, mitochondrial	APEX1;C208	KPLVLCGDLNVAHEEIDLRNPK	KPLVLC(1)GDLNVAHEEIDLRNPK	633.342	4		+		3.29159		0.944603	1	1		1	1	1	0.42026	193.54	73.672			P27695;C208					21030000	16276000	3241100	0	25404000	0	42735000	0	5041000	19599000
Q8WW43	sp|Q8WW43|APH1B_HUMAN Gamma-secretase subunit APH-1B OS=Homo sapiens OX=9606 GN=APH1B PE=1 SV=3	Gamma-secretase subunit APH-1B	APH1B;C241	LCLLCQDK	LC(1)LLC(1)QDK	525.26	2	+	+		6.06016		2.58664	1	1	1	1	1	1	0.33474	170.73	155.51			Q8WW43;C241					166770000	165580000	2457000	2524300	59656000	133960000	197270000	0	0	0
Q8WW43	sp|Q8WW43|APH1B_HUMAN Gamma-secretase subunit APH-1B OS=Homo sapiens OX=9606 GN=APH1B PE=1 SV=3	Gamma-secretase subunit APH-1B	APH1B;C244	LCLLCQDK	LC(1)LLC(1)QDK	525.26	2	+	+	5.47946	5.39865	2.88377	1.15884	1	1	1	1	1	1	0.33474	170.73	155.51			Q8WW43;C244					156080000	148410000	2457000	5297800	47591000	119590000	176350000	0	3162100	4401800
Q9BZZ5	sp|Q9BZZ5|API5_HUMAN Apoptosis inhibitor 5 OS=Homo sapiens OX=9606 GN=API5 PE=1 SV=3	Apoptosis inhibitor 5	API5;C297	LLAEMSSFCGDMEK	LLAEMSSFC(1)GDMEK	809.352	2	+	+	1.2184	1.51383	2.45852	0.90076	1	1	1	1	1	1	-0.034283	165.66	106.49			Q9BZZ5;C297					33978000	25542000	9645900	11033000	11678000	17721000	37518000	4905700	8379900	14991000
P31941;Q9UH17	sp|P31941|ABC3A_HUMAN DNA dC->dU-editing enzyme APOBEC-3A OS=Homo sapiens OX=9606 GN=APOBEC3A PE=1 SV=3;sp|Q9UH17|ABC3B_HUMAN DNA dC->dU-editing enzyme APOBEC-3B OS=Homo sapiens OX=9606 GN=APOBEC3B PE=1 SV=1	DNA dC->dU-editing enzyme APOBEC-3A;DNA dC->dU-editing enzyme APOBEC-3B	APOBEC3A;APOBEC3B;C64	NLLCGFYGR	NLLC(1)GFYGR	550.271	2		+		2.21476		0.986069	1	1		0	1	1	-0.043287	79.451	45.718			P31941;C64					29357000	29361000	4919300	8131300	0	0	2190700	0	0	0
Q9HC16	sp|Q9HC16|ABC3G_HUMAN DNA dC->dU-editing enzyme APOBEC-3G OS=Homo sapiens OX=9606 GN=APOBEC3G PE=1 SV=1	DNA dC->dU-editing enzyme APOBEC-3G	APOBEC3G;C243	RGFLCNQAPHK	RGFLC(1)NQAPHK	443.228	3		+		3.45866		0.562425	1	1	0	0	1	1	-1.0906	157.21	48.998			Q9HC16;C243					47404000	48630000	0	13290000	4778500	11541000	14124000	1298600	0	0
Q6UXV4	sp|Q6UXV4|MIC27_HUMAN MICOS complex subunit MIC27 OS=Homo sapiens OX=9606 GN=APOOL PE=1 SV=1	MICOS complex subunit MIC27	APOOL;C74	TATGCYIGWCK	TATGC(1)YIGWCK	692.805	2	+	+	1.82653		3.4295		0.999996	0.999993	0.999996	0.99999	0.999996	0.999994	0.099642	93.551	93.551			Q6UXV4;C74					10273000	12056000	0	0	2723600	8763600	8333100	0	2543400	0
Q9UKG1	sp|Q9UKG1|DP13A_HUMAN DCC-interacting protein 13-alpha OS=Homo sapiens OX=9606 GN=APPL1 PE=1 SV=1	DCC-interacting protein 13-alpha	APPL1;C341	YCFQITSFDGK	YC(1)FQITSFDGK	683.311	2	+	+	1.12329	1.63634	1.50776	1.13053	1		1	1	1	1	0.44311	96.89	76.228			Q9UKG1;C341					9002300	6630100	2536400	2434900	0	9424000	9070900	0	3300700	4462600
Q9BTU6	sp|Q9BTU6|P4K2A_HUMAN Phosphatidylinositol 4-kinase type 2-alpha OS=Homo sapiens OX=9606 GN=PI4K2A PE=1 SV=1	Phosphatidylinositol 4-kinase type 2-alpha	PI4K2A;C124	CIFPER	C(1)IFPER	411.202	2	+		2.36427		1.56463		1	1	1	1	1		1.3275	77.748	69.39	+		Q9BTU6;C124	+			+	7391100	0	0	0	2837500	5941700	6867500	0	1886400	0
P07741	sp|P07741|APT_HUMAN Adenine phosphoribosyltransferase OS=Homo sapiens OX=9606 GN=APRT PE=1 SV=2	Adenine phosphoribosyltransferase	APRT;C140	VVVVDDLLATGGTMNAACELLGR	VVVVDDLLATGGTMNAAC(1)ELLGR	792.075	3		+					1	1		1	1	1	-1.1331	147.9	47.808			P07741;C140					4963000	11789000	0	0	8517500	0	0	0	2844400	0
P10398	sp|P10398|ARAF_HUMAN Serine/threonine-protein kinase A-Raf OS=Homo sapiens OX=9606 GN=ARAF PE=1 SV=2	Serine/threonine-protein kinase A-Raf	ARAF;C192	TQHCDPEHFPFPAPANAPLQR	TQHC(1)DPEHFPFPAPANAPLQR	608.291	4		+					1		1	1	1	1	0.28069	57.482	50.226			P10398;C192					16902000	10992000	0	0	0	8000800	11544000	0	0	7847000
P18085	sp|P18085|ARF4_HUMAN ADP-ribosylation factor 4 OS=Homo sapiens OX=9606 GN=ARF4 PE=1 SV=3	ADP-ribosylation factor 4	ARF4;C62	NICFTVWDVGGQDR	NIC(1)FTVWDVGGQDR	833.886	2		+					1	1	1	1	1	1	0.28176	166.14	116.87			P18085;C62					15502000	11453000	0	0	14682000	3113600	24173000	0	2103900	4310300
Q8N6H7	sp|Q8N6H7|ARFG2_HUMAN ADP-ribosylation factor GTPase-activating protein 2 OS=Homo sapiens OX=9606 GN=ARFGAP2 PE=1 SV=1	ADP-ribosylation factor GTPase-activating protein 2	ARFGAP2;C26	ACFDCGAK	AC(1)FDCGAK	498.699	2		+		1.64305		0.546686	0.999983		0.999672	0.999923	0.999983	0.999981	-2.7969	69.998	65.038			Q8N6H7;C26					7002500	11507000	3865400	2137000	0	7737900	8113000	2203200	2337700	0
Q9Y6D5;Q9Y6D6	sp|Q9Y6D5|BIG2_HUMAN Brefeldin A-inhibited guanine nucleotide-exchange protein 2 OS=Homo sapiens OX=9606 GN=ARFGEF2 PE=1 SV=3;sp|Q9Y6D6|BIG1_HUMAN Brefeldin A-inhibited guanine nucleotide-exchange protein 1 OS=Homo sapiens OX=9606 GN=ARFGEF1 PE=1 SV=2	Brefeldin A-inhibited guanine nucleotide-exchange protein 2;Brefeldin A-inhibited guanine nucleotide-exchange protein 1	ARFGEF2;ARFGEF1;C566	GLECLVSILK	GLEC(1)LVSILK	566.326	2	+	+	1.66028	2.06267	2.05738	0.88631	1	1	1	1	1	1	-0.86457	101.64	101.64			Q9Y6D5;C566					10255000	4647300	1826000	1495500	6563200	3972600	11183000	0	1527700	3483100
Q68EM7	sp|Q68EM7|RHG17_HUMAN Rho GTPase-activating protein 17 OS=Homo sapiens OX=9606 GN=ARHGAP17 PE=1 SV=1	Rho GTPase-activating protein 17	ARHGAP17;C305	AALDCSTSHLDEFYSDPHAVAGALK	AALDC(1)STSHLDEFYSDPHAVAGALK	669.566	4		+					1	1		1	1	1	0.12091	152.95	126.45			Q68EM7;C305					43120000	33031000	0	0	20830000	0	52586000	1658200	10819000	50819000
Q7Z6I6	sp|Q7Z6I6|RHG30_HUMAN Rho GTPase-activating protein 30 OS=Homo sapiens OX=9606 GN=ARHGAP30 PE=1 SV=3	Rho GTPase-activating protein 30	ARHGAP30;C654	QALGQGGEEQACWEVGEDK	QALGQGGEEQAC(1)WEVGEDK	1045.96	2		+		1.9851		0.548796	1	1	0	1	1	1	-1.7531	170.79	53.754			Q7Z6I6;C654					11062000	12079000	5376100	0	4728300	5785700	14041000	3264700	7966500	11748000
Q9NRY4	sp|Q9NRY4|RHG35_HUMAN Rho GTPase-activating protein 35 OS=Homo sapiens OX=9606 GN=ARHGAP35 PE=1 SV=3	Rho GTPase-activating protein 35	ARHGAP35;C924	FTSIPCSQPQHK	FTSIPC(1)SQPQHK	477.235	3		+		3.34182		0.617088	1		1	1	1	1	-0.078397	110.08	70.488			Q9NRY4;C924					19244000	17463000	4779100	0	0	31833000	19770000	4004500	0	0
P52566	sp|P52566|GDIR2_HUMAN Rho GDP-dissociation inhibitor 2 OS=Homo sapiens OX=9606 GN=ARHGDIB PE=1 SV=3	Rho GDP-dissociation inhibitor 2	ARHGDIB;C76	LTLVCESAPGPITMDLTGDLEALKK	LTLVC(1)ESAPGPITMDLTGDLEALKK	891.468	3		+					1			1	1	1	-0.93169	146.17	128.97			P52566;C76					7264800	34963000	0	0	0	0	63492000	0	0	0
Q92888	sp|Q92888|ARHG1_HUMAN Rho guanine nucleotide exchange factor 1 OS=Homo sapiens OX=9606 GN=ARHGEF1 PE=1 SV=2	Rho guanine nucleotide exchange factor 1	ARHGEF1;C752	NWCALITETAGSLK	NWC(1)ALITETAGSLK	782.395	2		+					1	1	1	1	1	1	-0.42084	186.74	85.958			Q92888;C752					23550000	6682900	0	0	11426000	3472800	27237000	0	4281900	8260600
Q92888	sp|Q92888|ARHG1_HUMAN Rho guanine nucleotide exchange factor 1 OS=Homo sapiens OX=9606 GN=ARHGEF1 PE=1 SV=2	Rho guanine nucleotide exchange factor 1	ARHGEF1;C815	ILSDLLPFCRPGPEGQLAATALR	ILSDLLPFC(1)RPGPEGQLAATALR	832.453	3	+	+					1	1		1	1	1	0.39833	104.86	48.824			Q92888;C815					8679800	4042100	0	0	4535100	0	19260000	0	0	0
Q68EM7	sp|Q68EM7|RHG17_HUMAN Rho GTPase-activating protein 17 OS=Homo sapiens OX=9606 GN=ARHGAP17 PE=1 SV=1	Rho GTPase-activating protein 17	ARHGAP17;C53	RLVACFQGQHGTDAERR	RLVAC(1)FQGQHGTDAERR	501.001	4	+		2.29457		1.67172		1	1	1	1	0	1	0.42878	90.367	67.646			Q68EM7;C53					39033000	38538000	8916100	8344600	12507000	44790000	37358000	0	10394000	10570000
P08311	sp|P08311|CATG_HUMAN Cathepsin G OS=Homo sapiens OX=9606 GN=CTSG PE=1 SV=2	Cathepsin G	CTSG;C142	AQEGLRPGTLCTVAGWGR	AQEGLRPGTLC(1)TVAGWGR	643.663	3	+		2.28281		1.69619		1	1	1	1	1	0	-0.030668	165.9	165.9		+	P08311;C142					12906000	8697900	0	0	28442000	57613000	94112000	3713900	14259000	25271000
P42696	sp|P42696|RBM34_HUMAN RNA-binding protein 34 OS=Homo sapiens OX=9606 GN=RBM34 PE=1 SV=2	RNA-binding protein 34	RBM34;C310	HFLDCGSIMAVR	HFLDC(1)GSIMAVR	469.229	3	+		2.2663		2.30748		1	1	1	1	1	1	-0.19754	96.756	72.652			P42696;C310					0	7782600	0	2177200	4387000	12193000	14349000	0	2664500	3506100
Q92888	sp|Q92888|ARHG1_HUMAN Rho guanine nucleotide exchange factor 1 OS=Homo sapiens OX=9606 GN=ARHGEF1 PE=1 SV=2	Rho guanine nucleotide exchange factor 1	ARHGEF1;C911	LRPLLSQLGGNSVPQPGCT	LRPLLSQLGGNSVPQPGC(1)T	997.528	2		+		2.12214		1.2904	1	1	1	1	1	1	0.11405	171.73	81.494			Q92888;C911					61989000	39954000	16033000	8150900	22851000	34666000	81743000	4772700	14618000	51005000
Q8IZ81	sp|Q8IZ81|ELMD2_HUMAN ELMO domain-containing protein 2 OS=Homo sapiens OX=9606 GN=ELMOD2 PE=1 SV=1	ELMO domain-containing protein 2	ELMOD2;C98	MCLLQITGYK	MC(1)LLQITGYK	613.817	2	+		2.26087		1.21406		1	1	1	1	1	1	-0.30601	107.47	76.679	+		Q8IZ81;C98					11935000	0	2762100	2470200	5828100	8079300	10005000	0	2037100	3763800
Q92974	sp|Q92974|ARHG2_HUMAN Rho guanine nucleotide exchange factor 2 OS=Homo sapiens OX=9606 GN=ARHGEF2 PE=1 SV=4	Rho guanine nucleotide exchange factor 2	ARHGEF2;C383	RHGVQECILLVTQRITK	RHGVQEC(1)ILLVTQRITK	513.544	4	+	+		2.61757		0.981661	1	1		1	1	1	0.63976	80.387	62.861			Q92974;C383					18652000	13746000	4102400	0	14640000	0	21292000	0	0	0
Q92974	sp|Q92974|ARHG2_HUMAN Rho guanine nucleotide exchange factor 2 OS=Homo sapiens OX=9606 GN=ARHGEF2 PE=1 SV=4	Rho guanine nucleotide exchange factor 2	ARHGEF2;C478	LIHDGCLLWK	LIHDGC(1)LLWK	418.893631;627.836808	3;2	+	+	1.59211	1.67686	2.36651	0.792981	1	1	1	1	1	1	1.5866	132.78	101.43			Q92974;C478					170990000	202430000	72227000	46879000	61871000	106780000	110840000	18104000	35389000	41707000
Q15029	sp|Q15029|U5S1_HUMAN 116 kDa U5 small nuclear ribonucleoprotein component OS=Homo sapiens OX=9606 GN=EFTUD2 PE=1 SV=1	116 kDa U5 small nuclear ribonucleoprotein component	EFTUD2;C144	TCFVDCLIEQTHPEIR	TC(1)FVDCLIEQTHPEIR	695.996	3	+		2.2528		1.32755		0.999945	0.999612		0.999945	0.999245		0.30076	95.347	95.015			Q15029;C144					6613800	0	0	0	5017300	0	12612000	0	0	2596800
Q9NZK5	sp|Q9NZK5|ADA2_HUMAN Adenosine deaminase 2 OS=Homo sapiens OX=9606 GN=ADA2 PE=1 SV=2	Adenosine deaminase CECR1	CECR1;C408	DIPIEVCPISNQVLK	DIPIEVC(1)PISNQVLK	862.966	2	+		2.24986	0.31969	1.33454	0.974649	1	1	1	1	1	1	0.40354	96.64	48.004			Q9NZK5;C408					10912000	9205100	8423500	7655400	0	6552600	8731700	0	2372600	0
Q15052	sp|Q15052|ARHG6_HUMAN Rho guanine nucleotide exchange factor 6 OS=Homo sapiens OX=9606 GN=ARHGEF6 PE=1 SV=2	Rho guanine nucleotide exchange factor 6	ARHGEF6;C119	ATEDQLSERPCGR	ATEDQLSERPC(1)GR	506.904	3	+	+					1		1	1	1	1	2.5429	160.15	160.15			Q15052;C119					341300000	23902000	0	0	0	42437000	45953000	0	0	0
Q15052	sp|Q15052|ARHG6_HUMAN Rho guanine nucleotide exchange factor 6 OS=Homo sapiens OX=9606 GN=ARHGEF6 PE=1 SV=2	Rho guanine nucleotide exchange factor 6	ARHGEF6;C319	VGGCLLSLMPHFK	VGGC(1)LLSLMPHFK	486.925	3	+	+					1	1		1	1	1	-0.22502	96.604	57.802			Q15052;C319					40285000	7321900	0	0	20342000	0	102220000	0	0	0
Q15052	sp|Q15052|ARHG6_HUMAN Rho guanine nucleotide exchange factor 6 OS=Homo sapiens OX=9606 GN=ARHGEF6 PE=1 SV=2	Rho guanine nucleotide exchange factor 6	ARHGEF6;C553	LIRGPASCSSLSK	LIRGPASC(1)SSLSK	459.25	3		+		2.14168		0.755267	1	1	1	1	1	1	-0.40537	123.28	85.554			Q15052;C553					11463000	11173000	0	3855100	5239500	12778000	9223000	3049800	7250800	0
Q07866	sp|Q07866|KLC1_HUMAN Kinesin light chain 1 OS=Homo sapiens OX=9606 GN=KLC1 PE=1 SV=2	Kinesin light chain 1	KLC1;C114	RLCQENQWLRDELANTQQK	RLC(1)QENQWLRDELANTQQK	608.304	4	+		2.23639	2.90988	1.13695	0.516067	1	1	1	1	1	1	-0.35667	161.86	106.93			Q07866;C114					29606000	13495000	11220000	0	7658800	11997000	28100000	0	0	14245000
Q14155	sp|Q14155|ARHG7_HUMAN Rho guanine nucleotide exchange factor 7 OS=Homo sapiens OX=9606 GN=ARHGEF7 PE=1 SV=2	Rho guanine nucleotide exchange factor 7	ARHGEF7;C349	VGGCFLNLMPQMK	VGGC(1)FLNLMPQMK	747.867	2	+	+	2.94368	3.45791	1.13986	1.93093	1	1	1	1	1	1	0.80192	133.13	133.13			Q14155;C349					43629000	18243000	3799000	0	0	11977000	50169000	0	2842600	0
P36405	sp|P36405|ARL3_HUMAN ADP-ribosylation factor-like protein 3 OS=Homo sapiens OX=9606 GN=ARL3 PE=1 SV=2	ADP-ribosylation factor-like protein 3	ARL3;C118	LSCVPVLIFANK	LSC(1)VPVLIFANK	680.886	2		+		1.94991		1.06135	1	1	1	1	1	1	-0.54069	118.18	66.692			P36405;C118					20382000	20045000	6350700	4309900	6221000	17925000	19760000	2021000	0	10386000
Q96KC2	sp|Q96KC2|ARL5B_HUMAN ADP-ribosylation factor-like protein 5B OS=Homo sapiens OX=9606 GN=ARL5B PE=1 SV=1	ADP-ribosylation factor-like protein 5B	ARL5B;C13	LWSLFCNQEHK	LWSLFC(1)NQEHK	487.903	3	+	+					1		1	1	1	1	0.064526	162.38	162.38			Q96KC2;C13					56228000	52673000	0	0	0	6737900	12897000	0	0	0
Q9NVJ2;Q96BM9	sp|Q9NVJ2|ARL8B_HUMAN ADP-ribosylation factor-like protein 8B OS=Homo sapiens OX=9606 GN=ARL8B PE=1 SV=1;sp|Q96BM9|ARL8A_HUMAN ADP-ribosylation factor-like protein 8A OS=Homo sapiens OX=9606 GN=ARL8A PE=1 SV=1	ADP-ribosylation factor-like protein 8B;ADP-ribosylation factor-like protein 8A	ARL8B;ARL8A;C164	EICCYSISCK	EICCYSISC(1)K	728.301	2		+		2.45047		0.542508	0.999997	0.999969	0.999988	0.999707	0.999981	0.999997	0.57452	120.15	120.15			Q9NVJ2;C164					26527000	24581000	11034000	0	5882300	20576000	19246000	4386600	6271400	7588500
Q15154	sp|Q15154|PCM1_HUMAN Pericentriolar material 1 protein OS=Homo sapiens OX=9606 GN=PCM1 PE=1 SV=6	Pericentriolar material 1 protein	PCM1;C770	IQALQTACPDLQLSAASVGNCPTK	IQALQTAC(1)PDLQLSAASVGNCPTK	871.1	3	+		2.22449		1.17824		1	0.999997	0	1	0.999961		1.0586	100.08	100.08			Q15154;C770					11940000	0	0	0	9005100	3555500	19169000	0	0	7720300
O95757;P34932;Q92598	sp|O95757|HS74L_HUMAN Heat shock 70 kDa protein 4L OS=Homo sapiens OX=9606 GN=HSPA4L PE=1 SV=3;sp|P34932|HSP74_HUMAN Heat shock 70 kDa protein 4 OS=Homo sapiens OX=9606 GN=HSPA4 PE=1 SV=4;sp|Q92598|HS105_HUMAN Heat shock protein 105 kDa OS=Homo sapiens OX=	Heat shock 70 kDa protein 4L;Heat shock 70 kDa protein 4;Heat shock protein 105 kDa	HSPA4L;HSPA4;HSPH1;C380	GCALQCAILSPAFK	GC(1)ALQC(1)AILSPAFK	768.389	2	+		2.22424	0.702591	1.26274	1.03966	1	1	1	1	1	1	1.1078	209.97	107.06	+		O95757;C380					192090000	117990000	126630000	67579000	65874000	160660000	442130000	6685300	54050000	126930000
Q9NVT9	sp|Q9NVT9|ARMC1_HUMAN Armadillo repeat-containing protein 1 OS=Homo sapiens OX=9606 GN=ARMC1 PE=1 SV=1	Armadillo repeat-containing protein 1	ARMC1;C161	NLCEEALLK	NLC(1)EEALLK	545.284	2	+	+	3.08988	2.20612	2.14256	1.37171	1	1	1	1	1	1	0.91036	119.27	119.27			Q9NVT9;C161					17735000	16244000	4257100	3178300	11648000	32099000	30967000	0	4501600	4389700
Q8IUR7	sp|Q8IUR7|ARMC8_HUMAN Armadillo repeat-containing protein 8 OS=Homo sapiens OX=9606 GN=ARMC8 PE=1 SV=2	Armadillo repeat-containing protein 8	ARMC8;C283	TLPCLVR	TLPC(1)LVR	429.747	2		+					1	0	1	0	1	1	-3.9037	54.765	54.765			Q8IUR7;C283					9199400	8781100	0	0	4630200	9129500	6634600	0	4362700	0
Q92747	sp|Q92747|ARC1A_HUMAN Actin-related protein 2/3 complex subunit 1A OS=Homo sapiens OX=9606 GN=ARPC1A PE=1 SV=2	Actin-related protein 2/3 complex subunit 1A	ARPC1A;C13	SLHQFLLEPITCHAWNR	SLHQFLLEPITC(1)HAWNR	722.03	3	+	+					1	1		1	1	1	0.34137	182.07	174.87			Q92747;C13					16677000	6577400	0	0	6530900	0	27177000	0	0	0
Q92747	sp|Q92747|ARC1A_HUMAN Actin-related protein 2/3 complex subunit 1A OS=Homo sapiens OX=9606 GN=ARPC1A PE=1 SV=2	Actin-related protein 2/3 complex subunit 1A	ARPC1A;C279	GCLTFVSK	GC(1)LTFVSK	456.236	2	+	+	1.44342	1.82831	2.14654	1.21842	1	1	1	1	1	1	1.461	96.492	57.177			Q92747;C279					29046000	35929000	9228900	8966600	12894000	25249000	26294000	5465000	9374100	8306700
Q92747	sp|Q92747|ARC1A_HUMAN Actin-related protein 2/3 complex subunit 1A OS=Homo sapiens OX=9606 GN=ARPC1A PE=1 SV=2	Actin-related protein 2/3 complex subunit 1A	ARPC1A;C344	FCTTGIDGAMTIWDFK	FC(1)TTGIDGAMTIWDFK	931.926	2	+	+					1	1		1	1	1	0.44036	96.059	89.283			Q92747;C344					7295800	6184800	0	0	5797100	0	13632000	0	0	0
O15143;Q92747	sp|O15143|ARC1B_HUMAN Actin-related protein 2/3 complex subunit 1B OS=Homo sapiens OX=9606 GN=ARPC1B PE=1 SV=3;sp|Q92747|ARC1A_HUMAN Actin-related protein 2/3 complex subunit 1A OS=Homo sapiens OX=9606 GN=ARPC1A PE=1 SV=2	Actin-related protein 2/3 complex subunit 1B;Actin-related protein 2/3 complex subunit 1A	ARPC1B;ARPC1A;C162	STVLSLDWHPNNVLLAAGSCDFK	STVLSLDWHPNNVLLAAGSC(1)DFK	848.757	3	+	+					1	1		1	1	1	0.24217	195.13	87.772			O15143;C162					8456900	41035000	0	0	18496000	0	58332000	0	0	0
O15143	sp|O15143|ARC1B_HUMAN Actin-related protein 2/3 complex subunit 1B OS=Homo sapiens OX=9606 GN=ARPC1B PE=1 SV=3	Actin-related protein 2/3 complex subunit 1B	ARPC1B;C13	AYHSFLVEPISCHAWNK	AYHSFLVEPISC(1)HAWNK	701.004	3		+		4.10208		1.34527	1	1	1		1	1	-3.9157	257.54	54.237			O15143;C13					1145900000	838110000	81665000	39876000	470110000	119210000	0	13983000	132270000	429930000
O15143	sp|O15143|ARC1B_HUMAN Actin-related protein 2/3 complex subunit 1B OS=Homo sapiens OX=9606 GN=ARPC1B PE=1 SV=3	Actin-related protein 2/3 complex subunit 1B	ARPC1B;C166	CRIFSAYIK	C(1)RIFSAYIK	386.543	3	+	+	1.9948	2.03153	2.09288	1.41737	1	1	1	1	1	1	-0.90014	139.98	64.711			O15143;C166					54670000	40140000	12286000	10686000	22538000	49206000	48882000	6642900	9652200	13354000
O15143	sp|O15143|ARC1B_HUMAN Actin-related protein 2/3 complex subunit 1B OS=Homo sapiens OX=9606 GN=ARPC1B PE=1 SV=3	Actin-related protein 2/3 complex subunit 1B	ARPC1B;C342	CSQFCTTGMDGGMSIWDVK	C(1)SQFCTTGMDGGMSIWDVK	1124.46	2		+		2.24729		1.69297	1	0.999983	0.993256	1	1	0.999999	-1.0454	249.62	249.62			O15143;C342					48216000	23042000	10672000	4618100	24394000	2449200	57741000	1472900	8227700	22347000
O15143	sp|O15143|ARC1B_HUMAN Actin-related protein 2/3 complex subunit 1B OS=Homo sapiens OX=9606 GN=ARPC1B PE=1 SV=3	Actin-related protein 2/3 complex subunit 1B	ARPC1B;C346	CSQFCTTGMDGGMSIWDVK	CSQFC(1)TTGMDGGMSIWDVK	1124.46	2		+		2.11008		1.55494	1	0.999992	0.999979	1	1	0.99998	-0.81417	169.04	169.04			O15143;C346					38052000	17946000	8267200	4431900	16422000	0	42343000	0	3675400	21733000
O15143	sp|O15143|ARC1B_HUMAN Actin-related protein 2/3 complex subunit 1B OS=Homo sapiens OX=9606 GN=ARPC1B PE=1 SV=3	Actin-related protein 2/3 complex subunit 1B	ARPC1B;C70	IVTCGTDRNAYVWTLK	IVTC(1)GTDRNAYVWTLK	632.993	3		+		4.07534		0.554533	1	1	1	1	1	1	0.31509	136.33	120.7			O15143;C70					159160000	136670000	35462000	0	69209000	0	137700000	17223000	0	47472000
P49407	sp|P49407|ARRB1_HUMAN Beta-arrestin-1 OS=Homo sapiens OX=9606 GN=ARRB1 PE=1 SV=2	Beta-arrestin-1	ARRB1;C242	QYADICLFNTAQYK	QYADIC(1)LFNTAQYK	867.911	2	+	+					1	1		1	1	1	-0.96167	184.24	167.6			P49407;C242					9866600	8116200	0	0	8468200	0	14630000	0	0	0
P55265	sp|P55265|DSRAD_HUMAN Double-stranded RNA-specific adenosine deaminase OS=Homo sapiens OX=9606 GN=ADAR PE=1 SV=4	Double-stranded RNA-specific adenosine deaminase	ADAR;C649	FQYCVAVGAQTFPSVSAPSK	FQYC(1)VAVGAQTFPSVSAPSK	715.354	3	+		2.18548		2.70969		1	1		1			0.12839	64.83	64.83			P55265;C649					0	0	0	0	4262700	0	18840000	0	0	4244000
P15848	sp|P15848|ARSB_HUMAN Arylsulfatase B OS=Homo sapiens OX=9606 GN=ARSB PE=1 SV=1	Arylsulfatase B	ARSB;C405	IELLHNIDPNFVDSSPCPR	IELLHNIDPNFVDSSPC(1)PR	741.7	3		+		3.90151		0.793207	1	1	1	1	1	1	0.57771	130.56	50.397		+	P15848;C405					66521000	33897000	8953300	0	16549000	15247000	140640000	0	13442000	56867000
P51808	sp|P51808|DYLT3_HUMAN Dynein light chain Tctex-type 3 OS=Homo sapiens OX=9606 GN=DYNLT3 PE=1 SV=1	Dynein light chain Tctex-type 3	DYNLT3;C68	YIVTCAVVQK	YIVTC(1)AVVQK	590.823	2	+		2.18493		1.70286		1	1	1	1			-2.9089	83.265	83.265			P51808;C68					0	0	0	0	3248000	5632400	5092600	0	1785000	0
Q9ULH1	sp|Q9ULH1|ASAP1_HUMAN Arf-GAP with SH3 domain, ANK repeat and PH domain-containing protein 1 OS=Homo sapiens OX=9606 GN=ASAP1 PE=1 SV=4	Arf-GAP with SH3 domain, ANK repeat and PH domain-containing protein 1	ASAP1;C248	YYHAQCNFFQDGLK	YYHAQC(1)NFFQDGLK	597.603	3		+		2.14275		0.886222	1				1	1	-0.85224	110.8	110.8			Q9ULH1;C248					17826000	17205000	5489700	2864800	0	0	0	1272400	0	5106600
Q8N3C0	sp|Q8N3C0|ASCC3_HUMAN Activating signal cointegrator 1 complex subunit 3 OS=Homo sapiens OX=9606 GN=ASCC3 PE=1 SV=3	Activating signal cointegrator 1 complex subunit 3	ASCC3;C1906	AMLPCPDYDTDTK	AMLPC(1)PDYDTDTK	763.829	2		+		2.05327		0.538302	1	1	1	1	1	1	-0.21565	83.862	51.927			Q8N3C0;C1906					11448000	11435000	5531900	0	0	8441300	10621000	3390400	4591100	3985800
Q01970	sp|Q01970|PLCB3_HUMAN 1-phosphatidylinositol 4,5-bisphosphate phosphodiesterase beta-3 OS=Homo sapiens OX=9606 GN=PLCB3 PE=1 SV=2	1-phosphatidylinositol 4,5-bisphosphate phosphodiesterase beta-3	PLCB3;C221	LCLRPDIDK	LC(1)LRPDIDK	377.206	3	+		2.17415		1.21432		1	1	1	1		0	0.045536	79.489	58.246			Q01970;C221					0	24881000	9498600	7711800	11148000	17959000	20770000	0	7394400	5095200
O15553	sp|O15553|MEFV_HUMAN Pyrin OS=Homo sapiens OX=9606 GN=MEFV PE=1 SV=1	Pyrin	MEFV;C226	ECRPFEVYLPSGK	EC(1)RPFEVYLPSGK	527.929	3	+		2.17356	0.870089	1.21919	2.08127	1	1	1	1	1	1	0.66784	138.87	61.212			O15553;C226					37496000	31422000	20354000	17327000	5048800	8975500	10824000	0	0	4929400
Q7Z4Q2	sp|Q7Z4Q2|HEAT3_HUMAN HEAT repeat-containing protein 3 OS=Homo sapiens OX=9606 GN=HEATR3 PE=1 SV=2	HEAT repeat-containing protein 3	HEATR3;C655	GNYSTDQLCVLDNVK	GNYSTDQLC(1)VLDNVK	863.409	2	+		2.17223		1.67237		1	1	1	1	1		-0.15478	158.3	104.87			Q7Z4Q2;C655					10547000	0	3492300	0	6885200	16259000	20946000	0	4783100	5444800
P04424	sp|P04424|ARLY_HUMAN Argininosuccinate lyase OS=Homo sapiens OX=9606 GN=ASL PE=1 SV=4	Argininosuccinate lyase	ASL;C307	CAGLLMTLK	C(1)AGLLMTLK	503.775	2	+	+	2.014	1.53871	1.17021	1.77024	1		1	1	1	1	-0.16837	59.35	55.37			P04424;C307					5024200	3990700	1680800	1413200	0	6469800	3159100	0	0	1625700
P00966	sp|P00966|ASSY_HUMAN Argininosuccinate synthase OS=Homo sapiens OX=9606 GN=ASS1 PE=1 SV=2	Argininosuccinate synthase	ASS1;C132	GNDQVRFELSCYSLAPQIK	GNDQVRFELSC(1)YSLAPQIK	742.372	3	+	+	1.47543	1.80306	1.40697	1.74951	1	1	1	1	1	1	-0.24616	152.54	52.298			P00966;C132					26835000	20191000	7425800	5991900	12624000	15551000	31787000	3003100	7225400	13376000
P00966	sp|P00966|ASSY_HUMAN Argininosuccinate synthase OS=Homo sapiens OX=9606 GN=ASS1 PE=1 SV=2	Argininosuccinate synthase	ASS1;C97	YLLGTSLARPCIAR	YLLGTSLARPC(1)IAR	530.964	3	+	+	2.97492		1.31901		1	1	1	1	1	1	1.0046	79.633	59.185			P00966;C97					20055000	10802000	0	0	8743100	13750000	19199000	0	0	5847400
Q9NVM9	sp|Q9NVM9|INT13_HUMAN Integrator complex subunit 13 OS=Homo sapiens OX=9606 GN=INTS13 PE=1 SV=2	Protein asunder homolog	ASUN;C162	IICITNAK	IIC(1)ITNAK	466.765	2		+					1		1	1	1	1	-0.44781	67.032	46.994			Q9NVM9;C162					4146600	4412300	0	0	0	4737000	6387100	2136800	0	2254600
Q9NVM9	sp|Q9NVM9|INT13_HUMAN Integrator complex subunit 13 OS=Homo sapiens OX=9606 GN=INTS13 PE=1 SV=2	Protein asunder homolog	ASUN;C17	TVFVVDHCPYMAESCR	TVFVVDHC(1)PYMAESCR	680.299	3		+					0.999808	0.998882	0.999808	0.997387	0.977457	0.99726	-0.86629	74.257	74.257			Q9NVM9;C17					10327000	10963000	0	0	0	7532800	12463000	0	0	5440700
Q9NVM9	sp|Q9NVM9|INT13_HUMAN Integrator complex subunit 13 OS=Homo sapiens OX=9606 GN=INTS13 PE=1 SV=2	Protein asunder homolog	ASUN;C349	ISPVDVNSRPSSCLTNFLLNGR	ISPVDVNSRPSSC(1)LTNFLLNGR	816.088	3	+	+					1	1		1	1	1	-0.3142	129.15	41.257			Q9NVM9;C349					19404000	5873500	0	0	9300200	0	24710000	0	0	0
P62714;P67775	sp|P62714|PP2AB_HUMAN Serine/threonine-protein phosphatase 2A catalytic subunit beta isoform OS=Homo sapiens OX=9606 GN=PPP2CB PE=1 SV=1;sp|P67775|PP2AA_HUMAN Serine/threonine-protein phosphatase 2A catalytic subunit alpha isoform OS=Homo sapiens OX=9606 G	Serine/threonine-protein phosphatase 2A catalytic subunit beta isoform;Serine/threonine-protein phosphatase 2A catalytic subunit alpha isoform	PPP2CB;PPP2CA;C251	AHQLVMEGYNWCHDR	AHQLVMEGYNWC(1)HDR	479.714	4	+		2.15103		5.49026		1	1	1	1	1	1	-0.39233	107.61	88.561			P62714;C251					27243000	0	6741500	4934700	8244000	27788000	23221000	0	6232800	5255400
Q9NVM9	sp|Q9NVM9|INT13_HUMAN Integrator complex subunit 13 OS=Homo sapiens OX=9606 GN=INTS13 PE=1 SV=2	Protein asunder homolog	ASUN;C556	VLECLMACR	VLEC(1)LMACR	610.285	2	+	+		1.22772		2.06487	0.99959		0.99959	0.999084	0.999473	0.999052	-0.85953	78.496	76.899			Q9NVM9;C556					4439200	5292300	0	2233900	0	6401300	6975300	0	0	0
O95163	sp|O95163|ELP1_HUMAN Elongator complex protein 1 OS=Homo sapiens OX=9606 GN=ELP1 PE=1 SV=3	Elongator complex protein 1	IKBKAP;C1025	ALSAFLTCGNWK	ALSAFLTC(1)GNWK	684.342	2	+		2.13821		3.25674		1	1	1	1		1	0.25858	119.21	81.338			O95163;C1025					0	0	0	0	3814200	6859100	9679100	0	1476300	2347100
Q96BY7	sp|Q96BY7|ATG2B_HUMAN Autophagy-related protein 2 homolog B OS=Homo sapiens OX=9606 GN=ATG2B PE=1 SV=5	Autophagy-related protein 2 homolog B	ATG2B;C739	AFTEVFLDDSHSPANCR	AFTEVFLDDSHSPANC(1)R	655.964	3		+					1				1	1	-0.454	70.197	41.412			Q96BY7;C739					8372200	6194200	0	0	0	0	0	0	0	0
P31939	sp|P31939|PUR9_HUMAN Bifunctional purine biosynthesis protein ATIC OS=Homo sapiens OX=9606 GN=ATIC PE=1 SV=3	Bifunctional purine biosynthesis protein PURH;Phosphoribosylaminoimidazolecarboxamide formyltransferase;IMP cyclohydrolase	ATIC;C101	VVACNLYPFVK	VVAC(1)NLYPFVK	655.352	2	+	+	1.20987	1.51199	1.45983	1.35632	1	1	1	1	1	1	0.61468	185.84	185.84			P31939;C101					162830000	172070000	61391000	56108000	67000000	156810000	177220000	39901000	58619000	64316000
P31939	sp|P31939|PUR9_HUMAN Bifunctional purine biosynthesis protein ATIC OS=Homo sapiens OX=9606 GN=ATIC PE=1 SV=3	Bifunctional purine biosynthesis protein PURH;Phosphoribosylaminoimidazolecarboxamide formyltransferase;IMP cyclohydrolase	ATIC;C325	MSSFGDFVALSDVCDVPTAK	MSSFGDFVALSDVC(1)DVPTAK	1073.5	2		+		1.85665		1.33642	1	1		1	1	1	0.29906	239.75	198.78			P31939;C325					25904000	10680000	6515200	3237400	13819000	0	34302000	0	5253900	21718000
Q9P2J5	sp|Q9P2J5|SYLC_HUMAN Leucine--tRNA ligase, cytoplasmic OS=Homo sapiens OX=9606 GN=LARS1 PE=1 SV=2	Leucine--tRNA ligase, cytoplasmic	LARS;C573	NFEATLGWLQEHACSR	NFEATLGWLQEHAC(1)SR	640.3	3	+		2.11805		1.16505		1	1		1	0	1	-1.5201	124.92	124.92			Q9P2J5;C573					18108000	6307800	0	0	7804400	0	25941000	0	0	3212700
P98196	sp|P98196|AT11A_HUMAN Phospholipid-transporting ATPase IH OS=Homo sapiens OX=9606 GN=ATP11A PE=1 SV=3	Probable phospholipid-transporting ATPase IH	ATP11A;C14	YCAGEENWVDSR	YC(1)AGEENWVDSR	743.307	2	+	+	9.50494		2.63545		1	1	1	1	1	1	0.23878	225.01	198.62	+		P98196;C14	+	+			1390900000	1340800000	0	0	471330000	1275500000	1602200000	0	0	2360500
Q04760	sp|Q04760|LGUL_HUMAN Lactoylglutathione lyase OS=Homo sapiens OX=9606 GN=GLO1 PE=1 SV=4	Lactoylglutathione lyase	GLO1;C61	CDFPIMK	C(1)DFPIMK	455.712	2	+		2.11483		1.45256		1		1	1	1	1	0.37511	138.07	138.07		+	Q04760;C61	+				0	53834000	18049000	8499700	0	105310000	128480000	0	21325000	19666000
P18206	sp|P18206|VINC_HUMAN Vinculin OS=Homo sapiens OX=9606 GN=VCL PE=1 SV=4	Vinculin	VCL;C1053	TNLLQVCERIPTISTQLK	TNLLQVC(1)ERIPTISTQLK	705.393	3	+		2.11377		1.7374		1	1		1		0	0.14544	62.658	62.203	+		P18206;C1053					0	5079800	0	0	8184700	0	25438000	0	0	7831200
P98196	sp|P98196|AT11A_HUMAN Phospholipid-transporting ATPase IH OS=Homo sapiens OX=9606 GN=ATP11A PE=1 SV=3	Probable phospholipid-transporting ATPase IH	ATP11A;C3	MDCSLVRTLVHRYCAGEENWVDSR	MDC(1)SLVRTLVHRYC(1)AGEENWVDSR	749.596	4	+	+					1	1	1	1	1	1	-0.14559	172.8	162.82			P98196;C3					34125000	53897000	0	0	6802600	19564000	253570000	0	0	0
Q9Y2G3	sp|Q9Y2G3|AT11B_HUMAN Phospholipid-transporting ATPase IF OS=Homo sapiens OX=9606 GN=ATP11B PE=1 SV=2	Probable phospholipid-transporting ATPase IF	ATP11B;C1116	CLDSMCCFPEGEAACASVGR	C(1)LDSMC(1)C(1)FPEGEAAC(1)ASVGR	1138.95	2	+	+					1	1	1	1	1	1	-0.89645	332.99	276.45			Q9Y2G3;C1116					133270000	114180000	0	0	75285000	112280000	267510000	0	0	0
Q9Y2G3	sp|Q9Y2G3|AT11B_HUMAN Phospholipid-transporting ATPase IF OS=Homo sapiens OX=9606 GN=ATP11B PE=1 SV=2	Probable phospholipid-transporting ATPase IF	ATP11B;C1121	CLDSMCCFPEGEAACASVGR	C(1)LDSMC(1)C(1)FPEGEAAC(1)ASVGR	1138.95	2	+	+					1	1	1	1	1	1	-0.89645	332.99	276.45			Q9Y2G3;C1121					133270000	114180000	0	0	75285000	112280000	267510000	0	0	0
Q8TCS8	sp|Q8TCS8|PNPT1_HUMAN Polyribonucleotide nucleotidyltransferase 1, mitochondrial OS=Homo sapiens OX=9606 GN=PNPT1 PE=1 SV=2	Polyribonucleotide nucleotidyltransferase 1, mitochondrial	PNPT1;C668	DFITEICK	DFITEIC(1)K	513.252	2	+		2.10837		1.25301		1	1	0	1	1	0	0.12861	138.83	77.674			Q8TCS8;C668					32365000	35409000	5873300	4813000	6596700	19783000	18286000	2585100	0	5008400
Q9Y2G3	sp|Q9Y2G3|AT11B_HUMAN Phospholipid-transporting ATPase IF OS=Homo sapiens OX=9606 GN=ATP11B PE=1 SV=2	Probable phospholipid-transporting ATPase IF	ATP11B;C1122	CLDSMCCFPEGEAACASVGR	C(1)LDSMC(1)C(1)FPEGEAAC(1)ASVGR	1138.95	2	+	+					1	1	1	1	1	1	-0.89645	332.99	276.45			Q9Y2G3;C1122					133270000	114180000	0	0	75285000	112280000	267510000	0	0	0
Q6PD62	sp|Q6PD62|CTR9_HUMAN RNA polymerase-associated protein CTR9 homolog OS=Homo sapiens OX=9606 GN=CTR9 PE=1 SV=1	RNA polymerase-associated protein CTR9 homolog	CTR9;C511	LYEAMCEFHEAEK	LYEAMC(1)EFHEAEK	552.906	3	+		2.09813		1.26477		1	1	1	1			-0.53679	87.498	45.257			Q6PD62;C511					0	0	0	3230700	5034400	6477100	8223500	0	0	3877800
Q9Y2G3	sp|Q9Y2G3|AT11B_HUMAN Phospholipid-transporting ATPase IF OS=Homo sapiens OX=9606 GN=ATP11B PE=1 SV=2	Probable phospholipid-transporting ATPase IF	ATP11B;C1130	CLDSMCCFPEGEAACASVGR	C(1)LDSMC(0.993)C(0.007)FPEGEAAC(1)ASVGR	1110.44	2	+	+					1	1	1	1	1	1	-0.3997	332.99	319.39			Q9Y2G3;C1130					133270000	114180000	0	0	75285000	112280000	267510000	0	0	0
Q9HD20	sp|Q9HD20|AT131_HUMAN Endoplasmic reticulum transmembrane helix translocase OS=Homo sapiens OX=9606 GN=ATP13A1 PE=1 SV=2	Manganese-transporting ATPase 13A1	ATP13A1;C530	VEVCCFDK	VEVC(0.88)C(0.12)FDK	562.741	2	+	+	1.76493	1.77175	1.44059	1.06907	0.879642	0.871467	0.855407	0.876174	0.879642	0.83918	0.14118	73.248	59.245			Q9HD20;C530					5544700	5608100	1916100	1391800	0	6205000	4648000	0	1197600	0
Q9HD20	sp|Q9HD20|AT131_HUMAN Endoplasmic reticulum transmembrane helix translocase OS=Homo sapiens OX=9606 GN=ATP13A1 PE=1 SV=2	Manganese-transporting ATPase 13A1	ATP13A1;C711	EALECSLK	EALEC(1)SLK	475.237	2		+		2.13416		1.08137	1	1	1	1	1	1	0.83555	74.255	52.716			Q9HD20;C711					5229300	6723200	0	1859000	2216100	0	0	0	0	0
Q9HD20	sp|Q9HD20|AT131_HUMAN Endoplasmic reticulum transmembrane helix translocase OS=Homo sapiens OX=9606 GN=ATP13A1 PE=1 SV=2	Manganese-transporting ATPase 13A1	ATP13A1;C971	LSSIQCICHVIK	LSSIQC(0.012)IC(0.988)HVIK	509.267	3		+		2.48297		0.877189	0.988006	0.969277	0.962672	0	0.98175	0.988006	0.15765	99.568	84.658			Q9HD20;C971					6301200	9351200	1622000	0	2882700	6274700	5683200	0	0	3204600
Q9H7F0	sp|Q9H7F0|AT133_HUMAN Polyamine-transporting ATPase 13A3 OS=Homo sapiens OX=9606 GN=ATP13A3 PE=1 SV=4	Probable cation-transporting ATPase 13A3	ATP13A3;C1170	CCLPWALGCRK	C(1)C(1)LPWALGC(1)RK	474.226	3	+	+					1	1	1	1	1	1	0.22127	119.21	81.525			Q9H7F0;C1170	+				36437000	33553000	0	0	16620000	16712000	32372000	0	0	0
Q9H7F0	sp|Q9H7F0|AT133_HUMAN Polyamine-transporting ATPase 13A3 OS=Homo sapiens OX=9606 GN=ATP13A3 PE=1 SV=4	Probable cation-transporting ATPase 13A3	ATP13A3;C1171	CCLPWALGCRK	C(1)C(1)LPWALGC(1)RK	474.226	3	+	+					1	1	1	1	1	1	0.22127	103.92	81.525			Q9H7F0;C1171					35173000	31748000	0	0	9513400	16046000	29999000	0	0	0
Q9H7F0	sp|Q9H7F0|AT133_HUMAN Polyamine-transporting ATPase 13A3 OS=Homo sapiens OX=9606 GN=ATP13A3 PE=1 SV=4	Probable cation-transporting ATPase 13A3	ATP13A3;C1178	CCLPWALGCRK	C(1)C(1)LPWALGC(1)RK	474.226	3	+	+					1	0	1	1	1	1	0.22127	88.496	81.525			Q9H7F0;C1178					20239000	27238000	0	0	5197600	8595000	16676000	0	0	0
Q86W42	sp|Q86W42|THOC6_HUMAN THO complex subunit 6 homolog OS=Homo sapiens OX=9606 GN=THOC6 PE=1 SV=1	THO complex subunit 6 homolog	THOC6;C324	VLTAAGNSCR	VLTAAGNSC(1)R	524.764	2	+		2.08491		1.69585		1	1	0	1	1	0	1.0529	62.823	47.198			Q86W42;C324					6421100	6784200	0	0	4982800	6914200	7610600	1759600	0	0
O95602	sp|O95602|RPA1_HUMAN DNA-directed RNA polymerase I subunit RPA1 OS=Homo sapiens OX=9606 GN=POLR1A PE=1 SV=2	DNA-directed RNA polymerase I subunit RPA1	POLR1A;C1332	CLRPEDILR	C(1)LRPEDILR	391.213	3	+		2.08175		1.42714		1	1	1	1			-0.87352	80.231	44.318			O95602;C1332					0	0	0	0	2536700	4220100	9870600	924210	0	0
P05023;P50993;Q13733;P13637	sp|P05023|AT1A1_HUMAN Sodium/potassium-transporting ATPase subunit alpha-1 OS=Homo sapiens OX=9606 GN=ATP1A1 PE=1 SV=1;sp|P50993|AT1A2_HUMAN Sodium/potassium-transporting ATPase subunit alpha-2 OS=Homo sapiens OX=9606 GN=ATP1A2 PE=1 SV=1;sp|Q13733|AT1A4_HU	Sodium/potassium-transporting ATPase subunit alpha-1;Sodium/potassium-transporting ATPase subunit alpha-2;Sodium/potassium-transporting ATPase subunit alpha-4;Sodium/potassium-transporting ATPase subunit alpha-3	ATP1A1;ATP1A2;ATP1A4;ATP1A3;C428	IAGLCNR	IAGLC(1)NR	402.213	2	+	+	1.27783	3.1974	2.70282	0.399816	1	1	1	1	1	1	-0.31119	148.12	83.229			P05023;C428					64672000	92791000	34957000	0	48380000	83954000	68178000	21558000	32856000	27424000
Q15311	sp|Q15311|RBP1_HUMAN RalA-binding protein 1 OS=Homo sapiens OX=9606 GN=RALBP1 PE=1 SV=3	RalA-binding protein 1	RALBP1;C411	RQEFLLNCLHR	RQEFLLNC(1)LHR	495.93	3	+		2.07765		1.46332		1	1	1	1	1		0.06861	88.441	79.82			Q15311;C411					8732000	0	0	881450	5238500	8756900	9890200	0	0	3093900
P05023	sp|P05023|AT1A1_HUMAN Sodium/potassium-transporting ATPase subunit alpha-1 OS=Homo sapiens OX=9606 GN=ATP1A1 PE=1 SV=1	Sodium/potassium-transporting ATPase subunit alpha-1	ATP1A1;C211	IISANGCK	IISANGC(1)K	431.726	2	+	+					1	1	1	1	1	1	3.6487	126.24	50.127			P05023;C211					55420000	70604000	0	0	23407000	46319000	71235000	0	0	0
P16615	sp|P16615|AT2A2_HUMAN Sarcoplasmic/endoplasmic reticulum calcium ATPase 2 OS=Homo sapiens OX=9606 GN=ATP2A2 PE=1 SV=1	Sarcoplasmic/endoplasmic reticulum calcium ATPase 2	ATP2A2;C875	VSFYQLSHFLQCK	VSFYQLSHFLQC(1)K	552.945	3	+	+					1	1		1	1	1	-0.15333	112.5	89.629		+	P16615;C875					14853000	7171400	0	0	6864100	0	27661000	0	0	0
P23634	sp|P23634|AT2B4_HUMAN Plasma membrane calcium-transporting ATPase 4 OS=Homo sapiens OX=9606 GN=ATP2B4 PE=1 SV=2	Plasma membrane calcium-transporting ATPase 4	ATP2B4;C24	EGDFGCTVMELRK	EGDFGC(1)TVMELRK	514.574	3		+		2.58268		0.539583	1		1		1	1	-0.26453	62.891	59.898			P23634;C24					13289000	13290000	0	5308100	0	16489000	0	0	10539000	15512000
P23634	sp|P23634|AT2B4_HUMAN Plasma membrane calcium-transporting ATPase 4 OS=Homo sapiens OX=9606 GN=ATP2B4 PE=1 SV=2	Plasma membrane calcium-transporting ATPase 4	ATP2B4;C537	TECALLGFVTDLK	TEC(1)ALLGFVTDLK	733.882	2		+		1.92062		1.12177	1	1	1	1	1	1	0.8663	134.75	84.17			P23634;C537					15417000	8095500	4772800	1824500	8097400	2931900	23500000	0	3168200	8965700
P23634	sp|P23634|AT2B4_HUMAN Plasma membrane calcium-transporting ATPase 4 OS=Homo sapiens OX=9606 GN=ATP2B4 PE=1 SV=2	Plasma membrane calcium-transporting ATPase 4	ATP2B4;C632	TVIEPMACDGLR	TVIEPMAC(1)DGLR	681.331	2	+	+					1	1	1	1	1	1	-0.11231	110.14	96.89			P23634;C632					12814000	14052000	0	0	0	16210000	20475000	0	0	0
Q9P2R3	sp|Q9P2R3|ANFY1_HUMAN Rabankyrin-5 OS=Homo sapiens OX=9606 GN=ANKFY1 PE=1 SV=2	Rabankyrin-5	ANKFY1;C843	QGLTPFACAMTFK	QGLTPFAC(1)AMTFK	736.357	2	+		2.06798		1.30848		1	1	1	1	1		-1.0385	102.4	68.893			Q9P2R3;C843					9804000	0	3487100	2024200	4971600	7316600	9358900	900700	0	4306600
Q7Z3D6	sp|Q7Z3D6|GLUCM_HUMAN D-glutamate cyclase, mitochondrial OS=Homo sapiens OX=9606 GN=DGLUCY PE=1 SV=2	UPF0317 protein C14orf159, mitochondrial	C14orf159;C316	GIGHLLCK	GIGHLLC(1)K	449.252	2	+		2.06155		1.43392		1	1	1	1			0.65721	96.048	48.115			Q7Z3D6;C316					0	0	0	0	2387000	0	6605300	0	0	1456400
Q9NW81	sp|Q9NW81|DMAC2_HUMAN Distal membrane-arm assembly complex protein 2 OS=Homo sapiens OX=9606 GN=DMAC2 PE=1 SV=3	ATP synthase subunit s-like protein	ATP5SL;C194	GLACLHHLQNLR	GLAC(1)LHHLQNLR	477.926	3	+	+					1	1	1	1	1	1	-0.91409	53.567	48.004			Q9NW81;C194					11220000	8493200	0	0	0	12416000	11328000	0	0	0
Q9Y487	sp|Q9Y487|VPP2_HUMAN V-type proton ATPase 116 kDa subunit a 2 OS=Homo sapiens OX=9606 GN=ATP6V0A2 PE=1 SV=2	V-type proton ATPase 116 kDa subunit a isoform 2	ATP6V0A2;C680	SCFGVNR	SC(1)FGVNR	420.195	2	+	+					1	1	1	1	1	1	-0.43224	106.76	106.76	+		Q9Y487;C680	+	+		+	413850000	451960000	0	0	172410000	374260000	412630000	0	0	0
P61421	sp|P61421|VA0D1_HUMAN V-type proton ATPase subunit d 1 OS=Homo sapiens OX=9606 GN=ATP6V0D1 PE=1 SV=1	V-type proton ATPase subunit d 1	ATP6V0D1;C335	NIVWIAECIAQR	NIVWIAEC(1)IAQR	491.594	3	+	+	2.36676	2.70137	1.34272	0.905889	1	1	1	1	1	1	-0.081887	124.42	48.568			P61421;C335					19682000	7784400	2090200	0	5244300	3828900	25209000	0	0	6918600
P61421	sp|P61421|VA0D1_HUMAN V-type proton ATPase subunit d 1 OS=Homo sapiens OX=9606 GN=ATP6V0D1 PE=1 SV=1	V-type proton ATPase subunit d 1	ATP6V0D1;C39	AGVLSQADYLNLVQCETLEDLK	AGVLSQADYLNLVQC(1)ETLEDLK	827.084	3		+					1			1	1	1	-0.43118	150.94	56.247			P61421;C39					9538300	8915000	0	0	0	0	17546000	0	0	0
P38606	sp|P38606|VATA_HUMAN V-type proton ATPase catalytic subunit A OS=Homo sapiens OX=9606 GN=ATP6V1A PE=1 SV=2	V-type proton ATPase catalytic subunit A	ATP6V1A;C240	VLDALFPCVQGGTTAIPGAFGCGK	VLDALFPC(1)VQGGTTAIPGAFGCGK	835.415	3		+					1			0.999999	1	0.999898	0.055976	115.66	115.66			P38606;C240					35361000	22257000	0	0	0	0	50955000	0	0	0
P38606	sp|P38606|VATA_HUMAN V-type proton ATPase catalytic subunit A OS=Homo sapiens OX=9606 GN=ATP6V1A PE=1 SV=2	V-type proton ATPase catalytic subunit A	ATP6V1A;C254	VLDALFPCVQGGTTAIPGAFGCGK	VLDALFPCVQGGTTAIPGAFGC(1)GK	835.415	3	+	+					1	0.997654		1	1	1	-0.11564	139.26	138.35			P38606;C254					26758000	19942000	0	0	14852000	0	32365000	0	0	0
P38606	sp|P38606|VATA_HUMAN V-type proton ATPase catalytic subunit A OS=Homo sapiens OX=9606 GN=ATP6V1A PE=1 SV=2	V-type proton ATPase catalytic subunit A	ATP6V1A;C532	FCPFYK	FC(1)PFYK	431.202	2	+	+	1.62477	1.66395	2.84616	1.19432	1	1	1	1	1	1	-0.22925	164.59	67.377			P38606;C532					285250000	359170000	101110000	100910000	107840000	199550000	183530000	35852000	68570000	54774000
P21281;P15313	sp|P21281|VATB2_HUMAN V-type proton ATPase subunit B, brain isoform OS=Homo sapiens OX=9606 GN=ATP6V1B2 PE=1 SV=3;sp|P15313|VATB1_HUMAN V-type proton ATPase subunit B, kidney isoform OS=Homo sapiens OX=9606 GN=ATP6V1B1 PE=1 SV=3	V-type proton ATPase subunit B, brain isoform;V-type proton ATPase subunit B, kidney isoform	ATP6V1B2;ATP6V1B1;C207	IPIFSAAGLPHNEIAAQICR	IPIFSAAGLPHNEIAAQIC(1)R	726.721	3		+		3.66405		0.76512	1	1		1	1	1	0.34679	218.37	135.28			P21281;C207					110600000	32513000	4322900	5176800	33020000	0	171310000	0	8575000	25201000
Q9NRM0	sp|Q9NRM0|GTR9_HUMAN Solute carrier family 2, facilitated glucose transporter member 9 OS=Homo sapiens OX=9606 GN=SLC2A9 PE=1 SV=2	Solute carrier family 2, facilitated glucose transporter member 9	SLC2A9;C36	ALLECDHLR	ALLEC(1)DHLR	376.194	3	+		2.04855		1.15298		1	1	1	1	1	1	0.69456	103.55	75.378			Q9NRM0;C36					0	10099000	3349300	1654600	10133000	19329000	16915000	0	6160800	6794000
P49711	sp|P49711|CTCF_HUMAN Transcriptional repressor CTCF OS=Homo sapiens OX=9606 GN=CTCF PE=1 SV=1	Transcriptional repressor CTCF	CTCF;C384	SHTGERPFQCSLCSYASR	SHTGERPFQC(0.001)SLC(0.999)SYASR	553.498	4	+		2.04794		1.50375		0.999415		0.984139	0.998752	0.999415		-0.24382	54.974	54.974			P49711;C384					10696000	0	0	0	0	7105100	14861000	0	1806500	0
Q08AM6	sp|Q08AM6|VAC14_HUMAN Protein VAC14 homolog OS=Homo sapiens OX=9606 GN=VAC14 PE=1 SV=1	Protein VAC14 homolog	VAC14;C114	YYACEALYNIVK	YYAC(1)EALYNIVK	753.869	2	+		2.04683		1.43873		1	1	1	1	1		0.38181	163.38	105.4			Q08AM6;C114					0	0	6131000	4010200	9644900	8483200	0	1501900	0	0
P21281;P15313	sp|P21281|VATB2_HUMAN V-type proton ATPase subunit B, brain isoform OS=Homo sapiens OX=9606 GN=ATP6V1B2 PE=1 SV=3;sp|P15313|VATB1_HUMAN V-type proton ATPase subunit B, kidney isoform OS=Homo sapiens OX=9606 GN=ATP6V1B1 PE=1 SV=3	V-type proton ATPase subunit B, brain isoform;V-type proton ATPase subunit B, kidney isoform	ATP6V1B2;ATP6V1B1;C289	LALTTAEFLAYQCEK	LALTTAEFLAYQC(1)EK	879.443	2		+		2.67617		1.51113	1	1	0	1	1	1	1.2096	179.19	122.51			P21281;C289					18576000	17936000	2656500	3070100	8258700	1273800	23150000	0	2930000	6315700
P21281	sp|P21281|VATB2_HUMAN V-type proton ATPase subunit B, brain isoform OS=Homo sapiens OX=9606 GN=ATP6V1B2 PE=1 SV=3	V-type proton ATPase subunit B, brain isoform	ATP6V1B2;C425	DHADVSNQLYACYAIGK	DHADVSNQLYAC(1)YAIGK	642.3	3		+		1.7849		0.769541	1	1	1		1	1	-0.47742	118.19	93.51			P21281;C425			+		42335000	35126000	17234000	7266500	14094000	6717400	0	0	11168000	18162000
P21283	sp|P21283|VATC1_HUMAN V-type proton ATPase subunit C 1 OS=Homo sapiens OX=9606 GN=ATP6V1C1 PE=1 SV=4	V-type proton ATPase subunit C 1	ATP6V1C1;C225	SSNVLSEDQDSYLCNVTLFRK	SSNVLSEDQDSYLC(1)NVTLFRK	825.732	3		+		4.56709		0.576961	1	1	1	1	1	1	0.0066987	178.54	149.44			P21283;C225	+				102740000	40204000	0	6869400	25434000	15055000	67038000	0	12081000	43604000
Q9UI12	sp|Q9UI12|VATH_HUMAN V-type proton ATPase subunit H OS=Homo sapiens OX=9606 GN=ATP6V1H PE=1 SV=1	V-type proton ATPase subunit H	ATP6V1H;C85	TFINLMTHICK	TFINLMTHIC(1)K	459.905	3	+	+	2.99191		1.29158		1	1	1	1	1	1	0.05032	108.47	45.077			Q9UI12;C85					43315000	23479000	0	0	15535000	9922200	29088000	0	0	9580100
O75110	sp|O75110|ATP9A_HUMAN Probable phospholipid-transporting ATPase IIA OS=Homo sapiens OX=9606 GN=ATP9A PE=1 SV=3	Probable phospholipid-transporting ATPase IIA	ATP9A;C24	AGCCEWLRCCGGGEARPR	AGC(1)C(1)EWLRC(1)C(1)GGGEARPR	538.732	4	+	+					1	1	1	1	1	1	-0.85841	170.06	79.013	+		O75110;C24				+	221260000	225900000	0	0	172350000	534280000	692290000	0	0	0
Q9Y6K5	sp|Q9Y6K5|OAS3_HUMAN 2'-5'-oligoadenylate synthase 3 OS=Homo sapiens OX=9606 GN=OAS3 PE=1 SV=3	2'-5'-oligoadenylate synthase 3	OAS3;C850	AQLEACQQER	AQLEAC(1)QQER	616.788	2	+		2.03507		1.21854		1	1	1		1	1	-0.346	196.88	78.556			Q9Y6K5;C850					0	60272000	0	17004000	6710200	17500000	0	0	5907000	0
O75110	sp|O75110|ATP9A_HUMAN Probable phospholipid-transporting ATPase IIA OS=Homo sapiens OX=9606 GN=ATP9A PE=1 SV=3	Probable phospholipid-transporting ATPase IIA	ATP9A;C25	AGCCEWLRCCGGGEARPR	AGC(1)C(1)EWLRC(1)C(1)GGGEARPR	538.732	4	+	+					1	1	1	1	1	1	-0.85841	170.06	79.013	+		O75110;C25				+	220450000	221240000	0	0	174450000	531250000	692120000	0	0	0
Q9BXX0	sp|Q9BXX0|EMIL2_HUMAN EMILIN-2 OS=Homo sapiens OX=9606 GN=EMILIN2 PE=1 SV=3	EMILIN-2	EMILIN2;C48	NWCAYIVNK	NWC(1)AYIVNK	584.284	2	+		2.03422		1.42838		1	1	1	1		1	-0.53441	114.43	56.547		+	Q9BXX0;C48					0	0	6908400	0	4518200	7866000	7924500	0	2984800	0
O75110	sp|O75110|ATP9A_HUMAN Probable phospholipid-transporting ATPase IIA OS=Homo sapiens OX=9606 GN=ATP9A PE=1 SV=3	Probable phospholipid-transporting ATPase IIA	ATP9A;C30	AGCCEWLRCCGGGEARPR	AGC(1)C(1)EWLRC(1)C(1)GGGEARPR	538.732	4	+	+					1	1	1	1	1	1	-0.85841	138.39	79.013			O75110;C30					49014000	50703000	0	0	83572000	111480000	154550000	0	0	0
P39748	sp|P39748|FEN1_HUMAN Flap endonuclease 1 OS=Homo sapiens OX=9606 GN=FEN1 PE=1 SV=1	Flap endonuclease 1	FEN1;C182	VYAAATEDMDCLTFGSPVLMR	VYAAATEDMDC(1)LTFGSPVLMR	783.03	3	+		2.01629		2.16375		1	1		1			0.18868	116.29	67.449			P39748;C182			+		0	0	0	0	4591900	0	23284000	0	0	5510000
O75110	sp|O75110|ATP9A_HUMAN Probable phospholipid-transporting ATPase IIA OS=Homo sapiens OX=9606 GN=ATP9A PE=1 SV=3	Probable phospholipid-transporting ATPase IIA	ATP9A;C31	AGCCEWLRCCGGGEARPR	AGC(1)C(1)EWLRC(1)C(1)GGGEARPR	538.732	4	+	+					1	1	1	1	1	1	-0.85841	138.39	79.013			O75110;C31					49014000	50703000	0	0	64565000	111480000	113030000	0	0	0
O43861	sp|O43861|ATP9B_HUMAN Probable phospholipid-transporting ATPase IIB OS=Homo sapiens OX=9606 GN=ATP9B PE=2 SV=4	Probable phospholipid-transporting ATPase IIB	ATP9B;C89	RGLEWFVCDGWK	RGLEWFVC(1)DGWK	518.25	3	+	+					1	1	1	1	1	1	-0.87266	161.93	58.32			O43861;C89					33113000	20520000	0	0	32791000	5257200	93923000	0	0	0
O75882	sp|O75882|ATRN_HUMAN Attractin OS=Homo sapiens OX=9606 GN=ATRN PE=1 SV=2	Attractin	ATRN;C1307	QSCWASR	QSC(1)WASR	447.698	2	+	+					1	1	1	1	1	1	-0.045168	161.12	125.01			O75882;C1307					62315000	71265000	0	0	56038000	92884000	134740000	0	0	0
Q9UBB4	sp|Q9UBB4|ATX10_HUMAN Ataxin-10 OS=Homo sapiens OX=9606 GN=ATXN10 PE=1 SV=1	Ataxin-10	ATXN10;C382	LIGNLCYK	LIGNLC(1)YK	490.765	2	+	+	1.35579	1.64902	1.75248	0.93242	1	1	1	1	1	1	1.132	104.11	76.847			Q9UBB4;C382					20592000	20262000	8117700	5225600	14156000	28834000	25237000	7124600	9860300	8746400
P61769	sp|P61769|B2MG_HUMAN Beta-2-microglobulin OS=Homo sapiens OX=9606 GN=B2M PE=1 SV=1	Beta-2-microglobulin;Beta-2-microglobulin form pI 5.3	B2M;C45	SNFLNCYVSGFHPSDIEVDLLK	SNFLNC(1)YVSGFHPSDIEVDLLK	852.081	3		+					1			1	1	1	-0.021248	110.4	78.987	+	+	P61769;C45				+	5214300	9025900	0	0	0	0	6615600	0	0	0
Q16611	sp|Q16611|BAK_HUMAN Bcl-2 homologous antagonist/killer OS=Homo sapiens OX=9606 GN=BAK1 PE=1 SV=1	Bcl-2 homologous antagonist/killer	BAK1;C14	ASGQGPGPPRQECGEPALPSASEEQVAQDTEEVFR	ASGQGPGPPRQEC(1)GEPALPSASEEQVAQDTEEVFR	1251.57	3		+		2.66145		0.671608	1	1		1	1	1	-0.12582	142.18	77.925			Q16611;C14					60310000	28213000	18103000	0	15105000	0	34044000	0	0	35463000
Q9NRL2	sp|Q9NRL2|BAZ1A_HUMAN Bromodomain adjacent to zinc finger domain protein 1A OS=Homo sapiens OX=9606 GN=BAZ1A PE=1 SV=2	Bromodomain adjacent to zinc finger domain protein 1A	BAZ1A;C799	IQSAIACTNIFPLGR	IQSAIAC(1)TNIFPLGR	830.946	2	+	+	2.22294	1.99672	1.28014	1.139	1	1	1	1	1	1	0.30893	164.11	96.229			Q9NRL2;C799					18412000	13498000	5406100	2886300	5582900	8531200	14682000	0	2162700	5372200
Q9NRL2	sp|Q9NRL2|BAZ1A_HUMAN Bromodomain adjacent to zinc finger domain protein 1A OS=Homo sapiens OX=9606 GN=BAZ1A PE=1 SV=2	Bromodomain adjacent to zinc finger domain protein 1A	BAZ1A;C930	ICAQLAR	IC(1)AQLAR	416.229	2	+	+	1.81369	1.09566	1.15902	0.809593	1	1	1	1	1	1	0.57798	94.669	44.531			Q9NRL2;C930					12993000	15823000	7342200	6130800	0	8058900	8667200	0	0	3220100
Q92621	sp|Q92621|NU205_HUMAN Nuclear pore complex protein Nup205 OS=Homo sapiens OX=9606 GN=NUP205 PE=1 SV=3	Nuclear pore complex protein Nup205	NUP205;C1715	QCLGLLSR	QC(1)LGLLSR	473.761	2	+		2.0038		1.14413		1	1	1	1	1	0	-1.2034	69.423	49.423			Q92621;C1715					11147000	12815000	6199700	4586200	9136400	12463000	13077000	0	5380400	4039100
Q9UIG0	sp|Q9UIG0|BAZ1B_HUMAN Tyrosine-protein kinase BAZ1B OS=Homo sapiens OX=9606 GN=BAZ1B PE=1 SV=2	Tyrosine-protein kinase BAZ1B	BAZ1B;C994	QGQNLWFLCDSQK	QGQNLWFLC(1)DSQK	812.383	2		+	0.744236	2.01547	1.49127	0.621636	1	0	1	1	1	1	1.447	97.911	69.01			Q9UIG0;C994					5527100	5469300	0	2345900	2512800	5993400	7729800	0	3040900	4597700
O15382	sp|O15382|BCAT2_HUMAN Branched-chain-amino-acid aminotransferase, mitochondrial OS=Homo sapiens OX=9606 GN=BCAT2 PE=1 SV=2	Branched-chain-amino-acid aminotransferase, mitochondrial	BCAT2;C135	LCLPSFDK	LC(1)LPSFDK	490.25	2	+	+					1	1	1	1	1	1	1.8346	111.01	68.214			O15382;C135					15580000	18487000	0	0	0	23777000	19319000	0	0	0
O15382	sp|O15382|BCAT2_HUMAN Branched-chain-amino-acid aminotransferase, mitochondrial OS=Homo sapiens OX=9606 GN=BCAT2 PE=1 SV=2	Branched-chain-amino-acid aminotransferase, mitochondrial	BCAT2;C342	EVFGSGTACQVCPVHR	EVFGSGTAC(1)QVCPVHR	624.622	3	+	+	2.58944	3.01902	1.95385	1.83879	0.999999	0.999905	0.999999	0.999994	0.999954	0.999996	-0.25357	169.4	169.4			O15382;C342					109350000	99680000	12862000	12897000	54782000	96142000	117270000	12889000	11715000	18762000
P21953	sp|P21953|ODBB_HUMAN 2-oxoisovalerate dehydrogenase subunit beta, mitochondrial OS=Homo sapiens OX=9606 GN=BCKDHB PE=1 SV=2	2-oxoisovalerate dehydrogenase subunit beta, mitochondrial	BCKDHB;C177	SGDLFNCGSLTIR	SGDLFNC(1)GSLTIR	720.351	2		+		2.05659		1.7067	1		1	1	1	1	-1.0404	139.86	42.001			P21953;C177					15573000	17657000	3911900	4061700	0	5465100	23355000	4519600	3270300	7269700
Q9NRX2	sp|Q9NRX2|RM17_HUMAN Large ribosomal subunit protein bL17m OS=Homo sapiens OX=9606 GN=MRPL17 PE=1 SV=1	39S ribosomal protein L17, mitochondrial	MRPL17;C129	GNCLPPLPLPR	GNC(1)LPPLPLPR	617.342	2	+		1.99644		1.1633		1	0	1	1	1		-0.11776	64.268	58.676			Q9NRX2;C129					8180900	0	0	0	3182600	8061900	10949000	0	0	3067400
Q16548	sp|Q16548|B2LA1_HUMAN Bcl-2-related protein A1 OS=Homo sapiens OX=9606 GN=BCL2A1 PE=1 SV=1	Bcl-2-related protein A1	BCL2A1;C165	ICEMLSLLK	IC(1)EMLSLLK	553.801	2		+					1				1	1	-1.1339	123.98	123.98			Q16548;C165					6810700	7692700	0	0	0	0	0	0	0	0
Q9NYF8	sp|Q9NYF8|BCLF1_HUMAN Bcl-2-associated transcription factor 1 OS=Homo sapiens OX=9606 GN=BCLAF1 PE=1 SV=2	Bcl-2-associated transcription factor 1	BCLAF1;C688	CDSADLR	C(1)DSADLR	418.682	2		+		2.02123		1.4801	1		1	1	1	1	-0.45149	120.52	86.472			Q9NYF8;C688					38435000	40580000	8802500	10753000	0	12552000	51653000	0	0	14723000
Q14457	sp|Q14457|BECN1_HUMAN Beclin-1 OS=Homo sapiens OX=9606 GN=BECN1 PE=1 SV=2	Beclin-1	BECN1;C391	FCLPYR	FC(1)LPYR	428.213	2	+	+	1.69357	1.52056	2.25825	1.19406	1	1	1	1	1	1	-0.47885	63.671	40.33			Q14457;C391					8799500	10407000	3410900	3261700	2648000	7850400	7685400	0	2069300	2739700
P53004	sp|P53004|BIEA_HUMAN Biliverdin reductase A OS=Homo sapiens OX=9606 GN=BLVRA PE=1 SV=2	Biliverdin reductase A	BLVRA;C281	RILHCLGLAEEIQK	RILHC(1)LGLAEEIQK	560.647	3	+	+	1.10086	1.55346	1.31867	2.50689	1	1	1	1	1	1	-0.38167	171.26	82.908			P53004;C281					98096000	75284000	33245000	25784000	19464000	31988000	30626000	7050500	13767000	19910000
P30043	sp|P30043|BLVRB_HUMAN Flavin reductase (NADPH) OS=Homo sapiens OX=9606 GN=BLVRB PE=1 SV=3	Flavin reductase (NADPH)	BLVRB;C109	VVACTSAFLLWDPTK	VVAC(1)TSAFLLWDPTK	854.442	2		+					1	0		1	1	1	1.1883	119.76	104.87			P30043;C109					8209300	10804000	0	0	10745000	0	37474000	0	0	4804700
Q9UJX5	sp|Q9UJX5|APC4_HUMAN Anaphase-promoting complex subunit 4 OS=Homo sapiens OX=9606 GN=ANAPC4 PE=1 SV=2	Anaphase-promoting complex subunit 4	ANAPC4;C732	VSCVLSSNLR	VSC(1)VLSSNLR	567.8	2	+		1.98666		2.52266		1	1	1	1	1	0	0.58336	93.649	72.607			Q9UJX5;C732					4932900	7586200	1924500	2049200	3300500	9903600	0	0	2906800	0
Q14137	sp|Q14137|BOP1_HUMAN Ribosome biogenesis protein BOP1 OS=Homo sapiens OX=9606 GN=BOP1 PE=1 SV=2	Ribosome biogenesis protein BOP1	BOP1;C404	DLQPFPTCQALVYR	DLQPFPTC(1)QALVYR	854.43	2	+	+	2.57772		1.3181		1	1	1	1	1	1	2.2734	115.18	91.936			Q14137;C404			+		16213000	15504000	0	0	8952500	15157000	23961000	0	0	8746700
O95861	sp|O95861|BPNT1_HUMAN 3'(2'),5'-bisphosphate nucleotidase 1 OS=Homo sapiens OX=9606 GN=BPNT1 PE=1 SV=1	3'(2'),5'-bisphosphate nucleotidase 1	BPNT1;C249	WDTCAPEVILHAVGGK	WDTC(1)APEVILHAVGGK	584.963	3		+					1	1		1	1	1	-2.2437	134.76	62.861			O95861;C249					27190000	11156000	0	0	16876000	0	28523000	0	0	10938000
P46736	sp|P46736|BRCC3_HUMAN Lys-63-specific deubiquitinase BRCC36 OS=Homo sapiens OX=9606 GN=BRCC3 PE=1 SV=2	Lys-63-specific deubiquitinase BRCC36	BRCC3;C172	VLYTCFQSIQAQK	VLYTC(1)FQSIQAQK	793.406	2		+		1.73989		1.016	1		1	1	1	1	-3.4162	125.97	51.268			P46736;C172	+				10287000	9682600	3702000	2411700	0	7399400	7445000	0	3532900	0
O60885;Q15059;P25440	sp|O60885|BRD4_HUMAN Bromodomain-containing protein 4 OS=Homo sapiens OX=9606 GN=BRD4 PE=1 SV=2;sp|Q15059|BRD3_HUMAN Bromodomain-containing protein 3 OS=Homo sapiens OX=9606 GN=BRD3 PE=1 SV=1;sp|P25440|BRD2_HUMAN Bromodomain-containing protein 2 OS=Homo sa	Bromodomain-containing protein 4;Bromodomain-containing protein 3;Bromodomain-containing protein 2	BRD4;BRD3;BRD2;C429	LMFSNCYK	LMFSNC(1)YK	531.741	2	+	+	1.66457	2.40824	1.22046	0.584647	1	1	1	1	1	1	0.61935	110.63	91.041			O60885;C429					16187000	17380000	6284000	0	8846900	28594000	22719000	4206400	5069100	8459700
P18084	sp|P18084|ITB5_HUMAN Integrin beta-5 OS=Homo sapiens OX=9606 GN=ITGB5 PE=1 SV=1	Integrin beta-5	ITGB5;C211	LFPNCVPSFGFR	LFPNC(1)VPSFGFR	720.858	2	+		1.97084		1.71898		1	1	1	1	1		0.958	62.303	44.309		+	P18084;C211					5165200	0	0	0	2825900	2272800	10033000	0	0	2497700
P13612	sp|P13612|ITA4_HUMAN Integrin alpha-4 OS=Homo sapiens OX=9606 GN=ITGA4 PE=1 SV=3	Integrin alpha-4	ITGA4;C902	ADPHCLNFLCNFGK	ADPHCLNFLC(1)NFGK	587.601	3	+		1.96376		1.19884		0.999999	0.999731	0	0.999999		0	0.08213	88.101	88.101		+	P13612;C902					0	0	0	0	5363400	2065800	14219000	0	1010400	3470900
Q9HCS7	sp|Q9HCS7|SYF1_HUMAN Pre-mRNA-splicing factor SYF1 OS=Homo sapiens OX=9606 GN=XAB2 PE=1 SV=2	Pre-mRNA-splicing factor SYF1	XAB2;C260	LWCSLADYYIR	LWC(1)SLADYYIR	730.356	2	+		1.96339		1.90678		1	1	1	1	1		-0.1861	94.692	67.563			Q9HCS7;C260					11035000	0	0	0	4027700	4613000	17239000	0	0	3734500
O95415	sp|O95415|BRI3_HUMAN Membrane protein BRI3 OS=Homo sapiens OX=9606 GN=BRI3 PE=1 SV=1	Brain protein I3	BRI3;C78	TVTRYPANSIVVVGGCPVCR	TVTRYPANSIVVVGGC(0.997)PVC(0.003)R	758.389	3	+	+					0.996788	0.892792	0.867808	0.947134	0.996788	0.828167	1.0211	131.67	131.67			O95415;C78					19327000	12716000	0	0	9825500	13598000	29722000	0	0	0
Q5VW32	sp|Q5VW32|BROX_HUMAN BRO1 domain-containing protein BROX OS=Homo sapiens OX=9606 GN=BROX PE=1 SV=1	BRO1 domain-containing protein BROX	BROX;C187	LIEAYVIQCQAEAQEVTIAR	LIEAYVIQC(1)QAEAQEVTIAR	769.067	3		+					1	1		1	1	1	-0.75207	131.71	67.995			Q5VW32;C187			+		8646000	2393100	0	0	3663600	0	10074000	0	0	6711300
Q5VW32	sp|Q5VW32|BROX_HUMAN BRO1 domain-containing protein BROX OS=Homo sapiens OX=9606 GN=BROX PE=1 SV=1	BRO1 domain-containing protein BROX	BROX;C52	LLELFTDLSCNPEMMK	LLELFTDLSC(1)NPEMMK	970.962	2		+					1	1		1	1	1	-1.7683	174.68	69.451			Q5VW32;C52					5263600	3334500	0	0	0	0	11011000	0	0	2914700
Q10588	sp|Q10588|BST1_HUMAN ADP-ribosyl cyclase/cyclic ADP-ribose hydrolase 2 OS=Homo sapiens OX=9606 GN=BST1 PE=1 SV=2	ADP-ribosyl cyclase/cyclic ADP-ribose hydrolase 2	BST1;C144	VADFLSWCR	VADFLSWC(1)R	577.277	2		+		1.8361		3.46862	1	1		1	1	1	0.73679	157.34	79.906		+	Q10588;C144					13668000	12241000	3830700	3426100	4112400	0	15234000	0	5059100	6255400
Q10589	sp|Q10589|BST2_HUMAN Bone marrow stromal antigen 2 OS=Homo sapiens OX=9606 GN=BST2 PE=1 SV=1	Bone marrow stromal antigen 2	BST2;C9	ASTSYDYCRVPMEDGDK	ASTSYDYC(1)RVPMEDGDK	1018.42	2	+	+					1		1	1	1	1	0.63637	131.66	131.66	+		Q10589;C9		+			8350900	11956000	0	0	0	4788900	5855300	0	0	0
Q06187	sp|Q06187|BTK_HUMAN Tyrosine-protein kinase BTK OS=Homo sapiens OX=9606 GN=BTK PE=1 SV=3	Tyrosine-protein kinase BTK	BTK;C337	HYVVCSTPQSQYYLAEK	HYVVC(1)STPQSQYYLAEK	691.663	3		+					1	1	1	1	1	1	-0.22245	143.38	129.38			Q06187;C337					27630000	23759000	0	0	10651000	20995000	14708000	0	8706000	11145000
Q06187	sp|Q06187|BTK_HUMAN Tyrosine-protein kinase BTK OS=Homo sapiens OX=9606 GN=BTK PE=1 SV=3	Tyrosine-protein kinase BTK	BTK;C464	LVQLYGVCTK	LVQLYGVC(1)TK	590.823	2	+	+	1.48059	1.52162	2.24823	2.0215	1	1	1	1	1	1	0.42205	131.44	60.518			Q06187;C464					19693000	22982000	6968000	7879300	8658200	17574000	17402000	3505300	6434900	5401600
Q06187	sp|Q06187|BTK_HUMAN Tyrosine-protein kinase BTK OS=Homo sapiens OX=9606 GN=BTK PE=1 SV=3	Tyrosine-protein kinase BTK	BTK;C633	VYTIMYSCWHEK	VYTIMYSC(1)WHEK	539.579	3	+	+		2.0662		2.06871	1	1		1	1	1	0.62931	62.924	51.218			Q06187;C633					9150100	5923700	2227300	1387600	4032000	0	7633000	0	0	0
O00478	sp|O00478|BT3A3_HUMAN Butyrophilin subfamily 3 member A3 OS=Homo sapiens OX=9606 GN=BTN3A3 PE=1 SV=1	Butyrophilin subfamily 3 member A3	BTN3A3;C512	ILTLEPTALTICPIPK	ILTLEPTALTIC(1)PIPK	890.518	2		+					1				1	1	-1.495	121.02	45.915			O00478;C512					5866700	3467400	0	0	0	0	0	0	0	0
P53634	sp|P53634|CATC_HUMAN Dipeptidyl peptidase 1 OS=Homo sapiens OX=9606 GN=CTSC PE=1 SV=2	Dipeptidyl peptidase 1;Dipeptidyl peptidase 1 exclusion domain chain;Dipeptidyl peptidase 1 heavy chain;Dipeptidyl peptidase 1 light chain	CTSC;C331	YAQDFGLVEEACFPYTGTDSPCK	YAQDFGLVEEACFPYTGTDSPC(1)K	908.393	3	+		1.94606		1.16705		0.999992	0.999992		0.99967	0	0	0.88983	97.836	56.766		+	P53634;C331					10721000	0	0	0	9586600	0	48611000	0	0	20017000
O43684	sp|O43684|BUB3_HUMAN Mitotic checkpoint protein BUB3 OS=Homo sapiens OX=9606 GN=BUB3 PE=1 SV=1	Mitotic checkpoint protein BUB3	BUB3;C62	YQHTGAVLDCAFYDPTHAWSGGLDHQLK	YQHTGAVLDC(1)AFYDPTHAWSGGLDHQLK	638.3	5		+					1	0		1	1	1	-0.54192	95.212	52.971			O43684;C62					50474000	26738000	0	0	58227000	0	61113000	0	0	0
P41223	sp|P41223|BUD31_HUMAN Protein BUD31 homolog OS=Homo sapiens OX=9606 GN=BUD31 PE=1 SV=2	Protein BUD31 homolog	BUD31;C119	DTNFGTNCICRVPK	DTNFGTNC(0.009)IC(0.991)RVPK	583.94	3		+					0.991403	0.979138	0.991403		0.849259	0.961728	0.77232	98.531	98.531			P41223;C119			+		10516000	14721000	0	0	5817200	18509000	0	0	0	5902400
Q13574	sp|Q13574|DGKZ_HUMAN Diacylglycerol kinase zeta OS=Homo sapiens OX=9606 GN=DGKZ PE=1 SV=4	Diacylglycerol kinase zeta	DGKZ;C524	IQDLKPQCVVFLNIPR	IQDLKPQC(1)VVFLNIPR	647.364	3	+		1.9347		1.4992		1	1		1	1		1.598	120.71	113.72			Q13574;C524					11395000	0	0	0	7470600	0	12970000	0	0	5467500
P78368;Q9HCP0;Q9Y6M4	sp|P78368|KC1G2_HUMAN Casein kinase I isoform gamma-2 OS=Homo sapiens OX=9606 GN=CSNK1G2 PE=1 SV=1;sp|Q9HCP0|KC1G1_HUMAN Casein kinase I isoform gamma-1 OS=Homo sapiens OX=9606 GN=CSNK1G1 PE=1 SV=1;sp|Q9Y6M4|KC1G3_HUMAN Casein kinase I isoform gamma-3 OS=H	Casein kinase I isoform gamma-2;Casein kinase I isoform gamma-1;Casein kinase I isoform gamma-3	CSNK1G2;CSNK1G1;CSNK1G3;C54	IGCGNFGELR	IGC(1)GNFGELR	561.772	2	+		1.93366		1.42619		1	1	1	1	1	1	0.36306	95.502	88.948			P78368;C54	+				8812800	0	3087400	2052100	4529100	7612100	10009000	0	3321400	2321900
P41223	sp|P41223|BUD31_HUMAN Protein BUD31 homolog OS=Homo sapiens OX=9606 GN=BUD31 PE=1 SV=2	Protein BUD31 homolog	BUD31;C137	IIECTHCGCR	IIECTHC(0.926)GC(0.074)R	481.206	3		+					0.926286	0.649624	0.896625		0.926286	0.906484	-0.55531	102.06	75.294			P41223;C137					18696000	13001000	0	0	11417000	9324900	0	4633700	13742000	0
Q9H0W9	sp|Q9H0W9|CK054_HUMAN Ester hydrolase C11orf54 OS=Homo sapiens OX=9606 GN=C11orf54 PE=1 SV=1	Ester hydrolase C11orf54	C11orf54;C249	APLVCLPVFVSRDPGFDLR	APLVC(1)LPVFVSRDPGFDLR	720.054	3	+	+	1.72857	1.87936	1.39736	1.29348	1	1	1	1	1	1	-0.32871	99.653	41.348			Q9H0W9;C249					6683300	4182300	2016300	0	2346200	3352100	11246000	0	0	2542100
Q9H3H3	sp|Q9H3H3|CK068_HUMAN UPF0696 protein C11orf68 OS=Homo sapiens OX=9606 GN=C11orf68 PE=1 SV=3	UPF0696 protein C11orf68	C11orf68;C263	WHLCPTLYESR	WHLC(1)PTLYESR	487.903	3		+					1	1	1	1	1	1	0.037924	68.069	55.401			Q9H3H3;C263					7759500	6228700	0	0	2518700	9771200	8031300	1922900	0	0
Q9H583	sp|Q9H583|HEAT1_HUMAN HEAT repeat-containing protein 1 OS=Homo sapiens OX=9606 GN=HEATR1 PE=1 SV=3	HEAT repeat-containing protein 1;HEAT repeat-containing protein 1, N-terminally processed	HEATR1;C1010	NLLSCVYSCPSYIAK	NLLSCVYSC(1)PSYIAK	921.942	2	+		1.91966		1.17929		0.999575	0.938345		0.999575	0.997976		-0.40998	99.215	99.215			Q9H583;C1010					7828800	0	0	0	4238500	0	10461000	0	0	2155100
Q9BYX2	sp|Q9BYX2|TBD2A_HUMAN TBC1 domain family member 2A OS=Homo sapiens OX=9606 GN=TBC1D2 PE=1 SV=3	TBC1 domain family member 2A	TBC1D2;C49	LCGYLSK	LC(1)GYLSK	420.718	2	+		1.91895		1.25667		1	1	1	1	1	1	0.34166	76.035	76.035			Q9BYX2;C49					6699600	0	0	0	4144000	9628700	9981900	0	4205700	0
P49327	sp|P49327|FAS_HUMAN Fatty acid synthase OS=Homo sapiens OX=9606 GN=FASN PE=1 SV=3	Fatty acid synthase;[Acyl-carrier-protein] S-acetyltransferase;[Acyl-carrier-protein] S-malonyltransferase;3-oxoacyl-[acyl-carrier-protein] synthase;3-oxoacyl-[acyl-carrier-protein] reductase;3-hydroxyacyl-[acyl-carrier-protein] dehydratase;Enoyl-[acyl-carrier-protein] reductase;Oleoyl-[acyl-carrier-protein] hydrolase	FASN;C135	DPETLVGYSMVGCQR	DPETLVGYSMVGC(1)QR	856.393	2	+		1.91802		1.73009		1	1	1	1		1	0.17287	143.79	114.83			P49327;C135					0	5287400	2773700	2952700	3398900	5542800	8464100	0	2090200	0
Q53FT3	sp|Q53FT3|HIKES_HUMAN Protein Hikeshi OS=Homo sapiens OX=9606 GN=HIKESHI PE=1 SV=2	Protein Hikeshi	C11orf73;C4	MFGCLVAGR	MFGC(1)LVAGR	526.754	2		+					1		1	1	1	1	-0.95683	79.116	54.549			Q53FT3;C4					1589700	1950800	0	0	0	2010600	2663200	0	1120000	0
Q9BW92	sp|Q9BW92|SYTM_HUMAN Threonine--tRNA ligase, mitochondrial OS=Homo sapiens OX=9606 GN=TARS2 PE=1 SV=1	Threonine--tRNA ligase, mitochondrial	TARS2;C603	LLGVLAESCGGK	LLGVLAESC(1)GGK	602.324	2	+		1.91579		1.4782		1	1	1	1	0	1	-0.26384	86.898	78.556			Q9BW92;C603					3497000	3745200	0	0	2496900	5752100	5232900	0	989030	0
P02746	sp|P02746|C1QB_HUMAN Complement C1q subcomponent subunit B OS=Homo sapiens OX=9606 GN=C1QB PE=1 SV=3	Complement C1q subcomponent subunit B	C1QB;C181	GNLCVNLMR	GNLC(1)VNLMR	538.771	2		+		1.50284		1.59149	1				1	1	-0.44492	139.31	139.31			P02746;C181					39348000	41873000	13314000	15408000	0	0	0	0	0	0
Q07021	sp|Q07021|C1QBP_HUMAN Complement component 1 Q subcomponent-binding protein, mitochondrial OS=Homo sapiens OX=9606 GN=C1QBP PE=1 SV=1	Complement component 1 Q subcomponent-binding protein, mitochondrial	C1QBP;C186	ALVLDCHYPEDEVGQEDEAESDIFSIR	ALVLDC(1)HYPEDEVGQEDEAESDIFSIR	1046.14	3		+					1	1		1	1	1	-0.058619	184.26	94.542			Q07021;C186					18400000	9062700	0	0	9631800	0	43335000	0	4666200	19308000
P02747	sp|P02747|C1QC_HUMAN Complement C1q subcomponent subunit C OS=Homo sapiens OX=9606 GN=C1QC PE=1 SV=3	Complement C1q subcomponent subunit C	C1QC;C193	VVTFCGHTSK	VVTFC(1)GHTSK	568.282	2		+		2.89129		1.42055	1	1	0		1	1	-2.3999	134.66	42.287			P02747;C193					310260000	336050000	47134000	40185000	0	51341000	0	4256600	0	0
Q15796;P84022	sp|Q15796|SMAD2_HUMAN Mothers against decapentaplegic homolog 2 OS=Homo sapiens OX=9606 GN=SMAD2 PE=1 SV=1;sp|P84022|SMAD3_HUMAN Mothers against decapentaplegic homolog 3 OS=Homo sapiens OX=9606 GN=SMAD3 PE=1 SV=1	Mothers against decapentaplegic homolog 2;Mothers against decapentaplegic homolog 3	SMAD2;SMAD3;C374	YGWHPATVCK	YGWHPATVC(1)K	406.862	3	+		1.90629		1.54793		1	1	1	1			1.0976	67.726	53.751			Q15796;C374					0	0	3417700	3030100	4560700	15180000	16306000	0	5455000	5045200
P06681	sp|P06681|CO2_HUMAN Complement C2 OS=Homo sapiens OX=9606 GN=C2 PE=1 SV=2	Complement C2;Complement C2b fragment;Complement C2a fragment	C2;C177	CSSNLVLTGSSER	C(1)SSNLVLTGSSER	705.338	2	+	+	2.4144	2.0479	1.59308	0.91202	1	1	1	1	1	1	0.16305	227.37	147.62		+	P06681;C177					19846000	21361000	6327900	3918100	7352600	8683700	16855000	0	2410000	0
O14523	sp|O14523|C2C2L_HUMAN Phospholipid transfer protein C2CD2L OS=Homo sapiens OX=9606 GN=C2CD2L PE=1 SV=3	C2 domain-containing protein 2-like	C2CD2L;C359	SSSCGDTELLGQATLPVGSPSRPLSR	SSSC(1)GDTELLGQATLPVGSPSRPLSR	891.448	3		+		1.96449		1.92083	1			1	1	1	0.35147	87.659	79.237			O14523;C359					19358000	7031700	4834400	0	0	0	10575000	0	0	6804100
O14523	sp|O14523|C2C2L_HUMAN Phospholipid transfer protein C2CD2L OS=Homo sapiens OX=9606 GN=C2CD2L PE=1 SV=3	C2 domain-containing protein 2-like	C2CD2L;C385	RQLCPLTPGPGK	RQLC(1)PLTPGPGK	441.912	3		+		2.16099		0.539453	1	1	1	1	1	1	-0.96205	86.136	51.013			O14523;C385					6914800	7675100	3209100	0	3419900	4853400	6389800	1177900	0	0
Q16581	sp|Q16581|C3AR_HUMAN C3a anaphylatoxin chemotactic receptor OS=Homo sapiens OX=9606 GN=C3AR1 PE=1 SV=2	C3a anaphylatoxin chemotactic receptor	C3AR1;C468	STHCPSNNVISER	STHC(1)PSNNVISER	500.9	3		+		3.17901		0.486213	1	1	1		1	1	-0.34319	90.861	73.466			Q16581;C468					25780000	28186000	0	10760000	8964700	13548000	0	5176100	10362000	11595000
Q6P1X6	sp|Q6P1X6|CH082_HUMAN UPF0598 protein C8orf82 OS=Homo sapiens OX=9606 GN=C8orf82 PE=1 SV=2	UPF0598 protein C8orf82	C8orf82;C107	CEDRPVVFTHLLTADHGPPR	C(1)EDRPVVFTHLLTADHGPPR	580.043	4		+					1	0	0	1	1	1	0.95926	65.423	55.763			Q6P1X6;C107					15980000	12836000	0	0	4722900	4088100	17207000	0	0	2657300
Q6P1X6	sp|Q6P1X6|CH082_HUMAN UPF0598 protein C8orf82 OS=Homo sapiens OX=9606 GN=C8orf82 PE=1 SV=2	UPF0598 protein C8orf82	C8orf82;C130	LSYCGGGEALAVPFEPAR	LSYC(1)GGGEALAVPFEPAR	947.462	2		+		1.55828		0.779793	1		1	1	1	1	0.64114	106.58	58.487			Q6P1X6;C130					5815300	4398800	0	1992700	0	2508100	9016800	0	0	2785900
Q6P1X6	sp|Q6P1X6|CH082_HUMAN UPF0598 protein C8orf82 OS=Homo sapiens OX=9606 GN=C8orf82 PE=1 SV=2	UPF0598 protein C8orf82	C8orf82;C98	YEAAFPFLSPCGR	YEAAFPFLSPC(1)GR	757.858	2	+	+					1	1	1	1	1	1	0.4963	79.317	52.79			Q6P1X6;C98					11640000	6926200	0	0	2945200	4628800	0	0	0	0
Q9Y376	sp|Q9Y376|CAB39_HUMAN Calcium-binding protein 39 OS=Homo sapiens OX=9606 GN=CAB39 PE=1 SV=1	Calcium-binding protein 39	CAB39;C143	GYESPEIALNCGIMLR	GYESPEIALNC(1)GIMLR	911.945	2		+		1.91869		1.26002	1	1	0	1	1	1	-0.16758	170.89	80.763			Q9Y376;C143					8120200	5599700	2409700	0	6900500	1081700	17649000	0	2777700	6731700
P27708	sp|P27708|PYR1_HUMAN Multifunctional protein CAD OS=Homo sapiens OX=9606 GN=CAD PE=1 SV=3	CAD protein;Glutamine-dependent carbamoyl-phosphate synthase;Aspartate carbamoyltransferase;Dihydroorotase	CAD;C280	GHNQPCLLVGSGR	GHNQPC(1)LLVGSGR	465.57	3	+	+	2.59769	1.41635	1.11704	1.1091	1	1	1	1	1	1	0.48732	70.563	41.644			P27708;C280					10970000	14323000	4636600	4756800	11533000	13713000	14614000	0	0	5901500
Q07954	sp|Q07954|LRP1_HUMAN Prolow-density lipoprotein receptor-related protein 1 OS=Homo sapiens OX=9606 GN=LRP1 PE=1 SV=2	Prolow-density lipoprotein receptor-related protein 1;Low-density lipoprotein receptor-related protein 1 85 kDa subunit;Low-density lipoprotein receptor-related protein 1 515 kDa subunit;Low-density lipoprotein receptor-related protein 1 intracellular domain	LRP1;C2696	CPLNYFACPSGR	C(1)PLNYFACPSGR	755.334	2	+		1.88792		1.50818		1	1	1	1	0	0	0.7812	121.83	121.83		+	Q07954;C2696			+		2100900	1544700	0	0	6697300	17838000	23979000	0	5658900	8783100
Q96AX1	sp|Q96AX1|VP33A_HUMAN Vacuolar protein sorting-associated protein 33A OS=Homo sapiens OX=9606 GN=VPS33A PE=1 SV=1	Vacuolar protein sorting-associated protein 33A	VPS33A;C411	LVCLQSVCNSGLK	LVC(1)LQSVCNSGLK	773.392	2	+		1.88543		1.39921		0.999999	0.999999	0.999994		0	0.99998	0.7969	78.655	78.655			Q96AX1;C411					6024400	0	2227000	0	2543500	2896800	0	0	1342800	0
Q9HA72	sp|Q9HA72|CAHM2_HUMAN Calcium homeostasis modulator protein 2 OS=Homo sapiens OX=9606 GN=CALHM2 PE=1 SV=1	Calcium homeostasis modulator protein 2	CALHM2;C209	HYCSPLSYRQEAYWAQYR	HYC(1)SPLSYRQEAYWAQYR	595.275	4	+	+					1	1	1	1	1	1	0.7907	264.4	61.265			Q9HA72;C209					75924000	96372000	0	0	42737000	112210000	170250000	0	0	0
Q9NU22	sp|Q9NU22|MDN1_HUMAN Midasin OS=Homo sapiens OX=9606 GN=MDN1 PE=1 SV=2	Midasin	MDN1;C1867	IFGCQNPFR	IFGC(1)QNPFR	569.777	2	+		1.8832		3.14677		1	1	1	1	1	1	-0.2725	72.138	66.682			Q9NU22;C1867					6451600	0	0	0	4382600	9802300	9553000	0	0	2657800
Q9HA72	sp|Q9HA72|CAHM2_HUMAN Calcium homeostasis modulator protein 2 OS=Homo sapiens OX=9606 GN=CALHM2 PE=1 SV=1	Calcium homeostasis modulator protein 2	CALHM2;C94	NCSAAPTFLLLSSILGR	NC(1)SAAPTFLLLSSILGR	910.49	2	+	+					1	1		1	1	1	-0.46979	247.32	247.32			Q9HA72;C94					24280000	18376000	0	0	22669000	0	159340000	0	0	0
P27797	sp|P27797|CALR_HUMAN Calreticulin OS=Homo sapiens OX=9606 GN=CALR PE=1 SV=1	Calreticulin	CALR;C137	LFPNSLDQTDMHGDSEYNIMFGPDICGPGTK	LFPNSLDQTDMHGDSEYNIMFGPDIC(1)GPGTK	1158.18	3		+					1	1		1	1	1	-1.2954	154.19	44.05		+	P27797;C137					26764000	130180000	0	0	51995000	0	283050000	1733400	40331000	31942000
Q6IPR3	sp|Q6IPR3|TYW3_HUMAN tRNA wybutosine-synthesizing protein 3 homolog OS=Homo sapiens OX=9606 GN=TYW3 PE=1 SV=2	tRNA wybutosine-synthesizing protein 3 homolog	TYW3;C191	FYNCLQHALER	FYNC(1)LQHALER	484.235	3	+		1.87729		1.49044		1		1	1	1	0	0.72822	59.57	40.496			Q6IPR3;C191					3596100	4015000	0	0	0	3279300	7681900	0	1215000	0
P62714;P67775	sp|P62714|PP2AB_HUMAN Serine/threonine-protein phosphatase 2A catalytic subunit beta isoform OS=Homo sapiens OX=9606 GN=PPP2CB PE=1 SV=1;sp|P67775|PP2AA_HUMAN Serine/threonine-protein phosphatase 2A catalytic subunit alpha isoform OS=Homo sapiens OX=9606 G	Serine/threonine-protein phosphatase 2A catalytic subunit beta isoform;Serine/threonine-protein phosphatase 2A catalytic subunit alpha isoform	PPP2CB;PPP2CA;C266	NVVTIFSAPNYCYR	NVVTIFSAPNYC(1)YR	852.414	2	+		1.87304		1.94996		1	1	1	1	0	1	0.77648	188.61	160.18			P62714;C266					52379000	29192000	12011000	7316400	14251000	24501000	56752000	3227200	6149500	20315000
P27797	sp|P27797|CALR_HUMAN Calreticulin OS=Homo sapiens OX=9606 GN=CALR PE=1 SV=1	Calreticulin	CALR;C163	CKDDEFTHLYTLIVRPDNTYEVK	C(1)KDDEFTHLYTLIVRPDNTYEVK	714.852	4		+					1	1	0	1	1	1	-0.23663	240.2	181.82			P27797;C163					61528000	44066000	0	0	56235000	1491700	174570000	0	7297500	23764000
Q14012	sp|Q14012|KCC1A_HUMAN Calcium/calmodulin-dependent protein kinase type 1 OS=Homo sapiens OX=9606 GN=CAMK1 PE=1 SV=1	Calcium/calmodulin-dependent protein kinase type 1	CAMK1;C267	RFTCEQALQHPWIAGDTALDK	RFTC(1)EQALQHPWIAGDTALDK	819.738	3	+	+	2.04191		1.22461		1	1	1	1	1	1	0.29208	183.86	77.847			Q14012;C267					21390000	9147700	0	0	4843100	7181200	24466000	0	0	12187000
Q13557;Q9UQM7	sp|Q13557|KCC2D_HUMAN Calcium/calmodulin-dependent protein kinase type II subunit delta OS=Homo sapiens OX=9606 GN=CAMK2D PE=1 SV=3;sp|Q9UQM7|KCC2A_HUMAN Calcium/calmodulin-dependent protein kinase type II subunit alpha OS=Homo sapiens OX=9606 GN=CAMK2A PE	Calcium/calmodulin-dependent protein kinase type II subunit delta;Calcium/calmodulin-dependent protein kinase type II subunit alpha	CAMK2D;CAMK2A;C290	STVASMMHRQETVDCLK	STVASMMHRQETVDC(1)LK	664.982	3		+					1				1	1	-0.4399	48.216	45.33			Q13557;C290			+		7258000	5840800	0	0	0	0	0	0	0	3796100
Q86VP6	sp|Q86VP6|CAND1_HUMAN Cullin-associated NEDD8-dissociated protein 1 OS=Homo sapiens OX=9606 GN=CAND1 PE=1 SV=2	Cullin-associated NEDD8-dissociated protein 1	CAND1;C802	CVAALTR	C(1)VAALTR	395.716	2		+					1	1	1	1	1	1	-0.59934	114.19	90.706			Q86VP6;C802					14770000	19809000	0	0	10184000	16463000	12804000	0	9506000	0
Q9BVJ7	sp|Q9BVJ7|DUS23_HUMAN Dual specificity protein phosphatase 23 OS=Homo sapiens OX=9606 GN=DUSP23 PE=1 SV=1	Dual specificity protein phosphatase 23	DUSP23;C108	TGTMLACYLVK	TGTMLAC(1)YLVK	628.823	2	+		1.86173		1.55855		1		1	1		1	0.2218	78.334	69.812			Q9BVJ7;C108					0	0	0	0	0	5238900	8430300	0	0	1948700
P27824	sp|P27824|CALX_HUMAN Calnexin OS=Homo sapiens OX=9606 GN=CANX PE=1 SV=2	Calnexin	CANX;C366	CESAPGCGVWQRPVIDNPNYK	C(1)ESAPGC(1)GVWQRPVIDNPNYK	816.379	3	+	+	1.34166	1.57236	1.62685	1.93523	1	1	1	1	1	1	0.42455	157.22	60.938		+	P27824;C366					1275800000	842340000	437610000	277670000	320390000	622090000	1028600000	98425000	244620000	523050000
P07384	sp|P07384|CAN1_HUMAN Calpain-1 catalytic subunit OS=Homo sapiens OX=9606 GN=CAPN1 PE=1 SV=1	Calpain-1 catalytic subunit	CAPN1;C417	LDETDDPDDYGDRESGCSFVLALMQK	LDETDDPDDYGDRESGC(1)SFVLALMQK	992.767	3		+					1	1		1	1	1	0.28086	142.4	108.4			P07384;C417			+		21229000	19494000	0	0	21281000	0	47996000	0	0	5094900
Q8TDD1	sp|Q8TDD1|DDX54_HUMAN ATP-dependent RNA helicase DDX54 OS=Homo sapiens OX=9606 GN=DDX54 PE=1 SV=2	ATP-dependent RNA helicase DDX54	DDX54;C149	TACFLLPMFER	TAC(1)FLLPMFER	692.841	2	+		1.85971		1.18461		1	1	1	1	1	1	0.44715	113.62	106.2			Q8TDD1;C149					0	8875300	4240800	0	5540500	7935400	19858000	0	3650600	6346800
P52907	sp|P52907|CAZA1_HUMAN F-actin-capping protein subunit alpha-1 OS=Homo sapiens OX=9606 GN=CAPZA1 PE=1 SV=3	F-actin-capping protein subunit alpha-1	CAPZA1;C157	TIDGQQTIIACIESHQFQPK	TIDGQQTIIAC(1)IESHQFQPK	772.055	3		+		3.76668		1.14719	1	1	1		1	1	0.76406	182.76	141.22	+		P52907;C157				+	271600000	100690000	14880000	9920800	74222000	8329800	0	0	29115000	92286000
P47755	sp|P47755|CAZA2_HUMAN F-actin-capping protein subunit alpha-2 OS=Homo sapiens OX=9606 GN=CAPZA2 PE=1 SV=3	F-actin-capping protein subunit alpha-2	CAPZA2;C157	KIDGQQTIIACIESHQFQAK	KIDGQQTIIAC(1)IESHQFQAK	772.399	3		+					1	1		1	1	1	0.42888	208.44	109.5			P47755;C157					25894000	10206000	0	0	9469500	0	4508400	0	0	7695900
Q93100	sp|Q93100|KPBB_HUMAN Phosphorylase b kinase regulatory subunit beta OS=Homo sapiens OX=9606 GN=PHKB PE=1 SV=3	Phosphorylase b kinase regulatory subunit beta	PHKB;C559	LGLSGRPDRPIGCLGTSK	LGLSGRPDRPIGC(1)LGTSK	471.758	4	+		1.854		1.78616		1	1	1	0			-0.91039	72.583	72.583			Q93100;C559					0	0	3900500	2393700	8055800	13064000	14349000	3048200	3406300	3078600
Q9H257	sp|Q9H257|CARD9_HUMAN Caspase recruitment domain-containing protein 9 OS=Homo sapiens OX=9606 GN=CARD9 PE=1 SV=2	Caspase recruitment domain-containing protein 9	CARD9;C329	EMFELQCLALRK	EMFELQC(1)LALRK	513.267	3		+					1	1	1	1	1	1	-2.003	100.72	100.72			Q9H257;C329					30530000	16694000	0	0	17015000	18876000	44945000	0	0	25292000
Q8IW45	sp|Q8IW45|NNRD_HUMAN ATP-dependent (S)-NAD(P)H-hydrate dehydratase OS=Homo sapiens OX=9606 GN=NAXD PE=1 SV=1	ATP-dependent (S)-NAD(P)H-hydrate dehydratase	CARKD;C108	VGADLSHVFCASAAAPVIK	VGADLSHVFC(1)ASAAAPVIK	638.336	3		+		2.96023		0.590394	1	1		1	1	1	0.73235	123.14	75.682			Q8IW45;C108					16004000	9468400	4936700	0	8230400	0	19765000	0	0	10003000
P29372	sp|P29372|3MG_HUMAN DNA-3-methyladenine glycosylase OS=Homo sapiens OX=9606 GN=MPG PE=1 SV=3	DNA-3-methyladenine glycosylase	MPG;C61	CLGPPTTPGPYR	C(1)LGPPTTPGPYR	658.327	2	+		1.84804		2.62204		1	1	1	1	0	0	1.1656	77.677	68.735			P29372;C61					2786000	3596500	1624400	0	3840800	8875600	11773000	1132400	2632900	2884900
Q9UHW5	sp|Q9UHW5|GPN3_HUMAN GPN-loop GTPase 3 OS=Homo sapiens OX=9606 GN=GPN3 PE=1 SV=2	GPN-loop GTPase 3	GPN3;C219	AICGLIDDYSMVR	AIC(1)GLIDDYSMVR	756.863	2	+		1.84707		1.41232		1	1	1	1	0	1	1.2185	96.015	96.015			Q9UHW5;C219					7637900	0	0	1465600	4816000	5098500	15006000	0	2351500	3571400
Q86X55	sp|Q86X55|CARM1_HUMAN Histone-arginine methyltransferase CARM1 OS=Homo sapiens OX=9606 GN=CARM1 PE=1 SV=3	Histone-arginine methyltransferase CARM1	CARM1;C420	CLFQSPLFAK	C(1)LFQSPLFAK	605.818	2	+	+	2.49435	2.44464	1.3074	1.20798	1	1	1	1	1	1	0.6269	126.24	86.011			Q86X55;C420					12500000	10231000	1946100	2217400	7409200	11869000	14235000	0	3283300	3591000
P49589	sp|P49589|SYCC_HUMAN Cysteine--tRNA ligase, cytoplasmic OS=Homo sapiens OX=9606 GN=CARS1 PE=1 SV=3	Cysteine--tRNA ligase, cytoplasmic	CARS;C335	ASKPGEPSWPCPWGK	ASKPGEPSWPC(1)PWGK	561.936	3		+		2.59997		0.463109	1	0			1	1	0.0096784	70.373	48.405			P49589;C335					20418000	20962000	9938400	0	7940500	0	0	0	0	0
Q9HA77	sp|Q9HA77|SYCM_HUMAN Probable cysteine--tRNA ligase, mitochondrial OS=Homo sapiens OX=9606 GN=CARS2 PE=1 SV=1	Probable cysteine--tRNA ligase, mitochondrial	CARS2;C526	QPLLEACDTLRR	QPLLEAC(1)DTLRR	491.261	3		+		1.84833		0.67458	1		1	1	1	1	0.69648	69.451	42.031			Q9HA77;C526			+		7901000	8480300	0	3664600	0	7396100	8022700	0	3838800	0
O14936	sp|O14936|CSKP_HUMAN Peripheral plasma membrane protein CASK OS=Homo sapiens OX=9606 GN=CASK PE=1 SV=3	Peripheral plasma membrane protein CASK	CASK;C698	QEQQASCTWFGK	QEQQASC(1)TWFGK	735.328	2		+					1				1	1	-0.72168	140.16	121.83	+		O14936;C698	+	+			7372100	7307800	0	0	0	0	0	0	0	0
P29466	sp|P29466|CASP1_HUMAN Caspase-1 OS=Homo sapiens OX=9606 GN=CASP1 PE=1 SV=1	Caspase-1;Caspase-1 subunit p20;Caspase-1 subunit p10	CASP1;C285	VIIIQACRGDSPGVVWFK	VIIIQAC(1)RGDSPGVVWFK	682.372	3	+	+	1.72048	2.82106	1.46445	0.591163	1	1	1	1	1	1	0.44707	132.94	97.579			P29466;C285					29181000	23682000	9497400	0	6423900	14012000	12705000	2553500	5094000	0
P29466	sp|P29466|CASP1_HUMAN Caspase-1 OS=Homo sapiens OX=9606 GN=CASP1 PE=1 SV=1	Caspase-1;Caspase-1 subunit p20;Caspase-1 subunit p10	CASP1;C331	DFIAFCSSTPDNVSWRHPTMGSVFIGR	DFIAFC(1)SSTPDNVSWRHPTMGSVFIGR	771.867	4		+		1.56999		2.99085	1	1		1	1	1	1.0874	150.68	41.423			P29466;C331					14190000	10427000	4787700	3505800	3327900	0	7628200	0	0	4742200
Q92851	sp|Q92851|CASPA_HUMAN Caspase-10 OS=Homo sapiens OX=9606 GN=CASP10 PE=1 SV=3	Caspase-10;Caspase-10 subunit p23/17;Caspase-10 subunit p12	CASP10;C43	FLCIGLVPNK	FLC(1)IGLVPNK	580.828	2	+	+					1	1	1	1	1	1	0.90225	77.058	48.561			Q92851;C43					9870800	8697000	0	0	2076800	4229300	4188000	0	0	0
Q9BY49	sp|Q9BY49|PECR_HUMAN Peroxisomal trans-2-enoyl-CoA reductase OS=Homo sapiens OX=9606 GN=PECR PE=1 SV=2	Peroxisomal trans-2-enoyl-CoA reductase	PECR;C191	SLALEWACSGIR	SLALEWAC(1)SGIR	681.845	2	+		1.83643		2.20969		1	1	1	1	0	0	-0.54737	109.42	74.162			Q9BY49;C191					4517200	3413300	723050	0	3132200	4806400	7778500	0	1132000	0
P42574	sp|P42574|CASP3_HUMAN Caspase-3 OS=Homo sapiens OX=9606 GN=CASP3 PE=1 SV=2	Caspase-3;Caspase-3 subunit p17;Caspase-3 subunit p12	CASP3;C264	QIPCIVSMLTK	QIPC(1)IVSMLTK	645.351	2	+	+	1.8267	2.20961	2.09692	2.13367	1	1	1	1	1	1	0.33325	77.662	52.278			P42574;C264					15327000	9819100	3372700	2085600	6056300	6613900	13727000	0	2175200	4143300
Q9BTE1	sp|Q9BTE1|DCTN5_HUMAN Dynactin subunit 5 OS=Homo sapiens OX=9606 GN=DCTN5 PE=1 SV=1	Dynactin subunit 5	DCTN5;C29	QSVLCGSQNIVLNGK	QSVLC(1)GSQNIVLNGK	808.925	2	+		1.83532		1.45157		1	1	0	1	1		-0.23966	88.596	78.653			Q9BTE1;C29					4663800	0	1948100	2573500	3092300	3121700	8773600	0	1407600	0
P49662;P51878	sp|P49662|CASP4_HUMAN Caspase-4 OS=Homo sapiens OX=9606 GN=CASP4 PE=1 SV=1;sp|P51878|CASP5_HUMAN Caspase-5 OS=Homo sapiens OX=9606 GN=CASP5 PE=1 SV=3	Caspase-4;Caspase-4 subunit 1;Caspase-4 subunit 2;Caspase-5;Caspase-5 subunit p20;Caspase-5 subunit p10	CASP4;CASP5;C258	VIIVQACR	VIIVQAC(1)R	479.779	2		+		1.5096		0.759773	1	1	1	1	1	1	1.3714	137.44	62.714			P49662;C258					25022000	29657000	11781000	7769600	0	0	9571400	0	0	0
Q14790	sp|Q14790|CASP8_HUMAN Caspase-8 OS=Homo sapiens OX=9606 GN=CASP8 PE=1 SV=1	Caspase-8;Caspase-8 subunit p18;Caspase-8 subunit p10	CASP8;C236	GYCLIINNHNFAK	GYC(1)LIINNHNFAK	521.929	3		+		2.56777		1.87086	1	1	1	1	1	1	-0.13369	94.767	90.653			Q14790;C236					39745000	23406000	6455900	4099200	11255000	0	25519000	0	2952900	9223200
Q8N1F7	sp|Q8N1F7|NUP93_HUMAN Nuclear pore complex protein Nup93 OS=Homo sapiens OX=9606 GN=NUP93 PE=1 SV=2	Nuclear pore complex protein Nup93	NUP93;C569	CVSELVIESR	C(1)VSELVIESR	596.306	2	+		1.83386		1.45085		1	1		1			1.4285	111.46	111.46			Q8N1F7;C569					0	0	0	0	6092200	0	13041000	0	0	2812200
Q9UID3	sp|Q9UID3|VPS51_HUMAN Vacuolar protein sorting-associated protein 51 homolog OS=Homo sapiens OX=9606 GN=VPS51 PE=1 SV=2	Vacuolar protein sorting-associated protein 51 homolog	VPS51;C421	AAFLGCLTDVR	AAFLGC(1)LTDVR	611.816	2	+		1.83151		1.44454		1	1	1	0		1	-0.41084	62.823	46.158			Q9UID3;C421					0	5525900	1652600	1564700	2266900	5899900	8735600	968930	1686600	1585800
P47974;Q07352	sp|P47974|TISD_HUMAN mRNA decay activator protein ZFP36L2 OS=Homo sapiens OX=9606 GN=ZFP36L2 PE=1 SV=3;sp|Q07352|TISB_HUMAN mRNA decay activator protein ZFP36L1 OS=Homo sapiens OX=9606 GN=ZFP36L1 PE=1 SV=1	Zinc finger protein 36, C3H1 type-like 2;Zinc finger protein 36, C3H1 type-like 1	ZFP36L2;ZFP36L1;C206	TFHTIGFCPYGPR	TFHTIGFC(1)PYGPR	518.25	3	+		1.82863		2.13656		1	1	1	1		0	-0.33737	121.29	120.77			P47974;C206					0	41585000	0	0	17377000	55713000	49053000	6060900	13619000	12838000
P20810	sp|P20810|ICAL_HUMAN Calpastatin OS=Homo sapiens OX=9606 GN=CAST PE=1 SV=4	Calpastatin	CAST;C381	SESELIDELSEDFDRSECK	SESELIDELSEDFDRSEC(1)K	763.334	3		+		2.45314		0.916669	1	1	1	1	1	1	0.13205	236.02	158.15			P20810;C381					94737000	27661000	12468000	7009000	22847000	6610400	102040000	2181600	16548000	62173000
P04040	sp|P04040|CATA_HUMAN Catalase OS=Homo sapiens OX=9606 GN=CAT PE=1 SV=3	Catalase	CAT;C377	LGPNYLHIPVNCPYR	LGPNYLHIPVNC(1)PYR	604.979	3	+	+	2.35441	3.25321	1.33113	2.54825	1	1	1	1	1	1	0.25795	228.64	124.48			P04040;C377			+		1706300000	1167600000	177170000	123690000	774890000	737070000	2081200000	73395000	191150000	633550000
P51636	sp|P51636|CAV2_HUMAN Caveolin-2 OS=Homo sapiens OX=9606 GN=CAV2 PE=1 SV=2	Caveolin-2	CAV2;C145	SVTDVIIAPLCTSVGR	SVTDVIIAPLC(1)TSVGR	844.456	2	+	+					1	1	1	1	1	1	0.16804	146.16	48.741	+		P51636;C145	+	+			5220600	4025700	0	0	0	3578000	9959000	0	0	0
P16152	sp|P16152|CBR1_HUMAN Carbonyl reductase [NADPH] 1 OS=Homo sapiens OX=9606 GN=CBR1 PE=1 SV=3	Carbonyl reductase [NADPH] 1	CBR1;C122	DVCTELLPLIKPQGR	DVC(1)TELLPLIKPQGR	580.322	3	+	+	1.76004	2.14872	1.29974	1.39988	1	1		1	1	1	-0.93557	106.17	61.212			P16152;C122					10973000	7910600	2716500	0	5068100	0	15432000	851520	0	5687300
P16152	sp|P16152|CBR1_HUMAN Carbonyl reductase [NADPH] 1 OS=Homo sapiens OX=9606 GN=CBR1 PE=1 SV=3	Carbonyl reductase [NADPH] 1	CBR1;C150	SCSPELQQK	SC(1)SPELQQK	538.756	2		+		2.53098		0.580282	1		1	1	1	1	0.044581	132.08	118.05			P16152;C150					26275000	32543000	0	12143000	0	30621000	38269000	0	19187000	18278000
Q00796	sp|Q00796|DHSO_HUMAN Sorbitol dehydrogenase OS=Homo sapiens OX=9606 GN=SORD PE=1 SV=4	Sorbitol dehydrogenase	SORD;C301	YCNTWPVAISMLASK	YC(1)NTWPVAISMLASK	870.926	2	+		1.82159		1.97429		1	1	1	1	1		-1.1859	101.39	59.542			Q00796;C301					13364000	0	0	0	7312900	4052300	15666000	0	1145800	5563400
P16152	sp|P16152|CBR1_HUMAN Carbonyl reductase [NADPH] 1 OS=Homo sapiens OX=9606 GN=CBR1 PE=1 SV=3	Carbonyl reductase [NADPH] 1	CBR1;C226	ILLNACCPGWVR	ILLNAC(0.947)C(0.053)PGWVR	763.884	2		+		2.31732		1.33037	0.947141	0.945366	0.943599	0.935992	0.902195	0.946803	-1.4348	179.68	100.15			P16152;C226					42432000	26070000	9581000	4647900	18162000	35987000	44092000	0	5616800	17882000
Q01826;Q9UPW6	sp|Q01826|SATB1_HUMAN DNA-binding protein SATB1 OS=Homo sapiens OX=9606 GN=SATB1 PE=1 SV=1;sp|Q9UPW6|SATB2_HUMAN DNA-binding protein SATB2 OS=Homo sapiens OX=9606 GN=SATB2 PE=1 SV=2	DNA-binding protein SATB1;DNA-binding protein SATB2	SATB1;SATB2;C518	SQGWLCELLR	SQGWLC(1)ELLR	631.322	2	+		1.82035		1.26637		1	1	1	1	1		-0.73681	89.886	45.137			Q01826;C518					6849300	0	0	0	7959600	7926700	20949000	0	4054400	5066300
Q9Y2J8	sp|Q9Y2J8|PADI2_HUMAN Protein-arginine deiminase type-2 OS=Homo sapiens OX=9606 GN=PADI2 PE=1 SV=2	Protein-arginine deiminase type-2	PADI2;C647	FLGEVHCGTNVR	FLGEVHC(1)GTNVR	463.563	3	+		1.81793		1.3158		1	1	1	1	1		-1.2079	52.555	52.555			Q9Y2J8;C647					11884000	0	7574500	0	13999000	22148000	17611000	0	8063000	6905300
Q15436	sp|Q15436|SC23A_HUMAN Protein transport protein Sec23A OS=Homo sapiens OX=9606 GN=SEC23A PE=1 SV=2	Protein transport protein Sec23A	SEC23A;C423	ISGAIGPCVSLNSK	ISGAIGPC(1)VSLNSK	701.872	2	+		1.81723		1.23419		1	1	1	1	0	1	-0.474	73.632	40.154			Q15436;C423					4710100	8003800	2893300	2795200	4081200	6037000	6533700	1354000	0	2926000
Q96EE3	sp|Q96EE3|SEH1_HUMAN Nucleoporin SEH1 OS=Homo sapiens OX=9606 GN=SEH1L PE=1 SV=3	Nucleoporin SEH1	SEH1L;C165	LSCSCISWNPSSSR	LSC(0.986)SC(0.014)ISWNPSSSR	854.875	2	+		1.81571		1.35049		0.986285	0.96188	0.986285	0.958615		0.821124	-0.78864	68.069	68.069			Q96EE3;C165	+				0	6603900	0	0	3739900	7142000	5233900	0	1890700	0
P45973	sp|P45973|CBX5_HUMAN Chromobox protein homolog 5 OS=Homo sapiens OX=9606 GN=CBX5 PE=1 SV=1	Chromobox protein homolog 5	CBX5;C133	IIGATDSCGDLMFLMK	IIGATDSC(1)GDLMFLMK	886.425	2		+		2.37324		1.33659	1	1	0	1	1	1	-0.48009	147.72	123.8			P45973;C133					15014000	7619300	3264900	1305300	15289000	2185900	38450000	0	3877700	14929000
Q6YP21	sp|Q6YP21|KAT3_HUMAN Kynurenine--oxoglutarate transaminase 3 OS=Homo sapiens OX=9606 GN=KYAT3 PE=1 SV=1	Kynurenine--oxoglutarate transaminase 3	CCBL2;C337	RMDDPECYFNSLPK	RMDDPEC(1)YFNSLPK	591.264	3		+					1				1	1	1.5717	91.207	81.311			Q6YP21;C337					21387000	17922000	0	0	0	0	0	0	0	0
Q96BQ5	sp|Q96BQ5|CC127_HUMAN Coiled-coil domain-containing protein 127 OS=Homo sapiens OX=9606 GN=CCDC127 PE=1 SV=1	Coiled-coil domain-containing protein 127	CCDC127;C174	QNIYCSLFLPR	QNIYC(1)SLFLPR	705.864	2	+	+					1	1	1	0	1	1	0.3732	73.985	67.563			Q96BQ5;C174					3588000	3065800	0	0	2089500	0	4632700	0	0	0
Q96A33	sp|Q96A33|CCD47_HUMAN PAT complex subunit CCDC47 OS=Homo sapiens OX=9606 GN=CCDC47 PE=1 SV=1	Coiled-coil domain-containing protein 47	CCDC47;C215	VCCEGMLIQLR	VCC(1)EGMLIQLR	723.849	2	+	+		1.26404		0.987092	0.999823	0.999823	0.998891	0.99905	0.999388	0.999663	0.11117	107.47	107.47			Q96A33;C215					4186500	3242300	2011200	1170100	3424100	1620300	9048200	0	0	0
P32248	sp|P32248|CCR7_HUMAN C-C chemokine receptor type 7 OS=Homo sapiens OX=9606 GN=CCR7 PE=1 SV=2	C-C chemokine receptor type 7	CCR7;C358	QWSSCR	QWSSC(1)R	412.179	2		+		6.63874		1.18432	1				1	1	0.012519	196.87	113.08			P32248;C358					227960000	97264000	0	1568800	0	0	0	0	0	0
Q6FI81	sp|Q6FI81|CPIN1_HUMAN Anamorsin OS=Homo sapiens OX=9606 GN=CIAPIN1 PE=1 SV=2	Anamorsin	CIAPIN1;C288	CASCPYLGMPAFKPGEK	C(0.001)ASC(0.999)PYLGMPAFKPGEK	990.954	2	+		1.8088		1.59614		0.99944	0.78753	0.99937	0.99944	0	0.998909	-0.46317	183.79	130.07			Q6FI81;C288					20236000	19501000	10011000	5611100	9548800	18342000	21558000	1936700	5128400	8840000
O00421	sp|O00421|CCRL2_HUMAN C-C chemokine receptor-like 2 OS=Homo sapiens OX=9606 GN=CCRL2 PE=1 SV=2	C-C chemokine receptor-like 2	CCRL2;C312	YLCRCFHLRSNTPLQPR	YLC(1)RC(1)FHLRSNTPLQPR	555.283	4		+					1				1	1	0.32606	94.302	40.856			O00421;C312					14017000	12206000	0	0	0	0	0	0	0	0
O00421	sp|O00421|CCRL2_HUMAN C-C chemokine receptor-like 2 OS=Homo sapiens OX=9606 GN=CCRL2 PE=1 SV=2	C-C chemokine receptor-like 2	CCRL2;C314	YLCRCFHLRSNTPLQPR	YLC(1)RC(1)FHLRSNTPLQPR	555.283	4		+					1				1	1	0.32606	94.302	40.856			O00421;C314					14017000	12206000	0	0	0	0	0	0	0	0
P78371	sp|P78371|TCPB_HUMAN T-complex protein 1 subunit beta OS=Homo sapiens OX=9606 GN=CCT2 PE=1 SV=4	T-complex protein 1 subunit beta	CCT2;C395	SLHDALCVLAQTVK	SLHDALC(1)VLAQTVK	518.948	3		+		4.65519		0.754038	1	1	1	1	1	1	-0.87859	158.31	98	+		P78371;C395			+	+	60240000	19442000	0	1929400	14870000	9184300	94348000	703320	5921500	16859000
P78371	sp|P78371|TCPB_HUMAN T-complex protein 1 subunit beta OS=Homo sapiens OX=9606 GN=CCT2 PE=1 SV=4	T-complex protein 1 subunit beta	CCT2;C412	TVYGGGCSEMLMAHAVTQLANRTPGK	TVYGGGC(1)SEMLMAHAVTQLANRTPGK	688.08592;917.112135	4;3		+					1	1		1	1	1	-1.6469	169.6	121.35			P78371;C412					131690000	62754000	0	0	67685000	0	199270000	0	14739000	29432000
Q9NVG8	sp|Q9NVG8|TBC13_HUMAN TBC1 domain family member 13 OS=Homo sapiens OX=9606 GN=TBC1D13 PE=1 SV=3	TBC1 domain family member 13	TBC1D13;C131	RLCPDISFFQR	RLC(1)PDISFFQR	480.247	3	+		1.8061		2.48772		1		1	1	1	1	0.87853	57.96	49.448			Q9NVG8;C131					0	6224800	2595800	2127900	0	7840900	18344000	0	2564000	4697300
P49368	sp|P49368|TCPG_HUMAN T-complex protein 1 subunit gamma OS=Homo sapiens OX=9606 GN=CCT3 PE=1 SV=4	T-complex protein 1 subunit gamma	CCT3;C173	WSSLACNIALDAVK	WSSLAC(1)NIALDAVK	774.398	2	+	+	1.49517	1.6673	1.39475	1.03892	1	1	1	1	1	1	0.26084	192.68	131.43			P49368;C173					208410000	145300000	77552000	38706000	102210000	114990000	190990000	27159000	35807000	103040000
P50991	sp|P50991|TCPD_HUMAN T-complex protein 1 subunit delta OS=Homo sapiens OX=9606 GN=CCT4 PE=1 SV=4	T-complex protein 1 subunit delta	CCT4;C221	LGGTIDDCELVEGLVLTQK	LGGTIDDC(1)ELVEGLVLTQK	687.358	3		+		2.29132		1.21901	1	1	1	1	1	1	0.32227	208.68	79.311	+		P50991;C221					39360000	20013000	6913000	4755400	17884000	2322000	50901000	667270	9198500	32951000
P50991	sp|P50991|TCPD_HUMAN T-complex protein 1 subunit delta OS=Homo sapiens OX=9606 GN=CCT4 PE=1 SV=4	T-complex protein 1 subunit delta	CCT4;C252	IGLIQFCLSAPK	IGLIQFC(1)LSAPK	673.879	2		+		2.24534		1.24068	1	1	1	1	1	1	-0.067902	188.04	163.64	+		P50991;C252				+	73006000	45046000	17726000	8252300	64628000	18130000	118970000	4946800	8646500	27817000
O95319	sp|O95319|CELF2_HUMAN CUGBP Elav-like family member 2 OS=Homo sapiens OX=9606 GN=CELF2 PE=1 SV=1	CUGBP Elav-like family member 2	CELF2;C174	GCAFVTFSTR	GC(1)AFVTFSTR	573.274	2	+		1.79853		1.17098		1	1	1	1	1		1.0685	66.299	47.198			O95319;C174					4480200	0	0	0	0	6210400	13029000	0	0	3839400
P48643	sp|P48643|TCPE_HUMAN T-complex protein 1 subunit epsilon OS=Homo sapiens OX=9606 GN=CCT5 PE=1 SV=1	T-complex protein 1 subunit epsilon	CCT5;C253	IAILTCPFEPPKPK	IAILTC(1)PFEPPKPK	805.952	2	+	+	1.66594	1.40919	1.92552	1.03468	1	1	1	1	1	1	-0.4905	159.08	73.067	+		P48643;C253				+	432370000	407150000	187760000	132920000	235740000	453970000	430580000	74777000	114460000	168500000
P48643	sp|P48643|TCPE_HUMAN T-complex protein 1 subunit epsilon OS=Homo sapiens OX=9606 GN=CCT5 PE=1 SV=1	T-complex protein 1 subunit epsilon	CCT5;C407	RSLHDALCVIR	RSLHDALC(1)VIR	447.247	3		+		1.72507		1.64429	1	1	1	1	1	1	2.0595	101.64	68.515			P48643;C407					134210000	137790000	42364000	39940000	0	138080000	137660000	38687000	58432000	91371000
Q99832	sp|Q99832|TCPH_HUMAN T-complex protein 1 subunit eta OS=Homo sapiens OX=9606 GN=CCT7 PE=1 SV=2	T-complex protein 1 subunit eta	CCT7;C29	EGTDSSQGIPQLVSNISACQVIAEAVR	EGTDSSQGIPQLVSNISAC(1)QVIAEAVR	943.806	3		+		2.62921		1.55138	1	1		1	1	1	-0.69367	144.7	122.04			Q99832;C29	+				31508000	19805000	5519500	2953600	24669000	0	53468000	0	8923700	0
Q06203	sp|Q06203|PUR1_HUMAN Amidophosphoribosyltransferase OS=Homo sapiens OX=9606 GN=PPAT PE=1 SV=1	Amidophosphoribosyltransferase	PPAT;C100	CELENCQPFVVETLHGK	C(1)ELENCQPFVVETLHGK	709.999	3	+		1.79693		1.74296		0.999994	0.995632		0.999994	0		0.22823	118.47	118.47			Q06203;C100					5798300	0	0	0	6207400	0	12014000	0	0	3580600
Q99832	sp|Q99832|TCPH_HUMAN T-complex protein 1 subunit eta OS=Homo sapiens OX=9606 GN=CCT7 PE=1 SV=2	T-complex protein 1 subunit eta	CCT7;C310	LPIGDVATQYFADRDMFCAGRVPEEDLK	LPIGDVATQYFADRDMFC(1)AGRVPEEDLK	804.139	4		+					1	1		1	1	1	-0.56943	146.15	146.15			Q99832;C310					61810000	52591000	0	0	41176000	0	83809000	0	22491000	8210700
Q99832	sp|Q99832|TCPH_HUMAN T-complex protein 1 subunit eta OS=Homo sapiens OX=9606 GN=CCT7 PE=1 SV=2	T-complex protein 1 subunit eta	CCT7;C326	TMMACGGSIQTSVNALSADVLGR	TMMAC(1)GGSIQTSVNALSADVLGR	780.377	3	+	+					1	1		1	1	1	-0.75956	118.32	53.342			Q99832;C326	+		+		10419000	10853000	0	0	16363000	0	31661000	0	0	0
P08571	sp|P08571|CD14_HUMAN Monocyte differentiation antigen CD14 OS=Homo sapiens OX=9606 GN=CD14 PE=1 SV=2	Monocyte differentiation antigen CD14;Monocyte differentiation antigen CD14, urinary form;Monocyte differentiation antigen CD14, membrane-bound form	CD14;C241	NTGMETPTGVCAALAAAGVQPHSLDLSHNSLR	NTGMETPTGVC(1)AALAAAGVQPHSLDLSHNSLR	819.65285;823.651578	4		+					1	1		1	1	1	0.28287	249	153.69		+	P08571;C241					41162000	32519000	0	0	57601000	0	218660000	0	38854000	11445000
P48509	sp|P48509|CD151_HUMAN CD151 antigen OS=Homo sapiens OX=9606 GN=CD151 PE=1 SV=3	CD151 antigen	CD151;C11	TTCGTVCLK	TTC(1)GTVC(1)LK	520.249	2	+	+					1	1	1	1	1	1	-1.5004	119.27	84.498	+		P48509;C11					73265000	81372000	0	0	39883000	104540000	165970000	0	0	0
P48509	sp|P48509|CD151_HUMAN CD151 antigen OS=Homo sapiens OX=9606 GN=CD151 PE=1 SV=3	CD151 antigen	CD151;C15	TTCGTVCLK	TTC(1)GTVC(1)LK	520.249	2	+	+					1	1	1	1	1	1	-1.5004	119.27	84.498	+		P48509;C15					73265000	88155000	0	0	42147000	111030000	165970000	0	0	0
Q6VN20	sp|Q6VN20|RBP10_HUMAN Ran-binding protein 10 OS=Homo sapiens OX=9606 GN=RANBP10 PE=1 SV=1	Ran-binding protein 10	RANBP10;C610	AGLGSCSFAR	AGLGSC(1)SFAR	513.245	2	+		1.78304		1.73384		1	1	1	1	1	1	-0.83392	99.802	96.668			Q6VN20;C610			+		0	15628000	5756400	0	4421800	10962000	10369000	0	3935100	0
P42345	sp|P42345|MTOR_HUMAN Serine/threonine-protein kinase mTOR OS=Homo sapiens OX=9606 GN=MTOR PE=1 SV=1	Serine/threonine-protein kinase mTOR	MTOR;C1303	SCWALAQAYNPMAR	SC(1)WALAQAYNPMAR	819.879	2	+		1.78138		1.68043		1	1	1			1	-0.43145	138.66	138.66			P42345;C1303					0	9138600	2725800	0	4175100	6809200	0	0	1596600	0
P54852	sp|P54852|EMP3_HUMAN Epithelial membrane protein 3 OS=Homo sapiens OX=9606 GN=EMP3 PE=1 SV=1	Epithelial membrane protein 3	EMP3;C54	TWACSNVSENGWLK	TWAC(1)SNVSENGWLK	826.38	2	+		1.78085		1.67583		1	1	1	1	1	1	-1.1794	112.15	112.15			P54852;C54					0	19394000	4967700	4786900	9064400	6073000	10266000	0	2199400	3446800
Q9Y5L0	sp|Q9Y5L0|TNPO3_HUMAN Transportin-3 OS=Homo sapiens OX=9606 GN=TNPO3 PE=1 SV=3	Transportin-3	TNPO3;C125	GCVQTLVEK	GC(1)VQTLVEK	517.271	2	+		1.77854		1.64568		1	1	1	1	1	1	-0.19992	119.17	106.04			Q9Y5L0;C125					25613000	0	7680200	6059700	11974000	24547000	27838000	5054000	6328600	6335100
P48509	sp|P48509|CD151_HUMAN CD151 antigen OS=Homo sapiens OX=9606 GN=CD151 PE=1 SV=3	CD151 antigen	CD151;C192	TVVALCGQRDHASNIYK	TVVALC(1)GQRDHASNIYK	644.663	3		+					1	1	1	1	1	1	0.26262	75.854	45.723	+		P48509;C192					5269200	6894800	0	0	4803900	11016000	8444100	2075400	0	0
Q5ZPR3	sp|Q5ZPR3|CD276_HUMAN CD276 antigen OS=Homo sapiens OX=9606 GN=CD276 PE=1 SV=1	CD276 antigen	CD276;C496	QSCEEENAGAEDQDGEGEGSK	QSC(1)EEENAGAEDQDGEGEGSK	1113.42	2	+	+					1	1	1	1	1	1	-1.3088	201.3	101.62	+		Q5ZPR3;C496					28472000	2451900000	0	0	6518000000	1641100000	2836100000	0	0	0
P28907	sp|P28907|CD38_HUMAN ADP-ribosyl cyclase/cyclic ADP-ribose hydrolase 1 OS=Homo sapiens OX=9606 GN=CD38 PE=1 SV=2	ADP-ribosyl cyclase/cyclic ADP-ribose hydrolase 1	CD38;C15	ANCEFSPVSGDKPCCRLSR	ANC(1)EFSPVSGDKPC(1)C(1)RLSR	560.756	4	+	+	7.73853	8.67481	2.59569	1.74376	1	1	1	1	1	1	-0.36436	281.25	45.094			P28907;C15					2339100000	2222200000	4826700	6448000	140100000	269460000	393450000	0	886070	0
P28907	sp|P28907|CD38_HUMAN ADP-ribosyl cyclase/cyclic ADP-ribose hydrolase 1 OS=Homo sapiens OX=9606 GN=CD38 PE=1 SV=2	ADP-ribosyl cyclase/cyclic ADP-ribose hydrolase 1	CD38;C16	ANCEFSPVSGDKPCCRLSR	ANC(1)EFSPVSGDKPC(1)C(1)RLSR	560.756	4	+	+	7.27101	8.67481	2.34769	1.74376	1	1	1	1	1	1	-0.36436	282.92	45.094			P28907;C16					2339100000	2222200000	4826700	6448000	140100000	269460000	393450000	0	886070	0
P28907	sp|P28907|CD38_HUMAN ADP-ribosyl cyclase/cyclic ADP-ribose hydrolase 1 OS=Homo sapiens OX=9606 GN=CD38 PE=1 SV=2	ADP-ribosyl cyclase/cyclic ADP-ribose hydrolase 1	CD38;C275	RNIQFSCK	RNIQFSC(1)K	526.769	2	+	+	1.51824	1.33572	1.71198	0.534359	1	1	1	0	1	1	-0.025901	185.55	111.82		+	P28907;C275					169880000	288250000	106350000	72275000	7626200	20831000	33322000	2833000	9070800	8765000
P28907	sp|P28907|CD38_HUMAN ADP-ribosyl cyclase/cyclic ADP-ribose hydrolase 1 OS=Homo sapiens OX=9606 GN=CD38 PE=1 SV=2	ADP-ribosyl cyclase/cyclic ADP-ribose hydrolase 1	CD38;C4	ANCEFSPVSGDKPCCRLSR	ANC(1)EFSPVSGDKPC(1)C(1)RLSR	560.756	4	+	+		9.33198		1.61054	1	1	1	1	1	1	-0.36436	282.92	45.094			P28907;C4					1489500000	1514700000	0	3015500	105450000	171310000	248380000	0	0	0
P28907	sp|P28907|CD38_HUMAN ADP-ribosyl cyclase/cyclic ADP-ribose hydrolase 1 OS=Homo sapiens OX=9606 GN=CD38 PE=1 SV=2	ADP-ribosyl cyclase/cyclic ADP-ribose hydrolase 1	CD38;C82	HVDCQSVWDAFK	HVDC(1)QSVWDAFK	497.894	3	+	+	2.00075	1.44967	1.51238	1.69061	1	1	1	1	1	1	-0.045989	243.91	75.479		+	P28907;C82					114130000	114070000	40460000	43128000	6965500	25622000	22235000	0	4215700	8654800
Q5TC12	sp|Q5TC12|ATPF1_HUMAN ATP synthase mitochondrial F1 complex assembly factor 1 OS=Homo sapiens OX=9606 GN=ATPAF1 PE=1 SV=1	ATP synthase mitochondrial F1 complex assembly factor 1	ATPAF1;C194	AQSCPTFLCALPR	AQSC(1)PTFLCALPR	794.884	2	+		1.76143		1.57705		1	0.999994	1	1			1.3824	157.24	157.24			Q5TC12;C194					0	0	0	0	3536400	6477800	10506000	758550	0	4515700
P25942	sp|P25942|TNR5_HUMAN Tumor necrosis factor receptor superfamily member 5 OS=Homo sapiens OX=9606 GN=CD40 PE=1 SV=1	Tumor necrosis factor receptor superfamily member 5	CD40;C186	TDVVCGPQDRLR	TDVVC(1)GPQDRLR	472.574	3		+		1.82708		1.2727	1				1	1	-0.15585	98.233	62.924			P25942;C186					32844000	40046000	10296000	10147000	0	0	0	0	0	0
P25942	sp|P25942|TNR5_HUMAN Tumor necrosis factor receptor superfamily member 5 OS=Homo sapiens OX=9606 GN=CD40 PE=1 SV=1	Tumor necrosis factor receptor superfamily member 5	CD40;C258	QEPQEINFPDDLPGSNTAAPVQETLHGCQPVTQEDGK	QEPQEINFPDDLPGSNTAAPVQETLHGC(1)QPVTQEDGK	1012.47	4		+		3.37959		2.12552	1	0		1	1	1	-0.0077829	333.9	230.51			P25942;C258					542520000	204590000	53583000	19123000	0	0	27019000	0	2256500	6849000
P25942	sp|P25942|TNR5_HUMAN Tumor necrosis factor receptor superfamily member 5 OS=Homo sapiens OX=9606 GN=CD40 PE=1 SV=1	Tumor necrosis factor receptor superfamily member 5	CD40;C37	QYLINSQCCSLCQPGQK	QYLINSQC(1)CSLCQPGQK	740.668	3		+		1.62535		1.00818	0.999994				0.970539	0.999994	0.15176	225.21	225.21		+	P25942;C37					30175000	17618000	8210000	6803000	0	0	0	0	0	0
P08174	sp|P08174|DAF_HUMAN Complement decay-accelerating factor OS=Homo sapiens OX=9606 GN=CD55 PE=1 SV=4	Complement decay-accelerating factor	CD55;C145	LTCLQNLK	LTC(1)LQNLK	495.276	2	+	+	2.13538	1.78434	1.45691	0.612358	1	1	1	0	1	1	0.90416	64.757	64.757		+	P08174;C145					7006300	7719600	3350200	0	5586500	8207900	8340200	2233700	0	0
P34810	sp|P34810|CD68_HUMAN Macrosialin OS=Homo sapiens OX=9606 GN=CD68 PE=1 SV=2	Macrosialin	CD68;C314	LQAAQLPHTGVFGQSFSCPSDR	LQAAQLPHTGVFGQSFSC(1)PSDR	801.722	3		+					1	1	1	1	1	1	0.42364	195.13	140.17		+	P34810;C314					25327000	22825000	0	0	20546000	13177000	69099000	0	5162400	12740000
P32970	sp|P32970|CD70_HUMAN CD70 antigen OS=Homo sapiens OX=9606 GN=CD70 PE=1 SV=2	CD70 antigen	CD70;C133	HHPTTLAVGICSPASR	HHPTTLAVGIC(1)SPASR	568.626	3		+					1				1	1	0.42761	77.746	77.222	+	+	P32970;C133	+			+	22518000	18838000	0	0	0	0	0	0	0	0
P32970	sp|P32970|CD70_HUMAN CD70 antigen OS=Homo sapiens OX=9606 GN=CD70 PE=1 SV=2	CD70 antigen	CD70;C151	LSFHQGCTIASQR	LSFHQGC(1)TIASQR	502.249	3	+	+	2.80944	2.45698	2.98609	1.04096	1	1	1	1	1	1	-0.95655	118.51	118.51	+	+	P32970;C151	+		+	+	53473000	56784000	12444000	8093800	9693300	15496000	18343000	0	2348400	2791600
P32970	sp|P32970|CD70_HUMAN CD70 antigen OS=Homo sapiens OX=9606 GN=CD70 PE=1 SV=2	CD70 antigen	CD70;C17	RRPYGCVLR	RRPYGC(1)VLR	392.885	3	+	+					1	1	1	1	1	1	0.71064	124.23	124.23	+		P32970;C17	+	+		+	355230000	572300000	0	0	41450000	80325000	192700000	0	0	0
P32970	sp|P32970|CD70_HUMAN CD70 antigen OS=Homo sapiens OX=9606 GN=CD70 PE=1 SV=2	CD70 antigen	CD70;C8	MPEEGSGCSVR	MPEEGSGC(1)SVR	604.755	2	+	+					1	1	1	1	1	1	0.47077	107.21	90.15	+		P32970;C8		+		+	16890000	9749500	0	0	5292500	7445100	11004000	0	0	0
Q5UIP0	sp|Q5UIP0|RIF1_HUMAN Telomere-associated protein RIF1 OS=Homo sapiens OX=9606 GN=RIF1 PE=1 SV=2	Telomere-associated protein RIF1	RIF1;C2450	LSCMANSVIK	LSC(1)MANSVIK	561.786	2	+		1.74325		1.25389		1	1	1	1	1		-1.5438	96.331	83.948			Q5UIP0;C2450			+		0	0	0	0	4573800	6839700	10161000	2096700	0	3506400
P60033	sp|P60033|CD81_HUMAN CD81 antigen OS=Homo sapiens OX=9606 GN=CD81 PE=1 SV=1	CD81 antigen	CD81;C156	TFHETLDCCGSSTLTALTTSVLK	TFHETLDC(1)C(1)GSSTLTALTTSVLK	848.077	3	+	+		5.37871		2.05431	1	0.902909	0	1	0.980922	0.90866	-0.37688	213.45	66.467	+	+	P60033;C156					44939000	105950000	0	2681600	92205000	2951400	332210000	0	0	0
Q9HC35	sp|Q9HC35|EMAL4_HUMAN Echinoderm microtubule-associated protein-like 4 OS=Homo sapiens OX=9606 GN=EML4 PE=1 SV=3	Echinoderm microtubule-associated protein-like 4	EML4;C82	AVIPMSCITNGSGANR	AVIPMSC(1)ITNGSGANR	824.401	2	+		1.74043		1.34778		1		1	1	0	0	2.6947	72.652	51.841			Q9HC35;C82					3818000	2801500	2310000	0	0	4173800	7845700	0	0	3089900
P60033	sp|P60033|CD81_HUMAN CD81 antigen OS=Homo sapiens OX=9606 GN=CD81 PE=1 SV=1	CD81 antigen	CD81;C157	TFHETLDCCGSSTLTALTTSVLK	TFHETLDC(1)C(1)GSSTLTALTTSVLK	848.077	3		+		3.52082		0.743644	1	0.971333	0	1	0.873865	0.894291	-0.37688	176.46	66.467	+	+	P60033;C157					11232000	50069000	0	2142700	27041000	1290000	141240000	0	0	13150000
P60033	sp|P60033|CD81_HUMAN CD81 antigen OS=Homo sapiens OX=9606 GN=CD81 PE=1 SV=1	CD81 antigen	CD81;C175	NNLCPSGSNIISNLFK	NNLC(1)PSGSNIISNLFK	889.449	2		+		7.78349		1.38146	1	1	0	1	1	1	-0.26124	240.31	171.32		+	P60033;C175	+				4703300000	1531300000	15004000	9888400	1934500000	0	0	3243400	20359000	46825000
P15692	sp|P15692|VEGFA_HUMAN Vascular endothelial growth factor A, long form OS=Homo sapiens OX=9606 GN=VEGFA PE=1 SV=3	Vascular endothelial growth factor A	VEGFA;C388	TCRCDKPRR	TC(1)RCDKPRR	658.819	2	+		1.7345		3.50251		0.999965	0.999859	0	0.99994	0	0	2.3273	53.554	53.554			P15692;C388					110990000	108200000	22385000	26196000	76906000	127510000	141810000	23734000	38920000	40856000
Q13530	sp|Q13530|SERC3_HUMAN Serine incorporator 3 OS=Homo sapiens OX=9606 GN=SERINC3 PE=1 SV=2	Serine incorporator 3	SERINC3;C72	KIPGFCEGGFK	KIPGFC(1)EGGFK	413.878	3	+		1.73155		1.16034		1		1	1			-0.05022	67.08	67.08	+		Q13530;C72					0	0	0	1051900	0	5299500	4836200	0	890650	1475000
P60033	sp|P60033|CD81_HUMAN CD81 antigen OS=Homo sapiens OX=9606 GN=CD81 PE=1 SV=1	CD81 antigen	CD81;C6	MGVEGCTK	MGVEGC(1)TK	449.194	2	+	+					1	1	1	1	1	1	-2.5023	101.28	49.358	+		P60033;C6	+				2920800000	1941600000	0	0	2510600000	2997100000	3181600000	0	0	0
P27701	sp|P27701|CD82_HUMAN CD82 antigen OS=Homo sapiens OX=9606 GN=CD82 PE=1 SV=1	CD82 antigen	CD82;C5	MGSACIK	MGSAC(1)IK	383.683	2	+	+	6.32267		2.08009		1	1	1	1	1	1	-0.035552	86.512	86.086	+		P27701;C5					456990000	394320000	0	0	90231000	179570000	208660000	2398700	0	0
P48960	sp|P48960|AGRE5_HUMAN Adhesion G protein-coupled receptor E5 OS=Homo sapiens OX=9606 GN=ADGRE5 PE=1 SV=4	CD97 antigen;CD97 antigen subunit alpha;CD97 antigen subunit beta	CD97;C495	QELLCAFWK	QELLC(1)AFWK	597.802	2	+	+	1.32314	1.87135	1.73071	0.680997	1	1	1	1	1	1	0.50342	157.33	125.25		+	P48960;C495					10813000	7644400	4591500	0	2995400	5134000	9437100	962430	2559500	3761100
P48960	sp|P48960|AGRE5_HUMAN Adhesion G protein-coupled receptor E5 OS=Homo sapiens OX=9606 GN=ADGRE5 PE=1 SV=4	CD97 antigen;CD97 antigen subunit alpha;CD97 antigen subunit beta	CD97;C802	WACLVAGGSK	WAC(1)LVAGGSK	524.766	2	+	+	1.31622	1.55653	2.90211	1.07593	1	1	1	1	1	1	-0.083561	94.692	84.213	+		P48960;C802		+			70208000	84295000	27541000	24836000	22926000	39077000	46307000	9444500	16312000	17440000
Q13042	sp|Q13042|CDC16_HUMAN Cell division cycle protein 16 homolog OS=Homo sapiens OX=9606 GN=CDC16 PE=1 SV=2	Cell division cycle protein 16 homolog	CDC16;C133	SSICLLR	SSIC(1)LLR	424.737	2		+		2.11983		0.572611	1	1	1	1	1	1	0.20765	88.734	60.358			Q13042;C133					12254000	12163000	0	5396000	5478400	14550000	12820000	0	6080800	7705400
Q13042	sp|Q13042|CDC16_HUMAN Cell division cycle protein 16 homolog OS=Homo sapiens OX=9606 GN=CDC16 PE=1 SV=2	Cell division cycle protein 16 homolog	CDC16;C544	CYDFDVHTMK	C(1)YDFDVHTMK	439.186	3		+					1		1	1	1	1	-0.23866	68.525	68.525			Q13042;C544					5395400	4762400	0	0	0	7869800	8981200	0	0	7487500
Q9Y5Q9	sp|Q9Y5Q9|TF3C3_HUMAN General transcription factor 3C polypeptide 3 OS=Homo sapiens OX=9606 GN=GTF3C3 PE=1 SV=1	General transcription factor 3C polypeptide 3	GTF3C3;C574	AQVCLISSSK	AQVC(1)LISSSK	546.79	2	+		1.72215		1.90675		1	1	0	1		0	0.55679	53.756	53.756			Q9Y5Q9;C574					0	3455700	1176700	1805000	2646700	5932600	3978200	0	2163500	0
P60953	sp|P60953|CDC42_HUMAN Cell division control protein 42 homolog OS=Homo sapiens OX=9606 GN=CDC42 PE=1 SV=2	Cell division control protein 42 homolog	CDC42;C18	TCLLISYTTNK	TC(1)LLISYTTNK	657.342	2	+	+	1.98597	1.56523	1.63725	0.798092	1	1	1	1	1	1	0.087929	247.5	204.86			P60953;C18					181680000	97762000	46536000	43584000	134670000	87413000	182010000	22887000	30791000	48912000
Q99459	sp|Q99459|CDC5L_HUMAN Cell division cycle 5-like protein OS=Homo sapiens OX=9606 GN=CDC5L PE=1 SV=2	Cell division cycle 5-like protein	CDC5L;C96	TAAQCLEHYEFLLDK	TAAQC(1)LEHYEFLLDK	613.298	3	+	+	1.95007		1.30204		1	1	0	1	1	1	-0.056696	121.79	119.45			Q99459;C96					17171000	5995000	0	0	10079000	2479600	19705000	0	0	8083800
Q00535	sp|Q00535|CDK5_HUMAN Cyclin-dependent kinase 5 OS=Homo sapiens OX=9606 GN=CDK5 PE=1 SV=3	Cyclin-dependent-like kinase 5	CDK5;C117	GLGFCHSR	GLGFC(1)HSR	467.222	2		+		1.95589		1.46623	1	1	1	1	1	1	2.1137	77.058	77.058			Q00535;C117					6534000	10202000	1811500	2444900	0	0	11753000	0	4254200	2523400
Q00534	sp|Q00534|CDK6_HUMAN Cyclin-dependent kinase 6 OS=Homo sapiens OX=9606 GN=CDK6 PE=1 SV=1	Cyclin-dependent kinase 6	CDK6;C83	LFDVCTVSR	LFDVC(1)TVSR	548.776	2	+	+	1.03709	2.65421	1.3532	0.49529	1	1	1	0	1	1	-0.16405	119.27	79.906			Q00534;C83			+		21560000	21777000	0	9500000	9509400	27278000	25929000	6000600	13617000	9525500
O60306	sp|O60306|AQR_HUMAN RNA helicase aquarius OS=Homo sapiens OX=9606 GN=AQR PE=1 SV=4	Intron-binding protein aquarius	AQR;C1144	ASLCNLYNWR	ASLC(1)NLYNWR	648.811	2	+		1.7103		1.36161		1	1	1	1	1	1	1.1231	113.5	64.265			O60306;C1144					0	9081000	3760500	1630800	4421600	9785600	13077000	1999200	3267700	0
Q03701	sp|Q03701|CEBPZ_HUMAN CCAAT/enhancer-binding protein zeta OS=Homo sapiens OX=9606 GN=CEBPZ PE=1 SV=3	CCAAT/enhancer-binding protein zeta	CEBPZ;C374	ALTVAHELLCNKPEEEK	ALTVAHELLC(1)NKPEEEK	661.007	3		+		3.18686		0.528146	1		1	1	1	1	1.337	91.457	49.559			Q03701;C374					8471600	8038100	2822200	0	0	0	12669000	0	6694600	4024400
Q03701	sp|Q03701|CEBPZ_HUMAN CCAAT/enhancer-binding protein zeta OS=Homo sapiens OX=9606 GN=CEBPZ PE=1 SV=3	CCAAT/enhancer-binding protein zeta	CEBPZ;C411	ASHLLETLLCK	ASHLLETLLC(1)K	428.904	3		+					1	0		1	1	1	1.0307	55.401	48.004			Q03701;C411					10747000	7352500	0	0	9854000	0	17302000	0	0	8797300
Q9BXQ6	sp|Q9BXQ6|T121B_HUMAN Transmembrane protein 121B OS=Homo sapiens OX=9606 GN=TMEM121B PE=2 SV=1	Cat eye syndrome critical region protein 6	CECR6;C518	GLEALEGCWDRGNR	GLEALEGC(1)WDRGNR	544.923	3		+					1	1	1	1	1	1	0.10144	151.78	111.12			Q9BXQ6;C518					18897000	19150000	0	0	14379000	39311000	53928000	0	31107000	0
Q9Y6K0	sp|Q9Y6K0|CEPT1_HUMAN Choline/ethanolaminephosphotransferase 1 OS=Homo sapiens OX=9606 GN=CEPT1 PE=1 SV=1	Choline/ethanolaminephosphotransferase 1	CEPT1;C11	CGDSHPESPVGFGHMSTTGCVLNK	C(1)GDSHPESPVGFGHMSTTGCVLNK	661.291	4		+		1.81218		0.87615	1	1	0	1	1	1	1.0771	151.42	151.42	+		Q9Y6K0;C11			+		16822000	11892000	6251900	0	11887000	8427900	29166000	0	5162900	15726000
Q9Y6K0	sp|Q9Y6K0|CEPT1_HUMAN Choline/ethanolaminephosphotransferase 1 OS=Homo sapiens OX=9606 GN=CEPT1 PE=1 SV=1	Choline/ethanolaminephosphotransferase 1	CEPT1;C30	RCGDSHPESPVGFGHMSTTGCVLNK	RCGDSHPESPVGFGHMSTTGC(1)VLNK	700.317	4	+	+	1.48302	2.11938	1.34277	1.75154	1	1	1	1	1	1	0.16788	227.44	227.44	+		Q9Y6K0;C30			+		108260000	75415000	23917000	18081000	48458000	45772000	99290000	11015000	20818000	43969000
Q8N5B7	sp|Q8N5B7|CERS5_HUMAN Ceramide synthase 5 OS=Homo sapiens OX=9606 GN=CERS5 PE=1 SV=1	Ceramide synthase 5	CERS5;C124	IQCWFR	IQC(1)WFR	455.224	2	+	+	2.00401	2.5744	1.5815	1.18771	1	1	1	1	1	1	0.68313	119.23	94.396			Q8N5B7;C124					29358000	38184000	5916200	5341000	7439300	29185000	29784000	2834000	5056300	6992600
Q6ZMG9	sp|Q6ZMG9|CERS6_HUMAN Ceramide synthase 6 OS=Homo sapiens OX=9606 GN=CERS6 PE=1 SV=1	Ceramide synthase 6	CERS6;C236	VGTLVLCLHDSADALLEAAK	VGTLVLC(1)LHDSADALLEAAK	699.373	3	+	+	2.25972	3.09675	1.35343	0.987237	1	1		1	1	1	-2.2281	152.04	61.942			Q6ZMG9;C236					14524000	31329000	0	2579900	13984000	0	67394000	0	0	14619000
Q6ZMG9	sp|Q6ZMG9|CERS6_HUMAN Ceramide synthase 6 OS=Homo sapiens OX=9606 GN=CERS6 PE=1 SV=1	Ceramide synthase 6	CERS6;C380	NPHTATTTNGTSGTNGYLLTGSCSMDD	NPHTATTTNGTSGTNGYLLTGSC(1)SMDD	925.061	3		+		3.00485		0.468448	1	1	1	1	1	1	0.33454	106.99	50.945			Q6ZMG9;C380					24595000	21085000	10504000	0	12315000	24515000	25364000	0	0	13970000
P23141	sp|P23141|EST1_HUMAN Liver carboxylesterase 1 OS=Homo sapiens OX=9606 GN=CES1 PE=1 SV=2	Liver carboxylesterase 1	CES1;C285	TTTSAVMVHCLRQK	TTTSAVMVHC(1)LRQK	544.617	3		+		1.64161		0.549104	1	1	1	1	1	1	-1.1689	131.5	65.563		+	P23141;C285					13038000	20430000	7175900	3812900	7937000	10177000	9915900	6002800	4804300	3710700
Q9Y6D5;Q9Y6D6	sp|Q9Y6D5|BIG2_HUMAN Brefeldin A-inhibited guanine nucleotide-exchange protein 2 OS=Homo sapiens OX=9606 GN=ARFGEF2 PE=1 SV=3;sp|Q9Y6D6|BIG1_HUMAN Brefeldin A-inhibited guanine nucleotide-exchange protein 1 OS=Homo sapiens OX=9606 GN=ARFGEF1 PE=1 SV=2	Brefeldin A-inhibited guanine nucleotide-exchange protein 2;Brefeldin A-inhibited guanine nucleotide-exchange protein 1	ARFGEF2;ARFGEF1;C437	QYLCVALSK	QYLC(1)VALSK	541.289	2	+		1.69123		1.60364		1	0	1	1	1	0	0.28351	56.916	45.368			Q9Y6D5;C437					4322000	3502300	1776100	0	2929400	3156500	7923600	0	0	1686200
P23141;Q9UKY3	sp|P23141|EST1_HUMAN Liver carboxylesterase 1 OS=Homo sapiens OX=9606 GN=CES1 PE=1 SV=2;sp|Q9UKY3|CES1P_HUMAN Putative inactive carboxylesterase 4 OS=Homo sapiens OX=9606 GN=CES1P1 PE=5 SV=2	Liver carboxylesterase 1;Putative inactive carboxylesterase 4	CES1;CES1P1;C116	LSEDCLYLNIYTPADLTK	LSEDC(1)LYLNIYTPADLTK	1065.03	2		+		2.03708		1.06391	1	1	0	1	1	1	0.57927	163.27	62.14		+	P23141;C116					9696800	11600000	2864600	2331200	9428900	1155600	24212000	0	2300300	7017500
Q99460	sp|Q99460|PSMD1_HUMAN 26S proteasome non-ATPase regulatory subunit 1 OS=Homo sapiens OX=9606 GN=PSMD1 PE=1 SV=2	26S proteasome non-ATPase regulatory subunit 1	PSMD1;C591	SGMYTVAMAYCGSGNNK	SGMYTVAMAYC(1)GSGNNK	905.881	2	+		1.69086		1.462		1	1	1	1		1	-0.13051	134.56	102.62			Q99460;C591					0	9893200	2719700	0	7552800	6387400	12974000	1982900	3079500	3046000
B0I1T2;O94832	sp|B0I1T2|MYO1G_HUMAN Unconventional myosin-Ig OS=Homo sapiens OX=9606 GN=MYO1G PE=1 SV=2;sp|O94832|MYO1D_HUMAN Unconventional myosin-Id OS=Homo sapiens OX=9606 GN=MYO1D PE=1 SV=2	Unconventional myosin-Ig;Minor histocompatibility antigen HA-2;Unconventional myosin-Id	MYO1G;MYO1D;C97	SRDTCIVISGESGAGK	SRDTC(1)IVISGESGAGK	546.27	3	+		1.68613	0.268291	1.32497	0.644872	1	1		1	1	1	0.52851	83.37	49.049			B0I1T2;C97					14862000	18206000	13223000	14107000	6873800	0	5985400	3560500	0	0
Q9Y6A4	sp|Q9Y6A4|CFA20_HUMAN Cilia- and flagella-associated protein 20 OS=Homo sapiens OX=9606 GN=CFAP20 PE=1 SV=1	Cilia- and flagella-associated protein 20	CFAP20;C119	VKPFICTMPMR	VKPFIC(1)TMPMR	460.571	3	+	+	2.96057		1.3921		1	1	1	1	1	1	-1.2263	77.541	46.706			Q9Y6A4;C119					14117000	13053000	0	0	11428000	18870000	21385000	0	5206600	0
P36222	sp|P36222|CH3L1_HUMAN Chitinase-3-like protein 1 OS=Homo sapiens OX=9606 GN=CHI3L1 PE=1 SV=2	Chitinase-3-like protein 1	CHI3L1;C300	EAGTLAYYEICDFLRGATVHR	EAGTLAYYEIC(1)DFLRGATVHR	611.302	4		+					1	1		1	1	1	0.23703	164.81	93.684		+	P36222;C300					13838000	11976000	0	0	9870700	0	27975000	0	1792600	4479600
P51553	sp|P51553|IDH3G_HUMAN Isocitrate dehydrogenase [NAD] subunit gamma, mitochondrial OS=Homo sapiens OX=9606 GN=IDH3G PE=1 SV=1	Isocitrate dehydrogenase [NAD] subunit gamma, mitochondrial	IDH3G;C235	LGDGLFLQCCR	LGDGLFLQC(0.944)C(0.056)R	703.831	2	+		1.68386		1.66737		0.943583	0.943583	0.913654	0.909329		0.5	-0.26466	155.07	105.78			P51553;C235					0	11641000	3664900	3672100	6407000	13774000	18080000	1417200	4800200	7072100
Q13547	sp|Q13547|HDAC1_HUMAN Histone deacetylase 1 OS=Homo sapiens OX=9606 GN=HDAC1 PE=1 SV=1	Histone deacetylase 1	HDAC1;C273	LGCFNLTIK	LGC(1)FNLTIK	533.292	2	+		1.68212		1.68794		1	1	1	1	1	0	0.22885	67.494	52.716			Q13547;C273					3581400	2002000	0	0	3672500	2067300	5032000	1479200	686730	0
Q9UHD1	sp|Q9UHD1|CHRD1_HUMAN Cysteine and histidine-rich domain-containing protein 1 OS=Homo sapiens OX=9606 GN=CHORDC1 PE=1 SV=2	Cysteine and histidine-rich domain-containing protein 1	CHORDC1;C24	FDPETNSDDACTYHPGVPVFHDALK	FDPETNSDDAC(1)TYHPGVPVFHDALK	708.82	4		+		1.71157		1.5836	1	1	1	1	1	1	0.43894	178.53	107.47			Q9UHD1;C24					75277000	37614000	21893000	12057000	19471000	30223000	89787000	0	23823000	36770000
Q9UHD1	sp|Q9UHD1|CHRD1_HUMAN Cysteine and histidine-rich domain-containing protein 1 OS=Homo sapiens OX=9606 GN=CHORDC1 PE=1 SV=2	Cysteine and histidine-rich domain-containing protein 1	CHORDC1;C42	GWSCCK	GWSC(0.91)C(0.09)K	433.17	2		+	0.979527	2.69928	1.97015	0.456313	0.909845		0.903898	0.856842	0.855268	0.855268	-0.069977	54.537	48.242			Q9UHD1;C42					20633000	20862000	0	10097000	0	19926000	20171000	0	9091800	11703000
Q9UHD1	sp|Q9UHD1|CHRD1_HUMAN Cysteine and histidine-rich domain-containing protein 1 OS=Homo sapiens OX=9606 GN=CHORDC1 PE=1 SV=2	Cysteine and histidine-rich domain-containing protein 1	CHORDC1;C59	TTDFSDFLSIVGCTK	TTDFSDFLSIVGC(1)TK	845.903	2		+		2.43666		1.19595	1	1		1	1	1	0.85869	201	114.82			Q9UHD1;C59					13027000	8535200	2031000	1867800	7437600	0	18457000	0	2140100	6486700
Q7LGC8	sp|Q7LGC8|CHST3_HUMAN Carbohydrate sulfotransferase 3 OS=Homo sapiens OX=9606 GN=CHST3 PE=1 SV=3	Carbohydrate sulfotransferase 3	CHST3;C11	GLTLPQDCRDFVHSLK	GLTLPQDC(1)RDFVHSLK	472.245	4	+	+					1	1	1	1	1	1	-0.86078	119.27	44.252	+		Q7LGC8;C11	+	+			99979000	51020000	0	0	7169500	6945600	33168000	0	0	0
Q8WUH1	sp|Q8WUH1|CHUR_HUMAN Protein Churchill OS=Homo sapiens OX=9606 GN=CHURC1 PE=1 SV=3	Protein Churchill	CHURC1;C2	CGDCVEK	C(1)GDCVEK	468.184	2	+	+	4.62924	4.58192	3.06507	2.45333	1	1	0.999993	1	0.999997	0.999999	-0.36938	149.48	147.69			Q8WUH1;C2					367270000	354030000	15607000	14525000	306060000	392180000	490290000	10317000	18141000	20745000
O76071	sp|O76071|CIAO1_HUMAN Probable cytosolic iron-sulfur protein assembly protein CIAO1 OS=Homo sapiens OX=9606 GN=CIAO1 PE=1 SV=1	Probable cytosolic iron-sulfur protein assembly protein CIAO1	CIAO1;C123	SVAWAPSGNLLATCSRDK	SVAWAPSGNLLATC(1)SRDK	644.991	3		+		1.68683		1.15774	1	1	1	1	1	1	2.3938	139.46	41.348			O76071;C123					20881000	23933000	7373200	6539100	13232000	18358000	22156000	3884900	8021400	0
Q6FI81	sp|Q6FI81|CPIN1_HUMAN Anamorsin OS=Homo sapiens OX=9606 GN=CIAPIN1 PE=1 SV=2	Anamorsin	CIAPIN1;C92	ILRPGGCLFLK	ILRPGGC(1)LFLK	425.253	3		+					1	1	1	1	1	1	-0.11247	99.568	56.548			Q6FI81;C92					12911000	18403000	0	0	10148000	18933000	13882000	2865900	0	4686500
Q07065	sp|Q07065|CKAP4_HUMAN Cytoskeleton-associated protein 4 OS=Homo sapiens OX=9606 GN=CKAP4 PE=1 SV=2	Cytoskeleton-associated protein 4	CKAP4;C100	SSSSSSASAAAAAAAASSSASCSRRLGR	SSSSSSASAAAAAAAASSSASC(1)SRRLGR	643.809	4	+	+	6.57252	7.87243	2.10509	1.73601	1	1	1	1	1	1	-0.019446	292.8	47.38	+		Q07065;C100			+	+	6468500000	8260700000	32311000	30116000	2660300000	4326100000	4802500000	61522000	36200000	28786000
Q14008	sp|Q14008|CKAP5_HUMAN Cytoskeleton-associated protein 5 OS=Homo sapiens OX=9606 GN=CKAP5 PE=1 SV=3	Cytoskeleton-associated protein 5	CKAP5;C1317	MCLVYPASK	MC(1)LVYPASK	534.764	2		+		2.09924		1.11407	1		1	1	1	1	1.5853	101.54	73.26			Q14008;C1317			+		9677300	11945000	0	3326300	0	14355000	0	3289200	4798600	0
Q14008	sp|Q14008|CKAP5_HUMAN Cytoskeleton-associated protein 5 OS=Homo sapiens OX=9606 GN=CKAP5 PE=1 SV=3	Cytoskeleton-associated protein 5	CKAP5;C144	IIVACIETLRK	IIVAC(1)IETLRK	439.264	3	+	+	2.07807		1.53634		1	1	1	1	1	1	-0.55254	76.655	76.655			Q14008;C144					11138000	5590900	0	0	7188400	10113000	9887600	2005500	3329200	0
P12277	sp|P12277|KCRB_HUMAN Creatine kinase B-type OS=Homo sapiens OX=9606 GN=CKB PE=1 SV=1	Creatine kinase B-type	CKB;C141	GFCLPPHCSR	GFC(1)LPPHCSR	433.53	3		+					1		0	0	1	0.999998	-0.46434	94.692	94.692			P12277;C141					50490000	60020000	0	0	0	1869400	4767800	0	2235900	0
P12277	sp|P12277|KCRB_HUMAN Creatine kinase B-type OS=Homo sapiens OX=9606 GN=CKB PE=1 SV=1	Creatine kinase B-type	CKB;C254	FCTGLTQIETLFK	FC(1)TGLTQIETLFK	779.403	2	+	+		4.418		1.01605	1	1	0	1	1	1	0.55811	155.26	73.781	+		P12277;C254				+	356000000	135450000	10438000	10109000	6800900	1373000	24210000	0	0	0
P12277	sp|P12277|KCRB_HUMAN Creatine kinase B-type OS=Homo sapiens OX=9606 GN=CKB PE=1 SV=1	Creatine kinase B-type	CKB;C283	DYEFMWNPHLGYILTCPSNLGTGLR	DYEFMWNPHLGYILTC(1)PSNLGTGLR	985.47	3		+					1				1	1	0.13031	172.61	172.61			P12277;C283					3865500	63385000	0	0	0	0	0	0	0	0
Q9UBR5	sp|Q9UBR5|CKLF_HUMAN Chemokine-like factor OS=Homo sapiens OX=9606 GN=CKLF PE=1 SV=1	Chemokine-like factor	CKLF;C14	HRPFCFSVK	HRPFC(1)FSVK	393.203	3	+	+	7.26938		2.57375		1	1	1	1	1	1	-0.36548	127.76	87.308	+		Q9UBR5;C14				+	255080000	229720000	0	0	113140000	503640000	515870000	0	3711800	0
O00299	sp|O00299|CLIC1_HUMAN Chloride intracellular channel protein 1 OS=Homo sapiens OX=9606 GN=CLIC1 PE=1 SV=4	Chloride intracellular channel protein 1	CLIC1;C178	FLDGNELTLADCNLLPK	FLDGNELTLADC(1)NLLPK	966.99	2		+		2.4443		1.29881	1	1	1	1	1	1	0.16033	249.28	117.23	+		O00299;C178			+		198900000	66953000	31961000	14066000	53178000	16338000	211640000	2621100	26927000	88363000
O00299	sp|O00299|CLIC1_HUMAN Chloride intracellular channel protein 1 OS=Homo sapiens OX=9606 GN=CLIC1 PE=1 SV=4	Chloride intracellular channel protein 1	CLIC1;C191	LHIVQVVCKK	LHIVQVVC(1)KK	408.581	3	+	+	1.63198	1.92619	1.7281	1.13183	1	1	1	1	1	1	-0.52385	204.19	113.71	+		O00299;C191				+	118990000	139890000	36577000	31507000	44751000	110330000	117210000	10726000	45063000	40214000
P48060	sp|P48060|GLIP1_HUMAN Glioma pathogenesis-related protein 1 OS=Homo sapiens OX=9606 GN=GLIPR1 PE=1 SV=3	Glioma pathogenesis-related protein 1	GLIPR1;C151	VGCAVQFCPK	VGC(1)AVQFCPK	617.291	2	+		1.65052		1.61429		1	0	1	1		0	-0.52365	126.67	126.67			P48060;C151					0	13959000	0	0	5815200	0	6273400	1369000	0	0
O00299	sp|O00299|CLIC1_HUMAN Chloride intracellular channel protein 1 OS=Homo sapiens OX=9606 GN=CLIC1 PE=1 SV=4	Chloride intracellular channel protein 1	CLIC1;C24	IGNCPFSQRLFMVLWLK	IGNC(1)PFSQRLFMVLWLK	703.709	3		+		2.29955		1.27845	1	1	1	1	1	1	0.2135	147.29	58.159	+	+	O00299;C24			+	+	445700000	516760000	79325000	119800000	1951200	356930000	433400000	46775000	111920000	103140000
O00299	sp|O00299|CLIC1_HUMAN Chloride intracellular channel protein 1 OS=Homo sapiens OX=9606 GN=CLIC1 PE=1 SV=4	Chloride intracellular channel protein 1	CLIC1;C59	LCPGGQLPFLLYGTEVHTDTNK	LC(1)PGGQLPFLLYGTEVHTDTNK	820.746	3		+		5.01741		0.58131	1	1	1	1	1	1	0.42338	151.22	151.22		+	O00299;C59					359470000	196080000	50720000	0	123400000	24896000	421280000	2996500	44171000	116040000
Q9BY44	sp|Q9BY44|EIF2A_HUMAN Eukaryotic translation initiation factor 2A OS=Homo sapiens OX=9606 GN=EIF2A PE=1 SV=3	Eukaryotic translation initiation factor 2A;Eukaryotic translation initiation factor 2A, N-terminally processed	EIF2A;C42	VCIFSK	VC(1)IFSK	377.202	2	+		1.64835		3.12029		1	1	1	1	1	1	0.074212	131.65	122.5			Q9BY44;C42					33952000	0	14789000	14310000	21233000	43852000	41584000	7155200	13251000	13257000
O00299	sp|O00299|CLIC1_HUMAN Chloride intracellular channel protein 1 OS=Homo sapiens OX=9606 GN=CLIC1 PE=1 SV=4	Chloride intracellular channel protein 1	CLIC1;C89	IEEFLEAVLCPPRYPK	IEEFLEAVLC(1)PPRYPK	654.345	3		+					1			1	1	1	-0.47628	101.62	67.115			O00299;C89					6138500	5446400	0	0	0	0	13989000	0	0	0
P30622	sp|P30622|CLIP1_HUMAN CAP-Gly domain-containing linker protein 1 OS=Homo sapiens OX=9606 GN=CLIP1 PE=1 SV=2	CAP-Gly domain-containing linker protein 1	CLIP1;C265	YFQCQPK	YFQC(1)QPK	485.726	2		+		2.12538		0.695498	1	1	1	1	1	1	0.15077	99.511	51.688			P30622;C265					13237000	8673100	4916500	0	0	6872300	6869400	2710600	3555900	0
P34897	sp|P34897|GLYM_HUMAN Serine hydroxymethyltransferase, mitochondrial OS=Homo sapiens OX=9606 GN=SHMT2 PE=1 SV=3	Serine hydroxymethyltransferase, mitochondrial	SHMT2;C119	YYGGAEVVDEIELLCQRR	YYGGAEVVDEIELLC(1)QRR	724.025	3	+		1.64291		1.16799		1	1		1		1	0.9348	99.569	68.257			P34897;C119					0	4777900	0	0	3751500	0	18689000	0	0	3816200
O75503	sp|O75503|CLN5_HUMAN Bis(monoacylglycero)phosphate synthase CLN5 OS=Homo sapiens OX=9606 GN=CLN5 PE=1 SV=2	Ceroid-lipofuscinosis neuronal protein 5	CLN5;C231	GAETWFDSYDCSK	GAETWFDSYDC(1)SK	783.314	2	+	+					1	1	1	1	1	1	-1.126	201.75	165.11			O75503;C231			+		55329000	47251000	0	0	30388000	90587000	154030000	0	0	0
P13612	sp|P13612|ITA4_HUMAN Integrin alpha-4 OS=Homo sapiens OX=9606 GN=ITGA4 PE=1 SV=3	Integrin alpha-4	ITGA4;C198	FGENFASCQAGISSFYTK	FGENFASC(1)QAGISSFYTK	1007.45	2	+		1.63999		1.46213		1	1		1			-0.4188	122.34	92.935		+	P13612;C198					0	0	0	0	5357700	0	13667000	0	1079200	4786600
P04818	sp|P04818|TYSY_HUMAN Thymidylate synthase OS=Homo sapiens OX=9606 GN=TYMS PE=1 SV=3	Thymidylate synthase	TYMS;C180	IIMCAWNPR	IIMC(1)AWNPR	580.789	2	+		1.63986		1.80525		1	1	1	1			-1.2108	81.297	69.998			P04818;C180					0	0	0	0	0	22028000	15846000	0	6676700	6680000
O96005	sp|O96005|CLPT1_HUMAN Putative lipid scramblase CLPTM1 OS=Homo sapiens OX=9606 GN=CLPTM1 PE=1 SV=1	Cleft lip and palate transmembrane protein 1	CLPTM1;C308	VSFCPLSLWR	VSFC(1)PLSLWR	632.829	2		+		4.15271		0.991648	1		0	1	1	1	-0.051118	91.867	45.137			O96005;C308			+		20582000	11344000	726930	0	0	4727600	23201000	0	0	2750600
Q00610	sp|Q00610|CLH1_HUMAN Clathrin heavy chain 1 OS=Homo sapiens OX=9606 GN=CLTC PE=1 SV=5	Clathrin heavy chain 1	CLTC;C1205	LAELEEFINGPNNAHIQQVGDRCYDEK	LAELEEFINGPNNAHIQQVGDRC(1)YDEK	790.625	4		+					1	1		1	1	1	0.35663	179.16	179.16			Q00610;C1205					105630000	30480000	0	0	67268000	0	169290000	0	27833000	97328000
P26640	sp|P26640|SYVC_HUMAN Valine--tRNA ligase OS=Homo sapiens OX=9606 GN=VARS1 PE=1 SV=4	Valine--tRNA ligase	VARS;C927	FGLCAYMSQGR	FGLC(1)AYMSQGR	645.292	2	+		1.63783		1.40949		1	1	1	1	1		-1.7883	175.51	113.62			P26640;C927			+		59812000	0	0	12172000	36307000	25048000	65365000	9543200	12756000	16203000
Q92609	sp|Q92609|TBCD5_HUMAN TBC1 domain family member 5 OS=Homo sapiens OX=9606 GN=TBC1D5 PE=1 SV=1	TBC1 domain family member 5	TBC1D5;C96	LFLCVLPQDK	LFLC(1)VLPQDK	616.839	2	+		1.63733	0.99974	1.58553	1.69453	1	1	1	1	1	1	-1.3826	96.311	74.464			Q92609;C96					8840900	10887000	4519600	5326000	10308000	13736000	0	2411600	4369200	0
Q00610	sp|Q00610|CLH1_HUMAN Clathrin heavy chain 1 OS=Homo sapiens OX=9606 GN=CLTC PE=1 SV=5	Clathrin heavy chain 1	CLTC;C1260	EVCFACVDGK	EVCFAC(1)VDGK	626.77	2		+		1.99543		0.710214	0.999977	0.999977	0.999947	0.999965	0.999905	0.999905	-0.51025	82.749	77.677			Q00610;C1260					55243000	53867000	21451000	8725300	10174000	17508000	18438000	6599600	14362000	8922300
Q86TI0	sp|Q86TI0|TBCD1_HUMAN TBC1 domain family member 1 OS=Homo sapiens OX=9606 GN=TBC1D1 PE=1 SV=2	TBC1 domain family member 1	TBC1D1;C390	APAQLCEGCPLQSLHK	APAQLCEGC(1)PLQSLHK	626.306	3	+		1.63559	0.951477	1.75155	0.803568	0.999987	0.999347	0.99976		0.999917	0.999604	-0.42933	140.93	140.93			Q86TI0;C390					40914000	41429000	24983000	18142000	10072000	25826000	0	0	7081000	0
Q00610	sp|Q00610|CLH1_HUMAN Clathrin heavy chain 1 OS=Homo sapiens OX=9606 GN=CLTC PE=1 SV=5	Clathrin heavy chain 1	CLTC;C436	YESLELCRPVLQQGRK	YESLELC(1)RPVLQQGRK	494.765	4		+		1.91053		1.58171	1	1	1	1	1	1	-0.19453	177.54	110.98			Q00610;C436					170970000	135660000	48026000	34170000	84617000	131640000	137980000	20760000	47275000	103610000
Q00610	sp|Q00610|CLH1_HUMAN Clathrin heavy chain 1 OS=Homo sapiens OX=9606 GN=CLTC PE=1 SV=5	Clathrin heavy chain 1	CLTC;C926	GQCDLELINVCNENSLFK	GQC(1)DLELINVCNENSLFK	1111.02	2		+					1	0		1	0.999993	1	-0.54542	289.72	289.72			Q00610;C926			+		19407000	7758200	0	0	11206000	0	28141000	0	4073900	10950000
Q00610	sp|Q00610|CLH1_HUMAN Clathrin heavy chain 1 OS=Homo sapiens OX=9606 GN=CLTC PE=1 SV=5	Clathrin heavy chain 1	CLTC;C934	GQCDLELINVCNENSLFK	GQCDLELINVC(1)NENSLFK	1111.02	2	+	+	2.44823		1.35061		1	1		1	1	1	0.23318	294.83	268.35			Q00610;C934			+		7182400	3896400	0	0	5133700	0	18371000	0	0	4021300
Q5EBM0	sp|Q5EBM0|CMPK2_HUMAN UMP-CMP kinase 2, mitochondrial OS=Homo sapiens OX=9606 GN=CMPK2 PE=1 SV=3	UMP-CMP kinase 2, mitochondrial	CMPK2;C117	LLCYCPGGQAGGAQQGFLLRDPLDDPDTR	LLC(1)YCPGGQAGGAQQGFLLRDPLDDPDTR	1086.85	3		+					0.999763	0		0	0.998429	0.999763	0.64388	81.292	73.696			Q5EBM0;C117					14946000	7302500	0	0	0	0	5499200	0	0	0
Q5EBM0	sp|Q5EBM0|CMPK2_HUMAN UMP-CMP kinase 2, mitochondrial OS=Homo sapiens OX=9606 GN=CMPK2 PE=1 SV=3	UMP-CMP kinase 2, mitochondrial	CMPK2;C119	LLCYCPGGQAGGAQQGFLLRDPLDDPDTR	LLC(0.001)YC(0.999)PGGQAGGAQQGFLLRDPLDDPDTR	1086.85	3		+					0.998977	0		0	0.993253	0.998977	-0.056447	81.341	75.226			Q5EBM0;C119					22597000	10840000	0	0	1491000	0	0	0	0	0
Q5EBM0	sp|Q5EBM0|CMPK2_HUMAN UMP-CMP kinase 2, mitochondrial OS=Homo sapiens OX=9606 GN=CMPK2 PE=1 SV=3	UMP-CMP kinase 2, mitochondrial	CMPK2;C189	RLQVGCAQVVPVPEPPLHPVVPDLPSSVVFPDREAAR	RLQVGC(1)AQVVPVPEPPLHPVVPDLPSSVVFPDREAAR	806.437	5		+					1				1	1	-0.23677	70.268	70.268			Q5EBM0;C189					26153000	38055000	0	0	0	0	0	0	0	0
Q5EBM0	sp|Q5EBM0|CMPK2_HUMAN UMP-CMP kinase 2, mitochondrial OS=Homo sapiens OX=9606 GN=CMPK2 PE=1 SV=3	UMP-CMP kinase 2, mitochondrial	CMPK2;C76	SYSLCVPVTPDAGCGAR	SYSLC(1)VPVTPDAGCGAR	939.43	2	+	+		1.34847		1.61567	1		1	0.999996	1	1	-1.1454	180.18	180.18			Q5EBM0;C76					41665000	38786000	16955000	14699000	0	5280600	4942600	0	0	0
Q96MX0	sp|Q96MX0|CKLF3_HUMAN CKLF-like MARVEL transmembrane domain-containing protein 3 OS=Homo sapiens OX=9606 GN=CMTM3 PE=1 SV=1	CKLF-like MARVEL transmembrane domain-containing protein 3	CMTM3;C38	ALLPARAFLCSLK	ALLPARAFLC(1)SLK	487.287	3	+	+	6.45977	7.14644	4.09932	1.85807	1	1	1	1	1	1	-0.39069	139.86	82.543			Q96MX0;C38					1172000000	1362800000	9215000	8635300	1095700000	1440400000	1760100000	12912000	17087000	18463000
Q8IZR5	sp|Q8IZR5|CKLF4_HUMAN CKLF-like MARVEL transmembrane domain-containing protein 4 OS=Homo sapiens OX=9606 GN=CMTM4 PE=1 SV=1	CKLF-like MARVEL transmembrane domain-containing protein 4	CMTM4;C45	CDPDYLRGALGRLK	C(1)DPDYLRGALGRLK	409.217	4	+	+					1	1	1	1	1	1	-0.4633	143.37	83.617			Q8IZR5;C45	+				215730000	210660000	0	0	179910000	272560000	363710000	0	0	0
Q96FZ5	sp|Q96FZ5|CKLF7_HUMAN CKLF-like MARVEL transmembrane domain-containing protein 7 OS=Homo sapiens OX=9606 GN=CMTM7 PE=1 SV=1	CKLF-like MARVEL transmembrane domain-containing protein 7	CMTM7;C166	ISCVTQSTDAAV	ISC(1)VTQSTDAAV	626.298	2	+	+	5.29522		2.3242		1	1	1	1	1	1	-0.023229	149.94	98.033			Q96FZ5;C166					57485000	45769000	0	0	44520000	68428000	98262000	0	0	4100000
P62633	sp|P62633|CNBP_HUMAN CCHC-type zinc finger nucleic acid binding protein OS=Homo sapiens OX=9606 GN=CNBP PE=1 SV=1	Cellular nucleic acid-binding protein	CNBP;C54	GFQFVSSSLPDICYR	GFQFVSSSLPDIC(1)YR	888.425	2		+					1	1		1	1	1	-0.76068	199.27	71.085			P62633;C54					30865000	17725000	0	0	18142000	0	42783000	0	4838400	11423000
Q96KP4	sp|Q96KP4|CNDP2_HUMAN Cytosolic non-specific dipeptidase OS=Homo sapiens OX=9606 GN=CNDP2 PE=1 SV=2	Cytosolic non-specific dipeptidase	CNDP2;C192	DVDYVCISDNYWLGK	DVDYVC(1)ISDNYWLGK	923.919	2		+		1.7416		0.827529	1	1		1	1	1	-0.96414	131.84	103.34			Q96KP4;C192					16044000	17752000	6394700	3982800	8649400	0	31671000	0	4090100	12035000
Q9H8M5	sp|Q9H8M5|CNNM2_HUMAN Metal transporter CNNM2 OS=Homo sapiens OX=9606 GN=CNNM2 PE=1 SV=2	Metal transporter CNNM2	CNNM2;C399	LLDCVLGQEIGTVYNREK	LLDC(1)VLGQEIGTVYNREK	703.033	3	+	+					1	1	0	1	1	1	-0.41494	250.69	73.688			Q9H8M5;C399	+				24594000	5972900	0	0	9004700	2666900	35185000	0	0	0
Q9H9A5	sp|Q9H9A5|CNO10_HUMAN CCR4-NOT transcription complex subunit 10 OS=Homo sapiens OX=9606 GN=CNOT10 PE=1 SV=1	CCR4-NOT transcription complex subunit 10	CNOT10;C347	FSGRPMCTLLTNK	FSGRPMC(1)TLLTNK	508.927	3	+	+	2.20922	2.81717	1.46978	1.01792	1	1	1	1	1	1	1.0785	85.536	50.897			Q9H9A5;C347					10222000	12330000	0	2353500	7462300	12371000	10626000	0	0	3922100
Q96H79	sp|Q96H79|ZCCHL_HUMAN Zinc finger CCCH-type antiviral protein 1-like OS=Homo sapiens OX=9606 GN=ZC3HAV1L PE=1 SV=2	Zinc finger CCCH-type antiviral protein 1-like	ZC3HAV1L;C182	GEALYGYCNLK	GEALYGYC(1)NLK	644.306	2	+		1.61606		2.46527		1	1	1	0	0	0	1.6369	78.516	46.891			Q96H79;C182					3016900	3645900	0	0	0	5677800	2941600	0	1917200	0
Q9BT09	sp|Q9BT09|CNPY3_HUMAN Protein canopy homolog 3 OS=Homo sapiens OX=9606 GN=CNPY3 PE=1 SV=1	Protein canopy homolog 3	CNPY3;C194	QCDVLVEEFEEVIEDWYRNHQEEDLTEFLCANHVLK	QC(1)DVLVEEFEEVIEDWYRNHQEEDLTEFLC(1)ANHVLK	908.021	5		+		2.70611		1.50076	1	1		1	1	1	1.7301	195.27	58.382		+	Q9BT09;C194					61093000	16241000	8529900	0	22301000	0	67512000	0	0	20540000
Q13057	sp|Q13057|COASY_HUMAN Bifunctional coenzyme A synthase OS=Homo sapiens OX=9606 GN=COASY PE=1 SV=4	Bifunctional coenzyme A synthase;Phosphopantetheine adenylyltransferase;Dephospho-CoA kinase	COASY;C144	YATSCYSCCPR	YATSC(0.001)YSC(0.065)C(0.934)PR	780.799	2		+					0.934274	0.494247	0.911843	0.807972	0.934274	0.911843	0.38168	89.247	89.247			Q13057;C144					9156500	8263200	0	0	0	7226300	6983300	1736200	0	0
P83436	sp|P83436|COG7_HUMAN Conserved oligomeric Golgi complex subunit 7 OS=Homo sapiens OX=9606 GN=COG7 PE=1 SV=1	Conserved oligomeric Golgi complex subunit 7	COG7;C419	FTNGLGTCGLLSALK	FTNGLGTC(1)GLLSALK	776.414	2	+	+		2.10223		0.517109	1	1		1	1	1	0.54872	107.85	107.85			P83436;C419					13002000	4093700	1424600	0	4580300	0	9446400	0	0	0
Q9UL03	sp|Q9UL03|INT6_HUMAN Integrator complex subunit 6 OS=Homo sapiens OX=9606 GN=INTS6 PE=1 SV=1	Integrator complex subunit 6	INTS6;C659	CMSPLLR	C(1)MSPLLR	438.725	2	+		1.60369		1.82968		1		1	1	1	1	1.1239	99.919	76.847			Q9UL03;C659					0	6732900	3075300	0	0	5518200	7854500	0	0	2884600
P40938	sp|P40938|RFC3_HUMAN Replication factor C subunit 3 OS=Homo sapiens OX=9606 GN=RFC3 PE=1 SV=2	Replication factor C subunit 3	RFC3;C54	IMCILR	IMC(1)ILR	403.225	2	+		1.60365		1.43385		1		1	1	0	0	-0.6122	89.775	89.775			P40938;C54					2887800	3574100	0	0	0	3635000	4803900	0	0	1154500
Q96MW5	sp|Q96MW5|COG8_HUMAN Conserved oligomeric Golgi complex subunit 8 OS=Homo sapiens OX=9606 GN=COG8 PE=1 SV=2	Conserved oligomeric Golgi complex subunit 8	COG8;C125	LLDRLPSFQQSCR	LLDRLPSFQQSC(1)R	540.616	3		+					1	0	1	1	1	1	0.74016	116.51	70.963			Q96MW5;C125					7147300	4574100	0	0	3026000	5930100	5918900	0	2232200	3598500
Q8NBJ5	sp|Q8NBJ5|GT251_HUMAN Procollagen galactosyltransferase 1 OS=Homo sapiens OX=9606 GN=COLGALT1 PE=1 SV=1	Procollagen galactosyltransferase 1	COLGALT1;C203	AAYSNFWCGMTSQGYYK	AAYSNFWC(1)GMTSQGYYK	1017.43	2		+		3.92577		1.51177	1	1	1	1	1	1	-0.35099	210.64	123.84			Q8NBJ5;C203					30567000	13614000	1763200	0	14529000	3707600	39618000	0	1556300	7703800
O43815	sp|O43815|STRN_HUMAN Striatin OS=Homo sapiens OX=9606 GN=STRN PE=1 SV=4	Striatin	STRN;C587	LLSCSADGTLR	LLSC(1)SADGTLR	596.803	2	+		1.59956		1.66603		1	1	1	1	1	1	-0.21047	82.749	60.518			O43815;C587					5607900	0	2071900	2381200	3536500	5306500	5033500	0	0	1985900
Q6ZS81	sp|Q6ZS81|WDFY4_HUMAN WD repeat- and FYVE domain-containing protein 4 OS=Homo sapiens OX=9606 GN=WDFY4 PE=1 SV=3	WD repeat- and FYVE domain-containing protein 4	WDFY4;C2510	SFCSFQPSLK	SFC(1)SFQPSLK	600.79	2	+		1.5995		1.27606		1	1	1	1	0	1	0.21901	111.82	66.27			Q6ZS81;C2510					10202000	10934000	5307600	3881000	6015400	11123000	10406000	2765200	4457300	0
Q8NE71	sp|Q8NE71|ABCF1_HUMAN ATP-binding cassette sub-family F member 1 OS=Homo sapiens OX=9606 GN=ABCF1 PE=1 SV=2	ATP-binding cassette sub-family F member 1	ABCF1;C741	FGLESHAHTIQICK	FGLESHAHTIQIC(1)K	410.961	4	+		1.59516		1.20572		1	0	1	1	1		0.31075	89.629	76.588			Q8NE71;C741					14156000	0	3929400	0	7919000	11317000	10910000	0	5992200	0
Q8NBJ5	sp|Q8NBJ5|GT251_HUMAN Procollagen galactosyltransferase 1 OS=Homo sapiens OX=9606 GN=COLGALT1 PE=1 SV=1	Procollagen galactosyltransferase 1	COLGALT1;C412	GELGCFLSHYNIWK	GELGC(1)FLSHYNIWK	575.28	3		+					1	1		1	1	1	-0.03193	105.2	97.551			Q8NBJ5;C412					9862400	19354000	0	0	17356000	0	67679000	0	3052900	0
P21964	sp|P21964|COMT_HUMAN Catechol O-methyltransferase OS=Homo sapiens OX=9606 GN=COMT PE=1 SV=2	Catechol O-methyltransferase	COMT;C145	LITIEINPDCAAITQR	LITIEINPDC(1)AAITQR	914.485	2		+		2.6132		0.792113	1	1		1	1	1	-0.29192	304.68	220.66			P21964;C145					52454000	46850000	13707000	4789000	33101000	0	80189000	0	10238000	31220000
Q8TCU6	sp|Q8TCU6|PREX1_HUMAN Phosphatidylinositol 3,4,5-trisphosphate-dependent Rac exchanger 1 protein OS=Homo sapiens OX=9606 GN=PREX1 PE=1 SV=3	Phosphatidylinositol 3,4,5-trisphosphate-dependent Rac exchanger 1 protein	PREX1;C143	FCVYEEYCSNHEK	FC(1)VYEEYCSNHEK	611.58	3	+		1.59348		1.29455		0.999973	0.999928	0	0.999973			0.68188	47.189	47.189			Q8TCU6;C143					0	0	0	0	5783000	3190300	8372900	0	0	2242600
P21964	sp|P21964|COMT_HUMAN Catechol O-methyltransferase OS=Homo sapiens OX=9606 GN=COMT PE=1 SV=2	Catechol O-methyltransferase	COMT;C207	YLPDTLLLEECGLLRK	YLPDTLLLEEC(1)GLLRK	645.02	3		+		4.65736		0.823199	1	1	1	1	1	1	-0.59861	185.33	58.671			P21964;C207					67292000	32410000	0	2791500	46495000	3195500	105750000	0	10649000	15732000
P21964	sp|P21964|COMT_HUMAN Catechol O-methyltransferase OS=Homo sapiens OX=9606 GN=COMT PE=1 SV=2	Catechol O-methyltransferase	COMT;C238	GSSCFECTHYQSFLEYR	GSSC(1)FECTHYQSFLEYR	746.979	3		+		3.41919		1.30241	0.999999	0.999999		0.999918	0.999891	0.992794	-0.063694	133.45	133.45			P21964;C238					33778000	62914000	3802800	4883400	46486000	0	176380000	0	18375000	23712000
P21964	sp|P21964|COMT_HUMAN Catechol O-methyltransferase OS=Homo sapiens OX=9606 GN=COMT PE=1 SV=2	Catechol O-methyltransferase	COMT;C241	GSSCFECTHYQSFLEYR	GSSCFEC(1)THYQSFLEYR	746.979	3		+					0.999991	0.999991			0.998056	0.999913	-0.14287	143.14	143.14			P21964;C241					13903000	21043000	0	0	26161000	0	0	0	4095400	9643500
P21964	sp|P21964|COMT_HUMAN Catechol O-methyltransferase OS=Homo sapiens OX=9606 GN=COMT PE=1 SV=2	Catechol O-methyltransferase	COMT;C83	ILNHVLQHAEPGNAQSVLEAIDTYCEQK	ILNHVLQHAEPGNAQSVLEAIDTYC(1)EQK	1059.86	3	+	+					1	1		1	1	1	0.63483	171.91	55.063			P21964;C83			+		9738400	34447000	0	0	13664000	0	72369000	0	0	0
P53621	sp|P53621|COPA_HUMAN Coatomer subunit alpha OS=Homo sapiens OX=9606 GN=COPA PE=1 SV=2	Coatomer subunit alpha;Xenin;Proxenin	COPA;C254	GHYNNVSCAVFHPR	GHYNNVSC(1)AVFHPR	553.26	3	+	+	1.27385	1.71812	1.4868	0.822871	1	1	1	1	1	1	-0.37129	195.71	65.809			P53621;C254					80140000	113230000	32443000	25839000	43528000	71784000	88286000	17253000	40150000	28167000
P53621	sp|P53621|COPA_HUMAN Coatomer subunit alpha OS=Homo sapiens OX=9606 GN=COPA PE=1 SV=2	Coatomer subunit alpha;Xenin;Proxenin	COPA;C514	HAIVICNR	HAIVIC(1)NR	491.766	2		+		1.55145		0.588413	1	1	1	1	1	1	-0.080429	170.96	140.01			P53621;C514					42142000	82091000	22805000	17657000	24342000	0	54099000	9532600	22105000	19166000
P53621	sp|P53621|COPA_HUMAN Coatomer subunit alpha OS=Homo sapiens OX=9606 GN=COPA PE=1 SV=2	Coatomer subunit alpha;Xenin;Proxenin	COPA;C975	TTYQALPCLPSMYGYPNR	TTYQALPC(1)LPSMYGYPNR	1066.5	2		+		2.48742		1.99569	1	0	1	1	1	1	-0.21605	122.45	93.011			P53621;C975					17012000	9386800	3117800	0	7538600	3187200	24381000	0	3384500	7257400
P53618	sp|P53618|COPB_HUMAN Coatomer subunit beta OS=Homo sapiens OX=9606 GN=COPB1 PE=1 SV=3	Coatomer subunit beta	COPB1;C102	LLHEMILVCDAYRK	LLHEMILVC(1)DAYRK	587.644	3		+		4.02647		2.00312	1	1	0	1	1	1	-0.11261	128.96	128.96			P53618;C102	+		+		37692000	22790000	2214400	1460700	29094000	3346900	57329000	0	2236100	0
Q14690	sp|Q14690|RRP5_HUMAN Protein RRP5 homolog OS=Homo sapiens OX=9606 GN=PDCD11 PE=1 SV=3	Protein RRP5 homolog	PDCD11;C333	ACILCVHPR	ACILC(1)VHPR	398.535	3	+		1.57994		1.3304		0.999702	0.999477	0.999702	0.999337	0	0	0.6152	52.482	52.482			Q14690;C333			+		3361700	6302400	0	1377900	1825300	6311600	5302100	0	0	2582000
Q6ZNJ1	sp|Q6ZNJ1|NBEL2_HUMAN Neurobeachin-like protein 2 OS=Homo sapiens OX=9606 GN=NBEAL2 PE=1 SV=2	Neurobeachin-like protein 2	NBEAL2;C390	VLTCIMSDSPSAK	VLTC(1)IMSDSPSAK	704.844	2	+		1.57827		1.58787		1		1	1	0	1	-0.85667	61.353	61.353			Q6ZNJ1;C390					3654700	4081000	0	0	0	3751300	4823800	0	0	2245200
P53618	sp|P53618|COPB_HUMAN Coatomer subunit beta OS=Homo sapiens OX=9606 GN=COPB1 PE=1 SV=3	Coatomer subunit beta	COPB1;C248	CIYNLLQSSSPAVK	C(1)IYNLLQSSSPAVK	790.411	2	+	+	2.21521	2.40988	2.07078	1.74013	1	1	1	1	1	1	-0.60447	215.83	176.95			P53618;C248	+		+		47444000	60491000	9364200	10852000	22049000	43127000	45609000	5418800	6987000	11441000
Q9BXK5	sp|Q9BXK5|B2L13_HUMAN Bcl-2-like protein 13 OS=Homo sapiens OX=9606 GN=BCL2L13 PE=1 SV=1	Bcl-2-like protein 13	BCL2L13;C139	ECTLETTVHASGWNK	EC(1)TLETTVHASGWNK	578.27	3	+		1.57611		1.22297		1	1		1	1	0	0.21693	61.732	59.709			Q9BXK5;C139					10996000	10424000	0	0	6468300	0	12079000	0	0	6882900
P53618	sp|P53618|COPB_HUMAN Coatomer subunit beta OS=Homo sapiens OX=9606 GN=COPB1 PE=1 SV=3	Coatomer subunit beta	COPB1;C284	AAAQCYIDLIIK	AAAQC(1)YIDLIIK	689.874	2		+		2.12012		1.98766	1	1		1	1	1	-0.046784	127.76	100.48			P53618;C284			+		26935000	16339000	6344700	3670200	10097000	0	34314000	0	3343400	10897000
P53618	sp|P53618|COPB_HUMAN Coatomer subunit beta OS=Homo sapiens OX=9606 GN=COPB1 PE=1 SV=3	Coatomer subunit beta	COPB1;C466	GALWILGEYCSTK	GALWILGEYC(1)STK	749.374	2	+	+	2.34499	2.88185	1.82953	0.958371	1	1	1	1	1	1	0.57806	97.456	73.721			P53618;C466					14315000	9902500	2752700	0	7711800	3643100	17446000	0	0	3413400
Q8IV38	sp|Q8IV38|ANKY2_HUMAN Ankyrin repeat and MYND domain-containing protein 2 OS=Homo sapiens OX=9606 GN=ANKMY2 PE=1 SV=1	Ankyrin repeat and MYND domain-containing protein 2	ANKMY2;C227	MHYISCIFQK	MHYISC(1)IFQK	442.883	3	+		1.57257		1.21201		1		1	1	0		-0.33159	66.299	65.224			Q8IV38;C227					3962800	0	0	0	0	7831900	6697000	1396600	1529200	2572300
P35606	sp|P35606|COPB2_HUMAN Coatomer subunit beta' OS=Homo sapiens OX=9606 GN=COPB2 PE=1 SV=2	Coatomer subunit beta'	COPB2;C104	CIAVHPTQPFILTSSDDMLIK	C(1)IAVHPTQPFILTSSDDMLIK	796.076	3		+					1	1		1	1	1	0.61724	91.637	57.009			P35606;C104					8629600	7315900	0	0	7490000	0	14893000	0	2364800	7105000
P35606	sp|P35606|COPB2_HUMAN Coatomer subunit beta' OS=Homo sapiens OX=9606 GN=COPB2 PE=1 SV=2	Coatomer subunit beta'	COPB2;C276	VWCVASLR	VWC(1)VASLR	495.763	2	+	+	1.48019	2.79158	1.73816	1.20303	1	1	1	1	1	1	0.79357	101.64	71.342			P35606;C276			+		25947000	36423000	0	6368000	10677000	21306000	18094000	5054800	6886100	5445800
O14579	sp|O14579|COPE_HUMAN Coatomer subunit epsilon OS=Homo sapiens OX=9606 GN=COPE PE=1 SV=3	Coatomer subunit epsilon	COPE;C225	CSPTLLLLNGQAACHMAQGR	CSPTLLLLNGQAAC(1)HMAQGR	756.034	3		+		2.45693		1.46351	1	1	0	1	1	1	0.065537	120.29	120.29			O14579;C225			+		14568000	7328300	2909300	0	4766800	2400500	12739000	0	0	5475900
Q9Y678	sp|Q9Y678|COPG1_HUMAN Coatomer subunit gamma-1 OS=Homo sapiens OX=9606 GN=COPG1 PE=1 SV=1	Coatomer subunit gamma-1	COPG1;C129	ALCQITDSTMLQAIERYMK	ALC(1)QITDSTMLQAIERYMK	758.043	3		+		2.22822		1.41629	1		0	1	1	1	0.15701	166.04	144.66			Q9Y678;C129					47570000	24028000	9249600	5628700	0	10173000	42324000	2037000	7430600	17975000
Q9Y678	sp|Q9Y678|COPG1_HUMAN Coatomer subunit gamma-1 OS=Homo sapiens OX=9606 GN=COPG1 PE=1 SV=1	Coatomer subunit gamma-1	COPG1;C230	SPFAYCMMIR	SPFAYC(1)MMIR	638.288	2	+	+	1.46515	1.52782	2.45568	2.08906	1	1	0	1	1	1	-2.3175	190.26	113.26			Q9Y678;C230					77686000	59872000	26579000	21047000	36347000	40956000	75013000	13567000	13208000	29610000
Q9Y678	sp|Q9Y678|COPG1_HUMAN Coatomer subunit gamma-1 OS=Homo sapiens OX=9606 GN=COPG1 PE=1 SV=1	Coatomer subunit gamma-1	COPG1;C280	HEMVVYEAASAIVNLPGCSAK	HEMVVYEAASAIVNLPGC(1)SAK	749.37	3		+					1	1		1	1	1	0.47753	131.98	50.226			Q9Y678;C280			+		7632400	27953000	0	0	7061700	0	49542000	0	3550800	8701300
Q9Y678	sp|Q9Y678|COPG1_HUMAN Coatomer subunit gamma-1 OS=Homo sapiens OX=9606 GN=COPG1 PE=1 SV=1	Coatomer subunit gamma-1	COPG1;C296	ELAPAVSVLQLFCSSPK	ELAPAVSVLQLFC(1)SSPK	923.493	2		+		3.90008		1.1905	1	1	1	1	1	1	-0.13691	205.87	205.87			Q9Y678;C296					56522000	15100000	2876300	1331300	21446000	2582400	56805000	0	3688400	6139700
Q9Y678	sp|Q9Y678|COPG1_HUMAN Coatomer subunit gamma-1 OS=Homo sapiens OX=9606 GN=COPG1 PE=1 SV=1	Coatomer subunit gamma-1	COPG1;C325	HPSAVTACNLDLENLVTDSNR	HPSAVTAC(1)NLDLENLVTDSNR	776.041	3	+	+	2.32172	3.16611	1.41724	1.45527	1	1	1	1	1	1	-2.4976	240.68	240.68			Q9Y678;C325					303090000	132840000	29919000	16702000	72353000	52644000	202680000	7630700	15856000	51066000
Q9Y678	sp|Q9Y678|COPG1_HUMAN Coatomer subunit gamma-1 OS=Homo sapiens OX=9606 GN=COPG1 PE=1 SV=1	Coatomer subunit gamma-1	COPG1;C516	RCVMDDDNEVRDR	RC(1)VMDDDNEVRDR	560.579	3		+		2.61155		1.20349	1	1	1	1	1	1	0.52754	153.39	76.588			Q9Y678;C516	+				10375000	17307000	0	3385400	5727400	10969000	16276000	3374300	5184500	0
Q9Y678	sp|Q9Y678|COPG1_HUMAN Coatomer subunit gamma-1 OS=Homo sapiens OX=9606 GN=COPG1 PE=1 SV=1	Coatomer subunit gamma-1	COPG1;C706	SLPYNQPGTCYTLVALPK	SLPYNQPGTC(1)YTLVALPK	1011.52	2		+		1.63695		1.42473	1	1	1	1	1	1	0.25811	184.98	91.62			Q9Y678;C706					93040000	58530000	31992000	17598000	28774000	28526000	79060000	3182200	12837000	43149000
Q9UBF2	sp|Q9UBF2|COPG2_HUMAN Coatomer subunit gamma-2 OS=Homo sapiens OX=9606 GN=COPG2 PE=1 SV=1	Coatomer subunit gamma-2	COPG2;C325	HPSAVTACNLDLENLITDSNR	HPSAVTAC(1)NLDLENLITDSNR	780.713	3	+	+					1	1		1	1	1	1.4517	126.91	64.422			Q9UBF2;C325			+		17769000	13029000	0	0	9763600	0	29712000	0	0	0
Q9Y4A5	sp|Q9Y4A5|TRRAP_HUMAN Transformation/transcription domain-associated protein OS=Homo sapiens OX=9606 GN=TRRAP PE=1 SV=3	Transformation/transcription domain-associated protein	TRRAP;C3555	LLNPCLEK	LLNPC(1)LEK	493.771	2	+		1.56013		1.26869		1	1	1	1	1		2.0445	55.531	54.611			Q9Y4A5;C3555			+		4523400	0	2241100	3022800	2383600	5822900	5585900	1105100	0	2330100
Q9UBF2;Q9Y678	sp|Q9UBF2|COPG2_HUMAN Coatomer subunit gamma-2 OS=Homo sapiens OX=9606 GN=COPG2 PE=1 SV=1;sp|Q9Y678|COPG1_HUMAN Coatomer subunit gamma-1 OS=Homo sapiens OX=9606 GN=COPG1 PE=1 SV=1	Coatomer subunit gamma-2;Coatomer subunit gamma-1	COPG2;COPG1;C387	VVVVQAISALCQK	VVVVQAISALC(1)QK	707.908	2	+	+	1.89176	1.8667	2.17696	1.94866	1	1	1	1	1	1	1.1795	182.71	121.83			Q9UBF2;C387					67213000	57185000	18013000	16043000	25290000	47177000	50860000	8401000	10970000	12885000
Q9UBF2;Q9Y678	sp|Q9UBF2|COPG2_HUMAN Coatomer subunit gamma-2 OS=Homo sapiens OX=9606 GN=COPG2 PE=1 SV=1;sp|Q9Y678|COPG1_HUMAN Coatomer subunit gamma-1 OS=Homo sapiens OX=9606 GN=COPG1 PE=1 SV=1	Coatomer subunit gamma-2;Coatomer subunit gamma-1	COPG2;COPG1;C88	RMCYLTIK	RMC(1)YLTIK	542.786	2	+	+	1.31439	1.68706	2.12019	0.889545	1	1	1	1	1	1	0.49735	143.37	77.674			Q9UBF2;C88					95085000	145440000	37546000	35524000	38020000	94072000	79329000	17850000	33869000	30511000
Q15021	sp|Q15021|CND1_HUMAN Condensin complex subunit 1 OS=Homo sapiens OX=9606 GN=NCAPD2 PE=1 SV=3	Condensin complex subunit 1	NCAPD2;C1229	DLAYCVSQLPLTER	DLAYC(1)VSQLPLTER	832.919	2	+		1.55576		1.65822		1		1	1	1		0.31891	110.66	77.062			Q15021;C1229					6685900	0	0	0	0	6206300	6402700	0	2921900	0
Q9BW27	sp|Q9BW27|NUP85_HUMAN Nuclear pore complex protein Nup85 OS=Homo sapiens OX=9606 GN=NUP85 PE=1 SV=1	Nuclear pore complex protein Nup85	NUP85;C112	ACMEEMHQVAIAAK	AC(1)MEEMHQVAIAAK	530.248	3	+		1.55491		1.91571		1	1	1	1		1	-1.2083	99.531	92.925			Q9BW27;C112			+		0	6836100	0	0	4030500	11415000	8083700	0	4924500	0
P61201	sp|P61201|CSN2_HUMAN COP9 signalosome complex subunit 2 OS=Homo sapiens OX=9606 GN=COPS2 PE=1 SV=1	COP9 signalosome complex subunit 2	COPS2;C179	QLHQSCQTDDGEDDLK	QLHQSC(1)QTDDGEDDLK	630.271	3	+	+	1.65974		1.35399		1		1	1	1	1	0.83041	88.311	74.89			P61201;C179					18881000	21755000	0	0	0	16846000	32901000	0	0	15516000
Q9ULV4	sp|Q9ULV4|COR1C_HUMAN Coronin-1C OS=Homo sapiens OX=9606 GN=CORO1C PE=1 SV=1	Coronin-1C	CORO1C;C39	VTWDSSFCAVNPR	VTWDSSFC(1)AVNPR	769.856	2		+		1.64527		1.34937	1	1	1	1	1	1	0.77725	185.14	120.09			Q9ULV4;C39					24821000	24024000	8598100	7087800	0	15946000	24335000	8684100	8950400	0
P57737	sp|P57737|CORO7_HUMAN Coronin-7 OS=Homo sapiens OX=9606 GN=CORO7 PE=1 SV=2	Coronin-7	CORO7;C325	QALAVMSCEVLR	QALAVMSC(1)EVLR	688.855	2	+	+	1.47752	1.7673	1.61301	1.31904	1	1	0	1	1	1	0.31583	107.83	80.24			P57737;C325					10764000	11634000	2882700	3748700	7507500	8261300	14273000	3334500	3303500	3721500
Q7L576	sp|Q7L576|CYFP1_HUMAN Cytoplasmic FMR1-interacting protein 1 OS=Homo sapiens OX=9606 GN=CYFIP1 PE=1 SV=1	Cytoplasmic FMR1-interacting protein 1	CYFIP1;C519	TVCDWETGHEPFNDPALRGEK	TVC(1)DWETGHEPFNDPALRGEK	615.283	4	+		1.54319		1.55471		1	1	1	1	1	0	-0.2785	106.03	46.569			Q7L576;C519					54448000	28127000	24590000	0	18714000	39835000	43481000	5685300	10784000	21358000
P57737	sp|P57737|CORO7_HUMAN Coronin-7 OS=Homo sapiens OX=9606 GN=CORO7 PE=1 SV=2	Coronin-7	CORO7;C42	SSCSLIAFNSDRPGVLGIVPLQGQGEDK	SSC(1)SLIAFNSDRPGVLGIVPLQGQGEDK	982.166	3		+					1	1	0	1	1	1	-0.71052	182.4	107.17			P57737;C42					39059000	16670000	0	0	26830000	1557200	53880000	0	4091300	4735200
P57737	sp|P57737|CORO7_HUMAN Coronin-7 OS=Homo sapiens OX=9606 GN=CORO7 PE=1 SV=2	Coronin-7	CORO7;C691	IVWVCDGR	IVWVC(1)DGR	502.753	2	+	+	1.32959	1.98301	1.51611	1.44834	1	1	1	1	1	1	1.5361	100.45	69.198			P57737;C691					32537000	36040000	7620800	9846300	11828000	29280000	26034000	6485300	10590000	8269000
Q9Y5P4	sp|Q9Y5P4|CERT_HUMAN Ceramide transfer protein OS=Homo sapiens OX=9606 GN=CERT1 PE=1 SV=1	Collagen type IV alpha-3-binding protein	COL4A3BP;C185	YFDACADAVSK	YFDAC(1)ADAVSK	623.774	2	+		1.53811	0.629396	1.81329	0.321981	1	1	1	1	1	1	-0.21712	74.841	53.683			Q9Y5P4;C185					4442800	6410900	4306600	2763800	3989900	5369800	5798700	0	2283900	0
Q9H0C8	sp|Q9H0C8|ILKAP_HUMAN Integrin-linked kinase-associated serine/threonine phosphatase 2C OS=Homo sapiens OX=9606 GN=ILKAP PE=1 SV=1	Integrin-linked kinase-associated serine/threonine phosphatase 2C	ILKAP;C190	RCLLDTFK	RC(1)LLDTFK	526.782	2	+		1.53742		2.13214		1	1	1	1	1	1	0.26288	114.99	84.568			Q9H0C8;C190					0	36427000	12881000	11434000	17331000	40658000	40009000	5042700	14305000	15979000
Q14019	sp|Q14019|COTL1_HUMAN Coactosin-like protein OS=Homo sapiens OX=9606 GN=COTL1 PE=1 SV=3	Coactosin-like protein	COTL1;C52	YDGSTIVPGEQGAEYQHFIQQCTDDVR	YDGSTIVPGEQGAEYQHFIQQC(1)TDDVR	1038.47	3		+					1	1		1	1	1	-0.33876	139.73	99.135			Q14019;C52			+		42369000	24541000	0	0	22024000	0	43050000	0	6990200	17971000
Q5RI15	sp|Q5RI15|COX20_HUMAN Cytochrome c oxidase assembly protein COX20, mitochondrial OS=Homo sapiens OX=9606 GN=COX20 PE=1 SV=2	Cytochrome c oxidase protein 20 homolog	COX20;C29	LLGFLDVENTPCAR	LLGFLDVENTPC(1)AR	802.909	2		+		1.70137		1.2099	1	1	1	1	1	1	-0.63197	220.82	106.29	+		Q5RI15;C29				+	36012000	25035000	9874400	8632900	15927000	19320000	39345000	2986200	10189000	34237000
O75131	sp|O75131|CPNE3_HUMAN Copine-3 OS=Homo sapiens OX=9606 GN=CPNE3 PE=1 SV=1	Copine-3	CPNE3;C214	VECYDYDNDGSHDLIGTFQTTMTK	VEC(1)YDYDNDGSHDLIGTFQTTMTK	937.402	3		+					1	1		1	1	1	-0.6533	143.31	41.76			O75131;C214					15380000	7829300	0	0	8810800	0	24570000	0	0	19534000
P36551	sp|P36551|HEM6_HUMAN Oxygen-dependent coproporphyrinogen-III oxidase, mitochondrial OS=Homo sapiens OX=9606 GN=CPOX PE=1 SV=3	Oxygen-dependent coproporphyrinogen-III oxidase, mitochondrial	CPOX;C239	LPFCAMGVSSVIHPK	LPFC(1)AMGVSSVIHPK	548.286	3	+	+	3.57649		1.38631		1	1	1	1	1	1	-0.19022	81.619	69.716			P36551;C239					32635000	28073000	0	0	22973000	27598000	54616000	0	6509300	0
O75439	sp|O75439|MPPB_HUMAN Mitochondrial-processing peptidase subunit beta OS=Homo sapiens OX=9606 GN=PMPCB PE=1 SV=2	Mitochondrial-processing peptidase subunit beta	PMPCB;C428	QMLCYNR	QMLC(1)YNR	492.723	2	+		1.53012	2.53018	1.72685	0.421369	1	1	1	1	1	1	-1.3511	137.44	81.1			O75439;C428					19709000	22068000	11191000	0	10819000	22860000	0	4665400	8409300	0
Q9P2I0	sp|Q9P2I0|CPSF2_HUMAN Cleavage and polyadenylation specificity factor subunit 2 OS=Homo sapiens OX=9606 GN=CPSF2 PE=1 SV=2	Cleavage and polyadenylation specificity factor subunit 2	CPSF2;C311	HLSLCHGLSDLAR	HLSLC(1)HGLSDLAR	493.589	3	+	+	1.5596	3.45828	1.89753	0.859859	1	1	1	1	1	1	0.51648	169.62	109.44			Q9P2I0;C311					38254000	31196000	5902600	0	12261000	30839000	35578000	3427000	10113000	15155000
Q9UKF6	sp|Q9UKF6|CPSF3_HUMAN Cleavage and polyadenylation specificity factor subunit 3 OS=Homo sapiens OX=9606 GN=CPSF3 PE=1 SV=1	Cleavage and polyadenylation specificity factor subunit 3	CPSF3;C655	TVECEEGSEDDESLREMVELAAQR	TVEC(1)EEGSEDDESLREMVELAAQR	928.076	3	+	+	1.54061		1.5213		1	1		1	1	1	-0.54585	130.87	55.127			Q9UKF6;C655					9579300	4105100	0	0	4953000	0	21462000	0	0	10447000
Q5TA45	sp|Q5TA45|INT11_HUMAN Integrator complex subunit 11 OS=Homo sapiens OX=9606 GN=INTS11 PE=1 SV=2	Integrator complex subunit 11	CPSF3L;C19	SCILVSIAGK	SC(1)ILVSIAGK	524.297	2	+	+	1.63596		1.43889		1	1	1	1	1	1	1.3577	88.948	88.948			Q5TA45;C19					6405000	4544900	0	0	3627100	3622200	5584600	0	1553900	2088000
P62917	sp|P62917|RL8_HUMAN Large ribosomal subunit protein uL2 OS=Homo sapiens OX=9606 GN=RPL8 PE=1 SV=2	60S ribosomal protein L8	RPL8;C90	TELFIAAEGIHTGQFVYCGK	TELFIAAEGIHTGQFVYC(1)GK	747.705	3	+		1.52586		1.20257		1	1		1			-1.1386	96.544	96.544			P62917;C90					0	0	0	0	4206400	0	11009000	0	1335600	0
Q16630	sp|Q16630|CPSF6_HUMAN Cleavage and polyadenylation specificity factor subunit 6 OS=Homo sapiens OX=9606 GN=CPSF6 PE=1 SV=2	Cleavage and polyadenylation specificity factor subunit 6	CPSF6;C476	VLISSLQDCLHGIESK	VLISSLQDC(1)LHGIESK	600.317	3		+					1	1		1	1	1	-1.776	159.13	124.25			Q16630;C476					63178000	22686000	0	0	42562000	0	72100000	0	9443300	0
Q8NHU6	sp|Q8NHU6|TDRD7_HUMAN Tudor domain-containing protein 7 OS=Homo sapiens OX=9606 GN=TDRD7 PE=1 SV=2	Tudor domain-containing protein 7	TDRD7;C600	VVESLTCGK	VVESLTC(1)GK	496.758	2	+		1.52526	0.461522	1.25432	0.393927	1	1	1	0	1	1	0.5433	59.245	59.245			Q8NHU6;C600					5603000	7850500	5148400	4505900	2027200	6766900	5392500	0	0	2986600
P50416	sp|P50416|CPT1A_HUMAN Carnitine O-palmitoyltransferase 1, liver isoform OS=Homo sapiens OX=9606 GN=CPT1A PE=1 SV=2	Carnitine O-palmitoyltransferase 1, liver isoform	CPT1A;C304	LLGSTIPLCSAQWER	LLGSTIPLC(1)SAQWER	865.948	2	+	+	2.10054	2.21415	1.25288	1.32179	1	1	1	1	1	1	2.2698	151.1	117.79			P50416;C304					53902000	40840000	13034000	7844400	20143000	29102000	55969000	2471300	7073100	23795000
P50416	sp|P50416|CPT1A_HUMAN Carnitine O-palmitoyltransferase 1, liver isoform OS=Homo sapiens OX=9606 GN=CPT1A PE=1 SV=2	Carnitine O-palmitoyltransferase 1, liver isoform	CPT1A;C96	TLETANCMSSQTK	TLETANC(1)MSSQTK	743.829	2	+	+	3.07884	3.87628	3.40162	1.60833	1	1	1	1	1	1	0.30409	289.85	70.942			P50416;C96					294270000	332590000	22236000	20410000	154200000	194210000	269590000	17084000	24885000	31482000
P23786	sp|P23786|CPT2_HUMAN Carnitine O-palmitoyltransferase 2, mitochondrial OS=Homo sapiens OX=9606 GN=CPT2 PE=1 SV=2	Carnitine O-palmitoyltransferase 2, mitochondrial	CPT2;C445	TLTIDCVQFQRGGK	TLTIDC(1)VQFQRGGK	541.615	3	+	+	1.90314	1.92544	2.92872	1.06212	1	1	1	1	1	1	-1.3594	285.63	45.79			P23786;C445					132580000	175080000	41905000	38390000	90155000	130390000	148310000	25083000	31847000	41711000
O75534	sp|O75534|CSDE1_HUMAN Cold shock domain-containing protein E1 OS=Homo sapiens OX=9606 GN=CSDE1 PE=1 SV=2	Cold shock domain-containing protein E1	CSDE1;C42	LLTSYGFIQCSER	LLTSYGFIQC(1)SER	787.388	2		+		1.62533		0.910796	1	1	1	1	1	1	0.85175	112.13	112.13			O75534;C42					10888000	9328600	2832100	3768000	9793900	6849500	14781000	4128400	3683400	0
O75534	sp|O75534|CSDE1_HUMAN Cold shock domain-containing protein E1 OS=Homo sapiens OX=9606 GN=CSDE1 PE=1 SV=2	Cold shock domain-containing protein E1	CSDE1;C53	LFFHCSQYNGNLQDLK	LFFHC(1)SQYNGNLQDLK	661.984	3		+		3.01652		1.19299	1	1	1	1	1	1	-0.027502	213.34	115.1			O75534;C53			+		22974000	18705000	3507100	1871200	24822000	12817000	36318000	0	3749200	10988000
O75534	sp|O75534|CSDE1_HUMAN Cold shock domain-containing protein E1 OS=Homo sapiens OX=9606 GN=CSDE1 PE=1 SV=2	Cold shock domain-containing protein E1	CSDE1;C730	CSACNVWR	C(1)SACNVWR	560.737	2	+	+	1.94853	1.63698	1.26658	1.57408	1	0.999999	1	1	0.999976	1	-1.9284	121.29	121.29			O75534;C730					4734200	6052700	0	2040900	0	6948000	5610900	0	3401200	0
P41240	sp|P41240|CSK_HUMAN Tyrosine-protein kinase CSK OS=Homo sapiens OX=9606 GN=CSK PE=1 SV=1	Tyrosine-protein kinase CSK	CSK;C422	NCWHLDAAMRPSFLQLR	NC(1)WHLDAAMRPSFLQLR	705.684	3	+	+					1	1		1	1	1	-0.70532	94.544	51.193			P41240;C422					17834000	15670000	0	0	17780000	0	38565000	0	0	0
P01833	sp|P01833|PIGR_HUMAN Polymeric immunoglobulin receptor OS=Homo sapiens OX=9606 GN=PIGR PE=1 SV=4	Polymeric immunoglobulin receptor;Secretory component	PIGR;C371	GVAGGSVAVLCPYNRK	GVAGGSVAVLC(1)PYNRK	549.959	3	+		1.51322		1.87722		1	1	1	1			-0.038228	141.32	74.769		+	P01833;C371					0	0	0	2772600	9751000	26706000	30024000	4044300	7381300	11261000
Q96BX8	sp|Q96BX8|MOB3A_HUMAN MOB kinase activator 3A OS=Homo sapiens OX=9606 GN=MOB3A PE=1 SV=1	MOB kinase activator 3A	MOB3A;C186	IAQMGSEAHVNTCYK	IAQMGSEAHVNTC(1)YK	570.264	3	+		1.51225		1.27604		1	1	1				1.4567	47.774	45.825			Q96BX8;C186					0	0	0	0	3174100	6907700	0	1817300	0	0
P78368;Q9HCP0;Q9Y6M4	sp|P78368|KC1G2_HUMAN Casein kinase I isoform gamma-2 OS=Homo sapiens OX=9606 GN=CSNK1G2 PE=1 SV=1;sp|Q9HCP0|KC1G1_HUMAN Casein kinase I isoform gamma-1 OS=Homo sapiens OX=9606 GN=CSNK1G1 PE=1 SV=1;sp|Q9Y6M4|KC1G3_HUMAN Casein kinase I isoform gamma-3 OS=H	Casein kinase I isoform gamma-2;Casein kinase I isoform gamma-1;Casein kinase I isoform gamma-3	CSNK1G2;CSNK1G1;CSNK1G3;C399	CCCFFK	C(1)C(1)C(1)FFK	461.174	2	+	+					1	1	1	1	1	1	-0.75959	130.51	112.58			P78368;C399	+				218460000	199790000	0	0	65219000	208640000	280530000	0	0	0
P78368;Q9HCP0;Q9Y6M4	sp|P78368|KC1G2_HUMAN Casein kinase I isoform gamma-2 OS=Homo sapiens OX=9606 GN=CSNK1G2 PE=1 SV=1;sp|Q9HCP0|KC1G1_HUMAN Casein kinase I isoform gamma-1 OS=Homo sapiens OX=9606 GN=CSNK1G1 PE=1 SV=1;sp|Q9Y6M4|KC1G3_HUMAN Casein kinase I isoform gamma-3 OS=H	Casein kinase I isoform gamma-2;Casein kinase I isoform gamma-1;Casein kinase I isoform gamma-3	CSNK1G2;CSNK1G1;CSNK1G3;C400	CCCFFK	C(1)C(1)C(1)FFK	461.174	2	+	+					1	1	1	1	1	1	-0.75959	130.51	112.58			P78368;C400	+				212490000	195830000	0	0	61905000	196520000	263820000	0	0	0
Q01780	sp|Q01780|EXOSX_HUMAN Exosome complex component 10 OS=Homo sapiens OX=9606 GN=EXOSC10 PE=1 SV=2	Exosome component 10	EXOSC10;C83	LLQCMSR	LLQC(1)MSR	454.228	2	+		1.50753		1.76257		1	1	1	1		1	0.058769	81.297	81.297			Q01780;C83					0	5222800	0	0	2504200	5414700	7006400	1121600	1901700	0
P78368;Q9HCP0;Q9Y6M4	sp|P78368|KC1G2_HUMAN Casein kinase I isoform gamma-2 OS=Homo sapiens OX=9606 GN=CSNK1G2 PE=1 SV=1;sp|Q9HCP0|KC1G1_HUMAN Casein kinase I isoform gamma-1 OS=Homo sapiens OX=9606 GN=CSNK1G1 PE=1 SV=1;sp|Q9Y6M4|KC1G3_HUMAN Casein kinase I isoform gamma-3 OS=H	Casein kinase I isoform gamma-2;Casein kinase I isoform gamma-1;Casein kinase I isoform gamma-3	CSNK1G2;CSNK1G1;CSNK1G3;C401	CCCFFK	C(1)C(1)C(1)FFK	461.174	2	+	+					1	1	1	1	1	1	-0.75959	130.51	112.58			P78368;C401					163390000	145370000	0	0	35548000	139400000	180200000	0	0	0
Q8NEV1;P68400	sp|Q8NEV1|CSK23_HUMAN Casein kinase II subunit alpha 3 OS=Homo sapiens OX=9606 GN=CSNK2A3 PE=1 SV=2;sp|P68400|CSK21_HUMAN Casein kinase II subunit alpha OS=Homo sapiens OX=9606 GN=CSNK2A1 PE=1 SV=1	Casein kinase II subunit alpha 3;Casein kinase II subunit alpha	CSNK2A3;CSNK2A1;C147	ALDYCHSMGIMHR	ALDYC(1)HSMGIMHR	398.43	4		+		1.52443		1.76402	1	1	1	1	1	1	-1.1695	88.338	55.261			Q8NEV1;C147					29978000	21856000	10723000	7383400	12577000	32583000	27754000	5927000	14474000	20402000
P67870	sp|P67870|CSK2B_HUMAN Casein kinase II subunit beta OS=Homo sapiens OX=9606 GN=CSNK2B PE=1 SV=1	Casein kinase II subunit beta	CSNK2B;C114	VYCENQPMLPIGLSDIPGEAMVK	VYC(1)ENQPMLPIGLSDIPGEAMVK	854.42	3		+					1	1		1	1	1	-0.35347	82.885	65.454			P67870;C114					32236000	9515700	0	0	10752000	0	45353000	0	6204000	15382000
P67870	sp|P67870|CSK2B_HUMAN Casein kinase II subunit beta OS=Homo sapiens OX=9606 GN=CSNK2B PE=1 SV=1	Casein kinase II subunit beta	CSNK2B;C23	GNEFFCEVDEDYIQDK	GNEFFC(1)EVDEDYIQDK	1004.42	2		+		2.05653		0.491607	1				1	1	0.22821	145.6	132.79			P67870;C23					10919000	8547300	0	4530400	0	0	0	0	0	9365100
P21291	sp|P21291|CSRP1_HUMAN Cysteine and glycine-rich protein 1 OS=Homo sapiens OX=9606 GN=CSRP1 PE=1 SV=3	Cysteine and glycine-rich protein 1	CSRP1;C25	TVYFAEEVQCEGNSFHK	TVYFAEEVQC(1)EGNSFHK	682.307	3		+		2.20866		1.06889	1	1	1	1	1	1	-0.38477	186.43	118.31			P21291;C25					39256000	27138000	6908400	7217100	24358000	9967200	71382000	0	15383000	29383000
P21291	sp|P21291|CSRP1_HUMAN Cysteine and glycine-rich protein 1 OS=Homo sapiens OX=9606 GN=CSRP1 PE=1 SV=3	Cysteine and glycine-rich protein 1	CSRP1;C34	SCFLCMVCK	SC(1)FLCMVCK	670.779	2	+	+	2.99919	2.51044	1.21765	2.16471	1	1	0.999999	0.999997	0.999999	0.999999	-0.22667	89.298	89.298			P21291;C34					24609000	12760000	4238900	2281700	19245000	12035000	28237000	0	2566000	6056200
P49711	sp|P49711|CTCF_HUMAN Transcriptional repressor CTCF OS=Homo sapiens OX=9606 GN=CTCF PE=1 SV=1	Transcriptional repressor CTCF	CTCF;C439	FHCPHCDTVIAR	FHC(1)PHCDTVIAR	527.575	3		+		1.52488		1.00054	0.999901	0	0.994415	0.999901	0.997672	0.999698	3.0964	103.75	103.75			P49711;C439					8003300	9314900	2353000	3826100	4002200	8403400	10045000	0	4364200	6749100
P49711	sp|P49711|CTCF_HUMAN Transcriptional repressor CTCF OS=Homo sapiens OX=9606 GN=CTCF PE=1 SV=1	Transcriptional repressor CTCF	CTCF;C472	YCDAVFHER	YC(1)DAVFHER	399.51	3		+		2.35622		0.476132	1	1	1	1	1	1	-0.84006	59.426	59.426			P49711;C472					9421300	10992000	4736500	0	5760400	12591000	13423000	3681400	8076700	0
O60716	sp|O60716|CTND1_HUMAN Catenin delta-1 OS=Homo sapiens OX=9606 GN=CTNND1 PE=1 SV=1	Catenin delta-1	CTNND1;C429	EVHLGACGALK	EVHLGAC(1)GALK	385.538	3	+	+					1	1	1	1	1	1	-0.086635	60.167	59.067			O60716;C429					13606000	11849000	0	0	6033800	6924300	13375000	0	0	0
O60716	sp|O60716|CTND1_HUMAN Catenin delta-1 OS=Homo sapiens OX=9606 GN=CTNND1 PE=1 SV=1	Catenin delta-1	CTNND1;C618	YQEAAPNVANNTGPHAASCFGAK	YQEAAPNVANNTGPHAASC(1)FGAK	792.366	3	+	+	5.0685	4.89344	3.03482	2.22536	1	1	1	1	1	1	-0.59186	204.82	194.25	+		O60716;C618		+	+		1195000000	940990000	41502000	30672000	749300000	610370000	462860000	19133000	17294000	16932000
P17812	sp|P17812|PYRG1_HUMAN CTP synthase 1 OS=Homo sapiens OX=9606 GN=CTPS1 PE=1 SV=2	CTP synthase 1	CTPS1;C176	RENFCNIHVSLVPQPSSTGEQK	RENFC(1)NIHVSLVPQPSSTGEQK	843.083	3		+		2.65486		0.677406	1	1	1	1	1	1	-0.43621	151.28	53.342			P17812;C176					23667000	13308000	7060400	0	8068600	9615600	12300000	0	4731700	17918000
P17812	sp|P17812|PYRG1_HUMAN CTP synthase 1 OS=Homo sapiens OX=9606 GN=CTPS1 PE=1 SV=2	CTP synthase 1	CTPS1;C362	LCSAHGVLVPGGFGVRGTEGK	LC(1)SAHGVLVPGGFGVRGTEGK	525.277	4	+	+	1.91228	2.62893	1.73193	1.05201	1	1	1	1	1	1	-0.67982	108.97	69.081	+		P17812;C362		+			448210000	408330000	93561000	51124000	209720000	372600000	390770000	51256000	75798000	147380000
P07858	sp|P07858|CATB_HUMAN Cathepsin B OS=Homo sapiens OX=9606 GN=CTSB PE=1 SV=3	Cathepsin B;Cathepsin B light chain;Cathepsin B heavy chain	CTSB;C59	RLCGTFLGGPKPPQR	RLC(1)GTFLGGPKPPQR	561.975	3		+		1.7818		0.874787	1	1	1	1	1	1	0.13203	128.06	128.06			P07858;C59					29472000	48901000	11146000	10936000	0	13425000	0	0	0	0
P53634	sp|P53634|CATC_HUMAN Dipeptidyl peptidase 1 OS=Homo sapiens OX=9606 GN=CTSC PE=1 SV=2	Dipeptidyl peptidase 1;Dipeptidyl peptidase 1 exclusion domain chain;Dipeptidyl peptidase 1 heavy chain;Dipeptidyl peptidase 1 light chain	CTSC;C136	NWACFTGK	NWAC(1)FTGK	492.224	2	+	+	1.10313	1.55842	1.30483	1.28552	1	1	1	1	1	1	0.31145	135.84	96.492		+	P53634;C136					48204000	49668000	17874000	15441000	23576000	79245000	83836000	15479000	33375000	30583000
P07339	sp|P07339|CATD_HUMAN Cathepsin D OS=Homo sapiens OX=9606 GN=CTSD PE=1 SV=1	Cathepsin D;Cathepsin D light chain;Cathepsin D heavy chain	CTSD;C117	LLDIACWIHHK	LLDIAC(1)WIHHK	469.252	3		+		4.70954		0.771519	1	1	1	1	1	1	-1.6037	120.09	91.855		+	P07339;C117					86091000	40590000	0	3773200	22363000	11154000	54283000	0	5683500	18597000
P07339	sp|P07339|CATD_HUMAN Cathepsin D OS=Homo sapiens OX=9606 GN=CTSD PE=1 SV=1	Cathepsin D;Cathepsin D light chain;Cathepsin D heavy chain	CTSD;C290	EGCEAIVDTGTSLMVGPVDEVRELQK	EGC(1)EAIVDTGTSLMVGPVDEVRELQK	944.797	3		+		3.72145		0.451238	1	1	1	1	1	1	-0.044243	150.09	150.09		+	P07339;C290					118430000	87647000	0	32977000	46885000	13721000	159770000	8415100	30285000	113610000
P25774	sp|P25774|CATS_HUMAN Cathepsin S OS=Homo sapiens OX=9606 GN=CTSS PE=1 SV=3	Cathepsin S	CTSS;C180	GCNGGFMTTAFQYIIDNK	GC(1)NGGFMTTAFQYIIDNK	1018.96	2		+		5.11147		1.14608	1	1		1	1	1	-0.54568	365.28	108.17		+	P25774;C180					41916000	43724000	0	1885400	30273000	0	90558000	0	3486700	5088900
P25774	sp|P25774|CATS_HUMAN Cathepsin S OS=Homo sapiens OX=9606 GN=CTSS PE=1 SV=3	Cathepsin S	CTSS;C272	SGVYYEPSCTQNVNHGVLVVGYGDLNGK	SGVYYEPSC(1)TQNVNHGVLVVGYGDLNGK	1009.48	3		+		2.14274		1.46466	1	1		1	1	1	0.85278	176.68	167.23		+	P25774;C272					187690000	134540000	46047000	28121000	82705000	0	195240000	0	19241000	96742000
Q9UBR2	sp|Q9UBR2|CATZ_HUMAN Cathepsin Z OS=Homo sapiens OX=9606 GN=CTSZ PE=1 SV=1	Cathepsin Z	CTSZ;C214	MMAEIYANGPISCGIMATER	MMAEIYANGPISC(1)GIMATER	739.005	3		+					1	1		1	1	1	-0.43064	104.03	103.17		+	Q9UBR2;C214					9241500	12167000	0	0	14182000	0	38843000	0	2098200	0
Q9UBR2	sp|Q9UBR2|CATZ_HUMAN Cathepsin Z OS=Homo sapiens OX=9606 GN=CTSZ PE=1 SV=1	Cathepsin Z	CTSZ;C33	GQTCYRPLRGDGLAPLGR	GQTC(1)YRPLRGDGLAPLGR	497.513	4		+		2.15504		0.833354	1		1	1	1	1	0.24595	94.203	72.184		+	Q9UBR2;C33			+		58670000	87476000	18705000	13832000	0	34458000	42557000	6153000	7974600	17870000
Q9UBR2	sp|Q9UBR2|CATZ_HUMAN Cathepsin Z OS=Homo sapiens OX=9606 GN=CTSZ PE=1 SV=1	Cathepsin Z	CTSZ;C92	NQHIPQYCGSCWAHASTSAMADR	NQHIPQYC(0.001)GSC(0.999)WAHASTSAMADR	679.792	4		+		3.09287		1.32983	0.999391	0.998881	0.985253	0.999297	0.998845	0.998756	-0.076841	146.99	146.99		+	Q9UBR2;C92					170100000	89669000	23346000	8975100	94845000	13262000	200040000	4302300	28932000	119930000
Q13616	sp|Q13616|CUL1_HUMAN Cullin-1 OS=Homo sapiens OX=9606 GN=CUL1 PE=1 SV=2	Cullin-1	CUL1;C137	VLNGICAYLNR	VLNGIC(1)AYLNR	646.843	2		+		2.85449		0.991061	1	1	1	1	1	1	3.7999	137	91.069			Q13616;C137					11519000	12064000	0	2297100	3334400	5818200	0	0	0	2087100
Q13616	sp|Q13616|CUL1_HUMAN Cullin-1 OS=Homo sapiens OX=9606 GN=CUL1 PE=1 SV=2	Cullin-1	CUL1;C170	DCLFRPLNK	DC(1)LFRPLNK	388.206	3		+					1				1	1	-1.3389	63.419	63.419			Q13616;C170					7456400	10008000	0	0	0	0	0	0	0	0
Q13616	sp|Q13616|CUL1_HUMAN Cullin-1 OS=Homo sapiens OX=9606 GN=CUL1 PE=1 SV=2	Cullin-1	CUL1;C594	GELVTNCFK	GELVTNC(1)FK	534.263	2		+		2.00916		1.0624	1		0	0	1	1	2.4717	78.77	75.738			Q13616;C594					7452200	7673700	2240100	0	0	2743500	3596100	0	0	0
Q13618	sp|Q13618|CUL3_HUMAN Cullin-3 OS=Homo sapiens OX=9606 GN=CUL3 PE=1 SV=2	Cullin-3	CUL3;C636	ALQSLACGKPTQR	ALQSLAC(1)GKPTQR	477.258	3	+	+	1.71717	1.78298	1.90064	1.05902	1	1	1	1	1	1	-0.39876	164.04	107.17			Q13618;C636					40019000	41690000	13791000	10215000	21501000	47487000	47525000	8550500	12924000	12354000
Q13619;Q13620	sp|Q13619|CUL4A_HUMAN Cullin-4A OS=Homo sapiens OX=9606 GN=CUL4A PE=1 SV=3;sp|Q13620|CUL4B_HUMAN Cullin-4B OS=Homo sapiens OX=9606 GN=CUL4B PE=1 SV=4	Cullin-4A;Cullin-4B	CUL4A;CUL4B;C787	TLQSLACGK	TLQSLAC(1)GK	489.258	2		+	0.899708	2.42478	1.51955	0.804529	1	1	1	1	1	1	0.49338	99.442	83.206			Q13619;C787					8915400	11683000	2533800	1425800	3577000	6619600	6385500	1741200	3131200	4270400
Q69YN2	sp|Q69YN2|C19L1_HUMAN CWF19-like protein 1 OS=Homo sapiens OX=9606 GN=CWF19L1 PE=1 SV=2	CWF19-like protein 1	CWF19L1;C160	CVGNFGNSSGEVDTK	C(1)VGNFGNSSGEVDTK	785.844	2	+	+	2.13495	1.96018	1.19875	0.607991	1	1	1	1	1	1	-0.14911	134.13	128.28			Q69YN2;C160					5810600	5058600	2599500	0	2958400	6242400	7627600	1464600	0	0
Q07325	sp|Q07325|CXCL9_HUMAN C-X-C motif chemokine 9 OS=Homo sapiens OX=9606 GN=CXCL9 PE=1 SV=1	C-X-C motif chemokine 9	CXCL9;C31	CSCISTNQGTIHLQSLK	C(1)SCISTNQGTIHLQSLK	672.328	3		+		1.78041		1.21327	0.999994				0.999725	0.999994	0.56685	177.58	176.83		+	Q07325;C31					53113000	49748000	17415000	12857000	0	0	0	0	0	0
Q9UHQ9	sp|Q9UHQ9|NB5R1_HUMAN NADH-cytochrome b5 reductase 1 OS=Homo sapiens OX=9606 GN=CYB5R1 PE=1 SV=1	NADH-cytochrome b5 reductase 1	CYB5R1;C208	VPEDPTQCFLLFANQTEK	VPEDPTQC(1)FLLFANQTEK	713.014	3	+	+					1	1	0	1	1	1	1.3307	204.67	43.383			Q9UHQ9;C208					29960000	17349000	0	0	16846000	7234500	32729000	0	0	0
P04839	sp|P04839|CY24B_HUMAN Cytochrome b-245 heavy chain OS=Homo sapiens OX=9606 GN=CYBB PE=1 SV=2	Cytochrome b-245 heavy chain	CYBB;C257	ECPIPQFAGNPPMTWK	EC(1)PIPQFAGNPPMTWK	630.296	3		+		2.02277		1.91233	1	1	1	1	1	1	0.6965	165.51	65.477			P04839;C257					233560000	132520000	59046000	31744000	148910000	179510000	315250000	0	47771000	65124000
P04839	sp|P04839|CY24B_HUMAN Cytochrome b-245 heavy chain OS=Homo sapiens OX=9606 GN=CYBB PE=1 SV=2	Cytochrome b-245 heavy chain	CYBB;C371	IVGDWTEGLFNACGCDK	IVGDWTEGLFNAC(0.031)GC(0.969)DK	1005.44	2		+		4.42075		0.758935	0.968637	0.947821	0.903942	0.950536	0.949405	0.785297	-0.68416	316.05	174.39			P04839;C371					105930000	42361000	0	4674300	49816000	15313000	119550000	3557100	14448000	39129000
P04839	sp|P04839|CY24B_HUMAN Cytochrome b-245 heavy chain OS=Homo sapiens OX=9606 GN=CYBB PE=1 SV=2	Cytochrome b-245 heavy chain	CYBB;C537	IGVFLCGPEALAETLSK	IGVFLC(1)GPEALAETLSK	902.979	2		+					1	1	1	1	1	1	0.18664	196.15	184.1			P04839;C537					43515000	18934000	0	0	42422000	3935800	97399000	0	8099000	23632000
Q7L576	sp|Q7L576|CYFP1_HUMAN Cytoplasmic FMR1-interacting protein 1 OS=Homo sapiens OX=9606 GN=CYFIP1 PE=1 SV=1	Cytoplasmic FMR1-interacting protein 1	CYFIP1;C137	FCGEVR	FC(1)GEVR	384.179	2		+	0.580625	2.8898	2.17488	0.645497	1	1	1	0	1	1	0.58035	91.093	91.093			Q7L576;C137					20752000	32655000	0	9264800	10730000	20958000	18519000	7155900	13252000	13130000
Q9NQC7	sp|Q9NQC7|CYLD_HUMAN Ubiquitin carboxyl-terminal hydrolase CYLD OS=Homo sapiens OX=9606 GN=CYLD PE=1 SV=1	Ubiquitin carboxyl-terminal hydrolase CYLD	CYLD;C526	YFTCALK	YFTC(1)ALK	451.726	2		+		2.44847		1.46527	1				1	1	-1.3929	51.456	51.456			Q9NQC7;C526					6500400	6296600	0	1052800	0	0	0	0	0	1548500
Q16678	sp|Q16678|CP1B1_HUMAN Cytochrome P450 1B1 OS=Homo sapiens OX=9606 GN=CYP1B1 PE=1 SV=2	Cytochrome P450 1B1	CYP1B1;C470	CIGEELSK	C(1)IGEELSK	468.229	2	+	+	4.56492	3.90828	1.85758	0.983897	1	1	1	1	1	1	1.0823	123.69	113.14			Q16678;C470					23708000	30190000	0	1287800	29267000	53239000	72277000	1924200	3058200	1443300
O15528	sp|O15528|CP27B_HUMAN 25-hydroxyvitamin D-1 alpha hydroxylase, mitochondrial OS=Homo sapiens OX=9606 GN=CYP27B1 PE=1 SV=1	25-hydroxyvitamin D-1 alpha hydroxylase, mitochondrial	CYP27B1;C108	CSFSPWTEHRR	C(1)SFSPWTEHRR	488.226	3		+		3.38862		0.958949	1				1	1	0.45749	90.827	82.417			O15528;C108					20115000	20089000	2892900	0	0	0	0	0	0	0
O15528	sp|O15528|CP27B_HUMAN 25-hydroxyvitamin D-1 alpha hydroxylase, mitochondrial OS=Homo sapiens OX=9606 GN=CYP27B1 PE=1 SV=1	25-hydroxyvitamin D-1 alpha hydroxylase, mitochondrial	CYP27B1;C124	ACGLLTAEGEEWQR	AC(1)GLLTAEGEEWQR	810.378	2		+		3.61343		1.64256	1				1	1	-2.6481	172.8	172.8			O15528;C124					18154000	24075000	0	1798400	0	0	0	0	0	0
O15528	sp|O15528|CP27B_HUMAN 25-hydroxyvitamin D-1 alpha hydroxylase, mitochondrial OS=Homo sapiens OX=9606 GN=CYP27B1 PE=1 SV=1	25-hydroxyvitamin D-1 alpha hydroxylase, mitochondrial	CYP27B1;C163	YAGTLNNVVCDLVRR	YAGTLNNVVC(1)DLVRR	583.974	3		+					1				1	1	-0.91986	241.92	51.643			O15528;C163					46527000	18199000	0	0	0	0	0	0	0	0
O15528	sp|O15528|CP27B_HUMAN 25-hydroxyvitamin D-1 alpha hydroxylase, mitochondrial OS=Homo sapiens OX=9606 GN=CYP27B1 PE=1 SV=1	25-hydroxyvitamin D-1 alpha hydroxylase, mitochondrial	CYP27B1;C254	LCRDWDQMFAFAQR	LC(1)RDWDQMFAFAQR	615.284	3		+					1				1	1	0.20174	115.06	106.29			O15528;C254					85737000	27445000	0	0	0	0	0	0	0	0
O15528	sp|O15528|CP27B_HUMAN 25-hydroxyvitamin D-1 alpha hydroxylase, mitochondrial OS=Homo sapiens OX=9606 GN=CYP27B1 PE=1 SV=1	25-hydroxyvitamin D-1 alpha hydroxylase, mitochondrial	CYP27B1;C411	NTLVTLCHYATSRDPAQFPEPNSFRPAR	NTLVTLC(1)HYATSRDPAQFPEPNSFRPAR	812.153	4		+					1				1	1	0.29095	115.11	91.813			O15528;C411					41349000	21302000	0	0	0	0	0	0	0	0
Q16850	sp|Q16850|CP51A_HUMAN Lanosterol 14-alpha demethylase OS=Homo sapiens OX=9606 GN=CYP51A1 PE=1 SV=4	Lanosterol 14-alpha demethylase	CYP51A1;C455	CIGENFAYVQIK	C(1)IGENFAYVQIK	721.361	2		+		2.00701		0.619902	1		1		1	1	-1.0298	148.96	148.96			Q16850;C455					8575300	4958600	1230100	0	0	6130200	0	2435900	1993900	4649200
Q9Y4D2	sp|Q9Y4D2|DGLA_HUMAN Diacylglycerol lipase-alpha OS=Homo sapiens OX=9606 GN=DAGLA PE=1 SV=3	Sn1-specific diacylglycerol lipase alpha	DAGLA;C315	KPACGLCQLAR	KPAC(1)GLC(1)QLAR	425.222	3	+	+					1	1	1	1	1	1	-2.3256	91.095	74.944			Q9Y4D2;C315					70417000	47873000	0	0	27818000	30807000	45112000	0	0	0
Q9Y4D2	sp|Q9Y4D2|DGLA_HUMAN Diacylglycerol lipase-alpha OS=Homo sapiens OX=9606 GN=DAGLA PE=1 SV=3	Sn1-specific diacylglycerol lipase alpha	DAGLA;C318	KPACGLCQLAR	KPAC(1)GLC(1)QLAR	425.222	3	+	+					1	1	1	1	1	1	-2.3256	91.095	74.944			Q9Y4D2;C318					87418000	64843000	0	0	33587000	39395000	55034000	0	0	0
Q9Y4D2	sp|Q9Y4D2|DGLA_HUMAN Diacylglycerol lipase-alpha OS=Homo sapiens OX=9606 GN=DAGLA PE=1 SV=3	Sn1-specific diacylglycerol lipase alpha	DAGLA;C346	FAPGVTIEEDNCCGCNAIAIRR	FAPGVTIEEDNC(1)C(1)GC(1)NAIAIRR	841.723	3		+					1	1		1	1	1	0.34169	64.723	44.415			Q9Y4D2;C346					14595000	9350700	0	0	0	0	30796000	0	0	0
Q9Y4D2	sp|Q9Y4D2|DGLA_HUMAN Diacylglycerol lipase-alpha OS=Homo sapiens OX=9606 GN=DAGLA PE=1 SV=3	Sn1-specific diacylglycerol lipase alpha	DAGLA;C347	FAPGVTIEEDNCCGCNAIAIRR	FAPGVTIEEDNC(1)C(1)GC(1)NAIAIRR	841.723	3		+					1	1		1	1	1	0.34169	64.723	44.415			Q9Y4D2;C347					14595000	9350700	0	0	0	0	30796000	0	0	0
Q9Y4D2	sp|Q9Y4D2|DGLA_HUMAN Diacylglycerol lipase-alpha OS=Homo sapiens OX=9606 GN=DAGLA PE=1 SV=3	Sn1-specific diacylglycerol lipase alpha	DAGLA;C349	FAPGVTIEEDNCCGCNAIAIRR	FAPGVTIEEDNC(1)C(1)GC(1)NAIAIRR	841.723	3		+					1	1		1	1	1	0.34169	64.723	44.415			Q9Y4D2;C349					14595000	9350700	0	0	0	0	30796000	0	0	0
Q9Y4D2	sp|Q9Y4D2|DGLA_HUMAN Diacylglycerol lipase-alpha OS=Homo sapiens OX=9606 GN=DAGLA PE=1 SV=3	Sn1-specific diacylglycerol lipase alpha	DAGLA;C617	IIHVVHNHPAEQCCCCEQEEPTYFAIWGDNK	IIHVVHNHPAEQC(1)C(1)C(1)C(1)EQEEPTYFAIWGDNK	769.138	5	+	+					1	1		1	1	1	0.24034	206.88	206.88			Q9Y4D2;C617					61145000	31073000	0	0	37922000	0	136400000	0	0	0
Q9Y4D2	sp|Q9Y4D2|DGLA_HUMAN Diacylglycerol lipase-alpha OS=Homo sapiens OX=9606 GN=DAGLA PE=1 SV=3	Sn1-specific diacylglycerol lipase alpha	DAGLA;C618	IIHVVHNHPAEQCCCCEQEEPTYFAIWGDNK	IIHVVHNHPAEQC(1)C(1)C(1)C(1)EQEEPTYFAIWGDNK	769.138	5	+	+					1	1		1	1	1	0.24034	206.88	206.88			Q9Y4D2;C618					61145000	31073000	0	0	37922000	0	136400000	0	0	0
Q9Y4D2	sp|Q9Y4D2|DGLA_HUMAN Diacylglycerol lipase-alpha OS=Homo sapiens OX=9606 GN=DAGLA PE=1 SV=3	Sn1-specific diacylglycerol lipase alpha	DAGLA;C619	IIHVVHNHPAEQCCCCEQEEPTYFAIWGDNK	IIHVVHNHPAEQC(1)C(1)C(1)C(1)EQEEPTYFAIWGDNK	769.138	5	+	+					1	1		1	1	1	0.24034	206.88	206.88			Q9Y4D2;C619					61145000	31073000	0	0	37922000	0	136400000	0	0	0
Q9Y4D2	sp|Q9Y4D2|DGLA_HUMAN Diacylglycerol lipase-alpha OS=Homo sapiens OX=9606 GN=DAGLA PE=1 SV=3	Sn1-specific diacylglycerol lipase alpha	DAGLA;C620	IIHVVHNHPAEQCCCCEQEEPTYFAIWGDNK	IIHVVHNHPAEQC(1)C(1)C(1)C(1)EQEEPTYFAIWGDNK	769.138	5	+	+					1	1		1	1	1	0.24034	206.88	206.88			Q9Y4D2;C620					61145000	31073000	0	0	37922000	0	136400000	0	0	0
Q8NCG7	sp|Q8NCG7|DGLB_HUMAN Diacylglycerol lipase-beta OS=Homo sapiens OX=9606 GN=DAGLB PE=1 SV=2	Sn1-specific diacylglycerol lipase beta	DAGLB;C304	NPLTGLCR	NPLTGLC(1)R	465.745	2	+	+					1	1	1	1	1	1	-0.74374	130.77	66.073	+		Q8NCG7;C304	+	+		+	27310000	34333000	0	0	9090200	8589500	11198000	0	0	0
Q8NCG7	sp|Q8NCG7|DGLB_HUMAN Diacylglycerol lipase-beta OS=Homo sapiens OX=9606 GN=DAGLB PE=1 SV=2	Sn1-specific diacylglycerol lipase beta	DAGLB;C310	IGGDCCR	IGGDC(0.998)C(0.002)R	453.184	2		+		5.97969		1.0943	0.998202	0.99738	0.998	0.998202	0.997524	0.998156	0.81607	164.78	141.98	+		Q8NCG7;C310		+		+	118570000	156430000	0	4198000	60498000	107820000	0	2691800	0	0
Q8NCG7	sp|Q8NCG7|DGLB_HUMAN Diacylglycerol lipase-beta OS=Homo sapiens OX=9606 GN=DAGLB PE=1 SV=2	Sn1-specific diacylglycerol lipase beta	DAGLB;C328	TTDYDLVGGDQLNCHFGSILHTTGLQYR	TTDYDLVGGDQLNC(1)HFGSILHTTGLQYR	796.131	4	+	+					1	1		1	1	1	-0.1451	188.29	149.73			Q8NCG7;C328	+				9465500	30570000	0	0	23559000	0	185700000	0	0	0
Q8NCG7	sp|Q8NCG7|DGLB_HUMAN Diacylglycerol lipase-beta OS=Homo sapiens OX=9606 GN=DAGLB PE=1 SV=2	Sn1-specific diacylglycerol lipase beta	DAGLB;C610	IIHLQEEGASGRFGCCSAAHYSAK	IIHLQEEGASGRFGC(1)C(1)SAAHYSAK	530.652	5	+	+	5.43783	6.21467	1.70997	1.31929	1	1	1	1	1	1	-0.58573	164.18	144.5	+		Q8NCG7;C610	+			+	187040000	126150000	0	2350900	153580000	104450000	347640000	1380300	2498000	19859000
Q8NCG7	sp|Q8NCG7|DGLB_HUMAN Diacylglycerol lipase-beta OS=Homo sapiens OX=9606 GN=DAGLB PE=1 SV=2	Sn1-specific diacylglycerol lipase beta	DAGLB;C611	IIHLQEEGASGRFGCCSAAHYSAK	IIHLQEEGASGRFGC(1)C(1)SAAHYSAK	530.652	5	+	+	4.71436	5.27349	1.3671	1.35035	1	1	1	1	1	1	-0.58573	164.18	144.5	+		Q8NCG7;C611	+			+	106400000	70345000	0	2350900	126330000	17682000	211810000	0	1177700	18543000
Q8NCG7	sp|Q8NCG7|DGLB_HUMAN Diacylglycerol lipase-beta OS=Homo sapiens OX=9606 GN=DAGLB PE=1 SV=2	Sn1-specific diacylglycerol lipase beta	DAGLB;C661	AACVSCPAQGVSSVDVA	AAC(0.001)VSC(0.999)PAQGVSSVDVA	873.395	2		+	0.658961	2.06286	1.5693	0.637407	0.99896		0.993706	0.99896	0.993167	0.998005	0.0018006	69.451	67.153			Q8NCG7;C661					11366000	8104900	0	3333700	0	12997000	15865000	0	9503400	8932800
P14868	sp|P14868|SYDC_HUMAN Aspartate--tRNA ligase, cytoplasmic OS=Homo sapiens OX=9606 GN=DARS1 PE=1 SV=2	Aspartate--tRNA ligase, cytoplasmic	DARS;C130	IGSCTQQDVELHVQK	IGSC(1)TQQDVELHVQK	581.289	3		+		3.2736		0.396457	1	1	1	1	1	1	0.3917	205.26	186.68			P14868;C130					62303000	52488000	0	28433000	44302000	44285000	71548000	19246000	34597000	48026000
P14868	sp|P14868|SYDC_HUMAN Aspartate--tRNA ligase, cytoplasmic OS=Homo sapiens OX=9606 GN=DARS1 PE=1 SV=2	Aspartate--tRNA ligase, cytoplasmic	DARS;C349	LEYCEALAMLR	LEYC(1)EALAMLR	684.836	2	+	+	2.37574	2.78639	1.3135	1.46479	1	1	1	1	1	1	-1.1886	200.05	107.15			P14868;C349			+		118350000	50019000	15458000	8045900	49705000	34969000	106270000	4767100	12226000	22670000
P14868	sp|P14868|SYDC_HUMAN Aspartate--tRNA ligase, cytoplasmic OS=Homo sapiens OX=9606 GN=DARS1 PE=1 SV=2	Aspartate--tRNA ligase, cytoplasmic	DARS;C76	QCFLVLR	QC(1)FLVLR	468.26	2	+	+	1.7227	2.05502	1.66905	1.86021	1	1	1	1	1	1	0.18269	117.56	110.23			P14868;C76					23364000	24637000	5451500	6114700	15355000	24584000	18469000	6450100	7138800	0
Q6PI48	sp|Q6PI48|SYDM_HUMAN Aspartate--tRNA ligase, mitochondrial OS=Homo sapiens OX=9606 GN=DARS2 PE=1 SV=1	Aspartate--tRNA ligase, mitochondrial	DARS2;C590	LICLVTGSPSIR	LIC(1)LVTGSPSIR	658.374	2	+	+	1.86267	2.27696	1.53452	0.784399	1	1	1	1	1	1	0.98741	93.111	93.111			Q6PI48;C590					11622000	8258000	1581000	2584400	6015100	11268000	12843000	2573400	2686600	2617500
Q9UJU6	sp|Q9UJU6|DBNL_HUMAN Drebrin-like protein OS=Homo sapiens OX=9606 GN=DBNL PE=1 SV=1	Drebrin-like protein	DBNL;C97	GACASHVSTMASFLK	GAC(1)ASHVSTMASFLK	783.874	2	+	+	1.27898	1.57736	3.26364	0.848417	1	1	1	1	1	1	0.017873	184.03	184.03			Q9UJU6;C97					182540000	224680000	78352000	58777000	75353000	132930000	163440000	29853000	55251000	69457000
Q8IU60	sp|Q8IU60|DCP2_HUMAN m7GpppN-mRNA hydrolase OS=Homo sapiens OX=9606 GN=DCP2 PE=1 SV=3	m7GpppN-mRNA hydrolase	DCP2;C73	AVFSHCPFLLPQGEDVEK	AVFSHC(1)PFLLPQGEDVEK	691.675	3	+	+	2.60528	3.4494	1.18156	0.722894	1	1	1	1	1	1	-0.21862	89.484	66.335			Q8IU60;C73					26307000	15167000	0	2888600	7684100	7970900	24282000	0	0	10495000
P32321	sp|P32321|DCTD_HUMAN Deoxycytidylate deaminase OS=Homo sapiens OX=9606 GN=DCTD PE=1 SV=2	Deoxycytidylate deaminase	DCTD;C83	YPYVCHAELNAIMNK	YPYVC(1)HAELNAIMNK	608.292	3		+		1.86451		1.31363	1	1	1	1	1	1	-0.63823	133.66	118.13			P32321;C83					28997000	15698000	8789900	3905400	10929000	10031000	21174000	0	5149600	11375000
Q14203	sp|Q14203|DCTN1_HUMAN Dynactin subunit 1 OS=Homo sapiens OX=9606 GN=DCTN1 PE=1 SV=3	Dynactin subunit 1	DCTN1;C893	QSCNILISTMNK	QSC(1)NILISTMNK	704.85	2		+					1	1	1	1	1	1	-0.21368	138.76	81.865			Q14203;C893					10447000	12984000	0	0	6319700	10985000	11860000	3631500	4098800	0
Q9UJW0	sp|Q9UJW0|DCTN4_HUMAN Dynactin subunit 4 OS=Homo sapiens OX=9606 GN=DCTN4 PE=1 SV=1	Dynactin subunit 4	DCTN4;C258	LLQPDFQPVCASQLYPR	LLQPDFQPVC(1)ASQLYPR	678.016	3		+		1.6234		2.80421	1	0	1	1	1	1	1.1126	73.498	56.851			Q9UJW0;C258					12678000	6943900	4103500	0	0	2253200	0	0	1161200	7203400
Q7Z4W1	sp|Q7Z4W1|DCXR_HUMAN L-xylulose reductase OS=Homo sapiens OX=9606 GN=DCXR PE=1 SV=2	L-xylulose reductase	DCXR;C138	GVPGAIVNVSSQCSQR	GVPGAIVNVSSQC(1)SQR	829.918	2	+	+	1.7378	2.17981	1.42644	0.826128	1	1	1	1	1	1	0.33166	127.56	86.772			Q7Z4W1;C138					19466000	29361000	6163000	4517300	12088000	19010000	26596000	5091600	6447900	5017500
Q16531	sp|Q16531|DDB1_HUMAN DNA damage-binding protein 1 OS=Homo sapiens OX=9606 GN=DDB1 PE=1 SV=1	DNA damage-binding protein 1	DDB1;C128	IGRPSETGIIGIIDPECR	IGRPSETGIIGIIDPEC(1)R	661.682	3		+		3.87915		0.882879	1	1	1	1	1	1	0.016955	93.371	60.062	+		Q16531;C128					23347000	12764000	0	1520200	9921900	4672200	19153000	0	0	8150400
Q16531	sp|Q16531|DDB1_HUMAN DNA damage-binding protein 1 OS=Homo sapiens OX=9606 GN=DDB1 PE=1 SV=1	DNA damage-binding protein 1	DDB1;C652	SLSTTNVFACSDRPTVIYSSNHK	SLSTTNVFAC(1)SDRPTVIYSSNHK	646.817	4	+	+	2.48911		1.12577		1	1	1	1	1	1	-0.61056	202.43	202.43			Q16531;C652					6674400	10720000	0	0	5480200	5758100	12798000	0	0	3852200
Q16531	sp|Q16531|DDB1_HUMAN DNA damage-binding protein 1 OS=Homo sapiens OX=9606 GN=DDB1 PE=1 SV=1	DNA damage-binding protein 1	DDB1;C725	ICYQEVSQCFGVLSSR	IC(1)YQEVSQCFGVLSSR	1000.96	2		+					1			1	1	1	0.97902	130.1	130.1			Q16531;C725					7747000	4194500	0	0	0	0	11380000	0	0	0
Q92466	sp|Q92466|DDB2_HUMAN DNA damage-binding protein 2 OS=Homo sapiens OX=9606 GN=DDB2 PE=1 SV=1	DNA damage-binding protein 2	DDB2;C364	SCTPYELR	SC(1)TPYELR	513.24	2		+					1			1	1	1	-0.011059	63.565	63.565			Q92466;C364					7284600	6196600	0	0	0	0	3637600	0	0	887220
Q5TDH0	sp|Q5TDH0|DDI2_HUMAN Protein DDI1 homolog 2 OS=Homo sapiens OX=9606 GN=DDI2 PE=1 SV=1	Protein DDI1 homolog 2	DDI2;C361	NVLVIGTTGSQTTFLPEGELPECAR	NVLVIGTTGSQTTFLPEGELPEC(1)AR	897.122	3		+					1			1	1	1	-0.39954	73.546	43.162			Q5TDH0;C361					12546000	8270800	0	0	0	0	19820000	0	0	12176000
P30046;A6NHG4	sp|P30046|DOPD_HUMAN D-dopachrome decarboxylase OS=Homo sapiens OX=9606 GN=DDT PE=1 SV=3;sp|A6NHG4|DDTL_HUMAN D-dopachrome decarboxylase-like protein OS=Homo sapiens OX=9606 GN=DDTL PE=2 SV=1	D-dopachrome decarboxylase;D-dopachrome decarboxylase-like protein	DDT;DDTL;C24	RLCAAAASILGKPADR	RLC(1)AAAASILGKPADR	557.31	3	+	+	1.89439	2.59011	1.80853	1.39352	1	1	1	1	1	1	-1.4323	109.79	91.657			P30046;C24					9060900	15528000	0	2890500	7546700	14249000	11386000	0	3732200	4131100
Q9NUU7;Q9UMR2	sp|Q9NUU7|DD19A_HUMAN ATP-dependent RNA helicase DDX19A OS=Homo sapiens OX=9606 GN=DDX19A PE=1 SV=1;sp|Q9UMR2|DD19B_HUMAN ATP-dependent RNA helicase DDX19B OS=Homo sapiens OX=9606 GN=DDX19B PE=1 SV=1	ATP-dependent RNA helicase DDX19A;ATP-dependent RNA helicase DDX19B	DDX19A;DDX19B;C313	QYYVLCSSRDEK	QYYVLC(1)SSRDEK	516.577	3	+	+	2.45124		1.15832		1	1	1	1	1	1	-0.40554	89.356	69.815			Q9NUU7;C313			+		17310000	17669000	0	0	11968000	18295000	14972000	0	7963100	0
Q9NR30	sp|Q9NR30|DDX21_HUMAN Nucleolar RNA helicase 2 OS=Homo sapiens OX=9606 GN=DDX21 PE=1 SV=5	Nucleolar RNA helicase 2	DDX21;C291	LSVACFYGGTPYGGQFER	LSVAC(1)FYGGTPYGGQFER	1004.96	2		+					1	1	1	1	1	1	0.050941	171.73	123.02			Q9NR30;C291					29740000	9944500	0	0	11572000	3709100	23845000	0	1687900	8609100
Q9NR30	sp|Q9NR30|DDX21_HUMAN Nucleolar RNA helicase 2 OS=Homo sapiens OX=9606 GN=DDX21 PE=1 SV=5	Nucleolar RNA helicase 2	DDX21;C378	DSEDNPQTLLFSATCPHWVFNVAK	DSEDNPQTLLFSATC(1)PHWVFNVAK	926.106	3	+	+	2.50793		1.13951		1	1		1	1	1	-0.089817	133.38	104.23			Q9NR30;C378					9179600	13150000	0	0	9342200	0	25225000	0	1585300	2963000
Q9GZR7	sp|Q9GZR7|DDX24_HUMAN ATP-dependent RNA helicase DDX24 OS=Homo sapiens OX=9606 GN=DDX24 PE=1 SV=1	ATP-dependent RNA helicase DDX24	DDX24;C599	SLVFANSISCIK	SLVFANSISC(1)IK	669.858	2	+	+		1.12043		0.872512	1	1	1	1	1	1	1.5695	74.841	62.303			Q9GZR7;C599					4074900	4737200	2212900	1845500	3092500	3982500	6212900	0	0	0
O00148	sp|O00148|DX39A_HUMAN ATP-dependent RNA helicase DDX39A OS=Homo sapiens OX=9606 GN=DDX39A PE=1 SV=2	ATP-dependent RNA helicase DDX39A	DDX39A;C223	QCMMFSATLSK	QC(1)MMFSATLSK	652.296	2		+		1.85931		1.13428	1	1	1	1	1	1	-0.26862	169.93	125.97			O00148;C223					48961000	27995000	11623000	8957700	31263000	15361000	58087000	5196600	8572900	23205000
Q9UJV9	sp|Q9UJV9|DDX41_HUMAN Probable ATP-dependent RNA helicase DDX41 OS=Homo sapiens OX=9606 GN=DDX41 PE=1 SV=2	Probable ATP-dependent RNA helicase DDX41	DDX41;C582	GCAFCGGLGHR	GC(1)AFCGGLGHR	420.518	3	+	+	2.43387	2.6328	1.16785	0.595985	0.99996	0.998554	0.99996	0.999563	0.99786	0.998881	-0.6419	67.704	67.704			Q9UJV9;C582					12745000	11081000	0	3850000	4841900	9919100	10061000	2217000	0	0
Q7L014	sp|Q7L014|DDX46_HUMAN Probable ATP-dependent RNA helicase DDX46 OS=Homo sapiens OX=9606 GN=DDX46 PE=1 SV=2	Probable ATP-dependent RNA helicase DDX46	DDX46;C590	SVVCSDVEQQVIVIEEEK	SVVC(1)SDVEQQVIVIEEEK	697.349	3		+					1		0	1	1	1	0.37829	82.449	69.935			Q7L014;C590					17073000	9505200	0	0	0	2873900	13580000	0	0	0
Q8TDD1	sp|Q8TDD1|DDX54_HUMAN ATP-dependent RNA helicase DDX54 OS=Homo sapiens OX=9606 GN=DDX54 PE=1 SV=2	ATP-dependent RNA helicase DDX54	DDX54;C365	VSCAHIYSALDPTAR	VSC(1)AHIYSALDPTAR	554.275	3		+		2.03806		0.565222	1	1	1	1	1	1	-1.9029	109.07	53.491			Q8TDD1;C365					9205100	10470000	4265800	0	5026600	8132000	8398500	0	0	5137200
O95786	sp|O95786|RIGI_HUMAN Antiviral innate immune response receptor RIG-I OS=Homo sapiens OX=9606 GN=RIGI PE=1 SV=2	Probable ATP-dependent RNA helicase DDX58	DDX58;C829	VIEECHYTVLGDAFK	VIEEC(1)HYTVLGDAFK	594.291	3		+		1.77548		2.33155	1			1	1	1	0.86511	136.51	136.51			O95786;C829					58112000	52346000	17128000	15153000	0	0	9699400	0	0	0
P26196	sp|P26196|DDX6_HUMAN Probable ATP-dependent RNA helicase DDX6 OS=Homo sapiens OX=9606 GN=DDX6 PE=1 SV=2	Probable ATP-dependent RNA helicase DDX6	DDX6;C324	VHCLNTLFSR	VHC(1)LNTLFSR	623.822	2		+		1.82025		1.25109	1	1	1	1	1	1	3.8167	79.974	60.973			P26196;C324					13586000	12591000	3441400	3985800	0	12022000	12749000	0	2723300	0
Q8IY21	sp|Q8IY21|DDX60_HUMAN Probable ATP-dependent RNA helicase DDX60 OS=Homo sapiens OX=9606 GN=DDX60 PE=1 SV=3	Probable ATP-dependent RNA helicase DDX60	DDX60;C436	VCFLEK	VC(1)FLEK	398.207	2		+					1		1	1	1	1	-0.039668	122.5	122.5			Q8IY21;C436					31593000	28998000	0	0	0	0	4845200	0	0	3160100
Q8IY21	sp|Q8IY21|DDX60_HUMAN Probable ATP-dependent RNA helicase DDX60 OS=Homo sapiens OX=9606 GN=DDX60 PE=1 SV=3	Probable ATP-dependent RNA helicase DDX60	DDX60;C843	NLPSGEVLCGVFTR	NLPSGEVLC(1)GVFTR	774.896	2		+		2.09352		1.22929	1			0	1	1	0.2152	71.555	71.555			Q8IY21;C843					10223000	6698300	2093200	1796000	0	0	2218800	0	0	0
Q5H9U9	sp|Q5H9U9|DDX6L_HUMAN Probable ATP-dependent RNA helicase DDX60-like OS=Homo sapiens OX=9606 GN=DDX60L PE=2 SV=3	Probable ATP-dependent RNA helicase DDX60-like	DDX60L;C823	TLCGAFTR	TLC(1)GAFTR	463.232	2		+		1.87029		1.06424	1		1	1	1	1	-0.30793	64.265	64.265			Q5H9U9;C823					6181300	6695400	0	2185300	0	5464600	0	0	2124600	2787300
Q16698	sp|Q16698|DECR_HUMAN 2,4-dienoyl-CoA reductase [(3E)-enoyl-CoA-producing], mitochondrial OS=Homo sapiens OX=9606 GN=DECR1 PE=1 SV=1	2,4-dienoyl-CoA reductase, mitochondrial	DECR1;C116	VHAIQCDVRDPDMVQNTVSELIK	VHAIQC(1)DVRDPDMVQNTVSELIK	889.779	3		+		4.22894		0.858299	1	1		1	1	1	0.15456	233.26	94.707			Q16698;C116					276010000	115290000	7696800	11758000	0	0	356080000	0	24438000	61500000
Q16698	sp|Q16698|DECR_HUMAN 2,4-dienoyl-CoA reductase [(3E)-enoyl-CoA-producing], mitochondrial OS=Homo sapiens OX=9606 GN=DECR1 PE=1 SV=1	2,4-dienoyl-CoA reductase, mitochondrial	DECR1;C86	GMTTLLSSLGAQCVIASRK	GMTTLLSSLGAQC(1)VIASRK	665.024	3		+		4.35249		1.27423	1	1	1	1	1	1	0.39685	234.82	136.43			Q16698;C86					84507000	23658000	3213300	0	25882000	3275100	70851000	0	3180200	0
Q9NUI1	sp|Q9NUI1|DECR2_HUMAN Peroxisomal 2,4-dienoyl-CoA reductase [(3E)-enoyl-CoA-producing] OS=Homo sapiens OX=9606 GN=DECR2 PE=1 SV=1	Peroxisomal 2,4-dienoyl-CoA reductase	DECR2;C22	HLFCPDLLRDK	HLFC(1)PDLLRDK	471.915	3	+	+	2.07494	2.40411	1.69939	1.20205	1	1	1	1	1	1	0.10533	126.71	79.659			Q9NUI1;C22					14795000	11895000	2370200	2650200	6443200	16161000	21784000	2298400	3314100	3981600
A2RUS2	sp|A2RUS2|DEND3_HUMAN DENN domain-containing protein 3 OS=Homo sapiens OX=9606 GN=DENND3 PE=1 SV=2	DENN domain-containing protein 3	DENND3;C801	TECDLWHLMVK	TEC(1)DLWHLMVK	477.897	3	+	+	2.52172	1.02906	1.15076	0.663234	1	1	1	1	1	1	0.066892	129.16	73.499			A2RUS2;C801					24898000	11665000	9471600	7363300	0	10963000	18196000	0	4337200	0
Q9Y315	sp|Q9Y315|DEOC_HUMAN Deoxyribose-phosphate aldolase OS=Homo sapiens OX=9606 GN=DERA PE=1 SV=2	Deoxyribose-phosphate aldolase	DERA;C118	AAGCNIPVASVAAGFPAGQTHLK	AAGC(1)NIPVASVAAGFPAGQTHLK	746.388	3		+		2.2771		0.538782	1	1	1	1	1	1	-1.4853	78.758	46.808			Q9Y315;C118					18074000	19137000	8060100	0	16060000	13788000	20623000	0	0	13226000
O60443	sp|O60443|GSDME_HUMAN Gasdermin-E OS=Homo sapiens OX=9606 GN=GSDME PE=1 SV=2	Non-syndromic hearing impairment protein 5	DFNA5;C156	NEVLCVLTQK	NEVLC(1)VLTQK	602.324	2	+	+		1.7316		0.613859	1	1	1		1	1	1.0298	96.331	96.331			O60443;C156					5644000	5985300	2753200	0	3147700	5034200	0	0	0	0
O60443	sp|O60443|GSDME_HUMAN Gasdermin-E OS=Homo sapiens OX=9606 GN=GSDME PE=1 SV=2	Non-syndromic hearing impairment protein 5	DFNA5;C180	CGGIVGIQTK	C(1)GGIVGIQTK	516.779	2	+	+	2.43809	2.63601	2.10126	0.868936	1	1	1	1	1	1	-0.4697	119.86	116.05			O60443;C180					14997000	15688000	0	3742700	8664800	22956000	26111000	2163900	3640500	4142500
Q15392	sp|Q15392|DHC24_HUMAN Delta(24)-sterol reductase OS=Homo sapiens OX=9606 GN=DHCR24 PE=1 SV=2	Delta(24)-sterol reductase	DHCR24;C91	TFMCTGRPGWLTVSLR	TFMC(1)TGRPGWLTVSLR	627.987	3	+	+					1	1		1	1	1	0.055351	78.285	76.85			Q15392;C91					8513900	6655900	0	0	11606000	0	23378000	0	0	0
Q9UBM7	sp|Q9UBM7|DHCR7_HUMAN 7-dehydrocholesterol reductase OS=Homo sapiens OX=9606 GN=DHCR7 PE=1 SV=1	7-dehydrocholesterol reductase	DHCR7;C368	CLIWGRKPK	C(1)LIWGRKPK	386.559	3	+	+	1.62318	2.12269	3.02398	1.48944	1	1	1	1	1	1	0.37163	68.64	55.37			Q9UBM7;C368					9513300	9949100	2026700	2462300	5967800	9388300	9563600	1863200	3265600	3012500
Q7Z478	sp|Q7Z478|DHX29_HUMAN ATP-dependent RNA helicase DHX29 OS=Homo sapiens OX=9606 GN=DHX29 PE=1 SV=2	ATP-dependent RNA helicase DHX29	DHX29;C749	FSTYFTHCPILR	FSTYFTHC(1)PILR	514.591	3		+		2.82967		1.20054	1	1	1	1	1	1	1.2869	77.593	75.045			Q7Z478;C749					15246000	8287900	1765000	0	7104200	8584400	0	0	2418400	5456500
Q7L2E3	sp|Q7L2E3|DHX30_HUMAN ATP-dependent RNA helicase DHX30 OS=Homo sapiens OX=9606 GN=DHX30 PE=1 SV=1	Putative ATP-dependent RNA helicase DHX30	DHX30;C346	RPCTIQVPEPILRK	RPC(1)TIQVPEPILRK	569.663	3	+	+		2.49275		1.42453	1	1	1	1	1	1	0.48405	74.987	40.025			Q7L2E3;C346					10288000	12588000	2024600	0	7884100	8675900	11770000	0	0	0
Q96C10	sp|Q96C10|DHX58_HUMAN ATP-dependent RNA helicase DHX58 OS=Homo sapiens OX=9606 GN=DHX58 PE=1 SV=1	Probable ATP-dependent RNA helicase DHX58	DHX58;C322	TQILCAERR	TQILC(1)AERR	382.873	3		+		2.74987		0.548941	1				1	1	0.24935	85.731	85.731			Q96C10;C322					25808000	32061000	0	11796000	0	0	0	0	0	0
Q08211	sp|Q08211|DHX9_HUMAN ATP-dependent RNA helicase A OS=Homo sapiens OX=9606 GN=DHX9 PE=1 SV=4	ATP-dependent RNA helicase A	DHX9;C242	LAAQSCALSLVR	LAAQSC(1)ALSLVR	644.856	2	+	+	1.69909	1.68274	2.32081	1.39864	1	1	1	1	1	1	0.67489	188.28	188.28			Q08211;C242					338070000	345580000	113310000	100040000	164130000	320630000	376750000	58979000	95787000	102520000
Q08211	sp|Q08211|DHX9_HUMAN ATP-dependent RNA helicase A OS=Homo sapiens OX=9606 GN=DHX9 PE=1 SV=4	ATP-dependent RNA helicase A	DHX9;C773	VRPGFCFHLCSR	VRPGFC(1)FHLCSR	535.259	3		+		3.95906		1.53496	0.999997	0.999983		0.999997	0.999953	0.999854	-0.2366	123.64	77.185	+		Q08211;C773				+	24639000	17539000	0	1279000	26979000	0	47146000	0	0	8503100
Q08211	sp|Q08211|DHX9_HUMAN ATP-dependent RNA helicase A OS=Homo sapiens OX=9606 GN=DHX9 PE=1 SV=4	ATP-dependent RNA helicase A	DHX9;C777	VRPGFCFHLCSR	VRPGFCFHLC(1)SR	401.696	4		+					0.999794	0.999309		0.999794	0.999215	0.992469	-0.62501	99.531	99.011	+		Q08211;C777					26761000	20822000	0	0	25224000	0	42358000	0	2284400	5401900
O60610	sp|O60610|DIAP1_HUMAN Protein diaphanous homolog 1 OS=Homo sapiens OX=9606 GN=DIAPH1 PE=1 SV=2	Protein diaphanous homolog 1	DIAPH1;C1227	AGCAVTSLLASELTK	AGC(1)AVTSLLASELTK	760.903	2		+		1.52563		1.3904	1		1	1	1	1	1.4911	234.61	123.67			O60610;C1227	+				54631000	34477000	20304000	11191000	0	27372000	65357000	3403600	11826000	33341000
O60610	sp|O60610|DIAP1_HUMAN Protein diaphanous homolog 1 OS=Homo sapiens OX=9606 GN=DIAPH1 PE=1 SV=2	Protein diaphanous homolog 1	DIAPH1;C267	LLSALCILPQPEDMNER	LLSALC(1)ILPQPEDMNER	1000	2		+		2.69769		0.842341	1	1	1	1	1	1	-0.067233	110.86	64.199			O60610;C267					8085900	3253200	811090	0	4424500	1636000	7017500	0	1544700	2461300
O60610	sp|O60610|DIAP1_HUMAN Protein diaphanous homolog 1 OS=Homo sapiens OX=9606 GN=DIAPH1 PE=1 SV=2	Protein diaphanous homolog 1	DIAPH1;C437	LIEECISQIVLHK	LIEEC(1)ISQIVLHK	527.96	3		+		2.45796		1.54014	1	1	1	1	1	1	-0.52279	147.71	96.745	+		O60610;C437		+			23062000	8564800	4534300	1443000	8741000	4924600	24985000	865360	3195200	8828200
Q9BTC0	sp|Q9BTC0|DIDO1_HUMAN Death-inducer obliterator 1 OS=Homo sapiens OX=9606 GN=DIDO1 PE=1 SV=5	Death-inducer obliterator 1	DIDO1;C102	SMPVSLEDSGEPTSCPATDAETASEGSVESASETR	SMPVSLEDSGEPTSC(1)PATDAETASEGSVESASETR	1191.18	3		+					1			1	1	1	0.55819	97.916	68.708			Q9BTC0;C102					8486800	8474600	0	0	0	0	15160000	0	0	8037600
Q9P265	sp|Q9P265|DIP2B_HUMAN Disco-interacting protein 2 homolog B OS=Homo sapiens OX=9606 GN=DIP2B PE=1 SV=3	Disco-interacting protein 2 homolog B	DIP2B;C592	TCPLSWVQR	TC(1)PLSWVQR	573.79	2	+	+		2.0034		0.719265	1		1	1	1	1	-0.053493	74.127	67.169			Q9P265;C592					8301200	8472500	0	3246100	0	4770700	4297700	0	0	0
Q9Y2L1	sp|Q9Y2L1|RRP44_HUMAN Exosome complex exonuclease RRP44 OS=Homo sapiens OX=9606 GN=DIS3 PE=1 SV=2	Exosome complex exonuclease RRP44	DIS3;C213	SLTANPELIDRLACLSEEGNEIESGK	SLTANPELIDRLAC(1)LSEEGNEIESGK	949.134	3		+					1		1	1	1	1	-0.86997	123.2	47.281			Q9Y2L1;C213					4434000	5551400	0	0	0	5331500	5381300	0	2780800	2627600
Q9Y2L1	sp|Q9Y2L1|RRP44_HUMAN Exosome complex exonuclease RRP44 OS=Homo sapiens OX=9606 GN=DIS3 PE=1 SV=2	Exosome complex exonuclease RRP44	DIS3;C357	RNWRPYCGMLSK	RNWRPYC(1)GMLSK	523.259	3	+	+					1	1	1	1	1	1	0.23943	84.289	63.091			Q9Y2L1;C357					20358000	26146000	0	0	0	29285000	24150000	0	0	0
Q9Y2L1	sp|Q9Y2L1|RRP44_HUMAN Exosome complex exonuclease RRP44 OS=Homo sapiens OX=9606 GN=DIS3 PE=1 SV=2	Exosome complex exonuclease RRP44	DIS3;C533	RGTTVYLCEK	RGTTVYLC(1)EK	613.814	2	+	+	1.17922	2.24695	1.58174	1.39788	1	0	1	1	1	1	0.91397	84.213	84.213			Q9Y2L1;C533					5487600	6915900	1275100	0	2892900	3574800	5725600	0	1989800	2539700
Q96F81	sp|Q96F81|DISP1_HUMAN Protein dispatched homolog 1 OS=Homo sapiens OX=9606 GN=DISP1 PE=1 SV=3	Protein dispatched homolog 1	DISP1;C1140	CLGPQGTCGQIPLPK	CLGPQGTC(1)GQIPLPK	847.424	2	+	+					1	1	0.999882	1	1	1	-0.16896	145.91	145.91			Q96F81;C1140					10203000	12028000	0	0	6293800	10327000	13523000	0	0	0
Q96F81	sp|Q96F81|DISP1_HUMAN Protein dispatched homolog 1 OS=Homo sapiens OX=9606 GN=DISP1 PE=1 SV=3	Protein dispatched homolog 1	DISP1;C683	SCWTVACQK	SC(1)WTVAC(1)QK	570.252	2	+	+					1	1	1	1	1	1	-0.28159	123.69	74.255			Q96F81;C683					14021000	17249000	0	0	0	10938000	15290000	0	0	0
Q96F81	sp|Q96F81|DISP1_HUMAN Protein dispatched homolog 1 OS=Homo sapiens OX=9606 GN=DISP1 PE=1 SV=3	Protein dispatched homolog 1	DISP1;C688	SCWTVACQK	SC(1)WTVAC(1)QK	570.252	2	+	+					1	1	1	1	1	1	-0.28159	123.69	74.255			Q96F81;C688					14021000	13929000	0	0	0	10938000	15290000	0	0	0
Q96F81	sp|Q96F81|DISP1_HUMAN Protein dispatched homolog 1 OS=Homo sapiens OX=9606 GN=DISP1 PE=1 SV=3	Protein dispatched homolog 1	DISP1;C712	VLPCIVIK	VLPC(1)IVIK	471.296	2	+	+					1	1	1	1	1	1	0.28042	100.82	88.734			Q96F81;C712					12799000	12008000	0	0	3984800	7864200	7277100	0	0	0
P09622	sp|P09622|DLDH_HUMAN Dihydrolipoyl dehydrogenase, mitochondrial OS=Homo sapiens OX=9606 GN=DLD PE=1 SV=2	Dihydrolipoyl dehydrogenase, mitochondrial	DLD;C484	VCHAHPTLSEAFREANLAASFGK	VC(1)HAHPTLSEAFREANLAASFGK	629.064	4	+	+	1.12704	1.74685	1.32594	0.80561	1	1	1	1	1	1	-0.18714	164.11	48.616			P09622;C484					90986000	137910000	36730000	30328000	38967000	107420000	110340000	24273000	36367000	50219000
P36957	sp|P36957|ODO2_HUMAN Dihydrolipoyllysine-residue succinyltransferase component of 2-oxoglutarate dehydrogenase complex, mitochondrial OS=Homo sapiens OX=9606 GN=DLST PE=1 SV=4	Dihydrolipoyllysine-residue succinyltransferase component of 2-oxoglutarate dehydrogenase complex, mitochondrial	DLST;C245	EAQNTCAMLTTFNEIDMSNIQEMR	EAQNTC(1)AMLTTFNEIDMSNIQEMR	949.752	3		+		3.12702		1.26316	1	1		1	1	1	-0.78477	259.93	196.11			P36957;C245					16902000	17056000	1606000	0	13896000	0	46369000	0	0	6486100
Q8TDJ6	sp|Q8TDJ6|DMXL2_HUMAN DmX-like protein 2 OS=Homo sapiens OX=9606 GN=DMXL2 PE=1 SV=2	DmX-like protein 2	DMXL2;C253	GSVCNVLLTSCHDGVCR	GSVC(1)NVLLTSCHDGVCR	690.645	3		+					0.999991				0.999341	0.999991	-0.37464	74.786	57.499			Q8TDJ6;C253					15077000	5721100	0	0	0	0	0	0	0	0
O60884	sp|O60884|DNJA2_HUMAN DnaJ homolog subfamily A member 2 OS=Homo sapiens OX=9606 GN=DNAJA2 PE=1 SV=1	DnaJ homolog subfamily A member 2	DNAJA2;C189	QLAPGMVQQMQSVCSDCNGEGEVINEK	QLAPGMVQQMQSVC(0.002)SDC(0.998)NGEGEVINEK	1026.12	3		+		3.36109		1.11037	0.99817		0	0.997517	0.985574	0.986243	-0.35231	178.11	170.65			O60884;C189					23670000	17286000	3064000	0	0	2370300	36301000	0	0	14803000
Q9UDY4	sp|Q9UDY4|DNJB4_HUMAN DnaJ homolog subfamily B member 4 OS=Homo sapiens OX=9606 GN=DNAJB4 PE=1 SV=1	DnaJ homolog subfamily B member 4	DNAJB4;C7	DYYCILGIEK	DYYC(1)ILGIEK	637.31	2		+		1.70763		0.862245	1				1	1	-1.5706	56.432	55.064			Q9UDY4;C7					6486600	4183900	2574000	0	0	0	0	0	0	0
Q9NVH1	sp|Q9NVH1|DJC11_HUMAN DnaJ homolog subfamily C member 11 OS=Homo sapiens OX=9606 GN=DNAJC11 PE=1 SV=2	DnaJ homolog subfamily C member 11	DNAJC11;C38	RLCMLYHPDK	RLC(1)MLYHPDK	444.89	3	+	+	1.48265	1.52419	2.02196	1.133	1	1	1	1	1	1	-0.83569	100.25	54.198			Q9NVH1;C38			+		40868000	46709000	16064000	14364000	19998000	38109000	41003000	8055300	11156000	15932000
O75165	sp|O75165|DJC13_HUMAN DnaJ homolog subfamily C member 13 OS=Homo sapiens OX=9606 GN=DNAJC13 PE=1 SV=5	DnaJ homolog subfamily C member 13	DNAJC13;C2110	RADTVGLACEAINR	RADTVGLAC(1)EAINR	515.932	3		+					1		1		1	1	1.8606	73.022	73.022			O75165;C2110					8862900	8296400	0	0	0	6944300	0	0	5490100	0
Q13217	sp|Q13217|DNJC3_HUMAN DnaJ homolog subfamily C member 3 OS=Homo sapiens OX=9606 GN=DNAJC3 PE=1 SV=1	DnaJ homolog subfamily C member 3	DNAJC3;C184	ILEVCVWDAELR	ILEVC(1)VWDAELR	751.887	2		+		1.772		0.657158	1	1		1	1	1	0.21108	129.16	114.36			Q13217;C184					4848100	4882300	2210000	0	3320900	0	8934600	0	0	5181200
O00115	sp|O00115|DNS2A_HUMAN Deoxyribonuclease-2-alpha OS=Homo sapiens OX=9606 GN=DNASE2 PE=1 SV=2	Deoxyribonuclease-2-alpha	DNASE2;C327	GGGTLCAQLPALWK	GGGTLC(1)AQLPALWK	736.39	2	+	+	2.19316	1.51961	1.25849	0.971821	1	1	1	1	1	1	-0.42852	150.1	94.692		+	O00115;C327					36488000	16077000	15209000	4692000	14954000	17116000	48493000	1552200	5459900	15314000
O00429	sp|O00429|DNM1L_HUMAN Dynamin-1-like protein OS=Homo sapiens OX=9606 GN=DNM1L PE=1 SV=2	Dynamin-1-like protein	DNM1L;C367	ICYIFHETFGR	IC(1)YIFHETFGR	481.568	3		+		3.49356		1.87701	1	1	1	1	1	1	0.39214	69.451	57.175			O00429;C367					31627000	25160000	2953400	2123800	22515000	0	61943000	0	3814800	8896700
O00429	sp|O00429|DNM1L_HUMAN Dynamin-1-like protein OS=Homo sapiens OX=9606 GN=DNM1L PE=1 SV=2	Dynamin-1-like protein	DNM1L;C505	HPDFADACGLMNNNIEEQRR	HPDFADAC(1)GLMNNNIEEQRR	597.521	4	+	+	1.33522	1.64741	1.24697	0.551755	1	1	1	1	1	1	0.40323	92.439	54.368			O00429;C505					5451300	9099500	2982700	1694600	3909300	4773800	6631700	0	0	4029400
P50570	sp|P50570|DYN2_HUMAN Dynamin-2 OS=Homo sapiens OX=9606 GN=DNM2 PE=1 SV=2	Dynamin-2	DNM2;C27	LQDAFSSIGQSCHLDLPQIAVVGGQSAGK	LQDAFSSIGQSC(1)HLDLPQIAVVGGQSAGK	995.17	3	+	+					1	1		1	1	1	0.077493	115.76	57.299			P50570;C27					13735000	10406000	0	0	14092000	0	29430000	0	0	0
Q9ULA0	sp|Q9ULA0|DNPEP_HUMAN Aspartyl aminopeptidase OS=Homo sapiens OX=9606 GN=DNPEP PE=1 SV=2	Aspartyl aminopeptidase	DNPEP;C337	RISASCQHPTAFEEAIPK	RISASC(1)QHPTAFEEAIPK	681.342	3		+		2.62967		0.667477	1	1	1	1	1	1	0.51578	102.58	53.278			Q9ULA0;C337			+		20406000	15077000	6254600	0	4710300	10256000	9320300	3140000	5024800	8537000
Q9ULA0	sp|Q9ULA0|DNPEP_HUMAN Aspartyl aminopeptidase OS=Homo sapiens OX=9606 GN=DNPEP PE=1 SV=2	Aspartyl aminopeptidase	DNPEP;C457	EMACTTGVLQTLTLFK	EMAC(1)TTGVLQTLTLFK	906.965	2	+	+					1	1		1	1	1	1.2873	121.04	121.04			Q9ULA0;C457					9435000	2805300	0	0	2503700	0	7875100	0	0	0
O43598	sp|O43598|DNPH1_HUMAN 5-hydroxymethyl-dUMP N-hydrolase OS=Homo sapiens OX=9606 GN=DNPH1 PE=1 SV=1	2'-deoxynucleoside 5'-phosphate N-hydrolase 1	DNPH1;C117	RILCLFRPQSGR	RILC(1)LFRPQSGR	501.617	3	+	+	2.53361	4.97766	2.39343	1.57069	1	1	1	1	1	1	-0.081595	128.17	89.959	+		O43598;C117					135030000	84436000	3704400	3100200	28290000	99083000	131630000	4504100	14876000	28367000
O43598	sp|O43598|DNPH1_HUMAN 5-hydroxymethyl-dUMP N-hydrolase OS=Homo sapiens OX=9606 GN=DNPH1 PE=1 SV=1	2'-deoxynucleoside 5'-phosphate N-hydrolase 1	DNPH1;C26	GEPGRPALYFCGSIR	GEPGRPALYFC(1)GSIR	560.616	3		+		2.9143		0.65798	1	1		1	1	1	-0.28081	73.166	73.166			O43598;C26					48887000	31770000	13410000	0	41641000	0	110710000	0	0	27882000
Q96BY6	sp|Q96BY6|DOC10_HUMAN Dedicator of cytokinesis protein 10 OS=Homo sapiens OX=9606 GN=DOCK10 PE=1 SV=3	Dedicator of cytokinesis protein 10	DOCK10;C238	GCIFLDSCTGVVQNNR	GC(1)IFLDSCTGVVQNNR	954.441	2		+		2.3778		1.2766	1	0.999943	1	1	1	1	-0.41737	181.68	181.68			Q96BY6;C238					30226000	16221000	5069700	3580100	11958000	4724600	40995000	1939600	3442100	9716500
Q5JSL3	sp|Q5JSL3|DOC11_HUMAN Dedicator of cytokinesis protein 11 OS=Homo sapiens OX=9606 GN=DOCK11 PE=1 SV=2	Dedicator of cytokinesis protein 11	DOCK11;C633	YCYPFTIYK	YC(1)YPFTIYK	627.797	2		+		1.73227		0.970602	1	1	1	1	1	1	0.20581	53.968	41.429			Q5JSL3;C633					7192300	7732400	2653900	1898300	0	5666600	4768400	0	1541600	0
Q5JSL3	sp|Q5JSL3|DOC11_HUMAN Dedicator of cytokinesis protein 11 OS=Homo sapiens OX=9606 GN=DOCK11 PE=1 SV=2	Dedicator of cytokinesis protein 11	DOCK11;C835	FFHHCQLIQSGSK	FFHHC(1)QLIQSGSK	530.261	3	+	+		2.38515		0.832669	1	1	1	1	1	1	0.62296	115.34	90.412			Q5JSL3;C835					11177000	12825000	1450500	3621300	5806600	13238000	7626500	0	0	0
Q92608	sp|Q92608|DOCK2_HUMAN Dedicator of cytokinesis protein 2 OS=Homo sapiens OX=9606 GN=DOCK2 PE=1 SV=2	Dedicator of cytokinesis protein 2	DOCK2;C1203	MSCTVNLLNFYK	MSC(1)TVNLLNFYK	745.363	2	+	+	1.36967	2.56912	1.28726	1.30525	1		1	1	1	1	3.5812	211.52	130.66			Q92608;C1203					35395000	18376000	5191400	3557500	0	16978000	35664000	0	4540600	13312000
Q92608	sp|Q92608|DOCK2_HUMAN Dedicator of cytokinesis protein 2 OS=Homo sapiens OX=9606 GN=DOCK2 PE=1 SV=2	Dedicator of cytokinesis protein 2	DOCK2;C1408	NAPGQYIQCFTVQPVLDEHPR	NAPGQYIQC(1)FTVQPVLDEHPR	823.738	3		+					1	1		1	1	1	0.44337	140.95	73.405			Q92608;C1408					64655000	17559000	0	0	28938000	0	73946000	0	9753000	40223000
Q92608	sp|Q92608|DOCK2_HUMAN Dedicator of cytokinesis protein 2 OS=Homo sapiens OX=9606 GN=DOCK2 PE=1 SV=2	Dedicator of cytokinesis protein 2	DOCK2;C297	IYLICQIVR	IYLIC(1)QIVR	589.342	2	+	+	2.15811	2.4185	2.35944	1.05598	1	1	1	1	1	1	-0.23124	105.39	105.39			Q92608;C297					13861000	7712200	2053900	1821000	9429500	9464200	12829000	1742200	2242000	3296600
Q92608	sp|Q92608|DOCK2_HUMAN Dedicator of cytokinesis protein 2 OS=Homo sapiens OX=9606 GN=DOCK2 PE=1 SV=2	Dedicator of cytokinesis protein 2	DOCK2;C607	DVFSISTLVCSTK	DVFSISTLVC(1)STK	728.871	2		+		2.01272		1.64657	1	1	1	1	1	1	-0.010047	116.77	104.79			Q92608;C607					7104800	5586900	1849900	0	6096100	2301900	8638500	695780	2809900	4463000
Q92608	sp|Q92608|DOCK2_HUMAN Dedicator of cytokinesis protein 2 OS=Homo sapiens OX=9606 GN=DOCK2 PE=1 SV=2	Dedicator of cytokinesis protein 2	DOCK2;C730	TYLDTSSRGEQCEPILR	TYLDTSSRGEQC(1)EPILR	675.662	3	+	+	2.46041	2.43692	2.1863	1.80875	1	1	1	1	1	1	-0.0057825	155.1	44.294			Q92608;C730					20103000	14824000	3868800	2627100	10732000	27557000	24957000	2402800	3854900	4779700
Q9H7D0	sp|Q9H7D0|DOCK5_HUMAN Dedicator of cytokinesis protein 5 OS=Homo sapiens OX=9606 GN=DOCK5 PE=1 SV=3	Dedicator of cytokinesis protein 5	DOCK5;C298	VSLVCQIVR	VSLVC(1)QIVR	537.31	2		+		1.58352		0.674142	1	0	1	0	1	1	-0.044654	86.953	86.953			Q9H7D0;C298					4831100	5192600	2355300	0	2142100	6428700	5810500	1393000	2242700	2430200
Q8NF50	sp|Q8NF50|DOCK8_HUMAN Dedicator of cytokinesis protein 8 OS=Homo sapiens OX=9606 GN=DOCK8 PE=1 SV=3	Dedicator of cytokinesis protein 8	DOCK8;C259	QAELFALYPSVDEEDAVEIRPVPECPK	QAELFALYPSVDEEDAVEIRPVPEC(1)PK	1034.51	3		+		2.73594		0.987553	1			1	1	1	-0.28036	164.83	142.94			Q8NF50;C259					14295000	13228000	2923400	0	0	0	43544000	0	0	11010000
Q8NF50	sp|Q8NF50|DOCK8_HUMAN Dedicator of cytokinesis protein 8 OS=Homo sapiens OX=9606 GN=DOCK8 PE=1 SV=3	Dedicator of cytokinesis protein 8	DOCK8;C590	IQFMCGEDASNAMPVIFGK	IQFMC(1)GEDASNAMPVIFGK	1057.99	2	+	+					1	1		1	1	1	0.66827	132.47	73.624			Q8NF50;C590					9527500	3128600	0	0	3075500	0	8558100	0	0	0
Q8NF50	sp|Q8NF50|DOCK8_HUMAN Dedicator of cytokinesis protein 8 OS=Homo sapiens OX=9606 GN=DOCK8 PE=1 SV=3	Dedicator of cytokinesis protein 8	DOCK8;C939	MSYYCSGSSDAPSSPAAPRPASK	MSYYC(1)SGSSDAPSSPAAPRPASK	792.019	3	+	+	1.5113	1.13053	1.59041	0.670692	1	1	1	1	1	1	-0.65387	182.77	123.14			Q8NF50;C939					43902000	60266000	26348000	20949000	23622000	50692000	32478000	11527000	16313000	8928100
Q99704	sp|Q99704|DOK1_HUMAN Docking protein 1 OS=Homo sapiens OX=9606 GN=DOK1 PE=1 SV=1	Docking protein 1	DOK1;C463	SGASGSWDCGLSR	SGASGSWDC(1)GLSR	670.288	2		+		1.57622		1.54046	1	1			1	1	1.0381	79.693	79.693			Q99704;C463					8169300	5740200	2878600	0	3328100	0	0	0	4584900	4560500
O60496	sp|O60496|DOK2_HUMAN Docking protein 2 OS=Homo sapiens OX=9606 GN=DOK2 PE=1 SV=2	Docking protein 2	DOK2;C65	LSDCLR	LSDC(1)LR	382.192	2		+					1	1	1	1	1	1	-0.50468	114.67	66.994			O60496;C65					12307000	10802000	0	0	8049500	18357000	15696000	4667100	9829600	0
Q9UHL4	sp|Q9UHL4|DPP2_HUMAN Dipeptidyl peptidase 2 OS=Homo sapiens OX=9606 GN=DPP7 PE=1 SV=3	Dipeptidyl peptidase 2	DPP7;C246	WEFGTCQPLSDEK	WEFGTC(1)QPLSDEK	798.854	2		+	0.833815	2.24543	1.45497	0.521463	1	1	1	1	1	1	0.78401	196.88	107.06			Q9UHL4;C246					16214000	22416000	7580000	0	8750700	20566000	21739000	6128100	10484000	10754000
Q86TI2	sp|Q86TI2|DPP9_HUMAN Dipeptidyl peptidase 9 OS=Homo sapiens OX=9606 GN=DPP9 PE=1 SV=3	Dipeptidyl peptidase 9	DPP9;C225	RLTFCHQGLSNVLDDPK	RLTFC(1)HQGLSNVLDDPK	667.339	3		+					1	1	1	1	1	1	1.0341	107.75	55.189			Q86TI2;C225					10396000	11085000	0	0	7615500	6738400	0	0	1652900	3809700
Q86TI2	sp|Q86TI2|DPP9_HUMAN Dipeptidyl peptidase 9 OS=Homo sapiens OX=9606 GN=DPP9 PE=1 SV=3	Dipeptidyl peptidase 9	DPP9;C452	TGFCHLYK	TGFC(1)HLYK	513.247	2	+	+	1.32092	2.23982	1.47159	0.633355	1	1	1	1	1	1	1.2053	91.9	50.898			Q86TI2;C452					8271900	9472600	3171800	0	2258800	4079600	6566300	0	2302700	2150800
Q7Z388	sp|Q7Z388|D19L4_HUMAN Probable C-mannosyltransferase DPY19L4 OS=Homo sapiens OX=9606 GN=DPY19L4 PE=1 SV=1	Probable C-mannosyltransferase DPY19L4	DPY19L4;C332	CLQLNVK	C(1)LQLNVK	437.744	2	+	+					1	1	1	1	1	1	0.56358	116	107.55			Q7Z388;C332					20141000	20490000	0	0	8248300	16224000	17553000	0	0	0
Q16555	sp|Q16555|DPYL2_HUMAN Dihydropyrimidinase-related protein 2 OS=Homo sapiens OX=9606 GN=DPYSL2 PE=1 SV=1	Dihydropyrimidinase-related protein 2	DPYSL2;C439	THNSSLEYNIFEGMECR	THNSSLEYNIFEGMEC(1)R	696.303	3		+		1.99527		1.08268	1	1	1	1	1	1	-0.17944	154.51	154.51			Q16555;C439					85238000	46401000	17847000	13942000	42061000	0	91002000	4729900	23979000	49354000
Q8N682	sp|Q8N682|DRAM1_HUMAN DNA damage-regulated autophagy modulator protein 1 OS=Homo sapiens OX=9606 GN=DRAM1 PE=1 SV=1	DNA damage-regulated autophagy modulator protein 1	DRAM1;C3	MLCFLR	MLC(1)FLR	420.217	2	+	+		6.10408		1.93759	1	1	1	1	1	1	-0.14933	130.51	85.176			Q8N682;C3					100160000	82468000	0	1294500	15171000	19345000	23747000	0	0	0
Q9Y295	sp|Q9Y295|DRG1_HUMAN Developmentally-regulated GTP-binding protein 1 OS=Homo sapiens OX=9606 GN=DRG1 PE=1 SV=1	Developmentally-regulated GTP-binding protein 1	DRG1;C243	VYIPCIYVLNK	VYIPC(1)IYVLNK	691.381	2	+	+	2.18608	2.19778	1.57086	1.49844	1	1	1	1	1	1	-0.77641	128.1	121.62			Q9Y295;C243					22484000	10942000	4542200	2573400	11918000	10605000	26977000	1578400	2938200	7801600
P55039	sp|P55039|DRG2_HUMAN Developmentally-regulated GTP-binding protein 2 OS=Homo sapiens OX=9606 GN=DRG2 PE=1 SV=1	Developmentally-regulated GTP-binding protein 2	DRG2;C241	VYMPCLYVYNK	VYMPC(1)LYVYNK	725.349	2	+	+	1.60127	1.78615	1.76118	1.02454	1	1	1	1	1	1	-1.4485	100.15	81.296			P55039;C241					13179000	7038300	3175300	2455800	5190000	8030300	13756000	2231100	2069400	4445700
P55039	sp|P55039|DRG2_HUMAN Developmentally-regulated GTP-binding protein 2 OS=Homo sapiens OX=9606 GN=DRG2 PE=1 SV=1	Developmentally-regulated GTP-binding protein 2	DRG2;C270	KPNSVVISCGMK	KPNSVVISC(1)GMK	440.565	3	+	+					1	1	1	1	1	1	-0.93557	63.091	46.069	+		P55039;C270		+			5866000	8437200	0	0	5199700	11545000	7547400	0	0	0
Q96G46	sp|Q96G46|DUS3L_HUMAN tRNA-dihydrouridine(47) synthase [NAD(P)(+)]-like OS=Homo sapiens OX=9606 GN=DUS3L PE=1 SV=2	tRNA-dihydrouridine(47) synthase [NAD(P)(+)]-like	DUS3L;C171	CPYGVTCR	C(1)PYGVTCR	540.734	2	+	+	1.55093	2.09271	1.86691	0.60141	0.999986		0.999866	0.999979	0.999986	0.999983	-1.5231	50.703	50.703			Q96G46;C171					6886800	5643300	2947300	0	0	7346800	5692300	0	2437600	0
Q14204	sp|Q14204|DYHC1_HUMAN Cytoplasmic dynein 1 heavy chain 1 OS=Homo sapiens OX=9606 GN=DYNC1H1 PE=1 SV=5	Cytoplasmic dynein 1 heavy chain 1	DYNC1H1;C3147	EAIVNSCVFVHQTLHQANAR	EAIVNSC(1)VFVHQTLHQANAR	574.291922;765.386804	4;3		+		3.37652		1.49797	1	1	0	1	1	1	0.016649	191.99	105.38			Q14204;C3147	+				27860000	26528000	3015200	2272500	29333000	3316600	59492000	0	0	8235600
Q14204	sp|Q14204|DYHC1_HUMAN Cytoplasmic dynein 1 heavy chain 1 OS=Homo sapiens OX=9606 GN=DYNC1H1 PE=1 SV=5	Cytoplasmic dynein 1 heavy chain 1	DYNC1H1;C4121	LHSLQPHACFR	LHSLQPHAC(1)FR	455.9	3	+	+		2.88581		0.60517	1	1	1	1	1	1	1.2738	96.015	66.595			Q14204;C4121			+		16938000	20973000	0	6455500	6144600	23213000	18839000	0	0	0
Q13409	sp|Q13409|DC1I2_HUMAN Cytoplasmic dynein 1 intermediate chain 2 OS=Homo sapiens OX=9606 GN=DYNC1I2 PE=1 SV=3	Cytoplasmic dynein 1 intermediate chain 2	DYNC1I2;C408	ICSWSLDMLSHPQDSMELVHK	IC(1)SWSLDMLSHPQDSMELVHK	629.046	4	+	+		4.47855		1.06698	1	1		1	1	1	-1.582	163.85	163.85			Q13409;C408					50536000	25853000	0	1765800	31209000	0	85283000	0	0	0
O43237;Q9Y6G9	sp|O43237|DC1L2_HUMAN Cytoplasmic dynein 1 light intermediate chain 2 OS=Homo sapiens OX=9606 GN=DYNC1LI2 PE=1 SV=1;sp|Q9Y6G9|DC1L1_HUMAN Cytoplasmic dynein 1 light intermediate chain 1 OS=Homo sapiens OX=9606 GN=DYNC1LI1 PE=1 SV=3	Cytoplasmic dynein 1 light intermediate chain 2;Cytoplasmic dynein 1 light intermediate chain 1	DYNC1LI2;DYNC1LI1;C104	CNVWILDGDLYHK	C(1)NVWILDGDLYHK	544.933	3		+		1.59137		1.24613	1	1	1	1	1	1	0.23349	129.34	59.227			O43237;C104					23413000	15429000	7040400	5650600	4962400	10895000	25791000	0	5297700	12616000
P63167;Q96FJ2	sp|P63167|DYL1_HUMAN Dynein light chain 1, cytoplasmic OS=Homo sapiens OX=9606 GN=DYNLL1 PE=1 SV=1;sp|Q96FJ2|DYL2_HUMAN Dynein light chain 2, cytoplasmic OS=Homo sapiens OX=9606 GN=DYNLL2 PE=1 SV=1	Dynein light chain 1, cytoplasmic;Dynein light chain 2, cytoplasmic	DYNLL1;DYNLL2;C56	YNPTWHCIVGR	YNPTWHC(1)IVGR	468.228	3		+		1.63132		0.906621	1	1	1	1	1	1	-0.029587	123.79	61.958			P63167;C56					28343000	21198000	7319800	8552400	7866100	23715000	29677000	6026500	8646700	14685000
P63172	sp|P63172|DYLT1_HUMAN Dynein light chain Tctex-type 1 OS=Homo sapiens OX=9606 GN=DYNLT1 PE=1 SV=1	Dynein light chain Tctex-type 1	DYNLT1;C67	YIVTCVIMQK	YIVTC(1)VIMQK	627.833	2		+		2.15898		1.14666	1	1	1	0	1	1	-0.61356	70.919	61.962			P63172;C67					9672600	7477800	0	1981500	3810100	4515000	3917200	995020	1500700	0
O00559	sp|O00559|RCAS1_HUMAN Receptor-binding cancer antigen expressed on SiSo cells OS=Homo sapiens OX=9606 GN=EBAG9 PE=1 SV=1	Receptor-binding cancer antigen expressed on SiSo cells	EBAG9;C12	FCTCLATVFSFLK	FC(1)TC(1)LATVFSFLK	797.394	2		+					1			1	1	1	-1.1664	119.03	119.03	+		O00559;C12					1976800	9174700	0	0	0	0	18429000	0	0	0
O00559	sp|O00559|RCAS1_HUMAN Receptor-binding cancer antigen expressed on SiSo cells OS=Homo sapiens OX=9606 GN=EBAG9 PE=1 SV=1	Receptor-binding cancer antigen expressed on SiSo cells	EBAG9;C14	FCTCLATVFSFLK	FC(1)TC(1)LATVFSFLK	797.394	2		+					1			1	1	1	-1.1664	119.03	119.03	+		O00559;C14					1976800	9174700	0	0	0	0	15328000	0	0	0
Q5VYK3	sp|Q5VYK3|ECM29_HUMAN Proteasome adapter and scaffold protein ECM29 OS=Homo sapiens OX=9606 GN=ECPAS PE=1 SV=2	Proteasome-associated protein ECM29 homolog	ECM29;C1257	TIAALLPCLLDK	TIAALLPC(1)LLDK	664.386	2		+		3.11213		0.615441	1		1	1	1	1	0.4005	116.23	101.11			Q5VYK3;C1257					21659000	6627500	0	1817800	0	4053200	17427000	0	2852700	5311900
Q5VYK3	sp|Q5VYK3|ECM29_HUMAN Proteasome adapter and scaffold protein ECM29 OS=Homo sapiens OX=9606 GN=ECPAS PE=1 SV=2	Proteasome-associated protein ECM29 homolog	ECM29;C1364	LCELIR	LC(1)ELIR	402.226	2		+		1.60002		3.81232	1	1	1	1	1	1	4.2113	94.669	65.263			Q5VYK3;C1364					5691900	6647100	1878100	2192100	3352900	7707300	7278200	1873300	0	0
Q5VYK3	sp|Q5VYK3|ECM29_HUMAN Proteasome adapter and scaffold protein ECM29 OS=Homo sapiens OX=9606 GN=ECPAS PE=1 SV=2	Proteasome-associated protein ECM29 homolog	ECM29;C1420	SCAFAMGHLVR	SC(1)AFAMGHLVR	416.871	3		+		1.76176		2.72365	1	1	1	1	1	1	-1.4968	85.958	54.259			Q5VYK3;C1420					44398000	48475000	13140000	14243000	19599000	35019000	35588000	0	7993900	15625000
Q5VYK3	sp|Q5VYK3|ECM29_HUMAN Proteasome adapter and scaffold protein ECM29 OS=Homo sapiens OX=9606 GN=ECPAS PE=1 SV=2	Proteasome-associated protein ECM29 homolog	ECM29;C1459	TSCALTIHAIGR	TSC(1)ALTIHAIGR	433.899	3		+		2.74994		0.474324	1	1	1	1	1	1	0.27501	86.911	66.267			Q5VYK3;C1459					25265000	24614000	0	11093000	11617000	18246000	23296000	5860300	0	11758000
Q5VYK3	sp|Q5VYK3|ECM29_HUMAN Proteasome adapter and scaffold protein ECM29 OS=Homo sapiens OX=9606 GN=ECPAS PE=1 SV=2	Proteasome-associated protein ECM29 homolog	ECM29;C1638	IVAISCAADILK	IVAISC(1)AADILK	637.363	2		+		1.52687		1.83669	1	1	1	1	1	1	-1.2739	84.17	63.283			Q5VYK3;C1638					15806000	14288000	5353900	5079900	8286200	7872600	9571100	0	3318100	4466700
Q6P2E9	sp|Q6P2E9|EDC4_HUMAN Enhancer of mRNA-decapping protein 4 OS=Homo sapiens OX=9606 GN=EDC4 PE=1 SV=1	Enhancer of mRNA-decapping protein 4	EDC4;C299	GHSTCLSEGALSPDGTVLATASHDGYVK	GHSTC(1)LSEGALSPDGTVLATASHDGYVK	708.338	4		+		2.8866		0.708206	1	1	0	1	1	1	-0.021769	99.614	87.196			Q6P2E9;C299			+		15973000	7411700	0	1892200	7736900	4382000	13679000	0	3589400	10495000
Q6P2E9	sp|Q6P2E9|EDC4_HUMAN Enhancer of mRNA-decapping protein 4 OS=Homo sapiens OX=9606 GN=EDC4 PE=1 SV=1	Enhancer of mRNA-decapping protein 4	EDC4;C510	LFCVHTK	LFC(1)VHTK	452.739	2		+		1.50031		0.810849	1			0	1	1	1.2754	50.127	44.767			Q6P2E9;C510					3873100	6425100	1771300	0	0	0	5699700	0	0	0
Q6P2E9	sp|Q6P2E9|EDC4_HUMAN Enhancer of mRNA-decapping protein 4 OS=Homo sapiens OX=9606 GN=EDC4 PE=1 SV=1	Enhancer of mRNA-decapping protein 4	EDC4;C54	LDRPAGGPSAESPRPSSAYNGDLNGLLVPDPLCSGDSTSANK	LDRPAGGPSAESPRPSSAYNGDLNGLLVPDPLC(1)SGDSTSANK	1060.76	4		+					1	1		1	1	1	-1.031	137.66	45.152			Q6P2E9;C54					37056000	11448000	0	0	13642000	0	68039000	0	6315200	19943000
O75530	sp|O75530|EED_HUMAN Polycomb protein EED OS=Homo sapiens OX=9606 GN=EED PE=1 SV=2	Polycomb protein EED	EED;C254	IMSCGMDHSLK	IMSC(1)GMDHSLK	426.859	3		+					1		1	1	1	1	-0.30819	82.171	59.57			O75530;C254					9310900	7739100	0	0	0	11453000	8017700	0	0	5089400
P68104	sp|P68104|EF1A1_HUMAN Elongation factor 1-alpha 1 OS=Homo sapiens OX=9606 GN=EEF1A1 PE=1 SV=1	Elongation factor 1-alpha 1	EEF1A1;C363	NDPPMEAAGFTAQVIILNHPGQISAGYAPVLDCHTAHIACK	NDPPMEAAGFTAQVIILNHPGQISAGYAPVLDC(0.989)HTAHIAC(0.011)K	891.436	5		+		4.45481		2.70233	0.989467		0	0.932259	0.970406	0.989467	-0.1874	240.4	240.4			P68104;C363					31953000	230430000	0	10407000	0	5983700	117790000	0	26410000	0
P68104;Q5VTE0	sp|P68104|EF1A1_HUMAN Elongation factor 1-alpha 1 OS=Homo sapiens OX=9606 GN=EEF1A1 PE=1 SV=1;sp|Q5VTE0|EF1A3_HUMAN Putative elongation factor 1-alpha-like 3 OS=Homo sapiens OX=9606 GN=EEF1A1P5 PE=5 SV=1	Elongation factor 1-alpha 1;Putative elongation factor 1-alpha-like 3	EEF1A1;EEF1A1P5;C411	SGDAAIVDMVPGKPMCVESFSDYPPLGR	SGDAAIVDMVPGKPMC(1)VESFSDYPPLGR	749.605414;1009.8014	4;3		+		3.36743		0.585009	1	1	1	1	1	1	0.97892	211.3	87.952	+		P68104;C411					1037200000	332850000	36600000	88560000	306170000	13384000	1224100000	1103900	94688000	320490000
P26641	sp|P26641|EF1G_HUMAN Elongation factor 1-gamma OS=Homo sapiens OX=9606 GN=EEF1G PE=1 SV=3	Elongation factor 1-gamma	EEF1G;C194	WFLTCINQPQFR	WFLTC(1)INQPQFR	805.401	2		+		5.05238		1.18071	1	1	1	1	1	1	0.71913	269.39	220.72	+		P26641;C194		+		+	292380000	83176000	6121800	3607700	100230000	42017000	316540000	2071000	14323000	41777000
P13639	sp|P13639|EF2_HUMAN Elongation factor 2 OS=Homo sapiens OX=9606 GN=EEF2 PE=1 SV=4	Elongation factor 2	EEF2;C290	TFCQLILDPIFK	TFC(1)QLILDPIFK	747.905	2		+		3.71052		1.27488	1	1	1	1	1	1	0.90306	185.77	85.256	+		P13639;C290		+		+	380180000	173070000	23422000	16392000	237340000	27397000	742020000	3405700	47224000	62435000
P13639	sp|P13639|EF2_HUMAN Elongation factor 2 OS=Homo sapiens OX=9606 GN=EEF2 PE=1 SV=4	Elongation factor 2	EEF2;C651	IWCFGPDGTGPNILTDITK	IWC(1)FGPDGTGPNILTDITK	1053.02	2		+		4.96206		0.980617	1	1	1	1	1	1	0.4641	254.45	134.21			P13639;C651					268310000	97444000	4867800	5528400	77534000	7772800	247850000	0	21262000	32767000
P57772	sp|P57772|SELB_HUMAN Selenocysteine-specific elongation factor OS=Homo sapiens OX=9606 GN=EEFSEC PE=1 SV=4	Selenocysteine-specific elongation factor	EEFSEC;C289	LGICVTQFDPK	LGIC(1)VTQFDPK	639.332	2		+					1	1	1	1	1	1	0.34345	65.224	65.224			P57772;C289					8987900	4877700	0	0	3005700	5404400	0	1460300	0	2987400
Q96C19	sp|Q96C19|EFHD2_HUMAN EF-hand domain-containing protein D2 OS=Homo sapiens OX=9606 GN=EFHD2 PE=1 SV=1	EF-hand domain-containing protein D2	EFHD2;C53	RLQMEGEGGGETPEQPGLNGAAAAAAGAPDEAAEALGSADCELSAK	RLQMEGEGGGETPEQPGLNGAAAAAAGAPDEAAEALGSADC(1)ELSAK	1107.01	4		+		2.59352		1.44137	1	1			1	1	-0.91664	127.39	127.39			Q96C19;C53					13997000	15975000	0	2931900	15216000	0	0	0	5747100	4293100
Q14156	sp|Q14156|EFR3A_HUMAN Protein EFR3 homolog A OS=Homo sapiens OX=9606 GN=EFR3A PE=1 SV=2	Protein EFR3 homolog A	EFR3A;C6	VCCCCSALRPR	VC(1)C(1)C(1)C(1)SALRPR	480.211	3	+	+					1	1	1	1	1	1	-1.4234	155.15	109.42	+		Q14156;C6				+	111080000	105070000	0	0	0	19764000	54627000	0	0	0
Q14156	sp|Q14156|EFR3A_HUMAN Protein EFR3 homolog A OS=Homo sapiens OX=9606 GN=EFR3A PE=1 SV=2	Protein EFR3 homolog A	EFR3A;C7	VCCCCSALRPR	VC(1)C(1)C(1)C(1)SALRPR	480.211	3	+	+					1	1	1	1	1	1	-1.4234	155.15	109.42	+		Q14156;C7				+	107070000	71079000	0	0	0	9304800	41685000	0	0	0
Q14156	sp|Q14156|EFR3A_HUMAN Protein EFR3 homolog A OS=Homo sapiens OX=9606 GN=EFR3A PE=1 SV=2	Protein EFR3 homolog A	EFR3A;C8	VCCCCSALRPR	VC(1)C(1)C(1)C(1)SALRPR	480.211	3	+	+					1	1	1	1	1	1	-1.4234	155.15	109.42	+		Q14156;C8				+	233720000	304630000	0	0	26744000	86554000	152510000	0	0	0
Q14156	sp|Q14156|EFR3A_HUMAN Protein EFR3 homolog A OS=Homo sapiens OX=9606 GN=EFR3A PE=1 SV=2	Protein EFR3 homolog A	EFR3A;C9	VCCCCSALRPR	VC(1)C(1)C(1)C(1)SALRPR	480.211	3	+	+					1	1	1	1	1	1	-1.4234	155.15	109.42	+		Q14156;C9				+	157090000	142310000	0	0	0	28825000	95477000	0	0	0
Q15029	sp|Q15029|U5S1_HUMAN 116 kDa U5 small nuclear ribonucleoprotein component OS=Homo sapiens OX=9606 GN=EFTUD2 PE=1 SV=1	116 kDa U5 small nuclear ribonucleoprotein component	EFTUD2;C166	RYDQDLCYTDILFTEQER	RYDQDLC(1)YTDILFTEQER	789.03	3		+		1.81388		1.5262	1	1		1	1	1	0.42258	168.08	75.97			Q15029;C166					15983000	7517000	4286200	2267600	4124700	0	27509000	0	3277300	13713000
Q9GZT9	sp|Q9GZT9|EGLN1_HUMAN Egl nine homolog 1 OS=Homo sapiens OX=9606 GN=EGLN1 PE=1 SV=1	Egl nine homolog 1	EGLN1;C201	LALEYIVPCMNK	LALEYIVPC(1)MNK	725.875	2	+	+	1.59136	1.60167	2.82896	0.963698	1	1	1	1	1	1	-0.68277	128.28	77.677			Q9GZT9;C201					5243800	3665300	2092400	0	2877500	6583700	10953000	0	2323000	3709700
P19525	sp|P19525|E2AK2_HUMAN Interferon-induced, double-stranded RNA-activated protein kinase OS=Homo sapiens OX=9606 GN=EIF2AK2 PE=1 SV=2	Interferon-induced, double-stranded RNA-activated protein kinase	EIF2AK2;C121	RLTVNYEQCASGVHGPEGFHYK	RLTVNYEQC(1)ASGVHGPEGFHYK	638.055	4		+					1			1	1	1	0.4009	77.847	70.352			P19525;C121					23847000	7723200	0	0	0	0	10961000	0	0	7275300
Q9UI10	sp|Q9UI10|EI2BD_HUMAN Translation initiation factor eIF2B subunit delta OS=Homo sapiens OX=9606 GN=EIF2B4 PE=1 SV=2	Translation initiation factor eIF-2B subunit delta	EIF2B4;C437	AHNVPVLVCCETYK	AHNVPVLVC(0.882)C(0.118)ETYK	586.616	3		+					0.881826		0.701336	0.805242	0.881826	0.840215	0.82898	90.412	66.533			Q9UI10;C437					5785500	7149500	0	0	0	7276300	7672000	0	0	0
Q13144	sp|Q13144|EI2BE_HUMAN Translation initiation factor eIF2B subunit epsilon OS=Homo sapiens OX=9606 GN=EIF2B5 PE=1 SV=3	Translation initiation factor eIF-2B subunit epsilon	EIF2B5;C112	WCRPTSLNVVR	WC(1)RPTSLNVVR	463.247	3		+		2.31565		1.25167	1		1	1	1	1	1.1173	110.08	42.083			Q13144;C112					33511000	30726000	7755400	5357100	0	39415000	28598000	5903400	8198200	0
Q13144	sp|Q13144|EI2BE_HUMAN Translation initiation factor eIF2B subunit epsilon OS=Homo sapiens OX=9606 GN=EIF2B5 PE=1 SV=3	Translation initiation factor eIF-2B subunit epsilon	EIF2B5;C414	VAAGAQIHQSLLCDNAEVK	VAAGAQIHQSLLC(1)DNAEVK	675.346	3		+					1	1	1	1	1	1	-0.42021	109.71	75.239			Q13144;C414					14706000	10649000	0	0	11769000	11473000	19608000	5339800	0	12229000
Q13144	sp|Q13144|EI2BE_HUMAN Translation initiation factor eIF2B subunit epsilon OS=Homo sapiens OX=9606 GN=EIF2B5 PE=1 SV=3	Translation initiation factor eIF-2B subunit epsilon	EIF2B5;C618	YCALLLPLLK	YC(1)ALLLPLLK	602.362	2	+	+	2.73178	3.11268	1.80406	1.12096	1	1	1	1	1	1	-0.25491	103.91	74.127			Q13144;C618	+				44355000	22566000	3962800	3375800	22811000	20453000	46334000	2124500	3896000	8910100
P20042	sp|P20042|IF2B_HUMAN Eukaryotic translation initiation factor 2 subunit 2 OS=Homo sapiens OX=9606 GN=EIF2S2 PE=1 SV=2	Eukaryotic translation initiation factor 2 subunit 2	EIF2S2;C302	LYFLQCETCHSR	LYFLQC(0.999)ETC(0.001)HSR	561.254	3	+	+	1.68591	2.31627	1.40826	1.55359	0.998666	0.998666	0.987755	0.996868	0.997241	0.994889	-0.22987	116.24	108.56			P20042;C302					29882000	25332000	6438400	4739900	17386000	10502000	32039000	3357900	4090600	12787000
P20042	sp|P20042|IF2B_HUMAN Eukaryotic translation initiation factor 2 subunit 2 OS=Homo sapiens OX=9606 GN=EIF2S2 PE=1 SV=2	Eukaryotic translation initiation factor 2 subunit 2	EIF2S2;C305	LYFLQCETCHSR	LYFLQC(0.003)ETC(0.997)HSR	561.254	3		+		2.21321		1.26179	0.996868	0.937139	0.978233	0.973942	0.996868	0.985747	-0.1193	102.62	102.62			P20042;C305					59301000	42867000	14596000	8099600	23830000	24876000	63252000	7199500	17554000	30418000
P20042	sp|P20042|IF2B_HUMAN Eukaryotic translation initiation factor 2 subunit 2 OS=Homo sapiens OX=9606 GN=EIF2S2 PE=1 SV=2	Eukaryotic translation initiation factor 2 subunit 2	EIF2S2;C309	CSVASIK	C(1)SVASIK	382.702	2		+		2.56775		0.446649	1	1	1	1	1	1	-0.25081	116.3	101.69			P20042;C309					29304000	33106000	15148000	0	15232000	29481000	26148000	10894000	13542000	13784000
P41091;Q2VIR3	sp|P41091|IF2G_HUMAN Eukaryotic translation initiation factor 2 subunit 3 OS=Homo sapiens OX=9606 GN=EIF2S3 PE=1 SV=3;sp|Q2VIR3|IF2GL_HUMAN Eukaryotic translation initiation factor 2 subunit 3B OS=Homo sapiens OX=9606 GN=EIF2S3B PE=2 SV=2	Eukaryotic translation initiation factor 2 subunit 3;Putative eukaryotic translation initiation factor 2 subunit 3-like protein	EIF2S3;EIF2S3L;C236	YNIEVVCEYIVK	YNIEVVC(1)EYIVK	764.889	2		+					1			1	1	1	-0.34886	90.05	87.298			P41091;C236	+				8989400	8364100	0	0	0	0	15271000	0	0	0
O75533	sp|O75533|SF3B1_HUMAN Splicing factor 3B subunit 1 OS=Homo sapiens OX=9606 GN=SF3B1 PE=1 SV=3	Splicing factor 3B subunit 1	SF3B1;C795	QCCGTDGVEANYIK	QC(0.999)C(0.001)GTDGVEANYIK	841.861	2	+		1.08123	2.24321	1.7196	0.461986	0.999178	0.990434	0.999178	0.998416	0.996875	0.999086	-1.0769	124.1	124.1			O75533;C795					8435700	9543200	4545900	0	4450900	9153400	7158800	2539700	4266800	0
Q14152	sp|Q14152|EIF3A_HUMAN Eukaryotic translation initiation factor 3 subunit A OS=Homo sapiens OX=9606 GN=EIF3A PE=1 SV=1	Eukaryotic translation initiation factor 3 subunit A	EIF3A;C185	FCLQYTR	FC(1)LQYTR	494.239	2		+		1.58518		0.992614	1	1	1	1	1	1	0.77666	124.89	114.19			Q14152;C185			+		32129000	31402000	8970400	12493000	20981000	36379000	32010000	7716500	10608000	0
P55884	sp|P55884|EIF3B_HUMAN Eukaryotic translation initiation factor 3 subunit B OS=Homo sapiens OX=9606 GN=EIF3B PE=1 SV=3	Eukaryotic translation initiation factor 3 subunit B	EIF3B;C384	FSHQGVQLIDFSPCER	FSHQGVQLIDFSPC(1)ER	640.64	3	+	+	1.4386	3.54568	1.26805	0.882872	1	1	1	1	1	1	0.84245	103.13	85.563			P55884;C384					42509000	23236000	0	3322900	15349000	23060000	36540000	3536200	9808200	18724000
P55884	sp|P55884|EIF3B_HUMAN Eukaryotic translation initiation factor 3 subunit B OS=Homo sapiens OX=9606 GN=EIF3B PE=1 SV=3	Eukaryotic translation initiation factor 3 subunit B	EIF3B;C420	RGFHCESSAHWPIFK	RGFHC(1)ESSAHWPIFK	465.476	4	+	+	2.41998	3.75425	1.12585	0.836912	1	1	1	1	1	1	0.35767	150.21	89.507			P55884;C420					35277000	30679000	0	4166100	15505000	27737000	48539000	3385300	0	19282000
Q99613;B5ME19	sp|Q99613|EIF3C_HUMAN Eukaryotic translation initiation factor 3 subunit C OS=Homo sapiens OX=9606 GN=EIF3C PE=1 SV=1;sp|B5ME19|EIFCL_HUMAN Eukaryotic translation initiation factor 3 subunit C-like protein OS=Homo sapiens OX=9606 GN=EIF3CL PE=1 SV=1	Eukaryotic translation initiation factor 3 subunit C;Eukaryotic translation initiation factor 3 subunit C-like protein	EIF3C;EIF3CL;C443	GCILTLVERMDEEFTK	GC(1)ILTLVERMDEEFTK	647.653	3	+	+	1.53719	2.11801	2.35826	1.66679	1	1	1	1	1	1	-0.78879	172.14	43.798			Q99613;C443					30097000	31669000	7286500	6941800	13808000	27907000	30889000	4259900	9412500	12143000
O15371	sp|O15371|EIF3D_HUMAN Eukaryotic translation initiation factor 3 subunit D OS=Homo sapiens OX=9606 GN=EIF3D PE=1 SV=1	Eukaryotic translation initiation factor 3 subunit D	EIF3D;C437	WTCCALLAGSEYLK	WTC(0.996)C(0.004)ALLAGSEYLK	870.41	2	+	+					0.995649	0.895234		0.83583	0.995649	0.899156	-0.96691	79.82	79.82			O15371;C437					11753000	4141800	0	0	5828400	0	15970000	0	0	0
Q7L2H7	sp|Q7L2H7|EIF3M_HUMAN Eukaryotic translation initiation factor 3 subunit M OS=Homo sapiens OX=9606 GN=EIF3M PE=1 SV=1	Eukaryotic translation initiation factor 3 subunit M	EIF3M;C134	VAASCGAIQYIPTELDQVRK	VAASC(1)GAIQYIPTELDQVRK	740.388	3		+		2.52579		1.41048	1	1	1	1	1	1	-0.049407	140.2	128.74			Q7L2H7;C134					106330000	38601000	16590000	7459900	43337000	26102000	70847000	0	11882000	30490000
P60842	sp|P60842|IF4A1_HUMAN Eukaryotic initiation factor 4A-I OS=Homo sapiens OX=9606 GN=EIF4A1 PE=1 SV=1	Eukaryotic initiation factor 4A-I	EIF4A1;C131	VVMALGDYMGASCHACIGGTNVR	VVMALGDYMGASC(1)HACIGGTNVR	836.381	3		+					0.999833	0.999833		0.994364	0.996818	0.999813	-0.28338	159.78	159.78			P60842;C131					15323000	23842000	0	0	21069000	0	53257000	0	0	13522000
Q04637	sp|Q04637|IF4G1_HUMAN Eukaryotic translation initiation factor 4 gamma 1 OS=Homo sapiens OX=9606 GN=EIF4G1 PE=1 SV=4	Eukaryotic translation initiation factor 4 gamma 1	EIF4G1;C819	AISEPNFSVAYANMCR	AISEPNFSVAYANMC(1)R	915.419	2	+	+	2.0356	2.36356	1.61828	1.96085	1	1	1	1	1	1	0.17142	136.96	125.22			Q04637;C819					23821000	15660000	4760900	2958400	7927600	10929000	14146000	0	2421700	5278700
P78344	sp|P78344|IF4G2_HUMAN Eukaryotic translation initiation factor 4 gamma 2 OS=Homo sapiens OX=9606 GN=EIF4G2 PE=1 SV=1	Eukaryotic translation initiation factor 4 gamma 2	EIF4G2;C97	LCLELLNVGVESK	LC(1)LELLNVGVESK	737.403	2		+		1.60223		0.764064	1	1	1	1	1	1	-0.38286	164.65	91.855	+		P78344;C97		+			14482000	6325600	3505900	2834600	5504800	2588300	14860000	790830	2761300	4969100
O60841	sp|O60841|IF2P_HUMAN Eukaryotic translation initiation factor 5B OS=Homo sapiens OX=9606 GN=EIF5B PE=1 SV=4	Eukaryotic translation initiation factor 5B	EIF5B;C635	LRAPIICVLGHVDTGK	LRAPIIC(1)VLGHVDTGK	583.666	3		+		2.90042		1.0702	1	1		1	1	1	0.54341	142.54	117			O60841;C635					25526000	12011000	2609100	0	12018000	0	24371000	0	2459200	7913300
O60841	sp|O60841|IF2P_HUMAN Eukaryotic translation initiation factor 5B OS=Homo sapiens OX=9606 GN=EIF5B PE=1 SV=4	Eukaryotic translation initiation factor 5B	EIF5B;C749	KCPFIVALNK	KC(1)PFIVALNK	397.23	3	+	+	1.40287	1.67654	2.65876	2.14852	1	1	1	1	1	1	-0.66928	237.39	48.091			O60841;C749	+				82924000	68214000	25607000	21618000	39566000	70398000	70027000	13691000	27335000	28189000
P56537	sp|P56537|IF6_HUMAN Eukaryotic translation initiation factor 6 OS=Homo sapiens OX=9606 GN=EIF6 PE=1 SV=1	Eukaryotic translation initiation factor 6	EIF6;C152	QTVADQVLVGSYCVFSNQGGLVHPK	QTVADQVLVGSYC(1)VFSNQGGLVHPK	901.79	3	+	+	3.53797		1.2737		1	1		1	1	1	0.15094	306.2	81.922			P56537;C152					37130000	19817000	0	0	25959000	0	71627000	0	0	4975700
Q9BW60	sp|Q9BW60|ELOV1_HUMAN Very long chain fatty acid elongase 1 OS=Homo sapiens OX=9606 GN=ELOVL1 PE=1 SV=1	Elongation of very long chain fatty acids protein 1	ELOVL1;C93	CDPVDYSNSPEALR	C(1)DPVDYSNSPEALR	811.859	2	+	+	2.31292	3.14265	2.52498	3.69573	1	1	1	1	1	1	-0.48378	199.7	110.66			Q9BW60;C93					41511000	37617000	4703600	4256500	11314000	23242000	22806000	2708800	4193100	4303800
Q9NYP7	sp|Q9NYP7|ELOV5_HUMAN Very long chain fatty acid elongase 5 OS=Homo sapiens OX=9606 GN=ELOVL5 PE=1 SV=1	Elongation of very long chain fatty acids protein 5	ELOVL5;C61	QPFSCR	QPFSC(1)R	397.684	2		+					1		1	1	1	1	-0.053874	118.01	97.596			Q9NYP7;C61					108450000	93182000	0	0	0	0	124730000	0	0	0
O95834	sp|O95834|EMAL2_HUMAN Echinoderm microtubule-associated protein-like 2 OS=Homo sapiens OX=9606 GN=EML2 PE=1 SV=1	Echinoderm microtubule-associated protein-like 2	EML2;C110	CLAIHPDMVTIATGQVAGTTK	C(1)LAIHPDMVTIATGQVAGTTK	728.71	3		+		1.88735		0.725587	1			1	1	1	0.29125	138.07	72.421			O95834;C110					12798000	10557000	5151500	0	0	0	16755000	0	0	8640900
O95834	sp|O95834|EMAL2_HUMAN Echinoderm microtubule-associated protein-like 2 OS=Homo sapiens OX=9606 GN=EML2 PE=1 SV=1	Echinoderm microtubule-associated protein-like 2	EML2;C604	VHLFSYPCCQPR	VHLFSYPC(0.916)C(0.084)QPR	544.587	3	+	+	2.13843	2.11252	1.54603	0.856312	0.915976	0.851403	0.915976	0.864705	0.893421	0.897936	0.50065	107.83	107.83			O95834;C604					32638000	27108000	10450000	4527300	12557000	19095000	25793000	0	6189600	6737300
P06733;P13929;P09104	sp|P06733|ENOA_HUMAN Alpha-enolase OS=Homo sapiens OX=9606 GN=ENO1 PE=1 SV=2;sp|P13929|ENOB_HUMAN Beta-enolase OS=Homo sapiens OX=9606 GN=ENO3 PE=1 SV=5;sp|P09104|ENOG_HUMAN Gamma-enolase OS=Homo sapiens OX=9606 GN=ENO2 PE=1 SV=3	Alpha-enolase;Beta-enolase;Gamma-enolase	ENO1;ENO3;ENO2;C119	FGANAILGVSLAVCK	FGANAILGVSLAVC(1)K	760.419	2		+		1.90857		1.44417	1		0	1	1	1	-0.48118	113.22	113.22	+		P06733;C119				+	4819600	9782800	0	2417900	0	2429300	18311000	0	3604500	8148400
P06733;P13929;P09104	sp|P06733|ENOA_HUMAN Alpha-enolase OS=Homo sapiens OX=9606 GN=ENO1 PE=1 SV=2;sp|P13929|ENOB_HUMAN Beta-enolase OS=Homo sapiens OX=9606 GN=ENO3 PE=1 SV=5;sp|P09104|ENOG_HUMAN Gamma-enolase OS=Homo sapiens OX=9606 GN=ENO2 PE=1 SV=3	Alpha-enolase;Beta-enolase;Gamma-enolase	ENO1;ENO3;ENO2;C389	SGETEDTFIADLVVGLCTGQIK	SGETEDTFIADLVVGLC(1)TGQIK	1177.08	2		+					1	1		0	1	1	0.52449	154.55	64.394	+		P06733;C389					8200800	63362000	0	0	0	0	81184000	0	10924000	12954000
Q9UHY7	sp|Q9UHY7|ENOPH_HUMAN Enolase-phosphatase E1 OS=Homo sapiens OX=9606 GN=ENOPH1 PE=1 SV=1	Enolase-phosphatase E1	ENOPH1;C202	IADSIGCSTNNILFLTDVTR	IADSIGC(1)STNNILFLTDVTR	737.375571;1105.55972	3;2		+					1	1		1	1	1	0.72438	157.68	145.29			Q9UHY7;C202					7381400	2904800	0	0	5141700	0	14897000	0	1848300	5857600
O43491	sp|O43491|E41L2_HUMAN Band 4.1-like protein 2 OS=Homo sapiens OX=9606 GN=EPB41L2 PE=1 SV=1	Band 4.1-like protein 2	EPB41L2;C424	LGVCANGLLIYK	LGVC(1)ANGLLIYK	660.871	2		+		2.39802		2.68976	1	1		1	1	1	-0.29182	109.11	78.516			O43491;C424					9846600	6292900	1858200	1200300	8237700	0	19168000	0	0	4967900
O43491	sp|O43491|E41L2_HUMAN Band 4.1-like protein 2 OS=Homo sapiens OX=9606 GN=EPB41L2 PE=1 SV=1	Band 4.1-like protein 2	EPB41L2;C488	VCVEHHTFYR	VC(1)VEHHTFYR	449.88	3		+		3.24706		0.41228	1	1	1	0	1	1	-1.4056	136.63	136.63			O43491;C488					30156000	46766000	15207000	0	8552100	24541000	24430000	4025600	12742000	0
Q9Y2J2;P11171	sp|Q9Y2J2|E41L3_HUMAN Band 4.1-like protein 3 OS=Homo sapiens OX=9606 GN=EPB41L3 PE=1 SV=2;sp|P11171|EPB41_HUMAN Protein 4.1 OS=Homo sapiens OX=9606 GN=EPB41 PE=1 SV=4	Band 4.1-like protein 3;Band 4.1-like protein 3, N-terminally processed;Protein 4.1	EPB41L3;EPB41;C380	VCVEHHTFFR	VC(1)VEHHTFFR	444.549	3		+		2.90137		0.628443	1	1	1	1	1	1	0.16344	123.63	40.589			Q9Y2J2;C380					16682000	20837000	0	6077800	8751000	11905000	14015000	3494400	7340800	0
P07814	sp|P07814|SYEP_HUMAN Bifunctional glutamate/proline--tRNA ligase OS=Homo sapiens OX=9606 GN=EPRS1 PE=1 SV=5	Bifunctional glutamate/proline--tRNA ligase;Glutamate--tRNA ligase;Proline--tRNA ligase	EPRS;C1076	LGVENCYFPMFVSQSALEK	LGVENC(1)YFPMFVSQSALEK	740.355	3		+		3.58086		1.22651	1	1	1	1	1	1	0.016307	122.19	109.63			P07814;C1076			+		69306000	28234000	4592200	0	27433000	3677600	78542000	0	7391100	20611000
P07814	sp|P07814|SYEP_HUMAN Bifunctional glutamate/proline--tRNA ligase OS=Homo sapiens OX=9606 GN=EPRS1 PE=1 SV=5	Bifunctional glutamate/proline--tRNA ligase;Glutamate--tRNA ligase;Proline--tRNA ligase	EPRS;C1480	SLCIPFKPLCELQPGAK	SLC(1)IPFKPLCELQPGAK	676.022	3		+					1	0.999722	0	1	1	0.999983	-0.3327	105.39	105.39	+		P07814;C1480				+	54735000	14867000	0	0	10676000	3681400	72173000	0	4787200	10941000
P07814	sp|P07814|SYEP_HUMAN Bifunctional glutamate/proline--tRNA ligase OS=Homo sapiens OX=9606 GN=EPRS1 PE=1 SV=5	Bifunctional glutamate/proline--tRNA ligase;Glutamate--tRNA ligase;Proline--tRNA ligase	EPRS;C680	GFFICDQPYEPVSPYSCK	GFFIC(1)DQPYEPVSPYSCK	1131.5	2		+					1	0.999988		1	1	1	-0.52773	206.18	206.18			P07814;C680					15814000	5063000	0	0	8614800	0	24735000	0	0	6401400
P07814	sp|P07814|SYEP_HUMAN Bifunctional glutamate/proline--tRNA ligase OS=Homo sapiens OX=9606 GN=EPRS1 PE=1 SV=5	Bifunctional glutamate/proline--tRNA ligase;Glutamate--tRNA ligase;Proline--tRNA ligase	EPRS;C692	GFFICDQPYEPVSPYSCK	GFFICDQPYEPVSPYSC(1)K	1131.5	2		+		2.55759		0.836354	1	0.99999		1	1	0.999995	-0.60204	151.78	151.78			P07814;C692					24134000	5015700	2712000	1287800	11721000	0	26652000	0	3537500	14731000
Q9NZ08	sp|Q9NZ08|ERAP1_HUMAN Endoplasmic reticulum aminopeptidase 1 OS=Homo sapiens OX=9606 GN=ERAP1 PE=1 SV=3	Endoplasmic reticulum aminopeptidase 1	ERAP1;C443	GACILNMLREYLSADAFK	GAC(1)ILNMLREYLSADAFK	691.348	3	+	+	1.8777	2.00777	2.54644	1.09747	1	1	1	1	1	1	1.5742	138.62	106.67		+	Q9NZ08;C443					65108000	67938000	19297000	14173000	18365000	34547000	44970000	4379500	10430000	12586000
Q9NZ08	sp|Q9NZ08|ERAP1_HUMAN Endoplasmic reticulum aminopeptidase 1 OS=Homo sapiens OX=9606 GN=ERAP1 PE=1 SV=3	Endoplasmic reticulum aminopeptidase 1	ERAP1;C907	CVQQTIETIEENIGWMDK	C(1)VQQTIETIEENIGWMDK	732.01	3		+					1	0		1	1	1	-0.27817	110.12	81.51			Q9NZ08;C907					4351400	5602200	0	0	2150500	0	10621000	0	0	0
Q9Y282	sp|Q9Y282|ERGI3_HUMAN Endoplasmic reticulum-Golgi intermediate compartment protein 3 OS=Homo sapiens OX=9606 GN=ERGIC3 PE=1 SV=1	Endoplasmic reticulum-Golgi intermediate compartment protein 3	ERGIC3;C25	TCGGATVTIVSGLLMLLLFLSELQYYLTTEVHPELYVDK	TC(1)GGATVTIVSGLLMLLLFLSELQYYLTTEVHPELYVDK	1097.58	4		+					1				1	1	-1.2945	226.5	204.9			Q9Y282;C25					9682900	9667700	0	0	0	0	0	0	0	0
O43414	sp|O43414|ERI3_HUMAN ERI1 exoribonuclease 3 OS=Homo sapiens OX=9606 GN=ERI3 PE=1 SV=2	ERI1 exoribonuclease 3	ERI3;C258	VMLPGQCQYLGLPVADYFK	VMLPGQC(1)QYLGLPVADYFK	1100.05	2		+					1	0		1	1	1	1.5323	77.468	52.555			O43414;C258					4164100	2599000	0	0	2044900	0	8840600	0	0	0
O43414	sp|O43414|ERI3_HUMAN ERI1 exoribonuclease 3 OS=Homo sapiens OX=9606 GN=ERI3 PE=1 SV=2	ERI1 exoribonuclease 3	ERI3;C285	AYSFAMGCWPK	AYSFAMGC(1)WPK	659.291	2	+	+	2.09388	2.60269	1.65435	1.79269	1	1	1	1	1	1	0.86645	121.05	91.318			O43414;C285					35190000	29417000	6064200	4626700	9325800	28813000	41709000	2789500	4353300	11863000
O43414	sp|O43414|ERI3_HUMAN ERI1 exoribonuclease 3 OS=Homo sapiens OX=9606 GN=ERI3 PE=1 SV=2	ERI1 exoribonuclease 3	ERI3;C313	GLSLQHIGRPHSGIDDCK	GLSLQHIGRPHSGIDDC(1)K	498.254	4		+					1		1	1	1	1	0.26338	64.507	41.912			O43414;C313			+		18101000	8195000	0	0	0	10306000	13414000	5183700	5842500	6277400
Q96HE7	sp|Q96HE7|ERO1A_HUMAN ERO1-like protein alpha OS=Homo sapiens OX=9606 GN=ERO1A PE=1 SV=2	ERO1-like protein alpha	ERO1L;C208	IWNVIYEENCFKPQTIK	IWNVIYEENC(1)FKPQTIK	728.038	3		+		3.17111		0.765194	1		1		1	1	-0.04853	100.04	100.04		+	Q96HE7;C208					22347000	15394000	0	3138100	0	3879900	0	0	0	9489500
Q96HE7	sp|Q96HE7|ERO1A_HUMAN ERO1-like protein alpha OS=Homo sapiens OX=9606 GN=ERO1A PE=1 SV=2	ERO1-like protein alpha	ERO1L;C85	RPCPFWNDISQCGR	RPC(1)PFWNDISQCGR	620.947	3		+		3.9275		1.8589	1	1	1	1	1	1	0.032585	125.61	125.61		+	Q96HE7;C85					105550000	49297000	6538200	3437400	26531000	22938000	70045000	0	6558200	17744000
Q96HE7	sp|Q96HE7|ERO1A_HUMAN ERO1-like protein alpha OS=Homo sapiens OX=9606 GN=ERO1A PE=1 SV=2	ERO1-like protein alpha	ERO1L;C94	RPCPFWNDISQCGR	RPCPFWNDISQC(1)GR	620.947	3		+					1	1	1	1	1	1	-0.7645	159.66	159.66		+	Q96HE7;C94					37565000	22419000	0	0	7228500	10704000	25739000	0	2672200	14553000
Q9Y312	sp|Q9Y312|AAR2_HUMAN Protein AAR2 homolog OS=Homo sapiens OX=9606 GN=AAR2 PE=1 SV=2	Protein AAR2 homolog	AAR2;C156	QICAFSDVLPVLSMK	QIC(1)AFSDVLPVLSMK	854.444	2	+						1	1		1	1		1.2473	120.57	120.57			Q9Y312;C156					3555900	0	0	0	2720400	0	4948800	0	0	0
Q86YB8	sp|Q86YB8|ERO1B_HUMAN ERO1-like protein beta OS=Homo sapiens OX=9606 GN=ERO1B PE=1 SV=2	ERO1-like protein beta	ERO1LB;C81	RPCPFWAEDGHCSIK	RPC(1)PFWAEDGHCSIK	643.291	3		+		3.04542		0.686449	1				1	1	0.46111	84.753	84.753		+	Q86YB8;C81					15059000	12501000	3700400	0	0	0	0	0	0	0
P09110	sp|P09110|THIK_HUMAN 3-ketoacyl-CoA thiolase, peroxisomal OS=Homo sapiens OX=9606 GN=ACAA1 PE=1 SV=2	3-ketoacyl-CoA thiolase, peroxisomal	ACAA1;C87	DVNLRPEQLGDICVGNVLQPGAGAIMAR	DVNLRPEQLGDIC(1)VGNVLQPGAGAIMAR	988.511	3	+						1	1		1		1	-0.15588	125	46.307			P09110;C87					0	32283000	0	0	9237200	0	28615000	0	0	0
Q9BS26	sp|Q9BS26|ERP44_HUMAN Endoplasmic reticulum resident protein 44 OS=Homo sapiens OX=9606 GN=ERP44 PE=1 SV=1	Endoplasmic reticulum resident protein 44	ERP44;C189	VANILHDDCAFLSAFGDVSKPER	VANILHDDC(1)AFLSAFGDVSKPER	641.067	4		+		4.69434		0.836856	1	1	1	1	1	1	-0.50845	178.58	92.29		+	Q9BS26;C189					165740000	79891000	3001600	6581100	42379000	6586200	157160000	0	24092000	17049000
P10768	sp|P10768|ESTD_HUMAN S-formylglutathione hydrolase OS=Homo sapiens OX=9606 GN=ESD PE=1 SV=2	S-formylglutathione hydrolase	ESD;C181	SVSAFAPICNPVLCPWGK	SVSAFAPIC(1)NPVLC(1)PWGK	1002	2		+		4.06935		0.914455	1	0.998005	0.998498	1	0.971594	0.999995	0.88893	198.81	67.153	+		P10768;C181					155220000	50295000	5354700	5173000	62157000	7994800	184520000	0	9325000	33590000
Q9BSJ8	sp|Q9BSJ8|ESYT1_HUMAN Extended synaptotagmin-1 OS=Homo sapiens OX=9606 GN=ESYT1 PE=1 SV=1	Extended synaptotagmin-1	ESYT1;C522	AVYSTNCPVWEEAFR	AVYSTNC(1)PVWEEAFR	914.92	2		+		1.77256		0.924746	1	1	1	1	1	1	-1.3436	251.03	64.55			Q9BSJ8;C522					66168000	64007000	24429000	14852000	25004000	34292000	95300000	3598800	18290000	50741000
P62495	sp|P62495|ERF1_HUMAN Eukaryotic peptide chain release factor subunit 1 OS=Homo sapiens OX=9606 GN=ETF1 PE=1 SV=3	Eukaryotic peptide chain release factor subunit 1	ETF1;C127	VNIDFEPFKPINTSLYLCDNK	VNIDFEPFKPINTSLYLC(1)DNK	843.089	3	+	+					1	1		1	1	1	-0.0092239	115.46	49.528			P62495;C127					3517900	13922000	0	0	8548600	0	18421000	0	0	0
P13804	sp|P13804|ETFA_HUMAN Electron transfer flavoprotein subunit alpha, mitochondrial OS=Homo sapiens OX=9606 GN=ETFA PE=1 SV=1	Electron transfer flavoprotein subunit alpha, mitochondrial	ETFA;C109	QFNYTHICAGASAFGK	QFNYTHIC(1)AGASAFGK	591.279	3		+		1.86245		1.41079	1	1	1	1	1	1	0.66002	107.82	93.754			P13804;C109					134160000	61377000	34098000	18264000	61303000	21255000	102780000	8723900	24980000	45049000
O95571	sp|O95571|ETHE1_HUMAN Persulfide dioxygenase ETHE1, mitochondrial OS=Homo sapiens OX=9606 GN=ETHE1 PE=1 SV=2	Persulfide dioxygenase ETHE1, mitochondrial	ETHE1;C219	LTLSCEEFVK	LTLSC(1)EEFVK	613.31	2	+	+	1.21813	1.51088	2.42638	1.05907	1	1	1	1	1	1	-0.66135	136.21	107.15			O95571;C219			+		98470000	98917000	39924000	30040000	36737000	60338000	78584000	14411000	26026000	36885000
P34910	sp|P34910|EVI2B_HUMAN Protein EVI2B OS=Homo sapiens OX=9606 GN=EVI2B PE=1 SV=2	Protein EVI2B	EVI2B;C227	CLRKPVLNDQNWAGR	C(1)LRKPVLNDQNWAGR	457.491519;609.652933	4;3	+	+	9.4352	8.27907	2.67407	1.40965	1	1	1	1	1	1	-0.48165	119.25	111.83			P34910;C227					655050000	414010000	0	937870	553830000	1593800000	1621700000	0	1401700	4038800
P34910	sp|P34910|EVI2B_HUMAN Protein EVI2B OS=Homo sapiens OX=9606 GN=EVI2B PE=1 SV=2	Protein EVI2B	EVI2B;C253	SPFADGETPDICMDNIRENEISTK	SPFADGETPDIC(1)MDNIRENEISTK	913.746	3		+		1.82269		1.36178	1	1	1	1	1	1	0.19406	224.95	122.01			P34910;C253					35606000	11463000	10974000	0	12252000	21141000	75644000	0	8242300	48807000
Q9H845	sp|Q9H845|ACAD9_HUMAN Complex I assembly factor ACAD9, mitochondrial OS=Homo sapiens OX=9606 GN=ACAD9 PE=1 SV=1	Acyl-CoA dehydrogenase family member 9, mitochondrial	ACAD9;C327	RLIEMTAEYACTRK	RLIEMTAEYAC(1)TRK	581.296	3	+						1	1	1	1	1	0	-0.199	87.519	87.519			Q9H845;C327					23951000	17583000	0	0	0	10494000	28002000	0	0	0
Q99798	sp|Q99798|ACON_HUMAN Aconitate hydratase, mitochondrial OS=Homo sapiens OX=9606 GN=ACO2 PE=1 SV=2	Aconitate hydratase, mitochondrial	ACO2;C451	DLGGIVLANACGPCIGQWDRK	DLGGIVLANAC(0.002)GPC(0.998)IGQWDRK	790.056	3	+						0.997591	0.876202		0.997591	0.993962	0	-0.36953	98.816	98.816			Q99798;C451					7151300	2641000	0	0	4623000	0	12157000	0	0	0
Q9NUB1	sp|Q9NUB1|ACS2L_HUMAN Acetyl-coenzyme A synthetase 2-like, mitochondrial OS=Homo sapiens OX=9606 GN=ACSS1 PE=1 SV=2	Acetyl-coenzyme A synthetase 2-like, mitochondrial	ACSS1;C422	TLGSVGEPINCEAWEWLHRVVGDSR	TLGSVGEPINC(1)EAWEWLHRVVGDSR	717.603	4	+						1	1		1	1	0	0.044719	124.26	51.175			Q9NUB1;C422					13377000	6248700	0	0	5409300	0	14781000	0	0	0
Q9NR19	sp|Q9NR19|ACSA_HUMAN Acetyl-coenzyme A synthetase, cytoplasmic OS=Homo sapiens OX=9606 GN=ACSS2 PE=1 SV=1	Acetyl-coenzyme A synthetase, cytoplasmic	ACSS2;C104	GATTNICYNVLDR	GATTNIC(1)YNVLDR	748.862	2	+						1		1	1	1		2.4407	76.927	76.927			Q9NR19;C104					6039900	0	0	0	0	4649000	6094900	0	0	0
Q9H6R3	sp|Q9H6R3|ACSS3_HUMAN Acyl-CoA synthetase short-chain family member 3, mitochondrial OS=Homo sapiens OX=9606 GN=ACSS3 PE=1 SV=1	Acyl-CoA synthetase short-chain family member 3, mitochondrial	ACSS3;C428	TLFVAGERCDVETLEWSK	TLFVAGERC(1)DVETLEWSK	714.017	3	+						1	1		1	1		-1.0748	54.805	54.805			Q9H6R3;C428					8457700	0	0	0	4515000	0	10402000	0	0	0
P14621	sp|P14621|ACYP2_HUMAN Acylphosphatase-2 OS=Homo sapiens OX=9606 GN=ACYP2 PE=1 SV=2	Acylphosphatase-2	ACYP2;C22	VQGVCFR	VQGVC(1)FR	433.221	2	+						1	1	1	0	1	1	0.8376	118.06	106.76			P14621;C22					0	19121000	2154000	0	5045300	10213000	9945200	0	0	0
O14672	sp|O14672|ADA10_HUMAN Disintegrin and metalloproteinase domain-containing protein 10 OS=Homo sapiens OX=9606 GN=ADAM10 PE=1 SV=1	Disintegrin and metalloproteinase domain-containing protein 10	ADAM10;C222	NTCQLYIQTDHLFFK	NTC(1)QLYIQTDHLFFK	643.317	3	+						1	1		1	0		1.2697	77.42	77.42		+	O14672;C222					4430000	0	0	0	6881700	0	11346000	0	0	0
Q9H2P0	sp|Q9H2P0|ADNP_HUMAN Activity-dependent neuroprotector homeobox protein OS=Homo sapiens OX=9606 GN=ADNP PE=1 SV=1	Activity-dependent neuroprotector homeobox protein	ADNP;C624	TLCPLCFSILK	TLC(1)PLCFSILK	710.372	2	+						0.99965	0.999616	0	0.998072	0.99965		-0.16364	72.643	72.643			Q9H2P0;C624					7169600	0	0	0	5329000	1919300	13126000	0	0	0
P30520	sp|P30520|PURA2_HUMAN Adenylosuccinate synthetase isozyme 2 OS=Homo sapiens OX=9606 GN=ADSS2 PE=1 SV=3	Adenylosuccinate synthetase isozyme 2	ADSS;C338	RRCGWLDLVLLK	RRC(1)GWLDLVLLK	510.298	3	+						1	1		1	1	0	0.0093193	93.551	54.471			P30520;C338					1553300	0	0	0	1856400	0	2566800	0	0	0
P35573	sp|P35573|GDE_HUMAN Glycogen debranching enzyme OS=Homo sapiens OX=9606 GN=AGL PE=1 SV=3	Glycogen debranching enzyme;4-alpha-glucanotransferase;Amylo-alpha-1,6-glucosidase	AGL;C126	VGADNHVLPLDCVTLQTFLAK	VGADNHVLPLDC(1)VTLQTFLAK	771.075	3	+						1	1		1			1.3253	93.73	93.73			P35573;C126					0	0	0	0	3638900	0	8726900	0	0	0
Q01844	sp|Q01844|EWS_HUMAN RNA-binding protein EWS OS=Homo sapiens OX=9606 GN=EWSR1 PE=1 SV=1	RNA-binding protein EWS	EWSR1;C529	AGDWQCPNPGCGNQNFAWR	AGDWQCPNPGC(1)GNQNFAWR	1151.98	2		+		1.90886		2.25531	1	1	1	1	1	1	-1.1365	219.43	203.51			Q01844;C529					33000000	20268000	8687100	5460100	12531000	13738000	32913000	0	4820800	22208000
Q9NV70	sp|Q9NV70|EXOC1_HUMAN Exocyst complex component 1 OS=Homo sapiens OX=9606 GN=EXOC1 PE=1 SV=4	Exocyst complex component 1	EXOC1;C114	NAFISCIWK	NAFISC(1)IWK	569.789	2	+	+					1	1	1		1	1	-0.29602	69.423	50.607			Q9NV70;C114					11601000	7786600	0	0	2878100	7449400	0	0	0	0
O60645	sp|O60645|EXOC3_HUMAN Exocyst complex component 3 OS=Homo sapiens OX=9606 GN=EXOC3 PE=1 SV=3	Exocyst complex component 3	EXOC3;C150	LMDLECSR	LMDLEC(1)SR	512.234	2	+	+	1.67225	2.1398	1.27926	0.757491	1	0	1	1	1	1	-0.27143	63.565	50.607			O60645;C150					4581800	6389200	1578800	0	2757200	3979200	4473200	0	1703400	1786900
Q9UKV8;Q9UL18;Q9HCK5;Q9H9G7	sp|Q9UKV8|AGO2_HUMAN Protein argonaute-2 OS=Homo sapiens OX=9606 GN=AGO2 PE=1 SV=3;sp|Q9UL18|AGO1_HUMAN Protein argonaute-1 OS=Homo sapiens OX=9606 GN=AGO1 PE=1 SV=3;sp|Q9HCK5|AGO4_HUMAN Protein argonaute-4 OS=Homo sapiens OX=9606 GN=AGO4 PE=1 SV=2;sp|Q9H9	Protein argonaute-2;Protein argonaute-1;Protein argonaute-4;Protein argonaute-3	AGO2;AGO1;AGO4;AGO3;C327	YPHLPCLQVGQEQK	YPHLPC(1)LQVGQEQK	566.287	3	+						1	1	1				-0.52583	75.618	44.829			Q9UKV8;C327			+		0	0	0	0	6490800	12554000	0	0	0	0
Q9UKV8	sp|Q9UKV8|AGO2_HUMAN Protein argonaute-2 OS=Homo sapiens OX=9606 GN=AGO2 PE=1 SV=3	Protein argonaute-2	AGO2;C455	VWAIACFAPQR	VWAIAC(1)FAPQR	659.84	2	+						1	1	1				-0.33765	74.127	74.127			Q9UKV8;C455					0	0	0	0	3067800	3240300	0	0	0	0
O43865;Q96HN2	sp|O43865|SAHH2_HUMAN S-adenosylhomocysteine hydrolase-like protein 1 OS=Homo sapiens OX=9606 GN=AHCYL1 PE=1 SV=2;sp|Q96HN2|SAHH3_HUMAN Adenosylhomocysteinase 3 OS=Homo sapiens OX=9606 GN=AHCYL2 PE=1 SV=1	Putative adenosylhomocysteinase 2;Putative adenosylhomocysteinase 3	AHCYL1;AHCYL2;C327	GCCAALK	GCC(1)AALK	424.194	2	+						0.999972	0.999972	0.990896			0	0.26072	80.377	80.377			O43865;C327					0	3379100	1154000	0	2443600	4194500	0	0	0	0
Q92667	sp|Q92667|AKAP1_HUMAN A-kinase anchor protein 1, mitochondrial OS=Homo sapiens OX=9606 GN=AKAP1 PE=1 SV=1	A-kinase anchor protein 1, mitochondrial	AKAP1;C102	LPAEPPALLQTHPPCRR	LPAEPPALLQTHPPC(1)RR	489.018	4	+						1		1	1			-0.51624	42.338	41.554			Q92667;C102					0	0	0	0	0	7575800	4974400	0	0	0
Q13740	sp|Q13740|CD166_HUMAN CD166 antigen OS=Homo sapiens OX=9606 GN=ALCAM PE=1 SV=2	CD166 antigen	ALCAM;C270	CLGNGNPPPEEFLFYLPGQPEGIR	C(1)LGNGNPPPEEFLFYLPGQPEGIR	901.107	3	+						1	1		1			1.2676	75.3	48.182		+	Q13740;C270					0	0	0	0	4239300	0	17970000	0	0	0
Q13740	sp|Q13740|CD166_HUMAN CD166 antigen OS=Homo sapiens OX=9606 GN=ALCAM PE=1 SV=2	CD166 antigen	ALCAM;C392	SSPSFSSLHYQDAGNYVCETALQEVEGLK	SSPSFSSLHYQDAGNYVC(1)ETALQEVEGLK	1072.83	3	+						1	1		1		1	-0.66234	85.19	63.491		+	Q13740;C392					0	12136000	0	2143200	7028000	0	38841000	0	0	0
P54886	sp|P54886|P5CS_HUMAN Delta-1-pyrroline-5-carboxylate synthase OS=Homo sapiens OX=9606 GN=ALDH18A1 PE=1 SV=2	Delta-1-pyrroline-5-carboxylate synthase;Glutamate 5-kinase;Gamma-glutamyl phosphate reductase	ALDH18A1;C612	CEYPAACNALETLLIHR	CEYPAAC(1)NALETLLIHR	700.34	3	+						0.999999	0.999999		0.999903			0.33816	105.28	105.28			P54886;C612			+		0	0	0	0	3372100	0	6125900	0	0	0
Q13868	sp|Q13868|EXOS2_HUMAN Exosome complex component RRP4 OS=Homo sapiens OX=9606 GN=EXOSC2 PE=1 SV=2	Exosome complex component RRP4	EXOSC2;C240	NCIISLVTQR	NC(1)IISLVTQR	602.329	2	+	+	1.94786	2.12742	2.17625	0.764041	1	1	1	1	1	1	0.74325	138.98	75.378			Q13868;C240					7305200	12870000	2516300	1957100	4575900	9890800	9638300	0	2873000	2782100
Q9UHK6	sp|Q9UHK6|AMACR_HUMAN Alpha-methylacyl-CoA racemase OS=Homo sapiens OX=9606 GN=AMACR PE=1 SV=2	Alpha-methylacyl-CoA racemase	AMACR;C117	LSGFGQSGSFCR	LSGFGQSGSFC(1)R	651.798	2	+						1	1	1	1			-0.96739	88.681	43.282			Q9UHK6;C117			+		0	0	0	0	3126600	4949200	5099100	0	0	0
P00488	sp|P00488|F13A_HUMAN Coagulation factor XIII A chain OS=Homo sapiens OX=9606 GN=F13A1 PE=1 SV=5	Coagulation factor XIII A chain	F13A1;C410	CGPASVQAIK	C(1)GPASVQAIK	515.771	2		+		1.51707		1.94415	1	1	0	1	1	1	-0.046272	78.192	56.81			P00488;C410					23123000	20178000	8232300	6918900	12148000	19024000	28305000	8090700	14466000	14243000
Q9H6X2	sp|Q9H6X2|ANTR1_HUMAN Anthrax toxin receptor 1 OS=Homo sapiens OX=9606 GN=ANTXR1 PE=1 SV=2	Anthrax toxin receptor 1	ANTXR1;C481	CINFTR	C(1)INFTR	405.7	2	+						1	1	1	1			-0.45846	79.454	79.454	+		Q9H6X2;C481	+				0	0	0	0	16471000	9689600	17715000	0	0	0
Q01469	sp|Q01469|FABP5_HUMAN Fatty acid-binding protein 5 OS=Homo sapiens OX=9606 GN=FABP5 PE=1 SV=3	Fatty acid-binding protein, epidermal	FABP5;C120	LVVECVMNNVTCTRIYEK	LVVEC(1)VMNNVTC(1)TRIYEK	743.367	3		+		1.56793		2.40503	1	1	1	1	1	1	-0.7171	264.84	49.606		+	Q01469;C120					1277600000	760220000	433830000	254700000	548030000	312120000	1350300000	102440000	220560000	676530000
P20073	sp|P20073|ANXA7_HUMAN Annexin A7 OS=Homo sapiens OX=9606 GN=ANXA7 PE=1 SV=3	Annexin A7	ANXA7;C298	CYQSEFGRDLEK	C(1)YQSEFGRDLEK	511.233	3	+						1		1	1	1		2.3126	56.174	56.174			P20073;C298					9181000	0	7966300	0	0	8324900	10923000	0	0	0
Q01469;A8MUU1	sp|Q01469|FABP5_HUMAN Fatty acid-binding protein 5 OS=Homo sapiens OX=9606 GN=FABP5 PE=1 SV=3;sp|A8MUU1|FB5L3_HUMAN Putative fatty acid-binding protein 5-like protein 3 OS=Homo sapiens OX=9606 GN=FABP5P3 PE=5 SV=1	Fatty acid-binding protein, epidermal;Putative fatty acid-binding protein 5-like protein 3	FABP5;FABP5P3;C87	TQTVCNFTDGALVQHQEWDGK	TQTVC(1)NFTDGALVQHQEWDGK	812.041251;1217.55824	3;2		+		3.71573		0.494769	1	1	1	1	1	1	-0.20544	229.75	108.18			Q01469;C87					3062900000	3395900000	56562000	1065300000	1392800000	2118200000	3039200000	702390000	1088100000	3993100000
P19801	sp|P19801|AOC1_HUMAN Diamine oxidase [copper-containing] OS=Homo sapiens OX=9606 GN=AOC1 PE=1 SV=4	Amiloride-sensitive amine oxidase [copper-containing]	AOC1;C417	ALCLFEMPTGVPLRR	ALC(1)LFEMPTGVPLRR	587.316	3	+						1	1		1	1		-0.54493	68.513	56.648		+	P19801;C417					5108300	0	0	0	3403800	0	4036800	0	0	0
Q96CS3	sp|Q96CS3|FAF2_HUMAN FAS-associated factor 2 OS=Homo sapiens OX=9606 GN=FAF2 PE=1 SV=2	FAS-associated factor 2	FAF2;C194	NTLCAPEVISLINTR	NTLC(1)APEVISLINTR	850.954	2	+	+	1.8067	2.13192	1.21115	0.935411	1	1	1	1	1	1	-0.38677	136.24	89.301			Q96CS3;C194					16294000	8324600	2831200	2493900	4491300	5765200	10099000	0	0	5451000
Q10567	sp|Q10567|AP1B1_HUMAN AP-1 complex subunit beta-1 OS=Homo sapiens OX=9606 GN=AP1B1 PE=1 SV=3	AP-1 complex subunit beta-1	AP1B1;C433	YESVIATLCENLDSLDEPEAR	YESVIATLC(1)ENLDSLDEPEAR	808.713	3	+						1	1		1			-0.60148	85.974	85.974			Q10567;C433					0	0	0	0	2562800	0	4943300	0	0	0
Q96CS3	sp|Q96CS3|FAF2_HUMAN FAS-associated factor 2 OS=Homo sapiens OX=9606 GN=FAF2 PE=1 SV=2	FAS-associated factor 2	FAF2;C211	MLFWACSTNKPEGYR	MLFWAC(1)STNKPEGYR	620.624	3		+					1	1		1	1	1	-0.52414	101.36	71.344			Q96CS3;C211			+		15329000	12842000	0	0	10707000	0	17994000	0	2028400	0
Q9NUU6	sp|Q9NUU6|OTULL_HUMAN Inactive ubiquitin thioesterase OTULINL OS=Homo sapiens OX=9606 GN=OTULINL PE=1 SV=1	Inactive ubiquitin thioesterase FAM105A	FAM105A;C177	LLFSQGCNWIQQYSFGPEK	LLFSQGC(1)NWIQQYSFGPEK	768.037	3	+	+					1	1		1	1	1	0.59363	124.3	86.016			Q9NUU6;C177					5115400	5718800	0	0	5883300	0	15046000	0	0	0
Q9NUU6	sp|Q9NUU6|OTULL_HUMAN Inactive ubiquitin thioesterase OTULINL OS=Homo sapiens OX=9606 GN=OTULINL PE=1 SV=1	Inactive ubiquitin thioesterase FAM105A	FAM105A;C226	RGSMCNTLFSDAILEYK	RGSMC(1)NTLFSDAILEYK	668.989	3		+					1	1		1	1	1	0.81606	159.64	75.239			Q9NUU6;C226					16465000	11864000	0	0	19366000	0	28768000	0	0	9371900
O43747	sp|O43747|AP1G1_HUMAN AP-1 complex subunit gamma-1 OS=Homo sapiens OX=9606 GN=AP1G1 PE=1 SV=5	AP-1 complex subunit gamma-1	AP1G1;C392	ELLYFLDSCEPEFK	ELLYFLDSC(1)EPEFK	895.421	2	+						1	1		1	1	1	0.69587	121.9	70.977			O43747;C392					6164800	0	0	0	1931900	0	8191300	0	0	0
Q9NZB2	sp|Q9NZB2|F120A_HUMAN Constitutive coactivator of PPAR-gamma-like protein 1 OS=Homo sapiens OX=9606 GN=FAM120A PE=1 SV=2	Constitutive coactivator of PPAR-gamma-like protein 1	FAM120A;C919	VAAASGHCGAFSGSDSSR	VAAASGHC(1)GAFSGSDSSR	575.253	3		+					1		1	1	1	1	0.2687	124.18	84.249			Q9NZB2;C919	+				49691000	44350000	0	0	0	50690000	60483000	0	25628000	0
Q9BZQ8	sp|Q9BZQ8|NIBA1_HUMAN Protein Niban 1 OS=Homo sapiens OX=9606 GN=NIBAN1 PE=1 SV=1	Protein Niban	FAM129A;C194	RFSALLSDCVR	RFSALLSDC(1)VR	441.899	3	+	+	1.70366		1.29796		1		1	1	1	1	-0.91802	135.79	65.179			Q9BZQ8;C194	+				20291000	17633000	0	0	0	7673400	7829900	0	3199500	0
Q9BZQ8	sp|Q9BZQ8|NIBA1_HUMAN Protein Niban 1 OS=Homo sapiens OX=9606 GN=NIBAN1 PE=1 SV=1	Protein Niban	FAM129A;C891	IHECQWVVEDAPNPDVLLSHK	IHEC(1)QWVVEDAPNPDVLLSHK	622.309	4		+		1.69303		0.687098	1	1		1	1	1	-0.54087	122.64	78.987			Q9BZQ8;C891					231330000	75389000	48313000	34528000	28135000	0	68349000	0	15045000	60336000
P63010	sp|P63010|AP2B1_HUMAN AP-2 complex subunit beta OS=Homo sapiens OX=9606 GN=AP2B1 PE=1 SV=1	AP-2 complex subunit beta	AP2B1;C57	DVSSLFPDVVNCMQTDNLELK	DVSSLFPDVVNC(1)MQTDNLELK	808.719	3	+						1	1		1	1		1.515	139.9	81.807			P63010;C57					4612200	0	0	0	2726100	0	7269700	0	0	0
Q96TA1	sp|Q96TA1|NIBA2_HUMAN Protein Niban 2 OS=Homo sapiens OX=9606 GN=NIBAN2 PE=1 SV=3	Niban-like protein 1	FAM129B;C154	CPTQFPLILWHPYAR	C(1)PTQFPLILWHPYAR	633.663	3	+	+					1	1		1	1	1	-1.069	126.1	71.607			Q96TA1;C154					36536000	9006900	0	0	11150000	0	34090000	0	0	0
Q96TA1	sp|Q96TA1|NIBA2_HUMAN Protein Niban 2 OS=Homo sapiens OX=9606 GN=NIBAN2 PE=1 SV=3	Niban-like protein 1	FAM129B;C173	HYYFCMMTEAEQDK	HYYFC(1)MMTEAEQDK	618.249	3		+					1	1		1	1	1	0.50761	176.05	113.99			Q96TA1;C173					13166000	9945100	0	0	10147000	0	22159000	0	0	4533500
Q8NCW5	sp|Q8NCW5|NNRE_HUMAN NAD(P)H-hydrate epimerase OS=Homo sapiens OX=9606 GN=NAXE PE=1 SV=2	NAD(P)H-hydrate epimerase	APOA1BP;C158	RPNKPLFTALVTQCQK	RPNKPLFTALVTQC(1)QK	634.352	3	+						1		1	1			1.0601	92.38	92.38			Q8NCW5;C158					0	0	3721900	0	0	6871900	12831000	0	0	0
Q8N128	sp|Q8N128|F177A_HUMAN Protein FAM177A1 OS=Homo sapiens OX=9606 GN=FAM177A1 PE=1 SV=1	Protein FAM177A1	FAM177A1;C114	AATSTLSVCDFLGEK	AATSTLSVC(1)DFLGEK	799.89	2	+	+					1	1	1	1	1	1	-0.48788	210.35	86.028			Q8N128;C114					146810000	119030000	0	0	15735000	5604600	22690000	0	0	0
Q5R3K3	sp|Q5R3K3|CAHM6_HUMAN Calcium homeostasis modulator protein 6 OS=Homo sapiens OX=9606 GN=CALHM6 PE=1 SV=1	Protein FAM26F	FAM26F;C81	TWRLLTGCCSSAR	TWRLLTGC(1)C(1)SSAR	523.254	3		+		8.1061		1.49714	1			0	1	1	-0.64553	138.4	112.02			Q5R3K3;C81					3396000000	3067600000	9304100	14748000	0	0	1174400	0	0	0
P05067	sp|P05067|A4_HUMAN Amyloid-beta precursor protein OS=Homo sapiens OX=9606 GN=APP PE=1 SV=3	Amyloid beta A4 protein;N-APP;Soluble APP-alpha;Soluble APP-beta;C99;Beta-amyloid protein 42;Beta-amyloid protein 40;C83;P3(42);P3(40);C80;Gamma-secretase C-terminal fragment 59;Gamma-secretase C-terminal fragment 57;Gamma-secretase C-terminal fragment 50;C31	APP;C117	CLVGEFVSDALLVPDK	C(1)LVGEFVSDALLVPDK	881.458	2	+						1	1		1			1.349	159.5	48.741		+	P05067;C117					0	0	0	0	2949600	0	12892000	0	0	0
P05067	sp|P05067|A4_HUMAN Amyloid-beta precursor protein OS=Homo sapiens OX=9606 GN=APP PE=1 SV=3	Amyloid beta A4 protein;N-APP;Soluble APP-alpha;Soluble APP-beta;C99;Beta-amyloid protein 42;Beta-amyloid protein 40;C83;P3(42);P3(40);C80;Gamma-secretase C-terminal fragment 59;Gamma-secretase C-terminal fragment 57;Gamma-secretase C-terminal fragment 50;C31	APP;C324	CAPFFYGGCGGNR	CAPFFYGGC(1)GGNR	765.816	2	+						1		1	1	0		-0.037613	81.594	80.455		+	P05067;C324					1716100	0	929260	0	0	3069500	4475400	0	0	0
P84085	sp|P84085|ARF5_HUMAN ADP-ribosylation factor 5 OS=Homo sapiens OX=9606 GN=ARF5 PE=1 SV=2	ADP-ribosylation factor 5	ARF5;C62	NICFTVWDVGGQDK	NIC(1)FTVWDVGGQDK	819.883	2	+						1	1		1	0	1	-1.735	107.4	107.4			P84085;C62					5599300	0	0	0	5315600	0	16479000	0	0	0
Q9Y6D5	sp|Q9Y6D5|BIG2_HUMAN Brefeldin A-inhibited guanine nucleotide-exchange protein 2 OS=Homo sapiens OX=9606 GN=ARFGEF2 PE=1 SV=3	Brefeldin A-inhibited guanine nucleotide-exchange protein 2	ARFGEF2;C1617	LLDCLQESHSFSK	LLDC(1)LQESHSFSK	521.921	3	+						1		1	1			0.62598	42.317	42.317			Q9Y6D5;C1617					0	0	0	0	0	7765500	5358500	0	0	0
Q5R3K3	sp|Q5R3K3|CAHM6_HUMAN Calcium homeostasis modulator protein 6 OS=Homo sapiens OX=9606 GN=CALHM6 PE=1 SV=1	Protein FAM26F	FAM26F;C82	TWRLLTGCCSSAR	TWRLLTGC(1)C(1)SSAR	523.254	3		+		7.86824		2.48231	1			0	1	1	-0.64553	128.38	112.02			Q5R3K3;C82					3155700000	2722900000	13130000	11987000	0	0	1174400	0	0	0
Q86V20	sp|Q86V20|SHLD2_HUMAN Shieldin complex subunit 2 OS=Homo sapiens OX=9606 GN=SHLD2 PE=1 SV=1	Protein FAM35A	FAM35A;C764	ILLNISADCLNR	ILLNISADC(1)LNR	701.38	2		+		1.8484		1.27837	1				1	1	0.027644	48.796	41.448			Q86V20;C764					26489000	38951000	8180700	9726300	0	0	0	0	0	0
Q96IP4	sp|Q96IP4|TET5A_HUMAN Terminal nucleotidyltransferase 5A OS=Homo sapiens OX=9606 GN=TENT5A PE=1 SV=2	Protein FAM46A	FAM46A;C297	YCNLLVR	YC(1)NLLVR	469.25	2	+	+	1.63856	1.42826	1.4815	0.966008	1		1	1	1	1	-0.19919	110.54	106.29			Q96IP4;C297					8932000	12959000	3933200	4063300	0	7872200	11080000	0	3041600	2333300
Q9NUQ9	sp|Q9NUQ9|CYRIB_HUMAN CYFIP-related Rac1 interactor B OS=Homo sapiens OX=9606 GN=CYRIB PE=1 SV=1	Protein FAM49B	FAM49B;C10	VLTCTDLEQGPNFFLDFENAQPTESEK	VLTC(1)TDLEQGPNFFLDFENAQPTESEK	1043.82	3		+		3.00591		1.1938	1			1	1	1	-0.092345	146.39	74.748	+		Q9NUQ9;C10		+	+		74105000	62830000	7476500	9651100	0	0	141510000	0	13019000	23767000
Q9NUQ9	sp|Q9NUQ9|CYRIB_HUMAN CYFIP-related Rac1 interactor B OS=Homo sapiens OX=9606 GN=CYRIB PE=1 SV=1	Protein FAM49B	FAM49B;C223	NLPIENTTDCLSTMASVCR	NLPIENTTDC(1)LSTMASVCR	750.678	3		+					1	0.999451	0.999989	0.999999	1	0.999996	-0.040416	148.19	117.37			Q9NUQ9;C223					94343000	37428000	0	0	30059000	9505900	87999000	0	11780000	48620000
Q9NRY4	sp|Q9NRY4|RHG35_HUMAN Rho GTPase-activating protein 35 OS=Homo sapiens OX=9606 GN=ARHGAP35 PE=1 SV=3	Rho GTPase-activating protein 35	ARHGAP35;C730	LQCVFLDPASAGIGYGR	LQC(1)VFLDPASAGIGYGR	912.459	2	+						1	1	1	1	1		-0.65871	153.81	76.533			Q9NRY4;C730					4690600	0	0	0	3121600	4623800	10312000	0	0	0
P98171	sp|P98171|RHG04_HUMAN Rho GTPase-activating protein 4 OS=Homo sapiens OX=9606 GN=ARHGAP4 PE=1 SV=2	Rho GTPase-activating protein 4	ARHGAP4;C527	FIQSSGQPVPLVVESCIR	FIQSSGQPVPLVVESC(1)IR	1008.53	2	+						1	1	1	1			0.47119	94.551	62.088			P98171;C527					0	0	2263700	0	2797600	3636900	5043200	0	0	0
Q8NCA5	sp|Q8NCA5|FA98A_HUMAN Protein FAM98A OS=Homo sapiens OX=9606 GN=FAM98A PE=1 SV=2	Protein FAM98A	FAM98A;C46	LCAWLVSELR	LC(1)AWLVSELR	623.834	2		+					1	1	1	1	1	1	0.47302	95.502	93.551			Q8NCA5;C46					7271500	3251500	0	0	6650500	1956600	10787000	0	0	3788900
O15085	sp|O15085|ARHGB_HUMAN Rho guanine nucleotide exchange factor 11 OS=Homo sapiens OX=9606 GN=ARHGEF11 PE=1 SV=1	Rho guanine nucleotide exchange factor 11	ARHGEF11;C866	FQLFMQEAESHPQCR	FQLFMQEAESHPQC(1)R	636.622	3	+			0.723092		0.79074	1	1		1	1	1	-0.94389	95.264	65.092			O15085;C866					11220000	8707300	7742900	4630500	2722900	0	7832300	0	0	0
Q9NSD9	sp|Q9NSD9|SYFB_HUMAN Phenylalanine--tRNA ligase beta subunit OS=Homo sapiens OX=9606 GN=FARSB PE=1 SV=3	Phenylalanine--tRNA ligase beta subunit	FARSB;C76	IDVPANRYDLLCLEGLVR	IDVPANRYDLLC(1)LEGLVR	706.045	3		+					1	1		1	1	1	-0.89036	126	61.692			Q9NSD9;C76					19455000	6505100	0	0	9529400	0	34299000	0	2085500	0
P49327	sp|P49327|FAS_HUMAN Fatty acid synthase OS=Homo sapiens OX=9606 GN=FASN PE=1 SV=3	Fatty acid synthase;[Acyl-carrier-protein] S-acetyltransferase;[Acyl-carrier-protein] S-malonyltransferase;3-oxoacyl-[acyl-carrier-protein] synthase;3-oxoacyl-[acyl-carrier-protein] reductase;3-hydroxyacyl-[acyl-carrier-protein] dehydratase;Enoyl-[acyl-carrier-protein] reductase;Oleoyl-[acyl-carrier-protein] hydrolase	FASN;C1448	AINCATSGVVGLVNCLR	AINC(1)ATSGVVGLVNCLR	936.477	2	+	+	2.61055		2.51493		1	1		1	1	1	0.57545	206.69	206.69			P49327;C1448					19390000	4998200	0	0	5525500	0	16434000	0	0	2312300
P49327	sp|P49327|FAS_HUMAN Fatty acid synthase OS=Homo sapiens OX=9606 GN=FASN PE=1 SV=3	Fatty acid synthase;[Acyl-carrier-protein] S-acetyltransferase;[Acyl-carrier-protein] S-malonyltransferase;3-oxoacyl-[acyl-carrier-protein] synthase;3-oxoacyl-[acyl-carrier-protein] reductase;3-hydroxyacyl-[acyl-carrier-protein] dehydratase;Enoyl-[acyl-carrier-protein] reductase;Oleoyl-[acyl-carrier-protein] hydrolase	FASN;C1459	AINCATSGVVGLVNCLR	AINCATSGVVGLVNC(1)LR	936.477	2	+	+					1	0.999999		1	0.999969	1	-1.3064	99.522	99.522			P49327;C1459					8391800	2703400	0	0	5071700	0	23315000	0	0	0
Q14155	sp|Q14155|ARHG7_HUMAN Rho guanine nucleotide exchange factor 7 OS=Homo sapiens OX=9606 GN=ARHGEF7 PE=1 SV=2	Rho guanine nucleotide exchange factor 7	ARHGEF7;C560	ILVSCNNQQDLQEWVEHLQK	ILVSC(1)NNQQDLQEWVEHLQK	827.745	3	+						1	1		1	1	0	1.5193	61.102	48.112			Q14155;C560					8319200	3073600	0	0	3892100	0	15650000	0	0	0
P49327	sp|P49327|FAS_HUMAN Fatty acid synthase OS=Homo sapiens OX=9606 GN=FASN PE=1 SV=3	Fatty acid synthase;[Acyl-carrier-protein] S-acetyltransferase;[Acyl-carrier-protein] S-malonyltransferase;3-oxoacyl-[acyl-carrier-protein] synthase;3-oxoacyl-[acyl-carrier-protein] reductase;3-hydroxyacyl-[acyl-carrier-protein] dehydratase;Enoyl-[acyl-carrier-protein] reductase;Oleoyl-[acyl-carrier-protein] hydrolase	FASN;C1548	WVCSSLR	WVC(1)SSLR	454.226	2	+	+	1.46421	1.63462	1.95511	1.14391	1	1	1	1	1	1	0.31025	101.21	101.21			P49327;C1548					54248000	63374000	19863000	17952000	34941000	74277000	62926000	15632000	25216000	19725000
O14497	sp|O14497|ARI1A_HUMAN AT-rich interactive domain-containing protein 1A OS=Homo sapiens OX=9606 GN=ARID1A PE=1 SV=3	AT-rich interactive domain-containing protein 1A	ARID1A;C1874	TELLPSRPHAPCPPAPR	TELLPSRPHAPC(1)PPAPR	474.753	4	+						1	1	1			1	-1.5552	53.169	40.237			O14497;C1874			+		0	12755000	6613500	0	5976200	17913000	0	0	0	0
P49327	sp|P49327|FAS_HUMAN Fatty acid synthase OS=Homo sapiens OX=9606 GN=FASN PE=1 SV=3	Fatty acid synthase;[Acyl-carrier-protein] S-acetyltransferase;[Acyl-carrier-protein] S-malonyltransferase;3-oxoacyl-[acyl-carrier-protein] synthase;3-oxoacyl-[acyl-carrier-protein] reductase;3-hydroxyacyl-[acyl-carrier-protein] dehydratase;Enoyl-[acyl-carrier-protein] reductase;Oleoyl-[acyl-carrier-protein] hydrolase	FASN;C1992	DGLLENQTPEFFQDVCKPK	DGLLENQTPEFFQDVC(1)KPK	755.7	3	+	+					1	1		1	1	1	0.55565	117.26	101.67			P49327;C1992					22060000	20353000	0	0	12657000	0	34601000	0	0	0
P49327	sp|P49327|FAS_HUMAN Fatty acid synthase OS=Homo sapiens OX=9606 GN=FASN PE=1 SV=3	Fatty acid synthase;[Acyl-carrier-protein] S-acetyltransferase;[Acyl-carrier-protein] S-malonyltransferase;3-oxoacyl-[acyl-carrier-protein] synthase;3-oxoacyl-[acyl-carrier-protein] reductase;3-hydroxyacyl-[acyl-carrier-protein] dehydratase;Enoyl-[acyl-carrier-protein] reductase;Oleoyl-[acyl-carrier-protein] hydrolase	FASN;C223	AFDTAGNGYCRSEGVVAVLLTK	AFDTAGNGYC(1)RSEGVVAVLLTK	776.727	3	+	+	1.66327	1.48207	3.01594	0.839622	1	1	1	1	1	1	0.87003	244.98	90.464			P49327;C223					29628000	32320000	13450000	9123400	16458000	41590000	41640000	5554100	12994000	12429000
P49327	sp|P49327|FAS_HUMAN Fatty acid synthase OS=Homo sapiens OX=9606 GN=FASN PE=1 SV=3	Fatty acid synthase;[Acyl-carrier-protein] S-acetyltransferase;[Acyl-carrier-protein] S-malonyltransferase;3-oxoacyl-[acyl-carrier-protein] synthase;3-oxoacyl-[acyl-carrier-protein] reductase;3-hydroxyacyl-[acyl-carrier-protein] dehydratase;Enoyl-[acyl-carrier-protein] reductase;Oleoyl-[acyl-carrier-protein] hydrolase	FASN;C496	GGPEVQQVPAGERPLWFICSGMGTQWR	GGPEVQQVPAGERPLWFIC(1)SGMGTQWR	1015.16	3	+	+					1	1		1	1	1	-0.46588	179.99	71.091			P49327;C496			+		11771000	18627000	0	0	12700000	0	37094000	0	0	0
Q12797	sp|Q12797|ASPH_HUMAN Aspartyl/asparaginyl beta-hydroxylase OS=Homo sapiens OX=9606 GN=ASPH PE=1 SV=3	Aspartyl/asparaginyl beta-hydroxylase	ASPH;C685	YSIMHPGTHVWPHTGPTNCR	YSIMHPGTHVWPHTGPTNC(1)R	587.776	4	+						1		1	1	1		-1.291	114.55	114.55			Q12797;C685					19892000	0	0	0	0	13411000	16922000	0	0	0
P49327	sp|P49327|FAS_HUMAN Fatty acid synthase OS=Homo sapiens OX=9606 GN=FASN PE=1 SV=3	Fatty acid synthase;[Acyl-carrier-protein] S-acetyltransferase;[Acyl-carrier-protein] S-malonyltransferase;3-oxoacyl-[acyl-carrier-protein] synthase;3-oxoacyl-[acyl-carrier-protein] reductase;3-hydroxyacyl-[acyl-carrier-protein] dehydratase;Enoyl-[acyl-carrier-protein] reductase;Oleoyl-[acyl-carrier-protein] hydrolase	FASN;C634	CPPGVVPACHNSK	C(1)PPGVVPACHNSK	497.567	3		+	0.780141	2.26294	2.19665	0.666866	1		1	0.999808	0.999996	0.999909	0.26699	78.324	78.324	+		P49327;C634					12611000	17850000	0	6457500	0	15112000	15193000	0	8131900	8922800
Q7L8L6	sp|Q7L8L6|FAKD5_HUMAN FAST kinase domain-containing protein 5, mitochondrial OS=Homo sapiens OX=9606 GN=FASTKD5 PE=1 SV=1	FAST kinase domain-containing protein 5	FASTKD5;C345	IGDLACANIQHLSSR	IGDLAC(1)ANIQHLSSR	552.283	3		+					1		1	1	1	1	0.30346	86.641	86.641			Q7L8L6;C345			+		6991500	9419700	0	0	0	6882100	5813700	0	0	2017300
Q6PL18	sp|Q6PL18|ATAD2_HUMAN ATPase family AAA domain-containing protein 2 OS=Homo sapiens OX=9606 GN=ATAD2 PE=1 SV=1	ATPase family AAA domain-containing protein 2	ATAD2;C387	CLPLNFR	C(1)LPLNFR	460.245	2	+						1		1	1			0.30064	64.563	54.525			Q6PL18;C387					0	0	0	0	0	9350200	8315600	0	0	0
Q7L8L6	sp|Q7L8L6|FAKD5_HUMAN FAST kinase domain-containing protein 5, mitochondrial OS=Homo sapiens OX=9606 GN=FASTKD5 PE=1 SV=1	FAST kinase domain-containing protein 5	FASTKD5;C670	AAVPLGGFLCNVADK	AAVPLGGFLC(1)NVADK	766.401	2	+	+	1.88136	1.66269	1.30467	1.27644	1	1	1	1	1	1	0.57684	84.169	48.004			Q7L8L6;C670					11521000	10073000	4005600	2890300	4331600	7206600	10934000	0	2090100	4826400
Q9NXK8	sp|Q9NXK8|FXL12_HUMAN F-box/LRR-repeat protein 12 OS=Homo sapiens OX=9606 GN=FBXL12 PE=1 SV=1	F-box/LRR-repeat protein 12	FBXL12;C310	GLPHCMVIVR	GLPHC(1)MVIVR	394.548	3	+	+	2.6347		1.21435		1	1	1	1	1	1	1.1321	62.463	53.751			Q9NXK8;C310					7114100	8975200	0	0	4165000	11343000	6129100	0	0	2169000
Q9HD20	sp|Q9HD20|AT131_HUMAN Endoplasmic reticulum transmembrane helix translocase OS=Homo sapiens OX=9606 GN=ATP13A1 PE=1 SV=2	Manganese-transporting ATPase 13A1	ATP13A1;C723	FVGFIVVSCPLK	FVGFIVVSC(1)PLK	683.384	2	+						1	1	0	1	1	1	0.3912	138.11	138.11			Q9HD20;C723					7193500	0	1102300	0	4476300	1101500	6794300	0	0	0
Q93050	sp|Q93050|VPP1_HUMAN V-type proton ATPase 116 kDa subunit a 1 OS=Homo sapiens OX=9606 GN=ATP6V0A1 PE=1 SV=3	V-type proton ATPase 116 kDa subunit a isoform 1	ATP6V0A1;C310	AIYHTLNLCNIDVTQK	AIYHTLNLC(1)NIDVTQK	634.996	3	+						1	1	1	1	1	1	1.6354	122.63	74.89			Q93050;C310					0	13638000	0	0	13372000	11675000	23818000	0	0	0
O75110	sp|O75110|ATP9A_HUMAN Probable phospholipid-transporting ATPase IIA OS=Homo sapiens OX=9606 GN=ATP9A PE=1 SV=3	Probable phospholipid-transporting ATPase IIA	ATP9A;C302	IGLFDLEVNCLTK	IGLFDLEVNC(1)LTK	761.403	2	+						1	1		1	1		0.76458	105.46	70.977			O75110;C302					4416300	0	0	0	3764100	0	11360000	0	0	0
P12314	sp|P12314|FCGR1_HUMAN High affinity immunoglobulin gamma Fc receptor I OS=Homo sapiens OX=9606 GN=FCGR1A PE=1 SV=2	High affinity immunoglobulin gamma Fc receptor I	FCGR1A;C260	REDSGLYWCEAATEDGNVLK	REDSGLYWC(1)EAATEDGNVLK	771.687	3		+					1	1		1	1	1	-0.68265	76.301	42.309		+	P12314;C260					11545000	9444700	0	0	4550200	0	14879000	0	0	10314000
P55899	sp|P55899|FCGRN_HUMAN IgG receptor FcRn large subunit p51 OS=Homo sapiens OX=9606 GN=FCGRT PE=1 SV=1	IgG receptor FcRn large subunit p51	FCGRT;C182	ELTFLLFSCPHR	ELTFLLFSC(1)PHR	507.262	3		+					1	1	1	1	1	1	-0.97679	179.8	53.967		+	P55899;C182					25003000	12081000	0	0	64485000	18744000	130470000	3133700	10986000	29679000
Q5TC12	sp|Q5TC12|ATPF1_HUMAN ATP synthase mitochondrial F1 complex assembly factor 1 OS=Homo sapiens OX=9606 GN=ATPAF1 PE=1 SV=1	ATP synthase mitochondrial F1 complex assembly factor 1	ATPAF1;C199	AQSCPTFLCALPR	AQSCPTFLC(1)ALPR	794.884	2	+						0.999977	0.999977	0.999692				0.44384	73.067	73.067			Q5TC12;C199					0	0	0	0	3183800	3501300	0	0	0	0
Q0JRZ9	sp|Q0JRZ9|FCHO2_HUMAN F-BAR domain only protein 2 OS=Homo sapiens OX=9606 GN=FCHO2 PE=1 SV=2	F-BAR domain only protein 2	FCHO2;C307	DAESVECPDADSLNIPDVDEEGYSIKPETNQNDTK	DAESVEC(1)PDADSLNIPDVDEEGYSIKPETNQNDTK	1298.9	3		+		2.63815		0.702289	1		0	1	1	1	0.63956	112.9	48.697			Q0JRZ9;C307					16268000	8905000	4711000	0	0	2669800	15692000	0	5244000	0
Q99933	sp|Q99933|BAG1_HUMAN BAG family molecular chaperone regulator 1 OS=Homo sapiens OX=9606 GN=BAG1 PE=1 SV=4	BAG family molecular chaperone regulator 1	BAG1;C213	EMETPLSALGIQDGCR	EMETPLSALGIQDGC(1)R	888.916	2	+						1		1	1	1	1	0.97749	96.64	67.385			Q99933;C213					2980600	3014600	3603900	1883400	0	2077400	4117200	0	0	0
P37268	sp|P37268|FDFT_HUMAN Squalene synthase OS=Homo sapiens OX=9606 GN=FDFT1 PE=1 SV=1	Squalene synthase	FDFT1;C6	CLGHPEEFYNLVR	C(1)LGHPEEFYNLVR	545.265	3		+		1.63537		1.23744	1	1	1	1	1	1	0.066305	136.96	136.96			P37268;C6					45449000	23818000	13193000	8501500	17170000	19200000	25177000	0	6261200	15828000
P14324	sp|P14324|FPPS_HUMAN Farnesyl pyrophosphate synthase OS=Homo sapiens OX=9606 GN=FDPS PE=1 SV=4	Farnesyl pyrophosphate synthase	FDPS;C333	CSWLVVQCLQR	C(1)SWLVVQCLQR	758.874	2		+		3.19162		1.13924	1	1	1	1	1	1	0.78759	208.37	182.73			P14324;C333			+		29120000	9747400	2474100	1374400	9206900	4127400	21517000	0	3126700	5698100
Q07812	sp|Q07812|BAX_HUMAN Apoptosis regulator BAX OS=Homo sapiens OX=9606 GN=BAX PE=1 SV=1	Apoptosis regulator BAX	BAX;C62	LSECLK	LSEC(1)LK	375.197	2	+						1		1	1	1	1	0.23363	87.582	82.263			Q07812;C62					9744300	0	0	0	0	10328000	10534000	0	0	0
P14324	sp|P14324|FPPS_HUMAN Farnesyl pyrophosphate synthase OS=Homo sapiens OX=9606 GN=FDPS PE=1 SV=4	Farnesyl pyrophosphate synthase	FDPS;C340	CSWLVVQCLQR	CSWLVVQC(1)LQR	758.874	2		+		2.44161		1.80733	1	1	1	1	1	1	-0.098428	185.84	185.84			P14324;C340					71154000	39797000	13652000	7028400	25889000	18002000	66377000	2291600	8003000	17978000
Q86UX7	sp|Q86UX7|URP2_HUMAN Fermitin family homolog 3 OS=Homo sapiens OX=9606 GN=FERMT3 PE=1 SV=1	Fermitin family homolog 3	FERMT3;C194	GMPAHFSDSAQTEACYHMLSRPQPPPDPLLLQR	GMPAHFSDSAQTEAC(1)YHMLSRPQPPPDPLLLQR	750.362	5		+					1	1		1	1	1	-0.75368	156.11	104.91			Q86UX7;C194					25396000	106660000	0	0	53485000	0	111420000	0	24005000	11846000
Q9UIG0	sp|Q9UIG0|BAZ1B_HUMAN Tyrosine-protein kinase BAZ1B OS=Homo sapiens OX=9606 GN=BAZ1B PE=1 SV=2	Tyrosine-protein kinase BAZ1B	BAZ1B;C1435	TEQCLVALLHK	TEQC(1)LVALLHK	437.908	3	+			1.655		0.693224	1	1	1	1	1	1	-1.1406	77.64	67.08			Q9UIG0;C1435					11084000	6821800	5136600	0	6725000	12850000	13301000	0	0	0
Q7Z6J4	sp|Q7Z6J4|FGD2_HUMAN FYVE, RhoGEF and PH domain-containing protein 2 OS=Homo sapiens OX=9606 GN=FGD2 PE=1 SV=1	FYVE, RhoGEF and PH domain-containing protein 2	FGD2;C567	GWCVIPR	GWC(1)VIPR	444.231	2		+					1				1	1	0.4092	62.338	62.338			Q7Z6J4;C567					5297200	5560500	0	0	0	0	0	0	0	0
Q13642	sp|Q13642|FHL1_HUMAN Four and a half LIM domains protein 1 OS=Homo sapiens OX=9606 GN=FHL1 PE=1 SV=4	Four and a half LIM domains protein 1	FHL1;C7	FDCHYCRDPLQGK	FDC(0.999)HYC(0.001)RDPLQGK	441.696	4		+	0.771132	2.40006	2.1328	0.482296	0.998688	0	0.986096	0.996805	0.998688	0.97921	0.058657	102.66	102.66			Q13642;C7					16751000	24359000	8179500	0	8771900	25764000	18487000	4700900	15472000	11557000
Q9UBW5	sp|Q9UBW5|BIN2_HUMAN Bridging integrator 2 OS=Homo sapiens OX=9606 GN=BIN2 PE=1 SV=3	Bridging integrator 2	BIN2;C205	IGCYVTIFQNISNLR	IGC(1)YVTIFQNISNLR	899.469	2	+						1	1		1	1	0	1.4383	80.979	80.979			Q9UBW5;C205					5686900	1337900	0	0	3951900	0	4284900	0	0	0
Q92562	sp|Q92562|FIG4_HUMAN Polyphosphoinositide phosphatase OS=Homo sapiens OX=9606 GN=FIG4 PE=1 SV=1	Polyphosphoinositide phosphatase	FIG4;C470	WNELGGCVIPTGR	WNELGGC(1)VIPTGR	729.862	2		+					1				1	1	-2.5867	67.726	67.08			Q92562;C470					5711600	4366500	0	0	0	0	0	0	0	0
Q02790	sp|Q02790|FKBP4_HUMAN Peptidyl-prolyl cis-trans isomerase FKBP4 OS=Homo sapiens OX=9606 GN=FKBP4 PE=1 SV=3	Peptidyl-prolyl cis-trans isomerase FKBP4;Peptidyl-prolyl cis-trans isomerase FKBP4, N-terminally processed	FKBP4;C107	VGEVCHITCKPEYAYGSAGSPPK	VGEVC(0.002)HITC(0.998)KPEYAYGSAGSPPK	644.554	4	+	+	1.5419	1.40673	2.14414	0.854192	0.998483	0.998178	0.993202	0.756423	0.997381	0.998483	2.172	150.36	150.36			Q02790;C107					45927000	37303000	21537000	11316000	26115000	35580000	82774000	9033400	14253000	24197000
Q02790	sp|Q02790|FKBP4_HUMAN Peptidyl-prolyl cis-trans isomerase FKBP4 OS=Homo sapiens OX=9606 GN=FKBP4 PE=1 SV=3	Peptidyl-prolyl cis-trans isomerase FKBP4;Peptidyl-prolyl cis-trans isomerase FKBP4, N-terminally processed	FKBP4;C328	LASHLNLAMCHLK	LASHLNLAMC(1)HLK	503.267	3		+		1.99562		1.28661	1	1	1	1	1	1	-0.40205	86.772	68.171			Q02790;C328					34660000	22875000	9726800	5125500	29781000	32182000	32173000	0	12533000	12800000
Q13045	sp|Q13045|FLII_HUMAN Protein flightless-1 homolog OS=Homo sapiens OX=9606 GN=FLII PE=1 SV=2	Protein flightless-1 homolog	FLII;C119	LDDLSVLDLSHNQLTECPRELENAK	LDDLSVLDLSHNQLTEC(1)PRELENAK	728.113	4		+		2.92521		0.810134	1			1	1	1	0.28971	157.12	58.457			Q13045;C119			+		16870000	12725000	3673100	0	0	0	19802000	0	0	9122500
O60885	sp|O60885|BRD4_HUMAN Bromodomain-containing protein 4 OS=Homo sapiens OX=9606 GN=BRD4 PE=1 SV=2	Bromodomain-containing protein 4	BRD4;C674	YVTSCLR	YVTSC(1)LR	449.726	2	+						1	1	1				4.4342	41.502	41.502			O60885;C674					0	0	0	0	1433300	3236700	0	0	0	0
Q9NXR7	sp|Q9NXR7|BABA2_HUMAN BRISC and BRCA1-A complex member 2 OS=Homo sapiens OX=9606 GN=BABAM2 PE=1 SV=2	BRCA1-A complex subunit BRE	BRE;C53	SGCTSLTPGPNCDRFK	SGCTSLTPGPNC(1)DRFK	622.282	3	+						0.999999	0.999999	0.999938	0.999977		0.999946	-0.63797	61.097	61.097			Q9NXR7;C53					0	10629000	0	8878600	5776800	16223000	8894200	0	0	0
Q13045	sp|Q13045|FLII_HUMAN Protein flightless-1 homolog OS=Homo sapiens OX=9606 GN=FLII PE=1 SV=2	Protein flightless-1 homolog	FLII;C1265	CFHAWSAFCK	CFHAWSAFC(1)K	691.294	2	+	+		2.5313		1.20457	1	1	1	1	1	1	-0.96104	201.39	201.39			Q13045;C1265					16336000	9603700	2377800	1974300	5285900	9659400	15674000	0	0	0
P35613	sp|P35613|BASI_HUMAN Basigin OS=Homo sapiens OX=9606 GN=BSG PE=1 SV=2	Basigin	BSG;C203	VDSDDQWGEYSCVFLPEPMGTANIQLHGPPR	VDSDDQWGEYSC(1)VFLPEPMGTANIQLHGPPR	1172.54	3	+						1	1		1		1	-0.82254	277.73	82.62		+	P35613;C203					0	35564000	0	0	10628000	0	47476000	0	0	0
Q13045	sp|Q13045|FLII_HUMAN Protein flightless-1 homolog OS=Homo sapiens OX=9606 GN=FLII PE=1 SV=2	Protein flightless-1 homolog	FLII;C46	TGLCYLPEELAALQK	TGLC(1)YLPEELAALQK	853.445	2		+		2.38597		1.29818	1	1		1	1	1	-0.13651	143	44.847			Q13045;C46					18364000	5054900	3081900	0	5394600	0	13814000	0	0	7306600
Q13045	sp|Q13045|FLII_HUMAN Protein flightless-1 homolog OS=Homo sapiens OX=9606 GN=FLII PE=1 SV=2	Protein flightless-1 homolog	FLII;C808	LGQELCGMLHRPR	LGQELC(1)GMLHRPR	392.455	4	+	+	2.85392	3.90482	1.24272	1.19197	1	1	1	1	1	1	-0.55773	142.1	84.169	+		Q13045;C808		+	+		52146000	27579000	2646500	2422100	22147000	42567000	52555000	0	8671800	13174000
O75369	sp|O75369|FLNB_HUMAN Filamin-B OS=Homo sapiens OX=9606 GN=FLNB PE=1 SV=2	Filamin-B	FLNB;C660	SGCIVNNLAEFTVDPK	SGC(1)IVNNLAEFTVDPK	882.435	2		+					1	1	1	1	1	1	1.3648	142.91	85.845			O75369;C660					11875000	6604300	0	0	5077200	8112500	19658000	1479500	0	16271000
O75955	sp|O75955|FLOT1_HUMAN Flotillin-1 OS=Homo sapiens OX=9606 GN=FLOT1 PE=1 SV=3	Flotillin-1	FLOT1;C17	MFFTCGPNEAMVVSGFCR	MFFTCGPNEAMVVSGFC(1)R	1110.47	2		+					1	1		1	1	1	-0.68248	208.27	208.27	+		O75955;C17		+		+	26440000	26667000	0	0	0	0	127850000	0	0	0
Q7Z3D6	sp|Q7Z3D6|GLUCM_HUMAN D-glutamate cyclase, mitochondrial OS=Homo sapiens OX=9606 GN=DGLUCY PE=1 SV=2	UPF0317 protein C14orf159, mitochondrial	C14orf159;C100	YEFGACTGSLASLEQYSEQLK	YEFGAC(1)TGSLASLEQYSEQLK	1191.05	2	+						1	1		1			0.022812	96.562	68.513			Q7Z3D6;C100					0	0	0	0	6654600	0	18530000	0	0	0
Q14254	sp|Q14254|FLOT2_HUMAN Flotillin-2 OS=Homo sapiens OX=9606 GN=FLOT2 PE=1 SV=2	Flotillin-2	FLOT2;C88	ELLAVACEQFLGK	ELLAVAC(1)EQFLGK	739.39	2	+	+	1.46177		1.44683		1	1	1	1	1	1	0.029518	130.94	103.7	+		Q14254;C88				+	6330000	6157100	0	0	3093500	3568200	11739000	0	0	4390300
Q9NUL5	sp|Q9NUL5|SHFL_HUMAN Shiftless antiviral inhibitor of ribosomal frameshifting protein OS=Homo sapiens OX=9606 GN=SHFL PE=1 SV=2	UPF0515 protein C19orf66	C19orf66;C155	MWGLAEFHCPK	MWGLAEFHC(1)PK	459.214	3	+			0.617912		1.41744	1	1	1	1	1	1	0.15308	91.937	62.408			Q9NUL5;C155					35382000	25244000	23657000	16031000	7206700	17384000	26831000	0	0	0
Q7Z5L3	sp|Q7Z5L3|C1QL2_HUMAN Complement C1q-like protein 2 OS=Homo sapiens OX=9606 GN=C1QL2 PE=2 SV=2	Complement C1q-like protein 2	C1QL2;C197	FSCQVR	FSC(1)QVR	398.692	2	+						1	1	1	1			-1.5313	54.537	54.537			Q7Z5L3;C197					0	0	18493000	0	2609800	3111000	4226100	0	0	0
P01024	sp|P01024|CO3_HUMAN Complement C3 OS=Homo sapiens OX=9606 GN=C3 PE=1 SV=2	Complement C3;Complement C3 beta chain;C3-beta-c;Complement C3 alpha chain;C3a anaphylatoxin;Acylation stimulating protein;Complement C3b alpha' chain;Complement C3c alpha' chain fragment 1;Complement C3dg fragment;Complement C3g fragment;Complement C3d fragment;Complement C3f fragment;Complement C3c alpha' chain fragment 2	C3;C662	AELQCPQPAAR	AELQC(1)PQPAAR	620.809	2	+						1	1	1			0	-0.93083	50.878	50.878		+	P01024;C662					0	7773900	0	0	1755000	3067000	0	0	0	0
O95466;Q96PY5	sp|O95466|FMNL1_HUMAN Formin-like protein 1 OS=Homo sapiens OX=9606 GN=FMNL1 PE=1 SV=3;sp|Q96PY5|FMNL2_HUMAN Formin-like protein 2 OS=Homo sapiens OX=9606 GN=FMNL2 PE=1 SV=3	Formin-like protein 1;Formin-like protein 2	FMNL1;FMNL2;C69	KWELICDQERFQVK	KWELIC(1)DQERFQVK	626.989	3		+		1.51791		0.887207	1	1	1	1	1	1	0.074495	215.87	98.943			O95466;C69					21898000	27073000	9502500	7607300	8391400	13072000	12316000	0	8747200	6160700
Q06787	sp|Q06787|FMR1_HUMAN Fragile X messenger ribonucleoprotein 1 OS=Homo sapiens OX=9606 GN=FMR1 PE=1 SV=1	Fragile X mental retardation protein 1	FMR1;C77	EPCCWWLAK	EPC(0.944)C(0.056)WWLAK	659.291	2	+	+		1.22434		1.93905	0.943643	0.5	0.929352	0.897696	0.917968	0.917968	0.39098	78.496	78.496			Q06787;C77					5779200	5602900	2511700	2361500	1813600	3852600	4621300	0	0	0
Q6P1S2	sp|Q6P1S2|CC033_HUMAN Protein C3orf33 OS=Homo sapiens OX=9606 GN=C3orf33 PE=1 SV=2	Protein C3orf33	C3orf33;C275	DNMNNCSLILK	DNMNNC(1)SLILK	661.316	2	+						1		1	1		0	0.19063	82.749	62.823			Q6P1S2;C275					0	8904000	1737800	0	0	9058200	11779000	0	0	0
P02751	sp|P02751|FINC_HUMAN Fibronectin OS=Homo sapiens OX=9606 GN=FN1 PE=1 SV=5	Fibronectin;Anastellin;Ugl-Y1;Ugl-Y2;Ugl-Y3	FN1;C135	ISCTIANR	ISC(1)TIANR	467.742	2		+					1			1	1	1	-0.23213	91.9	87.754		+	P02751;C135					59669000	45333000	0	0	0	0	37904000	0	23689000	0
P27708	sp|P27708|PYR1_HUMAN Multifunctional protein CAD OS=Homo sapiens OX=9606 GN=CAD PE=1 SV=3	CAD protein;Glutamine-dependent carbamoyl-phosphate synthase;Aspartate carbamoyltransferase;Dihydroorotase	CAD;C1296	CEAYLK	C(1)EAYLK	392.189	2	+						1	1	1	1			-0.38957	85.306	85.306	+		P27708;C1296		+			0	0	0	0	2238800	4716300	3700300	0	0	0
Q9BY67	sp|Q9BY67|CADM1_HUMAN Cell adhesion molecule 1 OS=Homo sapiens OX=9606 GN=CADM1 PE=1 SV=2	Cell adhesion molecule 1	CADM1;C267	EGDALELTCEAIGKPQPVMVTWVR	EGDALELTC(1)EAIGKPQPVMVTWVR	900.456	3	+						1	1		1	1		-1.0887	125.09	67.866		+	Q9BY67;C267					7139600	0	0	0	4173300	0	14577000	0	0	0
P02751	sp|P02751|FINC_HUMAN Fibronectin OS=Homo sapiens OX=9606 GN=FN1 PE=1 SV=5	Fibronectin;Anastellin;Ugl-Y1;Ugl-Y2;Ugl-Y3	FN1;C258	GNLLQCICTGNGR	GNLLQC(0.996)IC(0.004)TGNGR	765.861	2	+	+	1.43056	1.6392	1.71934	1.85955	0.995618		0.993055	0.988675	0.989061	0.989061	0.49397	98.943	70.17		+	P02751;C258					9386300	6351300	2939900	2089900	0	6411000	9028200	0	1897600	3258800
Q86VP6	sp|Q86VP6|CAND1_HUMAN Cullin-associated NEDD8-dissociated protein 1 OS=Homo sapiens OX=9606 GN=CAND1 PE=1 SV=2	Cullin-associated NEDD8-dissociated protein 1	CAND1;C940	HCECAEEGTR	HC(1)ECAEEGTR	658.753	2	+						1	0.999318	1	0.980523		0	0.056053	193.38	193.38			Q86VP6;C940					0	55297000	0	0	7413600	78156000	0	0	0	0
P17655	sp|P17655|CAN2_HUMAN Calpain-2 catalytic subunit OS=Homo sapiens OX=9606 GN=CAPN2 PE=1 SV=6	Calpain-2 catalytic subunit	CAPN2;C240	GSLLGCSIDITSAADSEAITFQK	GSLLGC(1)SIDITSAADSEAITFQK	795.393	3	+						1	1		1		1	0.24076	136.14	136.14			P17655;C240					0	0	0	0	4921700	0	16608000	0	0	0
P29466	sp|P29466|CASP1_HUMAN Caspase-1 OS=Homo sapiens OX=9606 GN=CASP1 PE=1 SV=1	Caspase-1;Caspase-1 subunit p20;Caspase-1 subunit p10	CASP1;C169	LALIICNEEFDSIPR	LALIIC(1)NEEFDSIPR	895.461	2	+						1	1		1	1	1	-0.9226	110.86	79.741			P29466;C169					6496000	0	0	0	2260700	0	6626100	0	0	0
Q3V6T2	sp|Q3V6T2|GRDN_HUMAN Girdin OS=Homo sapiens OX=9606 GN=CCDC88A PE=1 SV=2	Girdin	CCDC88A;C1244	LCGENDRLNHTYSQLLK	LC(1)GENDRLNHTYSQLLK	516.01	4	+						1		1	1			2.1512	59.513	59.513			Q3V6T2;C1244					0	0	0	0	0	15915000	13676000	0	0	0
Q86VB7	sp|Q86VB7|C163A_HUMAN Scavenger receptor cysteine-rich type 1 protein M130 OS=Homo sapiens OX=9606 GN=CD163 PE=1 SV=2	Scavenger receptor cysteine-rich type 1 protein M130;Soluble CD163	CD163;C462	NWQWGGLTCDHYEEAK	NWQWGGLTC(1)DHYEEAK	665.288	3	+						1	1	1		0		0.21101	94.461	63.894		+	Q86VB7;C462					4592400	0	0	0	5686700	7348000	0	0	0	0
P02751	sp|P02751|FINC_HUMAN Fibronectin OS=Homo sapiens OX=9606 GN=FN1 PE=1 SV=5	Fibronectin;Anastellin;Ugl-Y1;Ugl-Y2;Ugl-Y3	FN1;C401	YSFCTDHTVLVQTR	YSFC(1)TDHTVLVQTR	576.279	3		+		2.10516		0.798129	1		0	1	1	1	1.4507	124.45	114.74		+	P02751;C401			+		14990000	16239000	5057300	2600200	0	3883200	29032000	0	0	8263800
P02751	sp|P02751|FINC_HUMAN Fibronectin OS=Homo sapiens OX=9606 GN=FN1 PE=1 SV=5	Fibronectin;Anastellin;Ugl-Y1;Ugl-Y2;Ugl-Y3	FN1;C587	YQCYCYGR	YQC(1)YCYGR	619.242	2	+	+	1.44506	1.8702	2.35764	1.60217	0.999957		0.99994	0.999957	0.989711	0.999956	-0.69078	114.19	93.262		+	P02751;C587					10738000	11383000	2791400	3276300	0	9572700	7071400	0	3189900	2520200
P16070	sp|P16070|CD44_HUMAN CD44 antigen OS=Homo sapiens OX=9606 GN=CD44 PE=1 SV=3	CD44 antigen	CD44;C53	YSISRTEAADLCK	YSISRTEAADLC(1)K	505.249	3	+			0.495872		0.787809	1	1	1	1	1	1	2.1723	94.551	42.209		+	P16070;C53					104860000	67019000	67961000	52000000	0	17848000	24971000	0	0	0
Q9UJX2	sp|Q9UJX2|CDC23_HUMAN Cell division cycle protein 23 homolog OS=Homo sapiens OX=9606 GN=CDC23 PE=1 SV=3	Cell division cycle protein 23 homolog	CDC23;C489	LHEQLTESEQAAQCYIK	LHEQLTESEQAAQC(1)YIK	683.33	3	+						1	1		1		1	0.26842	71.354	67.299			Q9UJX2;C489					0	14936000	8899400	0	13238000	0	26643000	0	0	0
Q53EP0	sp|Q53EP0|FND3B_HUMAN Fibronectin type III domain-containing protein 3B OS=Homo sapiens OX=9606 GN=FNDC3B PE=1 SV=2	Fibronectin type III domain-containing protein 3B	FNDC3B;C428	QCFFGSQK	QC(1)FFGSQK	501.229	2	+	+	1.56306	1.38381	1.28441	1.70056	1		1	1	1	1	0.27858	129.68	129.68			Q53EP0;C428					12720000	14027000	5023000	5216200	0	7120900	6143300	0	3486500	0
Q53EP0	sp|Q53EP0|FND3B_HUMAN Fibronectin type III domain-containing protein 3B OS=Homo sapiens OX=9606 GN=FNDC3B PE=1 SV=2	Fibronectin type III domain-containing protein 3B	FNDC3B;C558	SCPSEVLVCTTSPDRPGPPTRPLVK	SC(1)PSEVLVCTTSPDRPGPPTRPLVK	705.361	4		+		2.18802		1.08524	1	0.999923	0.999999	0.999998	1	0.999996	0.74227	128.38	128.38			Q53EP0;C558					52388000	24864000	9442200	6643700	12955000	20291000	35700000	0	4967000	27350000
Q9UHD1	sp|Q9UHD1|CHRD1_HUMAN Cysteine and histidine-rich domain-containing protein 1 OS=Homo sapiens OX=9606 GN=CHORDC1 PE=1 SV=2	Cysteine and histidine-rich domain-containing protein 1	CHORDC1;C43	GWSCCK	GWSC(0.09)C(0.91)K	433.17	2	+			2.66364		0.380616	0.909845		0.890033	0.890033	0.909845	0.909845	-0.5201	48.242	48.242			Q9UHD1;C43					19650000	25095000	12765000	0	0	20728000	19261000	0	0	0
Q53EP0	sp|Q53EP0|FND3B_HUMAN Fibronectin type III domain-containing protein 3B OS=Homo sapiens OX=9606 GN=FNDC3B PE=1 SV=2	Fibronectin type III domain-containing protein 3B	FNDC3B;C565	SCPSEVLVCTTSPDRPGPPTRPLVK	SCPSEVLVC(1)TTSPDRPGPPTRPLVK	705.361	4		+					0.999996	0		0	0.999961	0.999996	-0.38462	79.237	79.237			Q53EP0;C565					15108000	9444500	0	0	2802000	0	8103400	0	0	0
Q5VW36	sp|Q5VW36|FOCAD_HUMAN Focadhesin OS=Homo sapiens OX=9606 GN=FOCAD PE=1 SV=2	Focadhesin	FOCAD;C657	LSCDTRPLILK	LSC(1)DTRPLILK	439.252	3		+					1	1	1	0	1	1	-1.1093	69.451	47.559			Q5VW36;C657					7364700	5734900	0	0	3504300	9170700	7431000	2746800	3583700	4697200
P85037	sp|P85037|FOXK1_HUMAN Forkhead box protein K1 OS=Homo sapiens OX=9606 GN=FOXK1 PE=1 SV=1	Forkhead box protein K1	FOXK1;C665	VCEVGPK	VC(1)EVGPK	394.702	2		+					1		1	1	1	1	-0.46619	94.163	79.939			P85037;C665					7030800	6558100	0	0	0	3778000	10334000	0	7115000	5686100
O14772	sp|O14772|FPGT_HUMAN Fucose-1-phosphate guanylyltransferase OS=Homo sapiens OX=9606 GN=FPGT PE=1 SV=3	Fucose-1-phosphate guanylyltransferase	FPGT;C414	TSCIIQSILDSR	TSC(1)IIQSILDSR	696.861	2		+		2.36108		1.36408	1		1	1	1	1	-0.80207	158.79	97.813			O14772;C414					11205000	8044800	1951200	1750300	0	5045300	10651000	0	0	5467500
Q14331	sp|Q14331|FRG1_HUMAN Protein FRG1 OS=Homo sapiens OX=9606 GN=FRG1 PE=1 SV=1	Protein FRG1	FRG1;C155	MALLASNSCFIR	MALLASNSC(1)FIR	691.85	2		+		1.62812		1.04305	1	1	1		1	1	0.030714	96.331	96.331			Q14331;C155					7791700	6635700	0	2523300	5450400	6606300	0	2161000	0	0
Q96BR5	sp|Q96BR5|COA7_HUMAN Cytochrome c oxidase assembly factor 7 OS=Homo sapiens OX=9606 GN=COA7 PE=1 SV=2	Cytochrome c oxidase assembly factor 7	COA7;C179	ACDLGHIWACANASR	AC(1)DLGHIWACANASR	590.6	3	+						1	0.999939	0	1	0.999981	0	-0.25041	75.376	75.376			Q96BR5;C179					12316000	6132400	0	2431100	4889200	3410600	17510000	0	0	0
P21964	sp|P21964|COMT_HUMAN Catechol O-methyltransferase OS=Homo sapiens OX=9606 GN=COMT PE=1 SV=2	Catechol O-methyltransferase	COMT;C119	IVDAVIQEHQPSVLLELGAYCGYSAVR	IVDAVIQEHQPSVLLELGAYC(1)GYSAVR	996.515	3	+						1	1		1		1	0.35621	213.05	50.055			P21964;C119					0	40030000	0	0	5068800	0	12754000	0	0	0
P53621	sp|P53621|COPA_HUMAN Coatomer subunit alpha OS=Homo sapiens OX=9606 GN=COPA PE=1 SV=2	Coatomer subunit alpha;Xenin;Proxenin	COPA;C1169	NPTDAYQLNYDMHNPFDICAASYRPIYR	NPTDAYQLNYDMHNPFDIC(1)AASYRPIYR	852.141	4	+						1	1		1	0	1	-2.3518	214.91	54.744			P53621;C1169					5287800	30794000	0	0	11384000	0	70006000	0	0	0
Q16658	sp|Q16658|FSCN1_HUMAN Fascin OS=Homo sapiens OX=9606 GN=FSCN1 PE=1 SV=3	Fascin	FSCN1;C19	TANGTAEAVQIQFGLINCGNK	TANGTAEAVQIQFGLINC(1)GNK	750.039	3		+		2.90108		1.62165	1		0	1	1	1	0.53632	179.1	179.1			Q16658;C19					16945000	21161000	0	2626800	0	1243100	26680000	0	3677700	7333700
Q16658	sp|Q16658|FSCN1_HUMAN Fascin OS=Homo sapiens OX=9606 GN=FSCN1 PE=1 SV=3	Fascin	FSCN1;C260	VGKDELFALEQSCAQVVLQAANER	VGKDELFALEQSC(1)AQVVLQAANER	892.453	3		+		3.29938		0.770492	1	1	0	1	1	1	-0.053034	171.72	115.01	+		Q16658;C260		+		+	46979000	69265000	2556200	13134000	29516000	0	167270000	0	12086000	9611500
P53621	sp|P53621|COPA_HUMAN Coatomer subunit alpha OS=Homo sapiens OX=9606 GN=COPA PE=1 SV=2	Coatomer subunit alpha;Xenin;Proxenin	COPA;C453	VQVPNCDEIFYAGTGNLLLR	VQVPNC(1)DEIFYAGTGNLLLR	1140.08	2	+						1	1		1		0	0.62067	49.31	45.115			P53621;C453			+		0	4701700	0	0	2715700	0	13483000	0	0	0
P53621	sp|P53621|COPA_HUMAN Coatomer subunit alpha OS=Homo sapiens OX=9606 GN=COPA PE=1 SV=2	Coatomer subunit alpha;Xenin;Proxenin	COPA;C693	LGEVALLQGNHQIVEMCYQR	LGEVALLQGNHQIVEMC(1)YQR	786.728	3	+						1	1		1			0.49308	188.84	188.84			P53621;C693					0	0	0	0	14397000	0	38302000	0	0	0
Q10570	sp|Q10570|CPSF1_HUMAN Cleavage and polyadenylation specificity factor subunit 1 OS=Homo sapiens OX=9606 GN=CPSF1 PE=1 SV=2	Cleavage and polyadenylation specificity factor subunit 1	CPSF1;C699	VITLCLYR	VITLC(1)LYR	519.294	2	+						1	1	1	0		0	0.80795	54.549	54.549			Q10570;C699					0	5548600	1464500	1658400	5438000	7161700	5738500	0	0	0
Q9H3G5	sp|Q9H3G5|CPVL_HUMAN Probable serine carboxypeptidase CPVL OS=Homo sapiens OX=9606 GN=CPVL PE=1 SV=2	Probable serine carboxypeptidase CPVL	CPVL;C274	QCHECIEHIRK	QC(0.006)HEC(0.994)IEHIRK	395.188	4	+						0.994141	0.994141	0.959586		0		-0.098071	48.188	48.188			Q9H3G5;C274					5647900	0	0	0	15432000	31076000	0	0	0	0
O75718	sp|O75718|CRTAP_HUMAN Cartilage-associated protein OS=Homo sapiens OX=9606 GN=CRTAP PE=1 SV=1	Cartilage-associated protein	CRTAP;C243	AFYECLAACEGSR	AFYEC(0.997)LAAC(0.003)EGSR	801.34	2	+						0.997132	0.997132	0	0.996001	0		2.2042	51.927	51.927			O75718;C243					3380400	0	0	0	1943200	1197600	7574300	0	0	0
Q9Y2S2	sp|Q9Y2S2|CRYL1_HUMAN Lambda-crystallin homolog OS=Homo sapiens OX=9606 GN=CRYL1 PE=1 SV=3	Lambda-crystallin homolog	CRYL1;C305	RQWRDECLMR	RQWRDEC(1)LMR	483.899	3	+						1		1	1			-0.41344	54.471	54.471			Q9Y2S2;C305					0	0	0	0	0	12144000	9856100	0	0	0
Q16658	sp|Q16658|FSCN1_HUMAN Fascin OS=Homo sapiens OX=9606 GN=FSCN1 PE=1 SV=3	Fascin	FSCN1;C334	NASCYFDIEWRDR	NASC(1)YFDIEWRDR	577.923	3		+		2.39923		1.93212	1	1	0	1	1	1	-0.27162	190.96	40.725			Q16658;C334					24236000	28796000	4736800	5294500	16771000	1526700	45843000	0	3198900	7787900
Q96I24	sp|Q96I24|FUBP3_HUMAN Far upstream element-binding protein 3 OS=Homo sapiens OX=9606 GN=FUBP3 PE=1 SV=2	Far upstream element-binding protein 3	FUBP3;C125	IQIASESSGIPERPCVLTGTPESIEQAK	IQIASESSGIPERPC(1)VLTGTPESIEQAK	999.845	3		+		3.75352		0.822064	1	1	1	1	1	1	-0.4654	229.65	121.1			Q96I24;C125					61745000	23543000	8573300	0	24059000	8530600	74449000	0	14145000	31058000
P21291	sp|P21291|CSRP1_HUMAN Cysteine and glycine-rich protein 1 OS=Homo sapiens OX=9606 GN=CSRP1 PE=1 SV=3	Cysteine and glycine-rich protein 1	CSRP1;C40	SCFLCMVCK	SCFLC(0.001)MVC(0.999)K	670.779	2	+						0.999491	0.990387	0	0.999491		0.940228	-0.19518	88.942	88.942			P21291;C40					0	1635800	0	0	1550200	1215400	2824700	0	0	0
Q05048	sp|Q05048|CSTF1_HUMAN Cleavage stimulation factor subunit 1 OS=Homo sapiens OX=9606 GN=CSTF1 PE=1 SV=1	Cleavage stimulation factor subunit 1	CSTF1;C296	CITTFEK	C(1)ITTFEK	449.721	2	+						1		1	1		1	1.6405	76.035	57.811			Q05048;C296					0	3553700	0	1955000	0	3117100	2921700	0	0	0
Q8WYA6	sp|Q8WYA6|CTBL1_HUMAN Beta-catenin-like protein 1 OS=Homo sapiens OX=9606 GN=CTNNBL1 PE=1 SV=1	Beta-catenin-like protein 1	CTNNBL1;C408	EHEEHVCSILASLLR	EHEEHVC(1)SILASLLR	598.305	3	+						1	1		1	1		-0.63677	123.29	123.29			Q8WYA6;C408					7647800	0	0	0	4595700	0	11646000	0	0	0
O60716	sp|O60716|CTND1_HUMAN Catenin delta-1 OS=Homo sapiens OX=9606 GN=CTNND1 PE=1 SV=1	Catenin delta-1	CTNND1;C394	SNAAAYLQHLCYRNDK	SNAAAYLQHLC(1)YRNDK	641.976	3	+						1	1	1	1		1	-0.12672	76.85	51.193	+		O60716;C394					0	14191000	0	0	4886800	7508800	4932400	0	0	0
P09668	sp|P09668|CATH_HUMAN Pro-cathepsin H OS=Homo sapiens OX=9606 GN=CTSH PE=1 SV=4	Pro-cathepsin H;Cathepsin H mini chain;Cathepsin H;Cathepsin H heavy chain;Cathepsin H light chain	CTSH;C322	NMCGLAACASYPIPLV	NMC(1)GLAACASYPIPLV	902.925	2	+						0.999978	0.997953		0.999051	0.999978	0	-0.11938	81.338	81.338		+	P09668;C322					5958500	2475500	0	0	3183700	0	9477000	0	0	0
Q13616	sp|Q13616|CUL1_HUMAN Cullin-1 OS=Homo sapiens OX=9606 GN=CUL1 PE=1 SV=2	Cullin-1	CUL1;C291	KCEQVLIEK	KC(1)EQVLIEK	382.878	3	+						1	1	1	0	1	0	-0.0087098	83.358	53.756			Q13616;C291					6050700	5970900	2375800	3434000	1831100	1502500	6869600	0	0	0
P04839	sp|P04839|CY24B_HUMAN Cytochrome b-245 heavy chain OS=Homo sapiens OX=9606 GN=CYBB PE=1 SV=2	Cytochrome b-245 heavy chain	CYBB;C86	NLLSFLRGSSACCSTR	NLLSFLRGSSAC(1)C(1)STR	610.298	3	+						1	1	1	1	1	0.5	-1.206	111.95	68.944			P04839;C86					47879000	1293000000	0	0	51733000	11669000	2541300000	0	0	0
Q8NCG7	sp|Q8NCG7|DGLB_HUMAN Diacylglycerol lipase-beta OS=Homo sapiens OX=9606 GN=DAGLB PE=1 SV=2	Sn1-specific diacylglycerol lipase beta	DAGLB;C201	LLCCCIGK	LLC(1)C(1)C(1)IGK	512.243	2	+						1		0.899568	1	0	1	0.71798	69.383	69.383	+		Q8NCG7;C201				+	0	14461000	0	0	0	8099000	5125300	0	0	0
Q9BUM1	sp|Q9BUM1|G6PC3_HUMAN Glucose-6-phosphatase 3 OS=Homo sapiens OX=9606 GN=G6PC3 PE=1 SV=2	Glucose-6-phosphatase 3	G6PC3;C269	DSGAALGLGIALHSPCYAQVRR	DSGAALGLGIALHSPC(1)YAQVRR	578.804	4		+		5.42566		1.49869	1	1	1	1	1	1	-0.095136	206.7	97.457	+		Q9BUM1;C269					155880000	145350000	4374700	0	109010000	5802700	428130000	0	8517300	36736000
P11413	sp|P11413|G6PD_HUMAN Glucose-6-phosphate 1-dehydrogenase OS=Homo sapiens OX=9606 GN=G6PD PE=1 SV=4	Glucose-6-phosphate 1-dehydrogenase	G6PD;C294	CISEVQANNVVLGQYVGNPDGEGEATK	C(1)ISEVQANNVVLGQYVGNPDGEGEATK	950.119	3	+	+	1.63452	1.29245	1.40062	1.73652	1	1	1	1	1	1	0.67379	155.16	113.68			P11413;C294					47222000	38997000	19783000	15515000	17517000	17186000	39709000	3602600	6213300	17843000
Q8NCG7	sp|Q8NCG7|DGLB_HUMAN Diacylglycerol lipase-beta OS=Homo sapiens OX=9606 GN=DAGLB PE=1 SV=2	Sn1-specific diacylglycerol lipase beta	DAGLB;C202	LLCCCIGK	LLC(1)C(1)C(1)IGK	512.243	2	+						1		0.864604	1	0	1	0.71798	70.268	69.383	+		Q8NCG7;C202				+	0	14461000	0	0	0	9738900	5125300	0	0	0
Q16531	sp|Q16531|DDB1_HUMAN DNA damage-binding protein 1 OS=Homo sapiens OX=9606 GN=DDB1 PE=1 SV=1	DNA damage-binding protein 1	DDB1;C173	FLYGCQAPTICFVYQDPQGR	FLYGC(1)QAPTICFVYQDPQGR	830.052	3	+						1	0.999999		0.999993	1		0.81301	122.22	117.65			Q16531;C173					6828700	0	0	0	9909800	0	18136000	0	0	0
O00148	sp|O00148|DX39A_HUMAN ATP-dependent RNA helicase DDX39A OS=Homo sapiens OX=9606 GN=DDX39A PE=1 SV=2	ATP-dependent RNA helicase DDX39A	DDX39A;C299	CMALAQLLVEQNFPAIAIHR	C(1)MALAQLLVEQNFPAIAIHR	765.742	3	+						1	1		1		1	-0.8889	120.29	120.29	+		O00148;C299		+			0	6195000	0	0	3076400	0	19198000	0	0	0
P52824	sp|P52824|DGKQ_HUMAN Diacylglycerol kinase theta OS=Homo sapiens OX=9606 GN=DGKQ PE=1 SV=2	Diacylglycerol kinase theta	DGKQ;C587	LPPDSCPLLVFVNPK	LPPDSC(1)PLLVFVNPK	848.461	2	+						1	1	1	1	1		0.85357	73.067	52.79			P52824;C587					3338100	0	0	0	2315300	0	5040500	0	0	0
Q9H2U1	sp|Q9H2U1|DHX36_HUMAN ATP-dependent DNA/RNA helicase DHX36 OS=Homo sapiens OX=9606 GN=DHX36 PE=1 SV=2	ATP-dependent RNA helicase DHX36	DHX36;C234	ELVNLIDNHQVTVISGETGCGK	ELVNLIDNHQVTVISGETGC(1)GK	795.069	3	+						1	1		1	1		-0.71026	100.92	58.997			Q9H2U1;C234					8596800	0	2313300	0	4636200	0	11196000	0	0	0
P11413	sp|P11413|G6PD_HUMAN Glucose-6-phosphate 1-dehydrogenase OS=Homo sapiens OX=9606 GN=G6PD PE=1 SV=4	Glucose-6-phosphate 1-dehydrogenase	G6PD;C385	LQFHDVAGDIFHQQCK	LQFHDVAGDIFHQQC(1)K	486.486	4		+		2.48504		1.25434	1	1	0	1	1	1	-0.74083	104.21	77.222			P11413;C385					162370000	70680000	24937000	14683000	38179000	35650000	129670000	0	21569000	67686000
O14976	sp|O14976|GAK_HUMAN Cyclin-G-associated kinase OS=Homo sapiens OX=9606 GN=GAK PE=1 SV=2	Cyclin-G-associated kinase	GAK;C145	GPLSCDTVLK	GPLSC(1)DTVLK	545.284	2	+	+	1.37395	1.57916	2.20526	1.96296	1	1	1	1	1	1	-0.0095655	152.47	87.308			O14976;C145			+		17904000	18137000	6105300	5957400	7533800	11504000	14519000	2523000	4551700	6293700
Q9H2U1	sp|Q9H2U1|DHX36_HUMAN ATP-dependent DNA/RNA helicase DHX36 OS=Homo sapiens OX=9606 GN=DHX36 PE=1 SV=2	ATP-dependent RNA helicase DHX36	DHX36;C261	IVCTQPR	IVC(1)TQPR	437.234	2	+						1		1	1	1		-1.1555	49.59	44.692			Q9H2U1;C261			+		0	0	6667300	0	0	8557500	8294200	0	0	0
P51570	sp|P51570|GALK1_HUMAN Galactokinase OS=Homo sapiens OX=9606 GN=GALK1 PE=1 SV=1	Galactokinase	GALK1;C351	MTGGGFGGCTVTLLEASAAPHAMR	MTGGGFGGC(1)TVTLLEASAAPHAMR	798.045	3		+		1.9732		1.0141	1	1		1	1	1	0.078178	128.12	88.09			P51570;C351					14139000	5356200	2920100	0	11396000	0	22662000	0	0	14035000
Q01415	sp|Q01415|GALK2_HUMAN N-acetylgalactosamine kinase OS=Homo sapiens OX=9606 GN=GALK2 PE=1 SV=1	N-acetylgalactosamine kinase	GALK2;C303	CLGISLEELR	C(1)LGISLEELR	595.316	2		+	0.975866	1.82182	2.60596	0.942681	1		1	1	1	1	-1.7085	75.378	65.224			Q01415;C303					5484200	3419300	1950100	0	0	3099200	4314100	0	1679100	2083500
Q96C23	sp|Q96C23|GALM_HUMAN Galactose mutarotase OS=Homo sapiens OX=9606 GN=GALM PE=1 SV=1	Aldose 1-epimerase	GALM;C305	HSGFCLETQNWPDAVNQPR	HSGFC(1)LETQNWPDAVNQPR	752.68	3		+		1.67725		1.64166	1	1	1	1	1	1	-0.33743	159.69	159.69			Q96C23;C305					120010000	76524000	35992000	24946000	66707000	35067000	126720000	12002000	38602000	95396000
Q86SF2	sp|Q86SF2|GALT7_HUMAN N-acetylgalactosaminyltransferase 7 OS=Homo sapiens OX=9606 GN=GALNT7 PE=1 SV=1	N-acetylgalactosaminyltransferase 7	GALNT7;C435	LLFVPCSR	LLFVPC(1)SR	496.273	2	+	+	1.3473	2.22987	1.48918	1.06011	1	0	1	1	1	1	0.19708	66.682	66.682		+	Q86SF2;C435					8543800	5956100	0	1570700	2111300	5468100	5248000	1162400	1705500	0
Q86Y56	sp|Q86Y56|DAAF5_HUMAN Dynein axonemal assembly factor 5 OS=Homo sapiens OX=9606 GN=DNAAF5 PE=1 SV=4	Dynein assembly factor 5, axonemal	DNAAF5;C612	ACLQPSQDPQMR	AC(1)LQPSQDPQMR	715.829	2	+						1	1	1	1			-1.2805	89.247	58.676			Q86Y56;C612					0	0	0	0	3167700	5148800	5842300	0	0	0
Q92785	sp|Q92785|REQU_HUMAN Zinc finger protein ubi-d4 OS=Homo sapiens OX=9606 GN=DPF2 PE=1 SV=2	Zinc finger protein ubi-d4	DPF2;C276	KGPDGLALPNNYCDFCLGDSK	KGPDGLALPNNYC(0.045)DFC(0.955)LGDSK	803.7	3	+						0.954943	0.932731		0.954943		0	-0.65149	52.909	52.909			Q92785;C276					0	2010500	0	0	2556200	0	8913600	0	0	0
Q9P2X0	sp|Q9P2X0|DPM3_HUMAN Dolichol-phosphate mannosyltransferase subunit 3 OS=Homo sapiens OX=9606 GN=DPM3 PE=1 SV=2	Dolichol-phosphate mannosyltransferase subunit 3	DPM3;C67	VATFHDCEDAAR	VATFHDC(1)EDAAR	464.538	3	+						1	1	1			0	0.51009	49.423	42.095			Q9P2X0;C67					0	17414000	0	7221100	5044000	11408000	0	0	0	0
P15924	sp|P15924|DESP_HUMAN Desmoplakin OS=Homo sapiens OX=9606 GN=DSP PE=1 SV=3	Desmoplakin	DSP;C467	ALCDYK	ALC(1)DYK	385.181	2	+						1	1		1			-0.13035	85.306	53.71			P15924;C467			+		0	0	7154300	3036800	2853400	0	23103000	0	0	0
P30084	sp|P30084|ECHM_HUMAN Enoyl-CoA hydratase, mitochondrial OS=Homo sapiens OX=9606 GN=ECHS1 PE=1 SV=4	Enoyl-CoA hydratase, mitochondrial	ECHS1;C62	ALNALCDGLIDELNQALK	ALNALC(1)DGLIDELNQALK	986.014	2	+						1	1		1	0	1	1.0253	116.01	116.01			P30084;C62					2921300	4776000	0	0	4423100	0	17757000	0	0	0
Q6P2E9	sp|Q6P2E9|EDC4_HUMAN Enhancer of mRNA-decapping protein 4 OS=Homo sapiens OX=9606 GN=EDC4 PE=1 SV=1	Enhancer of mRNA-decapping protein 4	EDC4;C976	LCTQLEGLQSTVTGHVER	LC(1)TQLEGLQSTVTGHVER	676.677	3	+						1	1		1	1	1	-0.26917	138.66	138.66			Q6P2E9;C976					43715000	0	0	0	23055000	0	30043000	0	0	0
Q14697	sp|Q14697|GANAB_HUMAN Neutral alpha-glucosidase AB OS=Homo sapiens OX=9606 GN=GANAB PE=1 SV=3	Neutral alpha-glucosidase AB	GANAB;C502	TRDGSDYEGWCWPGSAGYPDFTNPTMR	TRDGSDYEGWC(1)WPGSAGYPDFTNPTMR	1041.77	3		+					1	1		1	1	1	-0.92299	107.15	70.647			Q14697;C502					61195000	35348000	0	0	15477000	0	64742000	0	4363300	7326300
P04406	sp|P04406|G3P_HUMAN Glyceraldehyde-3-phosphate dehydrogenase OS=Homo sapiens OX=9606 GN=GAPDH PE=1 SV=3	Glyceraldehyde-3-phosphate dehydrogenase	GAPDH;C152	IISNASCTTNCLAPLAK	IISNASC(1)TTNC(1)LAPLAK	917.464	2		+		1.90453		1.56676	1	1	1	1	1	0.999997	-1.4965	290.66	230.59	+		P04406;C152				+	763120000	667640000	192680000	188650000	481100000	1102100000	1221900000	316130000	233110000	341350000
P49770	sp|P49770|EI2BB_HUMAN Translation initiation factor eIF2B subunit beta OS=Homo sapiens OX=9606 GN=EIF2B2 PE=1 SV=3	Translation initiation factor eIF-2B subunit beta	EIF2B2;C268	HHSTPLIVCAPMFK	HHSTPLIVC(1)APMFK	546.615	3	+						1	1	1		1	1	-0.46184	75.088	75.088			P49770;C268					0	13038000	0	0	6120100	14689000	0	0	0	0
P04406	sp|P04406|G3P_HUMAN Glyceraldehyde-3-phosphate dehydrogenase OS=Homo sapiens OX=9606 GN=GAPDH PE=1 SV=3	Glyceraldehyde-3-phosphate dehydrogenase	GAPDH;C156	IISNASCTTNCLAPLAK	IISNASC(1)TTNC(1)LAPLAK	917.464	2		+		2.05252		1.45259	1	1	1	0.999421	1	0.999994	-1.4965	290.66	230.59	+		P04406;C156				+	597020000	502390000	133000000	131050000	202770000	895640000	915710000	225130000	159060000	242230000
P04406	sp|P04406|G3P_HUMAN Glyceraldehyde-3-phosphate dehydrogenase OS=Homo sapiens OX=9606 GN=GAPDH PE=1 SV=3	Glyceraldehyde-3-phosphate dehydrogenase	GAPDH;C247	VPTANVSVVDLTCR	VPTANVSVVDLTC(1)R	765.901	2	+	+	1.89328	2.04035	1.62497	2.11189	1	1	1	1	1	1	0.29572	322.77	322.77	+		P04406;C247		+		+	1197700000	1266400000	286210000	313200000	811610000	1633500000	1937500000	326360000	389370000	394320000
P41250	sp|P41250|GARS_HUMAN Glycine--tRNA ligase OS=Homo sapiens OX=9606 GN=GARS1 PE=1 SV=3	Glycine--tRNA ligase	GARS;C461	TSYGWIEIVGCADR	TSYGWIEIVGC(1)ADR	813.883	2		+					1	1		1	1	1	-0.047593	210.35	70.488			P41250;C461					10651000	7732100	0	0	5811300	0	18702000	0	0	5980200
P22102	sp|P22102|PUR2_HUMAN Trifunctional purine biosynthetic protein adenosine-3 OS=Homo sapiens OX=9606 GN=GART PE=1 SV=1	Trifunctional purine biosynthetic protein adenosine-3;Phosphoribosylamine--glycine ligase;Phosphoribosylformylglycinamidine cyclo-ligase;Phosphoribosylglycinamide formyltransferase	GART;C237	RLLEGDGGPNTGGMGAYCPAPQVSNDLLLK	RLLEGDGGPNTGGMGAYC(1)PAPQVSNDLLLK	1034.18	3		+		2.65525		1.22046	1	1		1	1	1	-0.41611	151.35	95.891			P22102;C237					16597000	10203000	0	1928500	0	0	21352000	0	2770900	12532000
P60228	sp|P60228|EIF3E_HUMAN Eukaryotic translation initiation factor 3 subunit E OS=Homo sapiens OX=9606 GN=EIF3E PE=1 SV=1	Eukaryotic translation initiation factor 3 subunit E	EIF3E;C350	IHQCISINMLADK	IHQC(1)ISINMLADK	514.93	3	+						1	1	0	1	0	0	1.1119	72.891	72.891			P60228;C350					2910400	2783300	0	0	10115000	1011700	5717900	0	0	0
P22102	sp|P22102|PUR2_HUMAN Trifunctional purine biosynthetic protein adenosine-3 OS=Homo sapiens OX=9606 GN=GART PE=1 SV=1	Trifunctional purine biosynthetic protein adenosine-3;Phosphoribosylamine--glycine ligase;Phosphoribosylformylglycinamidine cyclo-ligase;Phosphoribosylglycinamide formyltransferase	GART;C646	SSLQYSSPAPDGCGDQTLGDLLLTPTR	SSLQYSSPAPDGC(1)GDQTLGDLLLTPTR	950.459	3		+					1			1	1	1	-0.086121	112.34	73.655			P22102;C646					32171000	9516800	0	0	0	0	25459000	0	3362700	22448000
P0DPI2;A0A0B4J2D5	sp|P0DPI2|GAL3A_HUMAN Glutamine amidotransferase-like class 1 domain-containing protein 3, mitochondrial OS=Homo sapiens OX=9606 GN=GATD3 PE=1 SV=1;sp|A0A0B4J2D5|GAL3B_HUMAN Putative glutamine amidotransferase-like class 1 domain-containing protein 3B, mit		GATD3;C176	EFHQAGKPIGLCCIAPVLAAK	EFHQAGKPIGLC(0.996)C(0.004)IAPVLAAK	587.812	4		+					0.996126	0.956314	0	0.996126	0.982528	0.97394	-0.08152	110.77	101.49			P0DPI2;C176					66970000	20816000	0	0	24905000	2525200	69194000	0	5153200	15440000
Q13347	sp|Q13347|EIF3I_HUMAN Eukaryotic translation initiation factor 3 subunit I OS=Homo sapiens OX=9606 GN=EIF3I PE=1 SV=1	Eukaryotic translation initiation factor 3 subunit I	EIF3I;C99	TCGFDFGGNIIMFSTDK	TC(1)GFDFGGNIIMFSTDK	955.427	2	+						1	1		1		1	0.43199	104.87	52.344			Q13347;C99					0	2230700	0	0	2653700	0	5634700	0	0	0
P0DPI2;A0A0B4J2D5	sp|P0DPI2|GAL3A_HUMAN Glutamine amidotransferase-like class 1 domain-containing protein 3, mitochondrial OS=Homo sapiens OX=9606 GN=GATD3 PE=1 SV=1;sp|A0A0B4J2D5|GAL3B_HUMAN Putative glutamine amidotransferase-like class 1 domain-containing protein 3B, mit		GATD3;C177	EFHQAGKPIGLCCIAPVLAAK	EFHQAGKPIGLC(0.003)C(0.997)IAPVLAAK	587.812	4		+		4.69812		1.19319	0.996791	0.980031	0	0.995011	0.99588	0.996791	0.63912	134.06	116.65			P0DPI2;C177					118370000	58144000	3281700	3112400	0	0	126150000	0	4348700	25725000
P50440	sp|P50440|GATM_HUMAN Glycine amidinotransferase, mitochondrial OS=Homo sapiens OX=9606 GN=GATM PE=1 SV=1	Glycine amidinotransferase, mitochondrial	GATM;C407	NANSLGGGFHCWTCDVR	NANSLGGGFHC(1)WTCDVR	1009.93	2	+	+	1.67064	2.34519	1.21562	1.2894	0.999924	0.999924	0.998491	0.981593	0.995871	0.993381	0.67402	185.02	185.02			P50440;C407					334420000	196960000	57709000	44206000	213970000	135690000	471930000	37049000	54284000	211150000
P50440	sp|P50440|GATM_HUMAN Glycine amidinotransferase, mitochondrial OS=Homo sapiens OX=9606 GN=GATM PE=1 SV=1	Glycine amidinotransferase, mitochondrial	GATM;C410	NANSLGGGFHCWTCDVR	NANSLGGGFHC(0.001)WTC(0.999)DVR	673.625	3		+					0.999453	0.996257	0.983544	0.999453	0.999122	0.99938	-0.72751	165.45	165.45			P50440;C410					62849000	41206000	0	0	58581000	0	479570000	0	0	6169400
P50440	sp|P50440|GATM_HUMAN Glycine amidinotransferase, mitochondrial OS=Homo sapiens OX=9606 GN=GATM PE=1 SV=1	Glycine amidinotransferase, mitochondrial	GATM;C64	DCPVSSYNEWDPLEEVIVGR	DC(1)PVSSYNEWDPLEEVIVGR	788.699	3		+		2.20716		1.00017	1	1		1	1	1	-0.088286	261.39	82.609			P50440;C64					18159000	6371200	3086600	0	7828600	0	27321000	0	4416100	11996000
O75323	sp|O75323|NIPS2_HUMAN Protein NipSnap homolog 2 OS=Homo sapiens OX=9606 GN=NIPSNAP2 PE=1 SV=1	Protein NipSnap homolog 2	GBAS;C85	LQFHNVKPECLEAYNK	LQFHNVKPEC(1)LEAYNK	498.251734;663.999887	4;3	+	+	2.77393	2.81653	1.34277	1.51302	1	1	1	1	1	1	0.39779	197.17	115.31			O75323;C85			+		385650000	287340000	60150000	37122000	178580000	320610000	269570000	15060000	35269000	90815000
Q04446	sp|Q04446|GLGB_HUMAN 1,4-alpha-glucan-branching enzyme OS=Homo sapiens OX=9606 GN=GBE1 PE=1 SV=3	1,4-alpha-glucan-branching enzyme	GBE1;C221	HFTCNVLPR	HFTC(1)NVLPR	381.862	3	+	+	1.14544	1.65309	1.87835	1.24613	1	1	1	1	1	1	-0.021807	149.65	74.464			Q04446;C221					38789000	41290000	11133000	14544000	15695000	29889000	36502000	6776700	16139000	14463000
P32455	sp|P32455|GBP1_HUMAN Guanylate-binding protein 1 OS=Homo sapiens OX=9606 GN=GBP1 PE=1 SV=2	Interferon-induced guanylate-binding protein 1	GBP1;C225	DETFNLPRLCIRK	DETFNLPRLC(1)IRK	554.631	3		+					1				1	1	0.84105	76.533	59.57			P32455;C225					21554000	9595500	0	0	0	0	0	0	0	0
P32455;Q9H0R5	sp|P32455|GBP1_HUMAN Guanylate-binding protein 1 OS=Homo sapiens OX=9606 GN=GBP1 PE=1 SV=2;sp|Q9H0R5|GBP3_HUMAN Guanylate-binding protein 3 OS=Homo sapiens OX=9606 GN=GBP3 PE=1 SV=3	Interferon-induced guanylate-binding protein 1;Guanylate-binding protein 3	GBP1;GBP3;C407	QNQEASSDRCSALLQVIFSPLEEEVK	QNQEASSDRC(1)SALLQVIFSPLEEEVK	993.157	3		+					1				1	1	-0.14297	148.62	40.404			P32455;C407					8491800	16755000	0	0	0	0	0	0	0	0
P32455;Q9H0R5;P32456	sp|P32455|GBP1_HUMAN Guanylate-binding protein 1 OS=Homo sapiens OX=9606 GN=GBP1 PE=1 SV=2;sp|Q9H0R5|GBP3_HUMAN Guanylate-binding protein 3 OS=Homo sapiens OX=9606 GN=GBP3 PE=1 SV=3;sp|P32456|GBP2_HUMAN Guanylate-binding protein 2 OS=Homo sapiens OX=9606 G	Interferon-induced guanylate-binding protein 1;Guanylate-binding protein 3;Interferon-induced guanylate-binding protein 2	GBP1;GBP3;GBP2;C82	GIWMWCVPHPK	GIWMWC(1)VPHPK	470.898	3		+		6.08759		0.660834	1			1	1	1	-0.55529	128.1	98.048			P32455;C82					610870000	496250000	40534000	0	0	0	9962800	0	1278100	2030200
Q6IA86	sp|Q6IA86|ELP2_HUMAN Elongator complex protein 2 OS=Homo sapiens OX=9606 GN=ELP2 PE=1 SV=2	Elongator complex protein 2	ELP2;C63	VNCIQWICK	VNC(1)IQWICK	644.812	2	+						0.999994		0.999994	0.998701			0.3054	66.258	66.258			Q6IA86;C63					0	0	0	0	0	2187800	3925800	0	0	0
Q96PP9	sp|Q96PP9|GBP4_HUMAN Guanylate-binding protein 4 OS=Homo sapiens OX=9606 GN=GBP4 PE=1 SV=2	Guanylate-binding protein 4	GBP4;C374	LPTDTLQELLDVHAACER	LPTDTLQELLDVHAAC(1)ER	694.349	3		+					1				1	1	1.1589	123.41	42.382			Q96PP9;C374					14035000	6015000	0	0	0	0	0	0	0	0
Q92947	sp|Q92947|GCDH_HUMAN Glutaryl-CoA dehydrogenase, mitochondrial OS=Homo sapiens OX=9606 GN=GCDH PE=1 SV=1	Glutaryl-CoA dehydrogenase, mitochondrial	GCDH;C228	CEDGCIR	C(1)EDGCIR	489.194	2	+	+		3.49015		1.9426	1	0.999998	0.999999	1	1	0.999999	-0.079018	95.62	95.62			Q92947;C228					7837100	8494000	667850	0	4223600	4150000	5791500	0	0	0
P48506	sp|P48506|GSH1_HUMAN Glutamate--cysteine ligase catalytic subunit OS=Homo sapiens OX=9606 GN=GCLC PE=1 SV=2	Glutamate--cysteine ligase catalytic subunit	GCLC;C142	EATSILEENQALCTITSFPR	EATSILEENQALC(1)TITSFPR	760.711	3		+		3.62329		1.03181	1	1		1	1	1	-0.16038	145.84	145.71			P48506;C142					42770000	16308000	5021000	0	26112000	0	45059000	0	7996400	21299000
P48506	sp|P48506|GSH1_HUMAN Glutamate--cysteine ligase catalytic subunit OS=Homo sapiens OX=9606 GN=GCLC PE=1 SV=2	Glutamate--cysteine ligase catalytic subunit	GCLC;C553	CSILNYLK	C(1)SILNYLK	505.771	2	+	+	1.56706	1.90557	1.88216	1.65252	1	1	1	1	1	1	0.42547	262.74	181.49			P48506;C553					76714000	93651000	21444000	23868000	49813000	88358000	89510000	20653000	23746000	30881000
Q92616	sp|Q92616|GCN1_HUMAN Stalled ribosome sensor GCN1 OS=Homo sapiens OX=9606 GN=GCN1 PE=1 SV=7	Translational activator GCN1	GCN1L1;C1235	CGLALALNK	C(1)GLALALNK	480.271	2	+	+	2.2028	2.73234	2.30044	1.99835	1	1	1	1	1	1	-1.0924	133.47	106.42			Q92616;C1235					56065000	40179000	8692500	5868300	17117000	41536000	49127000	4182700	9959900	8592800
Q92616	sp|Q92616|GCN1_HUMAN Stalled ribosome sensor GCN1 OS=Homo sapiens OX=9606 GN=GCN1 PE=1 SV=7	Translational activator GCN1	GCN1L1;C1595	CLQTLLDTK	C(1)LQTLLDTK	546.292	2	+	+					1	1	1	1	1	1	1.2264	111.95	101.64			Q92616;C1595	+				7438100	8469000	0	0	4947000	8868800	8765800	0	0	0
Q92616	sp|Q92616|GCN1_HUMAN Stalled ribosome sensor GCN1 OS=Homo sapiens OX=9606 GN=GCN1 PE=1 SV=7	Translational activator GCN1	GCN1L1;C1781	FTPYVGPIIPCILK	FTPYVGPIIPC(1)ILK	809.457	2		+					1	1	0	1	1	1	-0.1414	87.568	52.579			Q92616;C1781					26788000	5558500	0	0	12621000	2392600	25061000	0	1475900	3563500
P31150	sp|P31150|GDIA_HUMAN Rab GDP dissociation inhibitor alpha OS=Homo sapiens OX=9606 GN=GDI1 PE=1 SV=2	Rab GDP dissociation inhibitor alpha	GDI1;C282	QLICDPSYIPDRVRK	QLIC(1)DPSYIPDRVRK	465.75	4		+		2.48444		0.550304	1	1	1	1	1	1	0.54807	120.6	75.764			P31150;C282					19176000	17178000	7747400	0	4576600	0	29031000	3547100	0	0
P31150	sp|P31150|GDIA_HUMAN Rab GDP dissociation inhibitor alpha OS=Homo sapiens OX=9606 GN=GDI1 PE=1 SV=2	Rab GDP dissociation inhibitor alpha	GDI1;C302	IICILSHPIK	IIC(1)ILSHPIK	398.574	3	+	+	1.97994	2.75619	3.06616	2.63966	1	1	1	1	1	1	-0.067568	88.681	68.893			P31150;C302					93427000	104810000	13924000	15407000	41767000	57480000	45128000	9876900	14566000	12268000
P31150	sp|P31150|GDIA_HUMAN Rab GDP dissociation inhibitor alpha OS=Homo sapiens OX=9606 GN=GDI1 PE=1 SV=2	Rab GDP dissociation inhibitor alpha	GDI1;C335	SDIYVCMISYAHNVAAQGK	SDIYVC(1)MISYAHNVAAQGK	709.671	3	+	+					1	1		1	1	1	-0.022551	73.11	43.208			P31150;C335					15140000	5602900	0	0	6700700	0	19362000	0	0	0
Q92979	sp|Q92979|NEP1_HUMAN Ribosomal RNA small subunit methyltransferase NEP1 OS=Homo sapiens OX=9606 GN=EMG1 PE=1 SV=4	Ribosomal RNA small subunit methyltransferase NEP1	EMG1;C230	MVSISNYPLSAALTCAK	MVSISNYPLSAALTC(1)AK	913.463	2	+						1	1	0	1	1		2.9343	91.858	43.604			Q92979;C230					3998100	0	0	0	2137800	3203200	6294600	0	0	0
P50395	sp|P50395|GDIB_HUMAN Rab GDP dissociation inhibitor beta OS=Homo sapiens OX=9606 GN=GDI2 PE=1 SV=2	Rab GDP dissociation inhibitor beta	GDI2;C302	VICILSHPIK	VIC(1)ILSHPIK	590.35	2	+	+	2.05365	2.0575	3.07972	1.08904	1	1	1	1	1	1	-0.18054	99.139	99.139			P50395;C302					175270000	264740000	50586000	52937000	146520000	236700000	157570000	37665000	52841000	38373000
P50395	sp|P50395|GDIB_HUMAN Rab GDP dissociation inhibitor beta OS=Homo sapiens OX=9606 GN=GDI2 PE=1 SV=2	Rab GDP dissociation inhibitor beta	GDI2;C335	SDIYVCMISFAHNVAAQGK	SDIYVC(1)MISFAHNVAAQGK	704.34	3	+	+					1	1		1	1	1	-0.29168	115.73	76.713			P50395;C335					10592000	16645000	0	0	8283600	0	15291000	0	0	0
Q8TEQ6	sp|Q8TEQ6|GEMI5_HUMAN Gem-associated protein 5 OS=Homo sapiens OX=9606 GN=GEMIN5 PE=1 SV=3	Gem-associated protein 5	GEMIN5;C240	GCYLATGSK	GC(1)YLATGSK	478.729	2		+		1.99272		0.671929	1	1	1	1	1	1	-1.4676	61.962	58.981			Q8TEQ6;C240					7658800	8376700	3109400	0	5196100	0	6691200	2719300	0	5149800
Q8TEQ6	sp|Q8TEQ6|GEMI5_HUMAN Gem-associated protein 5 OS=Homo sapiens OX=9606 GN=GEMIN5 PE=1 SV=3	Gem-associated protein 5	GEMIN5;C433	VTALCWHPTK	VTALC(1)WHPTK	404.878	3		+					1			1	1	1	0.071472	54.471	47.288			Q8TEQ6;C433					7858900	12023000	0	0	0	0	9043200	0	0	4363900
Q969S9	sp|Q969S9|RRF2M_HUMAN Ribosome-releasing factor 2, mitochondrial OS=Homo sapiens OX=9606 GN=GFM2 PE=1 SV=1	Ribosome-releasing factor 2, mitochondrial	GFM2;C248	LLWNCNSNDGK	LLWNC(1)NSNDGK	660.804	2		+		1.85533		1.27438	1	0	1	1	1	1	-1.354	64.654	54.608			Q969S9;C248			+		4904400	8665200	0	2150400	3010700	0	8392800	1529400	1432900	0
Q06210	sp|Q06210|GFPT1_HUMAN Glutamine--fructose-6-phosphate aminotransferase [isomerizing] 1 OS=Homo sapiens OX=9606 GN=GFPT1 PE=1 SV=3	Glutamine--fructose-6-phosphate aminotransferase [isomerizing] 1	GFPT1;C2	CGIFAYLNYHVPR	C(1)GIFAYLNYHVPR	537.27	3	+	+	6.1517		1.07216		1	1	1	1	1	1	1.0161	233.57	61.435	+		Q06210;C2	+	+			283020000	161890000	0	0	272530000	14285000	867810000	0	2779600	4532000
O95834	sp|O95834|EMAL2_HUMAN Echinoderm microtubule-associated protein-like 2 OS=Homo sapiens OX=9606 GN=EML2 PE=1 SV=1	Echinoderm microtubule-associated protein-like 2	EML2;C301	ITQAVLGAHDGGVFGLCALR	ITQAVLGAHDGGVFGLC(1)ALR	685.698	3	+						1	1		1	0	0	-1.8562	85.927	59.512			O95834;C301					5048600	2651000	0	0	3837800	0	8379400	0	0	0
O94808	sp|O94808|GFPT2_HUMAN Glutamine--fructose-6-phosphate aminotransferase [isomerizing] 2 OS=Homo sapiens OX=9606 GN=GFPT2 PE=1 SV=3	Glutamine--fructose-6-phosphate aminotransferase [isomerizing] 2	GFPT2;C2	CGIFAYMNYRVPR	C(1)GIFAYMNYRVPR	549.603	3		+					1				1	1	-1.4071	170.73	66.262			O94808;C2					28021000	19086000	0	0	0	0	0	0	0	0
Q9BVM4	sp|Q9BVM4|GGACT_HUMAN Gamma-glutamylaminecyclotransferase OS=Homo sapiens OX=9606 GN=GGACT PE=1 SV=2	Gamma-glutamylaminecyclotransferase	GGACT;C84	FLDDFESCPALYQR	FLDDFESC(1)PALYQR	880.901	2		+	0.965486	2.25688	2.47033	0.856408	1		1	1	1	1	0.0035327	157.95	157.95			Q9BVM4;C84					10059000	8293000	2979300	0	0	6544300	10088000	0	3463200	5403600
O75223	sp|O75223|GGCT_HUMAN Gamma-glutamylcyclotransferase OS=Homo sapiens OX=9606 GN=GGCT PE=1 SV=1	Gamma-glutamylcyclotransferase	GGCT;C42	NPSAAFFCVAR	NPSAAFFC(1)VAR	620.301	2		+					1	1	1		1	1	0.19595	83.783	71.223			O75223;C42					7947700	4552400	0	0	2374200	7499600	0	0	1980000	0
Q9UG22	sp|Q9UG22|GIMA2_HUMAN GTPase IMAP family member 2 OS=Homo sapiens OX=9606 GN=GIMAP2 PE=1 SV=2	GTPase IMAP family member 2	GIMAP2;C175	LVAACGGR	LVAAC(1)GGR	402.213	2		+					1		1	0	1	1	-0.58479	92.692	92.692			Q9UG22;C175					13212000	15387000	0	0	0	5710000	3801800	0	0	0
Q9UG22	sp|Q9UG22|GIMA2_HUMAN GTPase IMAP family member 2 OS=Homo sapiens OX=9606 GN=GIMAP2 PE=1 SV=2	GTPase IMAP family member 2	GIMAP2;C180	ICAFNNRAEGSNQDDQVK	IC(1)AFNNRAEGSNQDDQVK	689.317	3	+	+	1.56394	1.91786	1.28217	1.0441	1	1	1	1	1	1	-0.97928	96.119	64.454			Q9UG22;C180					13869000	15248000	4438100	3337300	0	5933100	7268100	0	2034300	1562100
Q9UG22	sp|Q9UG22|GIMA2_HUMAN GTPase IMAP family member 2 OS=Homo sapiens OX=9606 GN=GIMAP2 PE=1 SV=2	GTPase IMAP family member 2	GIMAP2;C261	YMETQRSYTALAEANCLK	YMETQRSYTALAEANC(1)LK	717.007	3	+	+	4.92	5.22355	2.80272	1.47006	1	1	1	1	1	1	-0.57471	222.42	81.51			Q9UG22;C261					462020000	483790000	14996000	10677000	130550000	239440000	243170000	5462600	6265900	8003800
Q09472;Q92793	sp|Q09472|EP300_HUMAN Histone acetyltransferase p300 OS=Homo sapiens OX=9606 GN=EP300 PE=1 SV=2;sp|Q92793|CBP_HUMAN CREB-binding protein OS=Homo sapiens OX=9606 GN=CREBBP PE=1 SV=3	Histone acetyltransferase p300;CREB-binding protein	EP300;CREBBP;C1753	NANCSLPSCQK	NANC(1)SLPSCQK	673.795	2	+						0.99967		0.826953	0.99967		0.564853	0.057123	62.823	62.823			Q09472;C1753					0	0	0	0	0	4535900	5274000	0	0	0
Q8ND71	sp|Q8ND71|GIMA8_HUMAN GTPase IMAP family member 8 OS=Homo sapiens OX=9606 GN=GIMAP8 PE=2 SV=2	GTPase IMAP family member 8	GIMAP8;C166	YCIFNNK	YC(1)IFNNK	479.726	2	+	+	1.57302	1.64019	1.98836	1.38596	1	1	1		1	1	0.90333	128	62.842			Q8ND71;C166					68504000	75207000	23654000	22417000	4338100	7289200	0	1795600	0	0
Q8ND71	sp|Q8ND71|GIMA8_HUMAN GTPase IMAP family member 8 OS=Homo sapiens OX=9606 GN=GIMAP8 PE=2 SV=2	GTPase IMAP family member 8	GIMAP8;C321	HICTGPHAFLLVTPLGFYTK	HIC(1)TGPHAFLLVTPLGFYTK	568.804	4		+					1				1	1	1.7279	52.784	46.494			Q8ND71;C321					4757500	4847600	0	0	0	0	0	0	0	0
P07814	sp|P07814|SYEP_HUMAN Bifunctional glutamate/proline--tRNA ligase OS=Homo sapiens OX=9606 GN=EPRS1 PE=1 SV=5	Bifunctional glutamate/proline--tRNA ligase;Glutamate--tRNA ligase;Proline--tRNA ligase	EPRS;C105	LSSCDSFTSTINELNHCLSLR	LSSCDSFTSTINELNHC(1)LSLR	841.393	3	+						1	1		1		1	-0.83652	176.73	176.73			P07814;C105					0	5692400	0	0	7519800	0	25539000	0	0	0
Q8ND71	sp|Q8ND71|GIMA8_HUMAN GTPase IMAP family member 8 OS=Homo sapiens OX=9606 GN=GIMAP8 PE=2 SV=2	GTPase IMAP family member 8	GIMAP8;C75	VVVIDTPDLFSSIACAEDK	VVVIDTPDLFSSIAC(1)AEDK	1040.02	2		+		2.26633		1.10902	1				1	1	-0.43051	167.89	119.69			Q8ND71;C75					17930000	5747400	4520000	0	0	0	0	0	0	0
Q9Y2X7	sp|Q9Y2X7|GIT1_HUMAN ARF GTPase-activating protein GIT1 OS=Homo sapiens OX=9606 GN=GIT1 PE=1 SV=2	ARF GTPase-activating protein GIT1	GIT1;C576	GVSASAVPFTPSSPLLSCSQEGSR	GVSASAVPFTPSSPLLSC(1)SQEGSR	807.729	3		+					1	1	1		1	1	0.28809	110.14	54.223			Q9Y2X7;C576					10772000	6916500	0	0	4843100	6000100	0	0	2815000	7655300
Q14161	sp|Q14161|GIT2_HUMAN ARF GTPase-activating protein GIT2 OS=Homo sapiens OX=9606 GN=GIT2 PE=1 SV=2	ARF GTPase-activating protein GIT2	GIT2;C31	GTFLCDECCSVHR	GTFLC(0.999)DEC(0.001)CSVHR	592.909	3		+		2.45306		0.741321	0.998908	0.935632	0.672688	0.790201	0.903793	0.998908	-0.16052	91.858	63.76			Q14161;C31					12247000	10347000	3680500	0	10470000	8598600	12301000	1721400	0	8294000
Q14409;P32189	sp|Q14409|GLPK3_HUMAN Glycerol kinase 3 OS=Homo sapiens OX=9606 GN=GK3 PE=2 SV=2;sp|P32189|GLPK_HUMAN Glycerol kinase OS=Homo sapiens OX=9606 GN=GK PE=1 SV=3	Putative glycerol kinase 3;Glycerol kinase	GK3P;GK;C287	NTYGTGCFLLCNTGHK	NTYGTGCFLLC(1)NTGHK	637.622	3		+		2.20552		0.893047	0.999999		0	0	0.999999	0.999894	1.4631	132.81	132.81			Q14409;C287					26120000	25557000	7731800	4058300	0	3363100	6694800	0	1346400	3463400
Q14409;P32189	sp|Q14409|GLPK3_HUMAN Glycerol kinase 3 OS=Homo sapiens OX=9606 GN=GK3 PE=2 SV=2;sp|P32189|GLPK_HUMAN Glycerol kinase OS=Homo sapiens OX=9606 GN=GK PE=1 SV=3	Putative glycerol kinase 3;Glycerol kinase	GK3P;GK;C293	CVFSDHGLLTTVAYK	C(1)VFSDHGLLTTVAYK	570.956	3		+		3.50788		0.821686	1	1		1	1	1	0.43328	130.98	124.3			Q14409;C293					44049000	27449000	6963500	0	7514000	0	11664000	0	2225800	4493100
Q53GS7	sp|Q53GS7|GLE1_HUMAN mRNA export factor GLE1 OS=Homo sapiens OX=9606 GN=GLE1 PE=1 SV=2	Nucleoporin GLE1	GLE1;C528	CPYSVPFYPTFK	C(1)PYSVPFYPTFK	753.36	2	+	+		1.5689		1.1861	1	1	1		1	1	-0.47448	72.928	61.161			Q53GS7;C528					3684200	2968500	1110600	1118800	4200100	2782300	0	0	0	0
Q92896	sp|Q92896|GSLG1_HUMAN Golgi apparatus protein 1 OS=Homo sapiens OX=9606 GN=GLG1 PE=1 SV=2	Golgi apparatus protein 1	GLG1;C1071	ADIFVDPVLHTACALDIK	ADIFVDPVLHTAC(1)ALDIK	666.684	3		+		2.20495		0.812082	1	1	0	1	1	1	-0.080994	115.34	107.15			Q92896;C1071					13465000	8525800	0	1267800	11228000	1959600	58258000	0	0	8143000
Q92990	sp|Q92990|GLMN_HUMAN Glomulin OS=Homo sapiens OX=9606 GN=GLMN PE=1 SV=2	Glomulin	GLMN;C375	VMTLCPIETLRK	VMTLC(1)PIETLRK	487.604	3	+	+	1.34889	2.31191	1.53647	0.837719	1	1	1	1	1	1	-0.16277	121.73	74.76			Q92990;C375					28856000	20358000	8432300	0	10318000	27066000	22360000	3735000	8418600	12017000
Q04760	sp|Q04760|LGUL_HUMAN Lactoylglutathione lyase OS=Homo sapiens OX=9606 GN=GLO1 PE=1 SV=4	Lactoylglutathione lyase	GLO1;C139	GFGHIGIAVPDVYSACK	GFGHIGIAVPDVYSAC(1)K	597.635	3		+		2.66628		0.858071	1		0	1	1	1	0.81354	98.439	53.169		+	Q04760;C139	+				32869000	6715900	7794400	0	0	7889700	32723000	0	6734800	18088000
Q9HC38	sp|Q9HC38|GLOD4_HUMAN Glyoxalase domain-containing protein 4 OS=Homo sapiens OX=9606 GN=GLOD4 PE=1 SV=1	Glyoxalase domain-containing protein 4	GLOD4;C171	SLNYWCNLLGMK	SLNYWC(1)NLLGMK	749.863	2		+					1	1	1	1	1	1	-0.035582	178.22	137.98			Q9HC38;C171					29162000	10484000	0	0	12746000	2349500	47483000	0	2245200	0
O94925	sp|O94925|GLSK_HUMAN Glutaminase kidney isoform, mitochondrial OS=Homo sapiens OX=9606 GN=GLS PE=1 SV=1	Glutaminase kidney isoform, mitochondrial	GLS;C203	CVQSNIVLLTQAFR	C(1)VQSNIVLLTQAFR	824.946	2		+					1	1	1	1	1	1	-0.81095	176.18	158.41	+		O94925;C203	+			+	13968000	4468900	0	0	7658700	1742300	12053000	0	0	2496600
O94925	sp|O94925|GLSK_HUMAN Glutaminase kidney isoform, mitochondrial OS=Homo sapiens OX=9606 GN=GLS PE=1 SV=1	Glutaminase kidney isoform, mitochondrial	GLS;C266	FSPDLWGVSVCTVDGQR	FSPDLWGVSVC(1)TVDGQR	961.957	2		+		1.76421		1.29515	1	1	1	1	1	1	-0.16719	168.76	136.3	+		O94925;C266			+	+	43897000	31638000	14247000	8448100	15332000	6271500	39193000	1215100	6226200	0
P00367	sp|P00367|DHE3_HUMAN Glutamate dehydrogenase 1, mitochondrial OS=Homo sapiens OX=9606 GN=GLUD1 PE=1 SV=2	Glutamate dehydrogenase 1, mitochondrial	GLUD1;C376	AKPYEGSILEADCDILIPAASEK	AKPYEGSILEADC(1)DILIPAASEK	830.753	3		+		1.54463		0.919655	1	1	1	1	1	1	0.4214	155.87	81.477			P00367;C376					55309000	39978000	23268000	11166000	25139000	11833000	96436000	5195500	0	87058000
[truncated: 1,962 more rows]

## Sheet: S1-2
Supplementary table S1-2: List of false positives used to filter site-specific datasets prior to downstream analyses
[truncated: 428 more rows]
