# Supplementary material for: Long-Chain S-Acylation Is a Key Modulator During the Macrophage Inflammatory Response
Source: Mol Cell Proteomics. 2026 Jun 10;25(7):101600. doi: 10.1016/j.mcpro.2026.101600 (PMC13380729; doi:10.1016/j.mcpro.2026.101600)
Supplement: Supporting Table S2 [file mmc5.xlsx]

## Sheet: Description
Supplementary table S2: SILAC analysis of site-specific ABE and total proteome experiments in THP-1 macrophages
Table of content
Sheet
S2-1	Identified S-acyl sites in M(LPS + IFNy) and M0 THP-1 macrophages (SILAC)
S2-2	Identified parent proteins in M(LPS + IFNy) and M0 THP-1 macrophages (SILAC)
S2-3	S-acyl proteome and total proteome comparison of sites with a detected parent protein (SILAC)
Headers
Gene;position	Gene name; site of S-acylation
Peptide sequence	Identified amino acid sequence of the peptide
Carbamidomethyl (C) probabilities	Peptide sequence and localization probability of Carbamidomethyl indicated in parentheses
Precursor m/z	The recalibrated mass-over-charge value of the precursor ion, after correction by MaxQuant
Precursor charge	The charge state of the precursor ion
Protein IDs	Uniprot protein identifiers of parent proteins of mapped sites
Fasta headers	Fasta headers
Protein names	Protein names
Gene names	Gene names
Peptide counts (unique)	Number of unique peptides detected across all replicates for a protein
Score	The Andromeda score of the best identified modified peptide containing a site (S2-1). Protein score which is derived from peptide posterior error probabilities (S2-2)
Score for localization	The Andromeda score of the MS/MS spectrum used for calculating the localization score for this site
Peptide counts (unique)	The total number of unique peptides associated with the protein group (i.e. these peptides are not shared with another protein group)
Significant (paired t-test)	Is the protein or site significantly enriched in macrophages treated either with M(LPS + IFNy) or M0 according to a paired t-test (FDR 0.05, S0 = 0.1).
Significant (ssABE)	Is the site significantly enriched in SILAC ssABE according to a paired t-test (FDR 0.05, S0 = 0.1).
Significant (TP)	Is the protein significantly enriched in SILAC total proteome according to a paired t-test (FDR 0.05, S0 = 0.1).
FC (ssABE) - FC(TP)	Difference between average fold change of site in SILAC ssABE analysis and average fold change of parent protein in SILAC total proteome analysis
average ssABE FC (M(LPS + IFNy)/M0)	Average log2 fold change of detected site
average total proteome FC (M(LPS + IFNy)/M0)	Average log2 fold change of detected parent protein
average FC (M(LPS + IFNy)/M0)	average log2 fold change of four replicate M(LPS + IFNy)/M0 ratios
q-value (ssABE)	is q-value of detected site in SILAC ssABE analysis
q-value (TP)	is q-value of detected parent protein in SILAC total proteome analysis
p-value	is -log10(p-value)
q-value	is q-value
Significant (M(LPS + IFNy))	Protein or site is significant based on: 1) Being present in at least ≥ 3 replicates of M(LPS + IFNy) macrophages & ≤ 1 replicates of M0 macrophages; 2) Significant according to paired t-test. log2FC ≥ 1.25 (protein), log2FC ≥ 0.5 (site)
Significant (M0)	Protein or site is significant based on: 1) Being present in at least ≥ 3 replicates of M0 macrophages & ≤ 1 replicates of M(LPS + IFNy) macrophages; 2) Significant according to paired t-test. log2FC ≤ -1.25, log2FC ≤ -0.5 (site)
Significant in	Annotation of whether the parent protein is significant in the total proteome and/or has a significant site in the ssABE analysis or neither.
Site found (SwissPalm)	Sites found in S-acylation validation studies according to Swisspalm database
Not found (SwissPalm)	Sites not validated, not predicted, not found in palmitoyl-proteomic studies and without orthologues according to the SwissPalm database
ratio 1	log2(raw intensity of M(LPS + IFNy) replicate 1/ raw intensity of M0 replicate 1)
ratio 2	log2(raw intensity of M(LPS + IFNy) replicate 2/ raw intensity of M0 replicate 2)
ratio 3	log2(raw intensity of M(LPS + IFNy) replicate 3/ raw intensity of M0 replicate 3)
ratio 4	log2(raw intensity of M(LPS + IFNy) replicate 4/ raw intensity of M0 replicate 4)
log2.H.1H	log2(heavy raw intensity replicate 1) = M(LPS + IFNy) replicate 1
log2.H.2H	log2(heavy raw intensity replicate 2) = M(LPS + IFNy) replicate 2
log2.L.3L	log2(light raw intensity replicate 3) = M(LPS + IFNy) replicate 3
log2.L.4L	log2(light raw intensity replicate 4) = M(LPS + IFNy) replicate 4
log2.L.1H	log2(light raw intensity replicate 1) = M0 replicate 1
log2.L.2H	log2(light raw intensity replicate 2) = M0 replicate 2
log2.H.3L	log2(heavy raw intensity replicate 3) = M0 replicate 3
log2.H.4L	log2(heavy raw intensity replicate 4) = M0 replicate 4
Intensity.L.1H	light raw intensity replicate 1 = M0 replicate 1
Intensity.H.1H	heavy raw intensity replicate 1 = M(LPS + IFNy) replicate 1
Intensity.L.2H	light raw intensity replicate 2 = M0 replicate 2
Intensity.H.2H	heavy raw intensity replicate 2 = M(LPS + IFNy) replicate 2
Intensity.L.3L	light raw intensity replicate 3 = M(LPS + IFNy) replicate 3
Intensity.H.3L	heavy raw intensity replicate 3 = M0 replicate 3
Intensity.L.4L	light raw intensity replicate 4 = M(LPS + IFNy) replicate 4
Intensity.H.4L	heavy raw intensity replicate 4 = M0 replicate 4

## Sheet: S2-1
Supplementary table S2-1: Identified S-acyl sites in M(LPS + IFNy) and M0 THP-1 macrophages (SILAC)
Gene;position	Peptide sequence	Carbamidomethyl (C) probabilities	Precursor m/z	Precursor charge	Score	Score for localization	Significant (paired t-test)	average FC (M1-M0)	q-value	Significant (M(LPS+IFNy))	Significant (M0)	Site found (SwissPalm)	Not found (SwissPalm)	ratio 1	ratio 2	ratio 3	ratio 4	log2.H.1H	log2.H.2H	log2.L.3L	log2.L.4L	log2.L.1H	log2.L.2H	log2.H.3L	log2.H.4L	Intensity.L.1H	Intensity.H.1H	Intensity.L.2H	Intensity.H.2H	Intensity.L.3L	Intensity.H.3L	Intensity.L.4L	Intensity.H.4L
ABCA1;C3	ACWPQLR	AC(1)WPQLR	465.734	2	105.42	105.42		1.26361	0.0932533			+		1.34272	1.86773	0.859976	0.983991	29.3046	29.4611	28.9452	28.9608	27.9619	27.5933	28.0852	27.9768	261440000	663090000	202500000	739040000	516860000	284770000	522490000	264160000
ABCA3;C1337	GILCALR	GILC(1)ALR	401.734	2	56.51	40.686		-1.11957	0.348879					1.31068		-2.36819	-2.30119	24.1552		22.5312	22.7154	22.8445		24.8994	25.0166	7531700	18683000	0	0	6061300	31294000	6886900	33943000
ABCC4;C19	MLPVYQEVKPNPLQDANLCSR	MLPVYQEVKPNPLQDANLC(1)SR	844.086	3	246.38	43.598		0.153498	0.553912					0.354749	0.653383	-0.18433	-0.209808	31.1568	31.2958	30.7668	30.8578	30.8021	30.6424	30.9512	31.0676	1872200000	2394100000	1680000000	2636100000	1830000000	2080000000	1945900000	2250500000
ABCE1;C65	CPFGALSIVNLPSNLEK	C(1)PFGALSIVNLPSNLEK	929.99	2	162.31	107.09		-0.063859	0.681818			+		-0.210942	0.191365	-0.0636388	-0.172219	27.3732	27.5128	27.3169	27.1816	27.5841	27.3215	27.3806	27.3538	201210000	173840000	167720000	191510000	167190000	174730000	152220000	171520000
ABHD10;C239	EAEHHCLLHSPIPVNCPIR	EAEHHCLLHSPIPVNC(1)PIR	587.541	4	65.225	65.225		-0.0228081	0.880236					-0.121606		0.124483	-0.0713021	26.9165		25.2361	25.4824	27.0381		25.1116	25.5537	137810000	126670000	0	0	39520000	36253000	46877000	49252000
ABHD16A;C205	LPCQITSYLVAHTLGRR	LPC(1)QITSYLVAHTLGRR	497.024	4	178.06	67.605		0.443689	0.0925755			+		0.219464	0.652417	0.514971	0.387905	29.365	32.7359	29.2467	29.3955	29.1455	32.0835	28.7317	29.0076	593850000	691420000	4550900000	7153100000	636990000	445770000	706180000	539690000
ABHD16A;C7	LLSCVLGPR	LLSC(1)VLGPR	507.792	2	126.28	74.255		0.581972	0.0936787					0.590956	1.05705	0.304083	0.375801	27.4686	27.4188	27.1017	27.0917	26.8776	26.3617	26.7976	26.7159	123300000	185720000	86232000	179420000	144020000	116650000	143030000	110230000
FAM26F;C82	LLTGCCSSAR	LLTGC(1)C(1)SSAR	562.763	2	130.75	108.98	+	10.66	0	+				10.6126	11.3469	10.2478	10.4329	32.9666	33.1563	32.5403	32.6502	22.354	21.8094	22.2926	22.2174	5360800	8393600000	3675100	9572800000	6246200000	5137300	6740600000	4876300
ABHD17B;C210	TYCFDAFPNIDK	TYC(1)FDAFPNIDK	745.835	2	197.21	177.57		-0.0835142	0.647788			+		-0.0865516	0.267915	-0.191919	-0.323499	32.079	32.1032	31.8702	31.924	32.1655	31.8353	32.0621	32.2475	4817200000	4536700000	3831600000	4613500000	3925300000	4483800000	4074600000	5098800000
ABHD17C;C251	TYCFDAFPSIDK	TYC(1)FDAFPSIDK	732.329	2	125.75	91.855		-0.377448	0.153828			+		-0.43007	0.101103	-0.488227	-0.692599	27.5773	27.7995	27.4882	27.2947	28.0074	27.6984	27.9765	27.9873	269810000	200260000	217790000	233600000	188270000	264090000	164640000	266090000
ACAA1;C123	QCSSGLQAVASIAGGIR	QC(1)SSGLQAVASIAGGIR	558.958	3	279.77	140.93		0.582819	0.121358					0.81898	1.02591	0.500201	-0.0138166	30.7307	30.8017	30.5929	30.2397	29.9117	29.7758	30.0927	30.2535	1010000000	1781800000	919190000	1871700000	1619500000	1150000000	1267800000	1280000000
ACAA1;C177	DCLIPMGITSENVAER	DC(1)LIPMGITSENVAER	902.932	2	92.31	84.718		0.901729	0.125105					1.31404	1.84426	0.464648	-0.0160404	27.6942	27.6907	27.6849	27.2135	26.3802	25.8464	27.2202	27.2296	87344000	217170000	60331000	216630000	215760000	156350000	155630000	157370000
ACAA1;C381	VNPLGGAVALGHPLGCTGAR	VNPLGGAVALGHPLGC(1)TGAR	639.676	3	90.972	68.49		0.204844	0.304417					0.250227	0.538336	0.113918	-0.0831036	29.2205	29.1812	28.8595	28.8784	28.9703	28.6429	28.7456	28.9615	525940000	625550000	419150000	608730000	487060000	450080000	493470000	522730000
ACAD9;C507	FEENTYCFGR	FEENTYC(1)FGR	661.777	2	149.65	133.58		0.666222	0.0928889					0.671969	1.05606	0.478921	0.45794	28.0277	28.0485	27.7806	27.8195	27.3557	26.9925	27.3016	27.3615	171750000	273640000	133520000	277620000	230560000	165430000	236860000	172440000
ACADVL;C215	LASGETVAAFCLTEPSSGSDAASIR	LASGETVAAFC(1)LTEPSSGSDAASIR	1249.1	2	79.771	42.813		-1.35453	0.276433					-4.1181	1.20564	0.530909	-3.03655	20.0335	26.0905	24.3886	20.9636	24.1516	24.8848	23.8577	24.0002	18636000	1073200	30980000	71452000	21963000	15201000	2044900	16779000
ACAT1;C119	QAVLGAGLPISTPCTTINK	QAVLGAGLPISTPC(1)TTINK	971.027	2	268.9	83.877		0.521501	0.0881327					0.318555	0.637593	0.64585	0.484004	31.8913	32.0135	31.7172	31.749	31.5728	31.3759	31.0714	31.2649	3194100000	3983300000	2786600000	4335200000	3530500000	2256400000	3610000000	2580400000
ACAT1;C413	QGEYGLASICNGGGGASAMLIQK	QGEYGLASIC(1)NGGGGASAMLIQK	1141.55	2	368.44	368.44		1.07567	0.0860709					0.739797	1.49325	0.999254	1.07036	28.7468	29.6668	29.0626	28.9397	28.007	28.1736	28.0634	27.8694	269740000	450450000	302750000	852310000	560690000	280490000	514910000	245200000
ACAT2;C360	VNIEGGAIALGHPLGASGCR	VNIEGGAIALGHPLGASGC(1)R	650.339	3	87.49	87.49		-0.0593534	0.937401					2.20796	0.72496	-0.80198	-2.36835	25.4709	25.4883	24.3894	22.983	23.263	24.7633	25.1914	25.3513	10066000	46507000	28478000	47070000	21976000	38315000	8290300	42807000
ACAT2;C65	RATVAPEDVSEVIFGHVLAAGCGQNPVR	RATVAPEDVSEVIFGHVLAAGC(1)GQNPVR	983.838	3	230.12	109.97		-0.0353513	0.88369			+		-0.620878	0.273189	0.232568	-0.0262825	25.006	29.5169	25.8649	25.7945	25.6269	29.2437	25.6323	25.8208	51815000	33694000	635660000	768180000	61109000	52011000	58201000	59271000
ACIN1;C1223	AAPCIYWLPLTDSQIVQK	AAPC(1)IYWLPLTDSQIVQK	1052.05	2	112.5	112.5		0.397914	0.116345					0.181384	0.717948	0.386866	0.305457	28.0025	27.8663	27.9245	27.9884	27.8212	27.1483	27.5376	27.6829	237140000	268910000	148750000	244670000	254750000	194830000	266280000	215470000
ACLY;C633	GVTIIGPATVGGIKPGCFK	GVTIIGPATVGGIKPGC(1)FK	624.685	3	111.06	91.457		0.0505505	0.883515			+		0.402202	0.805391	-0.535249	-0.470141	27.4975	28.2081	26.2625	26.4998	27.0953	27.4027	26.7977	26.9699	143380000	189480000	177430000	310080000	80500000	116660000	94893000	131450000
ACOT11;C498	RKPCDNGDPYVIALR	RKPC(1)DNGDPYVIALR	591.974	3	105.14	96.489		0.225851	0.681478					-0.268384	-1.0188	0.5345	1.65609	28.53	27.4617	28.7164	28.7131	28.7984	28.4805	28.1819	27.057	466860000	387610000	374530000	184840000	441050000	304500000	440060000	139630000
ACOX1;C199	CYGLHAFIVPIR	C(1)YGLHAFIVPIR	482.596	3	127.76	127.76		0.275214	0.194382					0.118926	0.58087	0.389769	0.0112904	26.3728	26.6968	26.1674	26.1735	26.2539	26.116	25.7777	26.1622	80022000	86898000	72726000	108780000	75367000	57524000	75686000	75096000
ACP2;C345	APWPLSLPGCPHR	APWPLSLPGC(1)PHR	496.591	3	100.04	56.087		0.785132	0.0945135					0.537489	0.882596	1.00807	0.712377	26.9699	27.5007	26.7876	26.7338	26.4325	26.6181	25.7795	26.0214	90565000	131450000	103000000	189900000	115840000	57597000	111600000	68111000
ACSL1;C274	RKPKPPAPEDLAVICFTSGTTGNPK	RKPKPPAPEDLAVIC(1)FTSGTTGNPK	671.107	4	74.841	48.489		2.76586	0.116537					3.57537	-1.42719	4.71736	4.19792	24.9384	26.3406	26.9292	26.711	21.363	27.7677	22.2118	22.513	2697200	32152000	228520000	84976000	127790000	4857700	109850000	5985500
ACSL1;C297	NIVSDCSAFVK	NIVSDC(1)SAFVK	620.306	2	107.79	107.79		2.85011	0.09968					4.24363	4.08937	1.66781	1.39964	28.3544	28.2441	28.2943	28.2743	24.1108	24.1548	26.6264	26.8747	18116000	343180000	18677000	317930000	329170000	103600000	324650000	123050000
ACSL1;C332	VVECVMLCHGAK	VVEC(1)VMLCHGAK	490.902	3	55.401	47.288		3.67586	0.0963676						2.25269	4.7452	4.02968		25.0992	25.0695	24.9746		22.8465	20.3243	20.9449	0	0	7542000	35943000	35211000	1312900	32969000	2018600
ACSL3;C450	LLLCGGAPLSATTQR	LLLC(1)GGAPLSATTQR	779.425	2	103.22	87.363		0.109735	0.536875					-0.081998	0.369775	0.234455	-0.0832873	26.5376	26.1897	26.2787	26.1123	26.6196	25.8199	26.0442	26.1956	103110000	97413000	59233000	76538000	81410000	69199000	72540000	76851000
ACSL3;C561	WLCTGDIGEFEPDGCLK	WLC(1)TGDIGEFEPDGCLK	1032.96	2	108.37	108.37		0.525677	0.358287					0.118922	2.21482	0.132558	-0.363598	25.2025	25.0711	25.0085	24.9512	25.0835	22.8563	24.8759	25.3148	35555000	38610000	7593300	35250000	33752000	30789000	32439000	41737000
ACSL3;C573	WLCTGDIGEFEPDGCLK	WLCTGDIGEFEPDGC(1)LK	1032.96	2	122.42	122.42		-0.396466	0.154953					-0.406659	-0.851406	0.060424	-0.388224	25.5501	24.7909	25.2208	25.4618	25.9567	25.6423	25.1604	25.8501	65126000	49129000	52374000	29028000	39105000	37501000	46214000	60484000
ACSL4;C303	GVMMHHSNLIAGMTGQCER	GVMMHHSNLIAGMTGQC(1)ER	710.322	3	60.062	60.062		2.84838	0.087425					1.95986		3.22859	3.35669	26.831		25.3827	26.663	24.8711		22.1542	23.3063	30687000	119380000	0	0	43749000	4667300	106260000	10373000
ACSL4;C363	GDCTVLKPTLMAAVPEIMDR	GDC(1)TVLKPTLMAAVPEIMDR	739.707	3	81.807	58.997		0.847296	0.0900984					0.825072	1.44547	0.764744	0.353895	26.8554	27.7021	26.5355	26.4765	26.0304	26.2566	25.7707	26.1226	68536000	121420000	80172000	218350000	97270000	57249000	93375000	73063000
ACSL4;C420	GYDAPLCNLLLFK	GYDAPLC(1)NLLLFK	762.4	2	116.3	116.3		0.762201	0.0775					0.79246	0.853667	0.789563	0.613114	29.0548	28.0097	28.8881	28.984	28.2624	27.1561	28.0986	28.3709	321970000	557660000	149550000	270250000	496820000	287420000	530940000	347120000
ACTB;POTEE;ACTG1;C217	LCYVALDFEQEMATAASSSSLEK	LC(1)YVALDFEQEMATAASSSSLEK	1283.59	2	227.67	132.05		0.298655	0.140437			+		0.207081	0.595164	0.211029	0.181347	26.1504	35.3728	28.6452	28.8283	25.9433	34.7776	28.4342	28.6469	64522000	74481000	29500000000	44500000000	419830000	362700000	476630000	420330000
ACTN4;C499	ICDQWDALGSLTHSRR	IC(1)DQWDALGSLTHSRR	638.979	3	140.96	79.771		0.312814	0.1398			+		0.382194	0.354467	0.511271	0.0033213	29.7761	29.1003	29.3765	29.5279	29.3939	28.7458	28.8652	29.5246	705420000	919390000	450140000	575510000	696960000	488990000	774080000	772300000
ACTR1A;ACTR1B;C222	ACYLSINPQK	AC(1)YLSINPQK	597.303	2	133.05	71.501		0.347968	0.338802					0.567967	1.13526	-0.35198	0.0406266	27.5037	27.5375	26.7008	26.6773	26.9357	26.4022	27.0528	26.6367	128370000	190300000	88688000	194810000	109080000	139220000	107320000	104340000
ACTR1A;ACTR1B;C34	YCFPNYVGRPK	YC(1)FPNYVGRPK	467.564	3	112.75	107.79		0.276227	0.242199					0.191706	0.707859	0.249805	-0.044464	27.807	27.9156	27.4215	27.4352	27.6153	27.2078	27.1717	27.4796	205610000	234830000	155010000	253190000	179760000	151180000	181470000	187150000
ACTR3;C189	TLTGTVIDSGDGVTHVIPVAEGYVIGSCIK	TLTGTVIDSGDGVTHVIPVAEGYVIGSC(1)IK	1020.2	3	213.09	90.37		0.549345	0.112196			+			0.714204	0.263443	0.670388		31.436	25.8898	25.643		30.7218	25.6264	24.9726	0	0	1770900000	2905300000	62174000	51797000	52397000	32923000
ACTR3;C34	LGYAGNTEPQFIIPSCIAIK	LGYAGNTEPQFIIPSC(1)IAIK	731.386	3	271.64	123.55		0.30444	0.175116					0.265274	0.675061	0.23556	0.0418671	30.9421	31.9519	30.9843	30.8896	30.6768	31.2769	30.7487	30.8477	1716500000	2060000000	2601800000	4154200000	2124200000	1804200000	1989300000	1932400000
ADAM10;C699	ICSVHTPSSNPK	IC(1)SVHTPSSNPK	663.827	2	180.67	114.45		0.199089	0.596283					0.543185	0.948028	-0.653982	-0.0408747	30.79	30.5226	30.1652	30.323	30.2468	29.5746	30.8192	30.3639	1274100000	1856600000	799540000	1542500000	1200000000	1894500000	1343200000	1381800000
ADAR;C499	LTECQLK	LTEC(1)QLK	446.234	2	97.068	97.068		1.28362	0.1582					1.77935	1.22247	-0.934147	3.06679	27.5672	27.5856	25.9006	25.2587	25.7878	26.3632	26.8347	22.1919	57931000	198860000	86318000	201420000	62640000	119690000	40144000	4791000
ADAR;C622	SPVTTLLECMHK	SPVTTLLEC(1)MHK	472.572	3	150.68	81.92		3.2185	0.0897143					0.500622	4.946	3.37538	4.05198	28.4394	28.4852	27.5465	27.3824	27.9388	23.5392	24.1711	23.3305	257290000	364020000	12190000	375750000	196030000	18890000	174960000	10548000
ADAR;C773	WFPAVCAHSK	WFPAVC(1)AHSK	401.531	3	81.771	55.401		0.468668	0.151475					0.752234	0.73969	-0.216341	0.599089	28.2091	27.6598	27.7921	27.3397	27.4569	26.9201	28.0084	26.7406	184220000	310300000	126990000	212050000	232410000	270010000	169850000	112130000
ADAR;C851	CFNTLTNSFQPSLLGR	C(1)FNTLTNSFQPSLLGR	927.962	2	167.3	118.48		0.692917	0.480099					0.711335	3.21916	0.906428	-2.06527	26.2182	25.9893	25.8949	22.9871	25.5069	22.7702	24.9885	25.0524	47681000	78069000	7153200	66614000	62395000	33288000	8314000	34795000
ADCY3;C46	NSGSCLCLPR	NSGSC(1)LC(1)LPR	582.268	2	155.07	149.82		0.483414	0.388362					0.958223	1.86563	-0.741545	-0.148657	27.9522	28.235	26.8848	26.7082	26.994	26.3694	27.6264	26.8569	133660000	259690000	86692000	315930000	123920000	207190000	109640000	121540000
ADCY3;C48	NSGSCLCLPR	NSGSC(1)LC(1)LPR	582.268	2	155.07	149.82		0.497247	0.340679			+		0.787225	1.77469	-0.572698	-0.000233087	27.6769	27.9933	26.7768	26.8832	26.8897	26.2186	27.3495	26.8834	124340000	214580000	78088000	267190000	114980000	171010000	123780000	123800000
ADCY7;C562	SEDDSYDDEMLSAIEGLSSTRPCCSK	SEDDSYDDEMLSAIEGLSSTRPC(1)C(1)SK	984.744	3	166.69	166.69		1.42721	0.0875524					1.25153	2.12811	0.999219	1.32999	30.2466	31.4218	29.4603	30.345	28.9951	29.2937	28.461	29.015	535040000	1273900000	658090000	2876800000	738620000	369510000	1363800000	542480000
ADCY7;C563	SEDDSYDDEMLSAIEGLSSTRPCCSK	SEDDSYDDEMLSAIEGLSSTRPC(1)C(1)SK	984.744	3	166.69	166.69		1.42721	0.0869444					1.25153	2.12811	0.999219	1.32999	30.2466	31.4218	29.4603	30.345	28.9951	29.2937	28.461	29.015	535040000	1273900000	658090000	2876800000	738620000	369510000	1363800000	542480000
ADCY7;C655	GTLCTISER	GTLC(1)TISER	518.758	2	114.89	114.89		1.08613	0.159131			+		1.98279	2.5639	-0.047794	-0.154358	30.5647	30.5844	28.8704	28.7092	28.5819	28.0205	28.9182	28.8636	401790000	1588100000	272280000	1610000000	490750000	507280000	438870000	488430000
ADPGK;C40	SLWSSLCLGPAPAPPGPVSPEGR	SLWSSLC(1)LGPAPAPPGPVSPEGR	778.063327;1166.59135	3;2	181.58	115.82		2.45607	0.097956					3.68752	1.35676	3.4975	1.28249	26.841	28.7798	26.0759	27.4283	23.1535	27.423	22.5784	26.1458	9330100	120210000	179950000	460870000	70736000	6263100	180610000	74246000
ADRB1;C392	AFQGLLCCAR	AFQGLLC(1)C(1)AR	598.289	2	121.62	110.81		0.308254	0.106908			+		0.148838	0.394119	0.396219	0.293837	28.5314	28.3129	28.575	28.6824	28.3825	27.9188	28.1787	28.3885	349940000	387970000	253740000	333450000	399870000	303840000	430780000	351400000
ADRB1;C393	AFQGLLCCAR	AFQGLLC(1)C(1)AR	598.289	2	121.62	110.81		0.331572	0.0978012			+		0.148838	0.394119	0.396219	0.387112	28.5314	28.3129	28.575	28.527	28.3825	27.9188	28.1787	28.1399	349940000	387970000	253740000	333450000	399870000	303840000	386800000	295770000
AGPS;C190	AHGHCLHEIFLLR	AHGHC(1)LHEIFLLR	401.464	4	61.435	44.299		-0.0166321	0.960582					0.213318	0.47378		-0.736992	25.1505	26.186		24.3705	24.9371	25.7122		25.1075	32124000	37243000	54972000	76342000	0	0	21689000	36149000
AGPS;C226	IVNLACK	IVNLAC(1)K	409.234	2	86.935	86.935		0.276746	0.300339					0.478536	0.762898	0.0136658	-0.148115	26.6991	26.6492	26.4209	26.4516	26.2206	25.8863	26.4072	26.5997	78194000	108950000	62025000	105250000	89842000	88995000	91777000	101700000
AGPS;C404	YGSVAFPNFEQGVACLR	YGSVAFPNFEQGVAC(1)LR	957.962	2	106.01	83.314		0.15941	0.523607					0.188826	0.699395	0.0167552	-0.267335	26.2364	26.888	25.7597	25.8773	26.0476	26.1886	25.743	26.1446	69360000	79059000	76480000	124190000	56813000	56157000	61636000	74184000
AHCY;C421	QAQYLGMSCDGPFKPDHYRY	QAQYLGMSC(1)DGPFKPDHYRY	811.697	3	98.035	60.034		-0.646329	0.388064					0.498123	0.370351	-0.486262	-2.96753	26.3117	25.9939	25.142	22.6489	25.8136	25.6236	25.6283	25.6164	58973000	83292000	51697000	66827000	37025000	51865000	6576500	51441000
AHNAK;C1900	LEGDLTGPSVGVEVPDVELECPDAK	LEGDLTGPSVGVEVPDVELEC(1)PDAK	1313.13	2	212.69	212.69		-1.8099	0.0990152					-3.2982	-3.04724	-0.267044	-0.627106	22.2927	22.7775	25.2144	24.9928	25.591	25.8248	25.4814	25.6199	50541000	5137900	59434000	7189900	38930000	46846000	33387000	51565000
AIG1;C6	ALVPCQVLR	ALVPC(1)QVLR	528.305	2	81.635	65.038		0.258323	0.454312					0.850634	0.748569	-0.124557	-0.441356	26.548	25.9419	25.6616	25.7615	25.6974	25.1933	25.7861	26.2029	54411000	98119000	38365000	64458000	53076000	57862000	56885000	77243000
AK2;C40	LAENFCVCHLATGDMLR	LAENFC(0.999)VC(0.001)HLATGDMLR	692.322	3	142.01	105.39		0.433172	0.0885524					0.44372	0.554888	0.332756	0.401323	27.4898	30.0738	27.4305	27.6982	27.046	29.5189	27.0978	27.2968	138570000	188470000	769270000	1130100000	180890000	143630000	217760000	164880000
AK2;C42	LAENFCVCHLATGDMLR	LAENFC(0.001)VC(0.999)HLATGDMLR	692.322	3	138.57	138.57		0.240804	0.271831					0.220279	0.614501	0.221617	-0.0931834	27.8514	30.1152	28.2229	27.8605	27.6311	29.5007	28.0013	27.9537	207870000	242160000	759620000	1160000000	313280000	268670000	243700000	259960000
AKR1B1;C299	VCALLSCTSHK	VC(1)ALLSCTSHK	448.553	3	108.7	108.7		-0.084609	0.607648					-0.15995	0.213964	-0.177691	-0.214761	28.0244	27.9665	27.8837	27.6906	28.1843	27.7525	28.0614	27.9054	305020000	273010000	226120000	262270000	247650000	280110000	216620000	251390000
AKR1B1;C304	VCALLSCTSHK	VCALLSC(1)TSHK	448.553	3	71.03	71.03		-1.03699	0.0892562					-0.869049	-0.30556	-1.69014	-1.28322	24.8645	24.8323	23.4879	23.9938	25.7335	25.1379	25.178	25.277	55791000	30546000	36920000	29873000	11764000	37961000	16705000	40657000
AKR1B1;C81	LWCTYHEK	LWC(1)TYHEK	379.511	3	69.423	41.876		-0.211465	0.201932					-0.0884568		-0.286898	-0.259041	26.6803		26.1265	26.3514	26.7688		26.4134	26.6105	114340000	107540000	0	0	73259000	89377000	85620000	102460000
ALCAM;C220	ADIQMPFTCSVTYYGPSGQK	ADIQMPFTC(1)SVTYYGPSGQK	1125.51	2	89.624	80.706		-0.283343	0.828162					2.57782	2.11579	-2.93222	-2.89477	25.2091	25.452	21.9642	22.2785	22.6313	23.3362	24.8964	25.1733	6496900	38789000	10590000	45900000	4091400	31229000	5087500	37837000
ALDH16A1;C472	ESGCSWHGGPDGLYEYLRPSGTPAR	ESGC(1)SWHGGPDGLYEYLRPSGTPAR	688.066	4	59.943	41.208		0.697114	0.247526					0.176893	0.624287	2.29892	-0.31164	26.0489	27.0123	24.8902	25.2247	25.872	26.388	22.5913	25.5363	61412000	69423000	87820000	135370000	31096000	6319200	39209000	48663000
ALDH18A1;C88	GDECGLALGR	GDEC(1)GLALGR	524.248	2	94.302	80.438		0.430945	0.207889					0.656342	1.06879	-0.158023	0.156673	25.7059	25.7458	25.1021	25.2691	25.0495	24.677	25.2601	25.1124	34726000	54731000	26824000	56268000	36015000	40184000	40434000	36273000
ALDH1L2;ALDH1L1;C728	GENCIAAGR	GENC(1)IAAGR	474.222	2	88.358	84.568		0.250437	0.257095					-0.117575	0.529302	0.155618	0.4344	26.3749	26.7528	26.4882	27.0097	26.4925	26.2235	26.3325	26.5753	94411000	87022000	78352000	113080000	94130000	84505000	135120000	99989000
ALDH6A1;C317	CMALSTAVLVGEAK	C(1)MALSTAVLVGEAK	725.376	2	118.48	83		-0.594713	0.0904762					-0.777802	-0.302453	-0.492096	-0.806504	27.468	28.1659	27.6456	27.3572	28.2458	28.4684	28.1377	28.1637	318300000	185650000	371390000	301150000	209970000	295320000	171930000	300700000
ALDOA;ALDOC;C178	YASICQQNGIVPIVEPEILPDGDHDLKR	YASIC(1)QQNGIVPIVEPEILPDGDHDLKR	794.907	4	210.58	83.647		0.110312	0.54105			+		0.11384	0.43905	0.00165701	-0.113301	32.2888	33.2349	32.3072	32.1943	32.175	32.7959	32.3055	32.3076	4848700000	5246800000	7456600000	10100000000	5314100000	5310000000	4914300000	5315800000
ALDOA;C240	ALSDHHIYLEGTLLKPNMVTPGHACTQK	ALSDHHIYLEGTLLKPNMVTPGHAC(1)TQK	627.121	5	180.09	67.899		-0.00294876	0.990921					-0.446751	0.615953	0.137105	-0.318103	27.5434	31.236	26.9557	26.5929	27.9902	30.6201	26.8186	26.911	266610000	195610000	1650300000	2529200000	130160000	118360000	101220000	126190000
ALG3;C21	SGSAAQAEGLCK	SGSAAQAEGLC(1)K	589.777	2	121.73	105.4		0.110979	0.537927			+		0.0206995	0.466237	-0.019002	-0.0240208	24.6227	24.5721	25.1943	24.8336	24.602	24.1059	25.2133	24.8577	25465000	25833000	18055000	24943000	38391000	38900000	29900000	30402000
ALG5;C194	GLNDLQPWPNQMAIACGSR	GLNDLQPWPNQMAIAC(1)GSR	1064.51	2	125.97	59.185		2.41229	0.0920822					0.852591		3.08409	3.30019	25.5703		24.9686	25.4588	24.7177		21.8845	22.1586	27592000	49824000	0	0	32831000	3871500	46116000	4681600
LAMP3;C408	LRCQSSGYQRI	LRC(1)QSSGYQRI	456.566	3	178.6	67.214	+	10.5271	0	+		+		10.3154	10.8215	9.16324	11.8083	33.3983	33.9435	32.9442	32.6635	23.0829	23.122	23.781	20.8553	8884800	11300000000	9128900	16500000000	8264100000	14414000	6803100000	1897000
TRAF1;C88	AHPEVAEAGIGCPFAGVGCSFK	AHPEVAEAGIGC(1)PFAGVGCSFK	777.03	3	147.35	105.96	+	8.57024	0	+				8.19677	7.82894	8.8662	9.38906	29.2569	29.7279	29.0261	28.8594	21.0601	21.899	20.1599	19.4703	2186400	641510000	3910700	889200000	546680000	1171500	487020000	726370
ANXA1;C263	CLTAIVK	C(1)LTAIVK	402.736	2	95.793	95.793		0.132308	0.522413			+		-0.10377		0.375512	0.125182	28.4041		28.1981	28.0533	28.5078		27.8226	27.9281	381690000	355200000	0	0	307940000	237370000	278540000	255390000
ANXA1;C324	MYGISLCQAILDETK	MYGISLC(1)QAILDETK	879.426	2	232.42	91.937		0.316836	0.140201					0.33196	0.592896	0.287728	0.054758	30.5804	31.3345	30.7028	30.5189	30.2484	30.7416	30.4151	30.4641	1275500000	1605500000	1795300000	2707800000	1747700000	1431700000	1538500000	1481200000
ANXA11;C294	GVGTDEACLIEILASR	GVGTDEAC(1)LIEILASR	852.435	2	282.92	103.88		0.0531578	0.813308					0.0305637	0.546515	-0.0240699	-0.340383	28.0412	28.4926	27.9459	28.0298	28.0106	27.946	27.97	28.3702	270420000	276210000	258580000	377670000	258560000	262910000	274040000	346960000
ANXA2;ANXA2P2;C133	GLGTDEDSLIEIICSR	GLGTDEDSLIEIIC(1)SR	889.435	2	325.79	184.98		0.288509	0.305701			+		-0.283822	0.192453	0.797114	0.448295	29.6889	30.3759	30.227	30.1793	29.9727	30.1834	29.4299	29.731	1053600000	865440000	1219300000	1393300000	1256700000	723230000	1215800000	891070000
ANXA6;C552	FMTILCTR	FMTILC(1)TR	521.265	2	137.18	137.18		-0.0930891	0.631029					-0.150224	0.295788	-0.217814	-0.300107	29.9523	29.8351	29.9117	29.9983	30.1025	29.5394	30.1295	30.2984	1152800000	1038800000	780250000	957800000	1010000000	1174600000	1072500000	1320500000
ANXA6;C96	LIVGLMRPPAYCDAK	LIVGLMRPPAYC(1)DAK	568.637	3	140.39	69.729		0.058307	0.921715					0.888074	0.464175		-1.17733	30.9804	26.0031		29.8325	30.0923	25.5389		31.0099	1144700000	2118500000	48750000	67252000	0	0	956060000	2162200000
ANXA7;C285	VLIEILCTR	VLIEILC(1)TR	558.826	2	88.948	79.474		0.765836	0.0925255					0.747285	1.40231	0.499687	0.414056	24.8948	25.8335	24.9171	24.7094	24.1475	24.4312	24.4174	24.2953	18583000	31194000	22621000	59793000	31680000	22406000	27432000	20588000
ANXA7;C327	LLVSMCQGNRDENQSINHQMAQEDAQR	LLVSMC(1)QGNRDENQSINHQMAQEDAQR	793.863	4	72.033	54.658		0.901054	0.0906197					0.538181	0.867192	1.29779		25.5738	25.7456	25.479		25.0356	24.8784	24.1812		34392000	49942000	30843000	56261000	46766000	19022000	0	0
ANXA7;C363	LGTDESCFNMILATR	LGTDESC(1)FNMILATR	864.408	2	125.31	125.28		1.51026	0.201518					3.80192	-0.231216	3.27946	-0.809131	26.2803	25.0297	25.8163	25.478	22.4784	25.2609	22.5368	26.2871	5843600	81503000	40207000	34253000	59086000	6085100	46735000	81887000
ANXA7;C413	TILQCALNRPAFFAER	TILQC(1)ALNRPAFFAER	636.337	3	85.734	79.81		0.482195	0.0929184					0.483774	0.448824	0.630265	0.365918	26.042	27.3825	25.964	25.8109	25.5582	26.9337	25.3338	25.445	49408000	69092000	128190000	174970000	65457000	42289000	58864000	45677000
CCR7;C358	QWSSCR	QWSSC(1)R	412.179	2	149	48.174	+	8.38873	0	+				9.1558	8.53681	8.26301	7.59929	30.4246	28.8698	29.612	29.2864	21.2688	20.333	21.3489	21.6871	2526700	1441200000	1320800	490540000	820520000	2671000	654760000	3376500
AP1S2;AP1S1;C46	MCSFLEWR	MC(1)SFLEWR	564.752	2	112.17	64.265		1.07768	0.293063					0.699529		-0.422139	2.95564	25.8624		25.1306	25.3425	25.1628		25.5527	22.3868	37564000	61003000	0	0	36733000	49219000	42545000	5484200
AP2A1;C941	ALQVGCLLR	ALQVGC(1)LLR	515.297	2	91.041	89.55		0.187765	0.365269					0.179262	0.606884	-0.0217727	-0.0133135	26.8424	26.5059	26.7615	26.5051	26.6632	25.899	26.7833	26.5184	106270000	120330000	62570000	95292000	113770000	115500000	95244000	96127000
AP2B1;AP1B1;C391	CVSTLLDLIQTK	C(1)VSTLLDLIQTK	695.884	2	115.78	87.913		0.093399	0.670305					0.20188	0.516732	-0.106364	-0.238653	28.006	27.6408	27.6415	27.6799	27.8042	27.1241	27.7479	27.9185	234360000	269560000	146270000	209270000	209380000	225400000	215020000	253700000
AP2M1;C337	IPTPLNTSGVQVICMK	IPTPLNTSGVQVIC(1)MK	879.468	2	99.834	53.051		0.698814	0.45267					0.092298		2.59668	-0.592534	26.7614		26.5266	26.3466	26.6691		23.9299	26.9391	106710000	113760000	0	0	96674000	15982000	85331000	128670000
AP2M1;C86	MCDVMAAYFGK	MC(1)DVMAAYFGK	646.777	2	118.26	110.87		-0.0955	0.536888					-0.120812	0.153962	-0.214334	-0.200818	27.7392	27.4313	27.5056	27.4038	27.8601	27.2774	27.7199	27.6046	243620000	224050000	162670000	180990000	190550000	221070000	177570000	204090000
AP3D1;C574	ASCILQLVK	ASC(1)ILQLVK	516.3	2	125.81	82.241		0.0600181	0.713923			+		0.0182176	0.339668	0.0242591	-0.142073	27.5583	27.5611	27.5068	27.2449	27.5401	27.2214	27.4825	27.387	195160000	197640000	156480000	198020000	190710000	187530000	159050000	175510000
AP3M1;C236	LLDDVSFHPCIR	LLDDVSFHPC(1)IR	491.25	3	74.76	54.471		0.0591402	0.800637					-0.317908	0.362047	-0.229101	0.421523	25.2728	25.355	24.7771	25.0671	25.5908	24.993	25.0062	24.6455	50534000	40540000	33392000	42917000	28750000	33698000	35151000	26245000
APH1B;C241	LCLLCQDK	LC(1)LLC(1)QDK	525.26	2	138.33	101.28		0.270422	0.163802					0.366837	0.503309	0.155841	0.0556971	27.5349	27.5146	26.9408	27.0467	27.1681	27.0113	26.7849	26.991	150800000	194460000	135270000	191740000	128820000	115630000	138630000	133380000
APH1B;C244	LCLLCQDK	LC(1)LLC(1)QDK	525.26	2	138.33	101.28		0.270422	0.16414					0.366837	0.503309	0.155841	0.0556971	27.5349	27.5146	26.9408	27.0467	27.1681	27.0113	26.7849	26.991	150800000	194460000	135270000	191740000	128820000	115630000	138630000	133380000
API5;C297	LLAEMSSFCGDMEK	LLAEMSSFC(1)GDMEK	809.352	2	77.062	65.395		-0.510422	0.750558					3.14265		-2.2844	-2.38952	25.9992		23.2956	22.8327	22.8566		25.58	25.2222	7594800	67073000	0	0	10296000	50158000	7470100	39142000
ARF4;C62	NICFTVWDVGGQDR	NIC(1)FTVWDVGGQDR	833.886	2	116.87	71.555		1.46857	0.128716					-0.111322	0.370429	2.50158	3.11361	23.3723	25.8968	23.9158	24.0229	23.4836	25.5264	21.4142	20.9093	11729000	10858000	48330000	62478000	15826000	2794600	17046000	1969400
ARHGEF1;C752	NWCALITETAGSLK	NWC(1)ALITETAGSLK	782.395	2	130.1	99.522		0.170902	0.417074					-0.0594878	0.622669	-0.00268524	0.123111	25.3971	26.5252	25.7888	25.3647	25.4565	25.9025	25.7915	25.2416	46045000	44185000	62725000	96579000	57971000	58079000	43206000	39672000
ARHGEF1;C911	LRPLLSQLGGNSVPQPGCT	LRPLLSQLGGNSVPQPGC(1)T	997.528	2	120.84	73.877		0.0153441	0.943707					0.192185	0.544733	-0.43574	-0.239803	27.4869	27.5956	26.8637	26.9117	27.2947	27.0508	27.2995	27.1515	164640000	188100000	139030000	202810000	122120000	165180000	126250000	149080000
ARHGEF2;C478	LIHDGCLLWK	LIHDGC(1)LLWK	418.894	3	142	98.943		0.939659	0.0941302					0.676872	1.45344	0.906519	0.721811	27.7967	28.0962	27.5307	27.6474	27.1198	26.6428	26.6242	26.9256	145840000	233150000	104780000	286950000	193900000	103440000	210230000	127470000
ARHGEF6;C119	ATEDQLSERPCGR	ATEDQLSERPC(1)GR	506.904	3	57.802	57.802		1.09639	0.249146				+	0.14898		2.83113	0.309056	24.4477		24.1972	24.2169	24.2987		21.366	23.9078	20637000	22882000	0	0	19234000	2702800	19499000	15739000
ARHGEF7;C349	VGGCFLNLMPQMK	VGGC(1)FLNLMPQMK	747.867	2	96.034	84.213		0.234432	0.357789					0.126256	0.826444	0.0481278	-0.0631031	26.4961	26.8184	26.4875	26.6382	26.3698	25.9919	26.4394	26.7013	86718000	94649000	66734000	118340000	94089000	91002000	104450000	109120000
ARL3;C118	LSCVPVLIFANK	LSC(1)VPVLIFANK	680.886	2	90.15	44.753		0.49586	0.538206					-0.020994	3.0996	-0.506289	-0.588881	25.3571	25.6002	24.971	24.9419	25.3781	22.5006	25.4773	25.5307	43609000	42979000	5934100	50866000	32886000	46711000	32229000	48475000
ARPC1A;C279	GCLTFVSK	GC(1)LTFVSK	456.236	2	54.611	54.611		0.163918	0.886031					-1.97243		2.52696	-0.062777	23.8739		26.0418	25.9304	25.8463		23.5148	25.9932	60328000	15373000	0	0	69082000	11986000	63947000	66791000
ARPC1B;C13	AYHSFLVEPISCHAWNK	AYHSFLVEPISC(1)HAWNK	1051	2	205.27	172.92		0.254701	0.190833					0.237415	0.557975	0.160554	0.0628609	30.7105	30.8363	29.9871	30.3388	30.4731	30.2783	29.8266	30.276	1490400000	1760000000	1302200000	1917100000	1064200000	952120000	1360000000	1300100000
ARPC1B;C342	CSQFCTTGMDGGMSIWDVK	C(1)SQFCTTGMDGGMSIWDVK	1124.46	2	166.09	166.09		0.268548	0.245431					0.508324	0.561316	0.0256344	-0.0210813	26.4698	28.2348	26.7661	26.6592	25.9614	27.6734	26.7405	26.6803	65339000	92938000	214060000	315870000	114130000	112120000	105980000	107540000
ARPC1B;C346	CSQFCTTGMDGGMSIWDVK	CSQFC(1)TTGMDGGMSIWDVK	1124.46	2	180.97	180.97		0.124724	0.39554					0.293049	-0.0296157	0.217466	0.0179994	28.6442	27.5194	28.8293	28.7787	28.3511	27.549	28.6119	28.7607	342410000	419530000	196370000	192380000	476970000	410230000	460530000	454820000
ARPC1B;C70	IVTCGTDRNAYVWTLK	IVTC(1)GTDRNAYVWTLK	632.993	3	101.64	77.146		0.55127	0.0935208					0.578652	0.996339	0.259539	0.370551	28.11	28.9634	28.1961	28.4458	27.5313	27.967	27.9365	28.0753	193980000	289700000	262370000	523410000	307510000	256880000	365630000	282810000
ARSB;C405	IELLHNIDPNFVDSSPCPR	IELLHNIDPNFVDSSPC(1)PR	741.7	3	86.479	58.693		0.859531	0.230608					-0.235448	1.85574	2.21109	-0.393251	25.4181	25.415	24.9526	25.1272	25.6536	23.5593	22.7415	25.5204	52783000	44835000	12361000	44739000	32470000	7012600	36646000	48129000
ASS1;C132	FELSCYSLAPQIK	FELSC(1)YSLAPQIK	778.395	2	124.67	124.67		-0.0178685	0.91523					-0.325189	0.014853	0.0554936	0.183367	26.9234	27.272	26.4689	26.664	27.2486	27.2572	26.4134	26.4806	159460000	127280000	160410000	162070000	92885000	89380000	106330000	93639000
ATIC;C101	VVACNLYPFVK	VVAC(1)NLYPFVK	655.352	2	185.84	133.55		0.367742	0.122901					0.128973	0.648417	0.338804	0.35477	29.2207	29.086	29.1332	29.1756	29.0917	28.4375	28.7944	28.8208	572100000	625600000	363540000	569830000	588810000	465570000	606360000	474170000
ATIC;C325	MSSFGDFVALSDVCDVPTAK	MSSFGDFVALSDVC(1)DVPTAK	1073.5	2	143.93	73.91		0.941741	0.181976					0.204396	2.85917	0.400928	0.302474	26.1516	26.2682	26.4426	26.1118	25.9472	23.409	26.0417	25.8094	64696000	74543000	11138000	80817000	91205000	69076000	72518000	58802000
ATP11A;C14	YCAGEENWVDSR	YC(1)AGEENWVDSR	743.307	2	187.99	63.283		0.26548	0.306042			+		0.307674	0.814058	0.0297727	-0.0895859	31.4008	31.5352	30.9061	31.0354	31.0931	30.7212	30.8764	31.125	2290600000	2835100000	1770100000	3112100000	2012200000	1971100000	2200900000	2341900000
ATP11A;C3	MDCSLVRTLVHRYCAGEENWVDSR	MDC(1)SLVRTLVHRYC(1)AGEENWVDSR	749.596	4	132.09	81.922		0.128355	0.483961					0.139833	0.463389	-0.00656284	-0.0832416	30.7533	30.8697	30.4527	30.5318	30.6135	30.4063	30.4592	30.615	1642800000	1810000000	1420000000	1960000000	1469500000	1476200000	1552300000	1644500000
ATP11B;C1116	CLDSMCCFPEGEAACASVGR	C(1)LDSMC(1)C(1)FPEGEAAC(1)ASVGR	759.634	3	332.99	76.704		-0.0130658	0.936097					-0.0730182	0.341182	-0.128328	-0.192099	30.6222	30.3041	30.4726	30.4368	30.6952	29.9629	30.6009	30.6289	1738500000	1652700000	1046500000	1325700000	1489900000	1628500000	1453400000	1660400000
ATP11B;C1121	CLDSMCCFPEGEAACASVGR	C(1)LDSMC(1)C(1)FPEGEAAC(1)ASVGR	759.634	3	332.99	76.704		-0.043499	0.813823					-0.0718532	0.341182	-0.201918	-0.241406	30.5876	30.3041	30.3943	30.3478	30.6595	29.9629	30.5962	30.5892	1700000000	1613600000	1046500000	1325700000	1411200000	1623200000	1366500000	1615400000
ATP11B;C1122	CLDSMCCFPEGEAACASVGR	C(1)LDSMC(1)C(1)FPEGEAAC(1)ASVGR	759.634	3	332.99	76.704		-0.013988	0.933766					-0.0730182	0.341182	-0.141845	-0.18227	30.6222	30.3041	30.4314	30.4121	30.6952	29.9629	30.5733	30.5943	1738500000	1652700000	1046500000	1325700000	1450000000	1597600000	1428700000	1621100000
ATP11B;C1130	CLDSMCCFPEGEAACASVGR	C(1)LDSMC(1)C(1)FPEGEAAC(1)ASVGR	759.634	3	332.99	76.704		-0.0130658	0.935225					-0.0730182	0.341182	-0.128328	-0.192099	30.6222	30.3041	30.4726	30.4368	30.6952	29.9629	30.6009	30.6289	1738500000	1652700000	1046500000	1325700000	1489900000	1628500000	1453400000	1660400000
ATP13A3;C1170	CCLPWALGCRK	C(1)C(1)LPWALGC(1)RK	474.226	3	114.6	51.092		0.485968	0.305244					0.284807	1.80289	-0.233684	0.0898599	28.7912	28.9513	27.8164	27.9401	28.5064	27.1484	28.0501	27.8502	381310000	464530000	148760000	519050000	236360000	277920000	257510000	241960000
ATP13A3;C1171	CCLPWALGCRK	C(1)C(1)LPWALGC(1)RK	474.226	3	114.6	51.092		0.485968	0.304788					0.284807	1.80289	-0.233684	0.0898599	28.7912	28.9513	27.8164	27.9401	28.5064	27.1484	28.0501	27.8502	381310000	464530000	148760000	519050000	236360000	277920000	257510000	241960000
ATP13A3;C1178	CCLPWALGCRK	C(1)C(1)LPWALGC(1)RK	474.226	3	114.6	51.092		1.25462	0.091079					1.08532	2.55584	0.389319	0.988003	28.6895	28.9474	27.7006	27.8641	27.6042	26.3916	27.3113	26.8761	204030000	432920000	88036000	517660000	218130000	166540000	244300000	123170000
ATP1A1;ATP1A2;ATP1A4;ATP1A3;C428	IAGLCNR	IAGLC(1)NR	402.213	2	80.999	80.377		0.354253	0.125435					0.0959486	0.317059	0.589909	0.414094	27.0007	27.0275	27.2857	27.035	26.9047	26.7104	26.6958	26.6209	125640000	134280000	109810000	136800000	163610000	108700000	137510000	103200000
ATP2B4;C537	TECALLGFVTDLK	TEC(1)ALLGFVTDLK	733.882	2	112.13	93.058		0.206272	0.267369					-0.0931211	0.258882	0.408774	0.250551	26.4621	25.8883	26.9013	26.5482	26.5553	25.6294	26.4925	26.2977	98612000	92448000	51905000	62107000	125340000	94414000	98134000	82489000
ATP2C1;C839	SVFEIGLCSNR	SVFEIGLC(1)SNR	641.316	2	107.21	88.496		2.25623	0.116219			+		1.13676	4.16152		1.47041	26.8129	27.0783		27.0254	25.6761	22.9167		25.555	53614000	117890000	7918200	141700000	0	0	136600000	49296000
ATP6V0A2;C680	SCFGVNR	SC(1)FGVNR	420.195	2	101.33	101.33		1.10109	0.0884078			+		1.32407	1.75614	0.645963	0.678188	29.6866	29.7424	29.2817	29.2722	28.3625	27.9863	28.6357	28.594	345120000	864080000	265900000	898190000	652640000	417080000	648340000	405180000
ATP6V1A;C532	FCPFYK	FC(1)PFYK	431.202	2	126.8	81.297		0.23997	0.737672					0.999906	1.31843	-2.06395	0.705497	30.5191	31.0967	27.1317	30.1992	29.5192	29.7782	29.1957	29.4937	769400000	1538700000	920750000	2296300000	147050000	614860000	1232700000	755930000
ATP6V1B2;ATP6V1B1;C207	IPIFSAAGLPHNEIAAQICR	IPIFSAAGLPHNEIAAQIC(1)R	726.721	3	193.22	193.22		0.882468	0.0902452					0.867182	1.21973	0.885714	0.557244	26.6744	29.1596	26.7867	26.5352	25.8072	27.9399	25.901	25.9779	58714000	107100000	257480000	599680000	115770000	62657000	97247000	66089000
ATP6V1B2;ATP6V1B1;C289	LALTTAEFLAYQCEK	LALTTAEFLAYQC(1)EK	879.443	2	155.48	79.82		2.76505	0.091351						0.900287	3.80405	3.59083		26.8917	25.1563	25.3614		25.9914	21.3523	21.7705	0	0	66710000	124510000	37395000	2677200	43105000	3577500
ATP6V1B2;C425	DHADVSNQLYACYAIGK	DHADVSNQLYAC(1)YAIGK	962.947	2	118.21	66.267		0.670789	0.139484					-0.348482	0.979125	0.848227	1.20429	25.0466	27.8227	26.0908	26.3256	25.3951	26.8436	25.2425	25.1213	44126000	34657000	120430000	237400000	71466000	39697000	84100000	36498000
ATP9A;C24	AGCCEWLRCCGGGEARPR	AGC(1)C(1)EWLRC(1)C(1)GGGEARPR	538.732	4	126.28	66.673		-0.606383	0.117141			+		-0.542938	-0.0056788	-0.853473	-1.02344	29.1371	29.2568	28.6888	28.9743	29.6801	29.2625	29.5423	29.9978	860190000	590410000	644010000	641480000	432710000	781840000	527410000	1072100000
ATP9A;C25	AGCCEWLRCCGGGEARPR	AGC(1)C(1)EWLRC(1)C(1)GGGEARPR	538.732	4	126.28	66.673		-0.606383	0.117473			+		-0.542938	-0.0056788	-0.853473	-1.02344	29.1371	29.2568	28.6888	28.9743	29.6801	29.2625	29.5423	29.9978	860190000	590410000	644010000	641480000	432710000	781840000	527410000	1072100000
ATP9A;C30	AGCCEWLRCCGGGEARPR	AGC(1)C(1)EWLRC(1)C(1)GGGEARPR	538.732	4	66.673	66.673		-0.72576	0.154304					0.0046069	-0.0615348	-1.12479	-1.72132	25.3984	25.9317	24.6264	24.0831	25.3938	25.9932	25.7512	25.8044	44085000	44226000	66793000	64004000	25899000	56478000	17772000	58601000
ATP9A;C302	IGLFDLEVNCLTK	IGLFDLEVNC(1)LTK	761.403	2	97.734	63.283		-2.37887	0.12861					-4.62875		-1.58322	-0.924634	20.6587		24.2432	24.7747	25.2875		25.8264	25.6994	40954000	1655400	0	0	19858000	59502000	28704000	54486000
ATP9A;C31	AGCCEWLRCCGGGEARPR	AGC(1)C(1)EWLRC(1)C(1)GGGEARPR	538.732	4	66.673	66.673		-0.72576	0.153974					0.0046069	-0.0615348	-1.12479	-1.72132	25.3984	25.9317	24.6264	24.0831	25.3938	25.9932	25.7512	25.8044	44085000	44226000	66793000	64004000	25899000	56478000	17772000	58601000
ATP9B;C89	RGLEWFVCDGWK	RGLEWFVC(1)DGWK	518.25	3	103.7	49.333		0.0151572	0.944688					-0.291926	0.707082	-0.071739	-0.282788	25.4967	28.0183	25.8944	26.2118	25.7886	27.3112	25.9662	26.4946	57962000	47344000	166530000	271860000	62374000	65554000	77721000	94551000
ATXN10;C382	LIGNLCYK	LIGNLC(1)YK	490.765	2	73.039	60.358		0.654553	0.536597					-0.193439	-2.30051	2.43029	2.68187	25.2597	22.738	25.0625	25.116	25.4531	25.0385	22.6322	22.4342	45935000	40171000	34463000	6995700	35040000	6500900	36365000	5667100
WARS;C305	DRTDIQCLIPCAIDQDPYFR	DRTDIQC(1)LIPC(1)AIDQDPYFR	832.726	3	115.12	55.127	+	7.29541	0.0526027	+				7.35278	4.94326	8.66699	8.21863	30.2673	33.1367	30.5941	30.4956	22.9145	28.1935	21.9272	22.277	7906000	1292300000	306960000	9443900000	1620900000	3987800	1513900000	5082100
BCAT2;C342	EVFGSGTACQVCPVHR	EVFGSGTAC(1)QVCPVHR	624.622	3	110.66	104.17		-0.0213528	0.921814					-0.176723	0.0138044	0.469097	-0.391587	27.4492	28.182	28.3993	27.382	27.626	28.1682	27.9302	27.7735	207130000	183250000	301630000	304530000	354020000	255750000	174900000	229440000
BLVRA;C281	RILHCLGLAEEIQK	RILHC(1)LGLAEEIQK	560.647	3	139.76	44.252		1.29086	0.0885316					1.52723	1.64785	1.42844	0.559911	27.746	27.9312	27.2991	26.9877	26.2188	26.2833	25.8707	26.4278	78097000	225100000	81671000	255930000	165140000	61355000	133080000	90274000
BOP1;C404	DLQPFPTCQALVYR	DLQPFPTC(1)QALVYR	854.43	2	80.763	57.348		-0.951627	0.305807					0.136514	-2.75588		-0.235511	25.3722	22.0584		24.4913	25.2356	24.8143		24.7268	39508000	43429000	29501000	4367500	0	0	23584000	27766000
BPNT1;C249	KWDTCAPEVILHAVGGK	KWDTC(1)APEVILHAVGGK	627.661	3	91.457	72.446		0.0218143	0.982537					-0.459442	-2.52112	3.41329	-0.345463	25.1525	22.9431	25.2538	25.1254	25.6119	25.4643	21.8405	25.4709	51281000	37295000	46292000	8064400	40009000	3755400	36602000	46505000
BROX;C52	LLELFTDLSCNPEMMK	LLELFTDLSC(1)NPEMMK	970.962	2	114.72	68.069		0.646691	0.340586					-0.736797	2.54912	0.164817	0.609624	24.4071	25.8757	25.1289	24.9465	25.1439	23.3266	24.9641	24.3369	37074000	22247000	10520000	61571000	36690000	32729000	32333000	21190000
C11orf54;C249	APLVCLPVFVSRDPGFDLR	APLVC(1)LPVFVSRDPGFDLR	720.054	3	85.731	65.716		0.308168	0.318776					-0.0618128	1.06986	0.231703	-0.00707783	26.2435	26.3754	25.8442	26.0258	26.3053	25.3055	25.6125	26.0329	82927000	79449000	41469000	87053000	60241000	51303000	68320000	68656000
C2;C177	CSSNLVLTGSSER	C(1)SSNLVLTGSSER	705.338	2	145.91	123.67		2.05392	0.0896266					1.28986	3.49524	2.86832	0.56225	26.5454	26.3374	25.7651	25.7216	25.2556	22.8421	22.8968	25.1594	40057000	97941000	7519200	84790000	57027000	7809600	55333000	37474000
C8orf82;C98	YEAAFPFLSPCGR	YEAAFPFLSPC(1)GR	757.858	2	85.958	77.379		1.68797	0.165495					3.40731	3.96164	-0.14832	-0.468754	25.5304	26.1308	25.2694	25.4113	22.1231	22.1692	25.4177	25.88	4567900	48464000	4716200	73479000	40442000	44821000	44622000	61753000
CALHM2;C94	NCSAAPTFLLLSSILGR	NC(1)SAAPTFLLLSSILGR	910.49	2	157.52	130.07		-0.131296	0.404042					-0.128775	-0.386238	-0.0294614	0.0192891	25.6436	29.4032	26.2539	25.8585	25.7723	29.7894	26.2834	25.8392	57312000	52418000	927930000	709980000	80025000	81676000	60838000	60030000
CAMK2D;CAMK2A;C290	QETVDCLK	QETVDC(1)LK	496.739	2	98.997	98.997		1.85867	0.0937724					0.904954	2.2584	3.46464	0.806696	26.527	26.9995	26.1863	26.004	25.622	24.7411	22.7216	25.1973	51641000	96697000	28042000	134170000	76358000	6916600	67297000	38473000
CANX;C366	CESAPGCGVWQRPVIDNPNYK	CESAPGC(1)GVWQRPVIDNPNYK	1258.08	2	281.92	281.92		0.483552	0.124577					1.03528	0.347351	0.337433	0.214141	31.6796	31.0187	31.5431	31.615	30.6443	30.6713	31.2057	31.4009	1678200000	3439500000	1710000000	2175500000	3129200000	2476600000	3289100000	2835400000
CAPZA1;C157	TIDGQQTIIACIESHQFQPK	TIDGQQTIIAC(1)IESHQFQPK	772.055	3	151.23	109.5		0.310145	0.19068			+		0.00582312	0.725839	0.327199	0.181718	27.4722	29.8059	27.9339	27.8936	27.4664	29.08	27.6067	27.7119	185440000	186190000	567490000	938550000	256410000	204380000	249350000	219840000
CARD9;C329	EMFELQCLALRK	EMFELQC(1)LALRK	513.267	3	83.397	58.172		-1.27054	0.169426					-0.455845		-2.77846	-0.577318	24.5714		21.8361	24.3836	25.0273		24.6145	24.9609	34195000	24931000	0	0	3743800	25687000	21887000	32657000
CARM1;C420	CLFQSPLFAK	C(1)LFQSPLFAK	605.818	2	96.711	73.931		-0.192275	0.715862					0.34812	-1.84806	0.433937	0.296903	24.8702	22.1896	24.4884	24.6706	24.5221	24.0377	24.0545	24.3736	24093000	30668000	17221000	4783400	23537000	17423000	26704000	21737000
CASP1;C285	VIIIQACR	VIIIQAC(1)R	486.787	2	86.512	86.512		1.00381	0.0807521					1.10028	1.24802	0.878503	0.788422	25.6889	25.7572	25.3947	25.4559	24.5886	24.5092	24.5162	24.6675	25230000	54092000	23878000	56714000	44114000	23995000	46026000	26648000
CASP1;C331	DFIAFCSSTPDNVSWR	DFIAFC(1)SSTPDNVSWR	951.428	2	122.45	71.241		1.18961	0.292284					0.255557	2.63924	3.58575	-1.72212	24.728	25.497	24.6478	21.8902	24.4724	22.8577	21.062	23.6123	23277000	27788000	7600900	47354000	26286000	2189300	3887000	12824000
GBP1;GBP3;GBP2;C82	GIWMWCVPHPK	GIWMWC(1)VPHPK	470.898	3	98.249	74.162	+	7.18389	0	+				6.12776	7.31291	8.00186	7.29302	29.2678	29.4907	28.5327	28.777	23.1401	22.1778	20.5309	21.4839	9243900	646390000	4744500	754390000	388340000	1515000	459970000	2933000
CAST;C381	SESELIDELSEDFDRSECK	SESELIDELSEDFDRSEC(1)K	763.334	3	127.78	124.26		0.354651	0.200143				+	0.0479495	0.938013	0.203933	0.228708	26.7964	28.1067	26.5908	26.7402	26.7484	27.1687	26.3868	26.5115	112740000	116550000	150870000	289050000	101070000	87747000	112100000	95666000
CAT;C377	LGPNYLHIPVNCPYR	LGPNYLHIPVNC(1)PYR	906.964331;604.978646	2;3	142.57	142.57		-0.123174	0.487248					-0.193085	0.213539	-0.186234	-0.326913	32.6562	32.6057	32.4367	32.3419	32.8493	32.3922	32.6229	32.6688	7737900000	6768600000	5636600000	6535800000	5813200000	6614200000	5443400000	6827800000
CBR1;C122	DVCTELLPLIKPQGR	DVC(1)TELLPLIKPQGR	580.322	3	60.401	60.401		0.263437	0.558756					0.394381		0.906418	-0.510486	25.268		24.769	24.1289	24.8736		23.8626	24.6394	30740000	40404000	0	0	28590000	15253000	18345000	26133000
CBR1;C150	SCSPELQQK	SC(1)SPELQQK	538.756	2	98.523	61.962		0.148747	0.275214						0.0854711	0.13184	0.228928		24.6965	25.4209	25.4123		24.611	25.289	25.1833	0	0	25625000	27189000	44920000	40997000	44653000	38101000
HLA-DRB1;HLA-DRB5;C202	SGEVYTCQVEHPSVTSPLTVEWR	SGEVYTC(1)QVEHPSVTSPLTVEWR	887.759	3	217.84	184.95	+	7.10891	0	+				5.8683	7.29306	8.04934	7.22494	29.8961	30.4044	29.9498	29.8917	24.0278	23.1113	21.9004	22.6668	17104000	999150000	9061400	1421100000	1040000000	3914600	996090000	6658500
CCT2;C395	SLHDALCVLAQTVK	SLHDALC(1)VLAQTVK	777.919	2	189.33	118.76		0.133222	0.444764			+		0.066324	0.455502	0.0716088	-0.0605474	28.2607	29.6221	28.0233	27.8106	28.1944	29.1666	27.9517	27.8711	307150000	321600000	602570000	826280000	272800000	259590000	235410000	245500000
CCT2;C412	TVYGGGCSEMLMAHAVTQLANRTPGK	TVYGGGC(1)SEMLMAHAVTQLANRTPGK	917.112	3	137.09	127.83		-0.279386	0.750712					2.05676	0.701894	-1.99478	-1.88142	28.0284	30.3821	25.0943	25.3202	25.9716	29.6802	27.0891	27.2016	65802000	273770000	860240000	1399300000	35822000	142770000	41893000	154350000
CCT3;C173	WSSLACNIALDAVK	WSSLAC(1)NIALDAVK	774.398	2	158.4	45.879		0.139158	0.44413					0.109712	0.487841	0.0252204	-0.0661404	29.1212	29.0358	28.6141	28.6903	29.0115	28.5479	28.5889	28.7564	541180000	583940000	392450000	550350000	410860000	403740000	433150000	453470000
CCT4;C252	IGLIQFCLSAPK	IGLIQFC(1)LSAPK	673.879	2	148.32	136.63		0.157462	0.380333			+		0.237027	0.443525	0.0217628	-0.0724689	27.302	28.77	27.5292	27.2722	27.065	28.3265	27.5075	27.3447	140400000	165470000	336600000	457750000	193700000	190800000	162090000	170440000
CCT5;C253	IAILTCPFEPPKPK	IAILTC(1)PFEPPKPK	537.637338;805.952369	3;2	130.07	109.16		0.161609	0.304798			+		-0.040803	0.359541	0.20818	0.119519	32.1688	32.0864	32.1087	32.1274	32.2096	31.7269	31.9006	32.0079	4966600000	4828100000	3554200000	4560100000	4631200000	4008900000	4691500000	4318500000
CCT5;C407	RSLHDALCVIR	RSLHDALC(1)VIR	447.247	3	93.011	62.14		0.129105	0.463915					0.0946563	0.437495	0.0918941	-0.107625	27.9781	27.8906	27.6269	27.5679	27.8834	27.4531	27.535	27.6755	247600000	264390000	183740000	248830000	207260000	194470000	198960000	214370000
CD151;C11	TTCGTVCLK	TTC(1)GTVC(1)LK	520.249	2	94.302	93.374		-0.165893	0.387277			+		-0.117372	0.10709	-0.132687	-0.520602	26.6014	26.2458	26.3827	26.3	26.7188	26.1388	26.5154	26.8206	110450000	101820000	73884000	79577000	87498000	95927000	82618000	118520000
CD151;C15	TTCGTVCLK	TTC(1)GTVC(1)LK	520.249	2	94.302	93.374		-0.165893	0.386759			+		-0.117372	0.10709	-0.132687	-0.520602	26.6014	26.2458	26.3827	26.3	26.7188	26.1388	26.5154	26.8206	110450000	101820000	73884000	79577000	87498000	95927000	82618000	118520000
CD276;C496	QSCEEENAGAEDQDGEGEGSK	QSC(1)EEENAGAEDQDGEGEGSK	742.617	3	384.32	46.982		0.365201	0.123268			+		0.385985	0.651743	0.270538	0.152538	30.1295	30.6336	30.7641	29.7343	29.7435	29.9818	30.4935	29.5817	898870000	1174600000	1060300000	1665800000	1823500000	1511700000	893120000	803510000
IFIT3;C283	VLESTPNNGYLYHQIGCCYK	VLESTPNNGYLYHQIGC(0.923)C(0.077)YK	828.716	3	154.82	154.82	+	6.97246	0.0209455	+				5.97789	6.17372	7.03546	8.70278	27.3115	28.3269	26.8171	26.8275	21.3336	22.1532	19.7817	18.1247	2642700	166560000	4664100	336700000	118240000	901320	119090000	285810
WARS;C309	DRTDIQCLIPCAIDQDPYFR	DRTDIQC(1)LIPC(1)AIDQDPYFR	832.726	3	170.79	55.127	+	6.77362	0.0390508	+				6.23998	5.24392	7.88335	7.72726	30.4209	33.0945	30.8094	30.7347	24.1809	27.8506	22.926	23.0074	19019000	1437500000	242030000	9171600000	1881700000	7969400	1786700000	8431700
FAM26F;C81	LLTGCCSSAR	LLTGC(1)C(1)SSAR	562.763	2	128.38	108.98	+	6.57767	0.008	+				7.30638	7.53414	5.52189	5.94825	33.3564	33.4068	32.8707	32.9725	26.05	25.8727	27.3488	27.0242	69476000	11000000000	61439000	11400000000	7853700000	170930000	8427600000	136490000
TRAF1;C95	AHPEVAEAGIGCPFAGVGCSFK	AHPEVAEAGIGCPFAGVGC(1)SFK	777.03	3	106.86	95.957	+	6.40008	0	+				6.50434	6.12754		6.56836	27.6101	28.1933	24.4092	27.7312	21.1057	22.0658		21.1629	2256600	204860000	4390000	306930000	22280000	0	222810000	2347800
ISG20;C12	EVVAMDCEMVGLGPHR	EVVAMDC(1)EMVGLGPHR	600.613	3	104.95	99.003	+	6.29031	0.0445217	+				6.81564		6.19605	5.85923	27.4561	25.2509	27.2264	27.3035	20.6405		21.0303	21.4443	1634600	184130000	0	39928000	157020000	2141700	165640000	2853400
CXCL9;C31	CSCISTNQGTIHLQSLK	C(0.999)SC(0.001)ISTNQGTIHLQSLK	672.328	3	127.83	109.04	+	6.1861	0	+			+	5.10515	6.17673	6.72523	6.73729	27.9297	28.5575	27.9245	27.6762	22.8245	22.3807	21.1992	20.9389	7427800	255660000	5461000	395050000	254740000	2407700	214470000	2010200
CD68;C314	LQAAQLPHTGVFGQSFSCPSDR	LQAAQLPHTGVFGQSFSC(1)PSDR	801.722	3	109.05	66.045		0.744093	0.247108					0.136359	0.239378	2.57574	0.024892	25.098	26.9477	24.4986	24.6775	24.9617	26.7083	21.9229	24.6526	32675000	35914000	109650000	129440000	23704000	3976000	26833000	26374000
CYP27B1;C163	YAGTLNNVVCDLVRR	YAGTLNNVVC(1)DLVRR	583.974	3	207.88	46.964	+	5.66954	0.0492308	+			+	5.13213		6.21389	5.6626	26.9058	23.8084	26.9566	26.947	21.7736		20.7427	21.2844	3585200	125730000	0	14691000	130240000	1754600	129380000	2554200
TNFAIP2;C45	GLANVFCVFTK	GLANVFC(1)VFTK	628.329	2	155.84	140.75	+	5.37859	0	+		+		5.12316	5.37112	5.6214	5.39867	33.7142	33.7971	33.781	33.6894	28.591	28.426	28.1596	28.2907	404340000	14100000000	360640000	14900000000	14800000000	299830000	13900000000	328360000
CD70;C8	PEEGSGCSVR	PEEGSGC(1)SVR	539.235	2	74.464	74.464		3.94728	0.0708132			+		2.93256	5.58178	3.68285	3.5919	29.7431	30.7771	30.5789	30.5756	26.8105	25.1954	26.8961	26.9837	117700000	898600000	38420000	1840100000	1603900000	124890000	1600200000	132710000
CD81;C175	NNLCPSGSNIISNLFK	NNLC(1)PSGSNIISNLFK	889.449	2	203.11	174.9		0.0923939	0.632066					0.150252	0.448968	-0.057458	-0.17219	33.4012	33.9584	33.3111	33.2456	33.251	33.5095	33.3685	33.4178	10200000000	11300000000	12200000000	16700000000	10700000000	11100000000	10200000000	11500000000
CD81;C6	MGVEGCTK	MGVEGC(1)TK	441.196	2	98.997	98.997		-0.185992	0.288324			+		-0.242961	0.104443	-0.258342	-0.347108	29.8038	30.4052	29.4369	30.3334	30.0467	30.3007	29.6952	30.6805	1109100000	937200000	1322600000	1421900000	726760000	869280000	1352900000	1720900000
CD82;C5	MGSACIK	MGSAC(1)IK	383.683	2	71.949	71.949		1.76698	0.119946			+			0.970929	3.23642	1.09361		26.4446	23.9637	26.8898		25.4737	20.7273	25.7962	0	0	46595000	91331000	16360000	1735900	124350000	58269000
CD97;C495	QELLCAFWK	QELLC(1)AFWK	597.802	2	107.9	91.626		2.17759	0.0937087					1.55587		3.65822	1.31868	25.3676		24.5963	24.7019	23.8118		20.9381	23.3832	14725000	43293000	0	0	25365000	2009100	27291000	10941000
CD97;C802	WACLVAGGSK	WAC(1)LVAGGSK	524.766	2	85.862	72.643		1.98542	0.0828125			+		1.85846	2.96844	1.52454	1.59025	31.112	31.3461	30.2581	30.221	29.2535	28.3777	28.7336	28.6308	640010000	2320800000	348760000	2729700000	1284100000	446340000	1251500000	415640000
CDC16;C133	SSICLLR	SSIC(1)LLR	424.737	2	50.966	41.502		0.949337	0.506933					-2.15133		2.6066	2.39274	22.033		24.2958	24.1294	24.1843		21.6892	21.7366	19064000	4291400	0	0	20595000	3381400	18351000	3494400
CDC42;C18	TCLLISYTTNK	TC(1)LLISYTTNK	657.342	2	176.38	114.97		0.159313	0.513845					0.288733	0.628981	0.0211724	-0.301635	28.2205	28.7424	28.3283	27.756	27.9318	28.1134	28.3071	28.0577	256040000	312770000	290390000	449080000	337030000	332120000	226670000	279380000
CDK6;C83	LFDVCTVSR	LFDVC(1)TVSR	548.776	2	79.906	70.919		-0.412074	0.670337					-1.76097	-1.09913		1.62388	23.7538	23.6664		25.3711	25.5148	24.7656		23.7472	47941000	14145000	28522000	13314000	0	0	43398000	14081000
CEPT1;C11	CGDSHPESPVGFGHMSTTGCVLNK	C(1)GDSHPESPVGFGHMSTTGCVLNK	661.291	4	60.939	60.939		1.34346	0.0946905			+		1.18617	1.71276	1.13146		25.8165	26.3009	25.5725		24.6303	24.5881	24.4411		25970000	59094000	25221000	82671000	49900000	22777000	0	0
CEPT1;C30	CGDSHPESPVGFGHMSTTGCVLNK	CGDSHPESPVGFGHMSTTGC(1)VLNK	881.386	3	174.01	174.01		0.497895	0.0911331			+		0.230436	0.743259	0.494389	0.523495	28.5388	28.4949	28.3791	28.3757	28.3084	27.7516	27.8847	27.8522	332410000	389980000	225980000	378280000	349110000	247820000	348290000	242300000
CES1;C285	TTTSAVMVHCLR	TTTSAVMVHC(1)LR	459.232	3	101.9	77.062		0.622599	0.135629					0.711286	1.42364	0.210274	0.145196	27.3861	27.5707	26.8495	26.7757	26.6748	26.1471	26.6392	26.6305	107130000	175400000	74312000	199350000	120920000	104520000	114890000	103890000
CHI3L1;C300	EAGTLAYYEICDFLR	EAGTLAYYEIC(1)DFLR	910.93	2	110.08	85.288		0.524485	0.117489						0.817054	0.372836	0.383565		27.6488	26.1695	26.4575		26.8317	25.7966	26.0739	0	0	119440000	210430000	75473000	58285000	92149000	70636000
CHORDC1;C24	FDPETNSDDACTYHPGVPVFHDALK	FDPETNSDDAC(1)TYHPGVPVFHDALK	708.82	4	77.045	48.489		0.417791	0.202274					0.0845419	0.836022		0.332808	25.7438	25.9862		25.522	25.6592	25.1502		25.1892	52990000	56188000	37235000	66469000	0	0	48182000	38256000
CHORDC1;C59	TTDFSDFLSIVGCTK	TTDFSDFLSIVGC(1)TK	845.903	2	138.94	69.451		0.401068	0.29132						0.974086	0.290868	-0.0617473		26.774	24.5039	24.4909		25.8	24.213	24.5526	0	0	58420000	114760000	23791000	19447000	23577000	24608000
FAM177A1;C114	AATSTLSVCDFLGEK	AATSTLSVC(1)DFLGEK	799.89	2	166.14	115.14	+	5.2981	0	+				4.35995	5.24689	5.5033	6.08228	27.5033	28.4768	27.6067	27.6489	23.1434	23.2299	22.1034	21.5666	9265100	190250000	9837600	373560000	204390000	4506100	210450000	3106000
CHURC1;C2	CGDCVEK	C(1)GDCVEK	468.184	2	135.6	135.6		0.733469	0.0916667					0.631642	1.22228	0.604329	0.475621	29.8813	31.317	30.0508	29.9058	29.2496	30.0947	29.4464	29.4302	638290000	988920000	1146600000	2675200000	1112200000	731580000	1005900000	723400000
CIAO1;C123	SVAWAPSGNLLATCSR	SVAWAPSGNLLATC(1)SR	845.422	2	108.56	78.692		0.930344	0.288368					0.496546		-0.232867	2.52735	25.6816		25.0096	24.8684	25.1851		25.2425	22.341	38147000	53819000	0	0	33779000	39696000	30629000	5312800
CIAPIN1;C288	CASCPYLGMPAFKPGEK	C(0.001)ASC(0.999)PYLGMPAFKPGEK	990.954	2	122.45	122.45		0.251297	0.703155					-0.341618	2.37546	-0.498457	-0.530201	26.8567	27.0164	26.4803	26.5633	27.1984	24.6409	26.9788	27.0935	154000000	121530000	26161000	135750000	93622000	132260000	99160000	143200000
CKAP4;C100	SSSSSSASAAAAAAAASSSASCSRR	SSSSSSASAAAAAAAASSSASC(1)SRR	1123.51	2	327.53	106.42		1.0162	0.0866857			+		0.618795	1.15193	1.25845	1.03562	34.5939	34.5845	34.8753	34.761	33.9751	33.4325	33.6169	33.7254	16900000000	25900000000	11600000000	25800000000	31500000000	13200000000	29100000000	14200000000
CD38;C82	HVDCQSVWDAFK	HVDC(1)QSVWDAFK	746.338	2	194.96	160.67	+	5.29044	0.0413538	+				5.68356	6.01565	5.62995	3.8326	28.8627	28.8746	28.7834	28.5324	23.1792	22.8589	23.1534	24.6998	9498000	488150000	7607200	492170000	462020000	9329900	388250000	27251000
CKLF;C14	HRPFCFSVK	HRPFC(1)FSVK	393.203	3	54.259	46.001		-0.815335	0.0924779			+		-0.655814	-0.352874	-1.02257	-1.23007	26.0737	27.5382	25.3756	25.5828	26.7295	27.8911	26.3981	26.8129	111270000	70625000	248920000	194910000	43532000	88437000	50256000	117890000
CLIC1;C178	FLDGNELTLADCNLLPK	FLDGNELTLADC(1)NLLPK	644.996	3	273.27	86.005		0.191956	0.287212			+		0.134893	0.492122	0.134634	0.00617193	29.4692	30.7394	29.5963	29.5259	29.3343	30.2473	29.4617	29.5198	676860000	743200000	1274500000	1792600000	811680000	739360000	773030000	769730000
CLIC1;C191	LHIVQVVCKK	LHIVQVVC(1)KK	408.581	3	157.52	76.221		0.0761514	0.703583			+		0.166223	0.444203	-0.0766563	-0.229164	28.2824	28.8683	27.5656	27.5695	28.1162	28.4241	27.6422	27.7987	290950000	326480000	360160000	490020000	198640000	209480000	199180000	233470000
CLIC1;C24	IGNCPFSQR	IGNC(1)PFSQR	539.759	2	113.71	97.635		-0.309708	0.439339			+		0.00292394	0.336563	-0.164914	-1.4134	29.6788	29.722	29.2791	27.8756	29.6758	29.3854	29.444	29.289	857660000	859400000	701290000	885550000	651450000	730340000	246260000	655950000
CLIC1;C59	LCPGGQLPFLLYGTEVHTDTNK	LC(1)PGGQLPFLLYGTEVHTDTNK	820.746	3	139.69	76.733		0.192263	0.329692					0.169731	0.558	0.0968646	-0.0555421	29.2532	30.8176	29.2653	29.2478	29.0835	30.2596	29.1684	29.3033	568850000	639870000	1285400000	1892400000	645240000	603340000	637460000	662480000
CKB;C254	FCTGLTQIETLFK	FC(1)TGLTQIETLFK	779.403	2	192.38	131.83	+	5.22581	0	+		+		5.06396	4.91128	5.53162	5.39638	30.1586	31.5429	29.9334	29.7297	25.0946	26.6316	24.4018	24.3333	35829000	1198500000	103970000	3128600000	1025300000	22165000	890300000	21138000
CLTC;C1260	EVCFACVDGK	EVCFAC(1)VDGK	626.77	2	66.435	63.216		0.198016	0.176735					0.267445		0.184897	0.141706	25.3505		25.094	24.9838	25.083		24.9091	24.8421	35542000	42781000	0	0	35814000	31506000	33179000	30075000
CLTC;C436	YESLELCRPVLQQGRK	YESLELC(1)RPVLQQGRK	494.765	4	127.76	63.709		0.189774	0.227659					0.123465	0.36427	0.240335	0.0310255	29.5663	29.6981	29.4138	29.3312	29.4428	29.3339	29.1735	29.3002	729730000	794930000	676670000	871030000	715210000	605460000	675420000	661050000
CLTC;C934	GQCDLELINVCNENSLFK	GQCDLELINVC(1)NENSLFK	1111.02	2	225.32	225.32		0.150188	0.693373						0.841612	-0.11511	-0.275938		27.8539	25.9917	25.2514		27.0123	26.1068	25.5273	0	0	135370000	242590000	66725000	72267000	39942000	48361000
CMTM3;C38	AFLCSLK	AFLC(1)SLK	838.449	1	114.54	114.54		0.229217	0.346477					0.278486	0.727159	0.0504863	-0.139265	32.0977	31.9416	31.8767	32.0605	31.8192	31.2145	31.8262	32.1997	3789200000	4600000000	2491700000	4124700000	3943100000	3807500000	4478800000	4932700000
CMTM4;C45	CDPDYLR	C(1)DPDYLR	469.705	2	100.74	95.793		-0.170062	0.398325					-0.0793627	0.187542	-0.309731	-0.478695	29.5635	29.4766	29.3721	29.2386	29.6429	29.289	29.6819	29.7173	838310000	793440000	655950000	747010000	694850000	861250000	633420000	882660000
CNBP;C54	GFQFVSSSLPDICYR	GFQFVSSSLPDIC(1)YR	888.425	2	121.08	121.08		-0.802928	0.366866					-0.786953	0.255176	0.838323	-3.51826	26.1488	27.0445	27.1578	22.7103	26.9357	26.7893	26.3195	26.2285	128370000	74399000	115980000	138420000	149730000	83743000	6862400	78628000
CNNM2;C399	LLDCVLGQEIGTVYNR	LLDC(1)VLGQEIGTVYNR	925.477	2	152.47	129.34		0.231284	0.464219					0.481754	0.903889	-0.219168	-0.241339	25.6499	26.1903	24.9963	25.1752	25.1682	25.2864	25.2155	25.4166	37703000	52650000	40924000	76573000	33469000	38960000	37888000	44787000
CNPY3;C194	NHQEEDLTEFLCANHVLK	NHQEEDLTEFLC(1)ANHVLK	733.016	3	164.01	117		1.44341	0.154829					0.41357	0.872129		3.04454	25.5782	27.2297		25.2994	25.1647	26.3575		22.2548	37611000	50097000	85983000	157380000	0	0	41292000	5004600
COG7;C419	FTNGLGTCGLLSALK	FTNGLGTC(1)GLLSALK	776.414	2	61.435	47.288		0.152069	0.719691				+	-0.376318	-0.75132	0.860844	0.875067	23.4478	23.3213	24.1825	23.8541	23.8242	24.0726	23.3217	22.979	14852000	11442000	17643000	10481000	19040000	10484000	15163000	8267300
COLGALT1;C203	AAYSNFWCGMTSQGYYK	AAYSNFWC(1)GMTSQGYYK	1017.43	2	86.803	66.004		-0.834164	0.444688						0.512531	0.116067	-3.13109		25.2588	24.4438	21.6313		24.7462	24.3277	24.7624	0	0	28142000	40146000	22820000	21056000	3248500	28460000
COMT;C145	LITIEINPDCAAITQR	LITIEINPDC(1)AAITQR	914.485	2	248.32	155.02		0.290548	0.241287					-0.189209	0.599653	0.456221	0.295527	25.7581	29.5302	27.1904	26.3352	25.9474	28.9306	26.7341	26.0396	64704000	56751000	511650000	775330000	153150000	111630000	84659000	68978000
COMT;C207	YLPDTLLLEECGLLRK	YLPDTLLLEEC(1)GLLRK	645.02	3	124.26	48.823		0.647408	0.11667					0.983992	0.552031	1.07091	-0.0172938	24.9946	29.3173	25.3702	23.3729	24.0106	28.7652	24.2993	23.3902	16901000	33429000	456250000	668930000	43370000	20645000	10863000	10994000
COPA;C254	GHYNNVSCAVFHPR	GHYNNVSC(1)AVFHPR	553.26	3	143.76	143.76		0.332282	0.244283					-0.250528	0.289185	0.684445	0.606024	28.006	27.5361	27.7831	27.7091	28.2566	27.2469	27.0987	27.1031	320680000	269560000	159270000	194620000	230970000	143720000	219420000	144160000
COPA;C514	HAIVICNR	HAIVIC(1)NR	491.766	2	60.358	60.358		0.438942	0.183046					0.492178	1.11378	0.00830846	0.1415	25.8348	25.7222	25.0823	25.4061	25.3426	24.6084	25.074	25.2646	42549000	59848000	25578000	55354000	35525000	35321000	44464000	40310000
COPB1;C248	CIYNLLQSSSPAVK	C(1)IYNLLQSSSPAVK	790.411	2	154.24	60		2.24316	0.0903766					1.19562	3.84185	0.764308	3.17087	27.641	27.3764	27.2428	27.1324	26.4454	23.5346	26.4785	23.9616	91380000	209300000	12151000	174230000	158820000	93503000	147120000	16336000
COPB1;C284	AAAQCYIDLIIK	AAAQC(1)YIDLIIK	689.874	2	112.13	85.377		0.405696	0.309803					1.11465	0.96745	-0.285506	-0.173815	26.0312	27.5332	25.744	25.7477	24.9166	26.5657	26.0295	25.9215	31669000	68577000	99331000	194230000	56197000	68495000	56343000	63557000
COPG1;C129	ALCQITDSTMLQAIER	ALC(1)QITDSTMLQAIER	617.31	3	177.16	43.024		0.420424	0.257023					1.32786	0.157613	0.275985	-0.0797627	27.5749	26.9759	27.2353	25.8263	26.2471	26.8182	26.9594	25.9061	79644000	199930000	118330000	131990000	158000000	130490000	59496000	62878000
COPG1;C230	SPFAYCMMIR	SPFAYC(1)MMIR	638.288	2	117.04	117.04		-0.245766	0.717757					-2.3777	1.04876	0.308199	0.0376718	24.3314	27.3772	26.8227	26.6846	26.7091	26.3285	26.5145	26.6469	109710000	21110000	84268000	174330000	118700000	95868000	107860000	105080000
COPG1;C296	ELAPAVSVLQLFCSSPK	ELAPAVSVLQLFC(1)SSPK	615.997	3	175.74	65.949		0.551444	0.0888889					0.361434	0.755363	0.730999	0.357981	29.3378	29.6138	29.463	29.492	28.9763	28.8584	28.732	29.134	528130000	678490000	486690000	821560000	740000000	445840000	755060000	589140000
COPG1;C325	HPSAVTACNLDLENLVTDSNR	HPSAVTAC(1)NLDLENLVTDSNR	1163.56	2	208.28	50.155		1.81561	0.0972125					0.567454	0.789525	1.92791	3.97756	29.5146	29.4626	25.2253	29.5354	28.9472	28.673	23.2974	25.5579	517570000	766990000	428000000	739800000	39226000	10309000	778120000	49395000
COPG1;C516	RCVMDDDNEVRDR	RC(1)VMDDDNEVRDR	560.579	3	55.452	55.452		1.01096	0.271619					0.283861		2.71598	0.0330261	24.2802		23.8157	23.6697	23.9964		21.0997	23.6367	16735000	20374000	0	0	14765000	2247200	13344000	13042000
COPG1;C706	SLPYNQPGTCYTLVALPK	SLPYNQPGTC(1)YTLVALPK	1011.52	2	136.3	130.1		0.3863	0.111874					0.318964	0.69206	0.285407	0.248768	27.7444	27.8249	27.4575	27.5165	27.4254	27.1328	27.1721	27.2678	180250000	224850000	147160000	237750000	184300000	151220000	192000000	161590000
COPG2;C325	HPSAVTACNLDLENLITDSNR	HPSAVTAC(1)NLDLENLITDSNR	780.713	3	89.917	81.665		1.83015	0.266931					3.00957		3.794	-1.31312	25.3033		25.0368	24.013	22.2937		21.2428	25.3261	5141300	41404000	0	0	34421000	2481500	16929000	42065000
COPG2;COPG1;C387	VVVVQAISALCQK	VVVVQAISALC(1)QK	707.908	2	145.34	134.68		0.489723	0.100229					0.496426	0.898342	0.290964	0.273158	27.2425	27.4347	27.23	26.9459	26.7461	26.5363	26.939	26.6728	112560000	158790000	97327000	181410000	157410000	128660000	129280000	106980000
COPG2;COPG1;C88	MCYLTIK	MC(1)YLTIK	464.735	2	95.793	90.706		-0.364496	0.603951					-2.46943	1.04944	0.133851	-0.171842	24.7355	27.6144	27.1968	27.1153	27.2049	26.5649	27.0629	27.2871	154700000	27933000	99274000	205470000	153830000	140200000	145380000	163770000
CORO7;C691	IVWVCDGR	IVWVC(1)DGR	502.753	2	77.282	63.565		-0.867348	0.276032					0.143202		-2.27922	-0.466028	25.4893		22.4796	24.897	25.3461		24.7588	25.3631	42653000	47104000	0	0	5848200	28388000	31243000	43156000
COX20;C29	LLGFLDVENTPCAR	LLGFLDVENTPC(1)AR	802.909	2	129.16	128.17		0.0360279	0.827516			+		-0.181335	0.196455	0.245423	-0.11643	26.7437	26.5171	26.6323	26.5727	26.925	26.3206	26.3869	26.6891	127420000	112370000	83809000	96035000	104020000	87748000	99811000	108200000
CPOX;C239	LPFCAMGVSSVIHPK	LPFC(1)AMGVSSVIHPK	548.286	3	68.034	61.212		-0.0216265	0.910909					-0.110706	0.375852	-0.162822	-0.18883	26.2909	26.4459	25.9669	25.8893	26.4016	26.0701	26.1297	26.0781	88648000	82100000	70449000	91415000	65587000	73423000	62150000	70841000
CPSF2;C311	HLSLCHGLSDLAR	HLSLC(1)HGLSDLAR	493.589	3	101.39	82.85		1.53827	0.248729					2.00658	-2.48851	3.60486	3.03016	24.714	22.9464	24.5922	24.9916	22.7074	25.4349	20.9873	21.9614	6848700	27520000	45360000	8082700	25292000	2078800	33359000	4083600
CPSF6;C476	VLISSLQDCLHGIESK	VLISSLQDC(1)LHGIESK	600.317	3	136.81	117.37		0.299943	0.245014					-0.122089	0.644472	0.570964	0.106425	26.1439	27.1604	26.2645	26.1144	26.266	26.5159	25.6935	26.0079	80696000	74148000	95959000	150000000	80613000	54266000	72645000	67479000
CPT1A;C304	LLGSTIPLCSAQWER	LLGSTIPLC(1)SAQWER	865.948	2	140.14	107.06		0.146872	0.39795					0.0446365	0.378557	0.275542	-0.111245	26.9968	26.8995	26.6317	26.6786	26.9522	26.521	26.3562	26.7898	129840000	133920000	96297000	125190000	103980000	85902000	107410000	116020000
CPT1A;C96	TLETANCMSSQTK	TLETANC(1)MSSQTK	743.829	2	261.22	52.79		0.528665	0.117348					0.535969	1.06854	0.26267	0.247479	30.0965	30.5429	30.4847	30.2827	29.5605	29.4743	30.222	30.0352	791770000	1150000000	745860000	1564300000	1502500000	1252400000	1306200000	1100300000
CPT2;C445	TLTIDCVQFQR	TLTIDC(1)VQFQR	690.851	2	198.65	157.68		0.347262	0.182683					0.454564	0.795606	0.0705522	0.0683251	28.4066	28.4411	28.1009	28.1752	27.952	27.6455	28.0304	28.1069	259660000	355830000	209960000	364450000	287890000	274150000	303100000	289080000
CSNK1G2;CSNK1G1;CSNK1G3;C399	CCCFFK	C(1)C(1)C(1)FFK	461.174	2	104.03	74.849		-0.121434	0.84903					-2.21751	0.956188	0.28419	0.491399	24.6134	26.8875	27.4111	28.2069	26.8309	25.9313	27.1269	27.7155	119370000	25666000	63989000	124150000	178470000	146560000	309840000	220400000
CSNK1G2;CSNK1G1;CSNK1G3;C400	CCCFFK	C(1)C(1)C(1)FFK	461.174	2	104.03	74.849		-0.121434	0.849856					-2.21751	0.956188	0.28419	0.491399	24.6134	26.8875	27.4111	28.2069	26.8309	25.9313	27.1269	27.7155	119370000	25666000	63989000	124150000	178470000	146560000	309840000	220400000
CSNK1G2;CSNK1G1;CSNK1G3;C401	CCCFFK	C(1)C(1)C(1)FFK	461.174	2	104.03	74.849		-0.22976	0.717339					-2.21751	0.956188	0.211766	0.130516	24.6134	26.8875	27.0839	27.2048	26.8309	25.9313	26.8721	27.0743	119370000	25666000	63989000	124150000	142250000	122830000	154690000	141310000
CSNK2A3;CSNK2A1;C147	ALDYCHSMGIMHR	ALDYC(1)HSMGIMHR	530.904	3	60.628	43.382		0.421089	0.241849					0.070422	0.923618	0.269224		24.3964	24.8043	25.335		24.3259	23.8807	25.0657		21030000	22082000	15446000	29299000	42324000	35119000	0	0
CSRP1;C34	SCFLCMVCK	SC(1)FLCMVCK	670.779	2	78.496	78.496		-0.156914	0.610769					-0.237621	0.561784	-0.175473	-0.776347	26.1036	26.2688	26.6846	26.3843	26.3412	25.707	26.8601	27.1607	85014000	72104000	54775000	80853000	107860000	121810000	87594000	150030000
CTNND1;C618	YQEAAPNVANNTGPHAASCFGAK	YQEAAPNVANNTGPHAASC(1)FGAK	792.366	3	185.9	160.2		1.29683	0.0739439			+		1.23955	1.74704	1.12206	1.0787	31.2868	31.5027	30.9478	30.8874	30.0473	29.7557	29.8257	29.8087	1109500000	2619800000	906460000	3042700000	2071100000	951540000	1986200000	940380000
CTPS1;C176	RENFCNIHVSLVPQPSSTGEQK	RENFC(1)NIHVSLVPQPSSTGEQK	843.08345;632.564406	3;4	130.56	53.342		0.341977	0.116811					0.566091	0.176056	0.276428	0.349331	28.8487	28.2027	28.6364	28.7695	28.2826	28.0266	28.36	28.4202	326530000	483430000	273440000	308930000	417280000	344520000	457610000	359200000
CTPS1;C362	LCSAHGVLVPGGFGVR	LC(1)SAHGVLVPGGFGVR	542.624203;813.432667	3;2	125.74	106.29		0.237118	0.201895			+		0.218549	0.526812	0.130258	0.0728515	29.9066	29.7994	29.4723	29.517	29.688	29.2726	29.342	29.4441	864930000	1006400000	648520000	934350000	744800000	680500000	768230000	730400000
CTSB;C59	RLCGTFLGGPKPPQR	RLC(1)GTFLGGPKPPQR	561.975	3	92.856	44.44		2.85954	0.086882					2.37439	2.65195	4.80526	1.60657	28.4048	28.3922	27.5715	27.669	26.0304	25.7402	22.7663	26.0624	68538000	355380000	56051000	352290000	199460000	7133900	213400000	70076000
CTSD;C117	LLDIACWIHHK	LLDIAC(1)WIHHK	469.252	3	107.83	90.827		0.807318	0.078656					0.937338	0.741135	0.915224	0.635573	27.6299	27.9976	26.9149	27.1991	26.6926	27.2565	25.9997	26.5635	108460000	207700000	160330000	267990000	126530000	67094000	154080000	99179000
CTSD;C290	EGCEAIVDTGTSLMVGPVDEVRELQK	EGC(1)EAIVDTGTSLMVGPVDEVRELQK	944.797	3	275.23	86.791		0.220733	0.516892					-0.12728	1.15874	0.0136588	-0.162185	27.7782	30.2279	27.6098	28.2021	27.9055	29.0692	27.5961	28.3642	251410000	230180000	563240000	1257500000	204820000	202890000	308790000	345530000
CTSS;C180	GCNGGFMTTAFQYIIDNK	GC(1)NGGFMTTAFQYIIDNK	1018.96	2	190.27	164.33		0.99993	0.0680899					1.02147	1.1557	0.972259	0.850285	26.2562	29.3026	26.2478	26.6867	25.2348	28.1469	25.2755	25.8364	39484000	80152000	297200000	662140000	79683000	40615000	108020000	59916000
CTSS;C272	SGVYYEPSCTQNVNHGVLVVGYGDLNGK	SGVYYEPSC(1)TQNVNHGVLVVGYGDLNGK	1009.48	3	106.11	106.11		1.67158	0.125232					1.28649	4.297	0.605615	0.497243	26.6656	28.9955	26.8494	26.795	25.3791	24.6985	26.2437	26.2978	43639000	106450000	27227000	535210000	120910000	79461000	116440000	82493000
CTSZ;C92	NQHIPQYCGSCWAHASTSAMADR	NQHIPQYC(0.001)GSC(0.999)WAHASTSAMADR	679.792	4	135.68	111.67		-0.886422	0.274684					-1.23454	0.618512	0.132722	-3.06239	27.1561	29.4583	27.1806	23.7747	28.3906	28.8398	27.0479	26.8371	351900000	149550000	480430000	737600000	152120000	138750000	14352000	119890000
CUL3;C636	ALQSLACGKPTQR	ALQSLAC(1)GKPTQR	477.258	3	94.191	63.76		0.796731	0.286723					-0.344252	-0.0516938	0.624922	2.95795	24.8216	24.8246	25.0599	25.0552	25.1659	24.8763	24.435	22.0973	37643000	29652000	30798000	29714000	34977000	22681000	34864000	4486900
P2RX7;C373	CCQPCVVNEYYYRK	C(1)C(1)QPC(1)VVNEYYYRK	646.948	3	192.12	133.15	+	5.11223	0	+				5.09475	5.58601	4.9912	4.77695	32.2601	32.1595	31.7308	31.7535	27.1654	26.5735	26.7396	26.9765	150520000	5143600000	99867000	4797100000	3563800000	112050000	3620300000	132050000
CYB5R1;C208	VPEDPTQCFLLFANQTEK	VPEDPTQC(1)FLLFANQTEK	713.014	3	157.75	50.831		-0.0822401	0.737616					-0.138038	0.467237	-0.153558	-0.504605	27.0581	27.1836	27.3225	27.1281	27.1961	26.7163	27.4761	27.6327	153760000	139730000	110260000	152430000	167840000	186690000	146680000	208100000
CYBB;C257	ECPIPQFAGNPPMTWK	EC(1)PIPQFAGNPPMTWK	624.964	3	175.88	42.338		-0.242196	0.361613					0.0666207	0.165635	-0.478141	-0.722898	29.7373	29.4513	29.1468	29.2788	29.6707	29.2857	29.625	30.0017	854620000	895010000	654450000	734070000	594380000	827940000	651320000	1080000000
CYBB;C371	IVGDWTEGLFNACGCDK	IVGDWTEGLFNAC(0.06)GC(0.94)DK	1005.44	2	203.82	97.953		0.146799	0.387156					0.213927	0.408465	0.0269741	-0.0621704	28.5729	28.3479	28.192	28.2987	28.359	27.9394	28.165	28.3609	344280000	399310000	257400000	341640000	306640000	300960000	330190000	344730000
CYBB;C537	IGVFLCGPEALAETLSK	IGVFLC(1)GPEALAETLSK	902.979	2	205.8	192.15		-0.0820975	0.604316					-0.198781	0.153739	-0.0284459	-0.254903	29.0261	29.044	29.3205	29.0589	29.2249	28.8903	29.3489	29.3138	627440000	546680000	497560000	553510000	670420000	683770000	559260000	667340000
P2RX7;C374	CCQPCVVNEYYYRK	C(1)C(1)QPC(1)VVNEYYYRK	646.948	3	192.12	133.15	+	5.11223	0	+				5.09475	5.58601	4.9912	4.77695	32.2601	32.1595	31.7308	31.7535	27.1654	26.5735	26.7396	26.9765	150520000	5143600000	99867000	4797100000	3563800000	112050000	3620300000	132050000
CYP27B1;C254	LCRDWDQMFAFAQR	LC(1)RDWDQMFAFAQR	615.284	3	68.83	68.83		5.93212	0.0645366				+	5.22731		6.02352	6.54553	24.6734	23.9016	24.9674	25.2768	19.446		18.9439	18.7312	714240	26756000	0	15671000	32805000	504290	40650000	435170
DAGLA;C315	KPACGLCQLAR	KPAC(1)GLC(1)QLAR	637.329	2	61.353	41.448		0.443577	0.718192					-2.14826	-1.868	2.74231	3.04826	23.5134	23.3732	25.9501	26.0923	25.6617	25.2412	23.2078	23.0441	53080000	11974000	39660000	10865000	64827000	9688100	71544000	8648800
DAGLA;C318	KPACGLCQLAR	KPAC(1)GLC(1)QLAR	637.329	2	61.353	41.448		0.443577	0.718941					-2.14826	-1.868	2.74231	3.04826	23.5134	23.3732	25.9501	26.0923	25.6617	25.2412	23.2078	23.0441	53080000	11974000	39660000	10865000	64827000	9688100	71544000	8648800
DAGLB;C201	LLCCCIGK	LLC(1)C(1)C(1)IGK	512.243	2	72.234	69.383		1.10252	0.0904627			+		1.06888	2.07533	0.68561	0.580265	26.4197	25.9368	25.6256	25.2318	25.3508	23.8615	24.94	24.6516	42792000	89769000	15241000	64232000	51769000	32187000	39404000	26355000
DAGLB;C202	LLCCCIGK	LLC(1)C(1)C(1)IGK	512.243	2	72.234	69.383		1.10252	0.0908189			+		1.06888	2.07533	0.68561	0.580265	26.4197	25.9368	25.6256	25.2318	25.3508	23.8615	24.94	24.6516	42792000	89769000	15241000	64232000	51769000	32187000	39404000	26355000
DAGLB;C304	NPLTGLCR	NPLTGLC(1)R	465.745	2	151.29	139.68		1.19019	0.0907563			+		1.04171	2.19512	0.597962	0.925948	30.0671	30.2275	29.3088	29.2668	29.0254	28.0323	28.7108	28.3408	546420000	1124900000	274520000	1257100000	664990000	439350000	645920000	339970000
DAGLB;C310	IGGDCCR	IGGDC(0.998)C(0.002)R	453.184	2	150.07	129.96		0.863832	0.0917576			+		0.978724		0.712123	0.900651	30.7741		30.0924	30.6042	29.7954		29.3803	29.7035	931740000	1836200000	0	0	1144800000	698810000	1632200000	874280000
DAGLB;C610	IIHLQEEGASGRFGCCSAAHYSAK	IIHLQEEGASGRFGC(1)C(1)SAAHYSAK	883.748	3	98.902	40.012		0.393205	0.146667			+		0.239996	0.908302	0.230802	0.193717	29.3127	29.9117	29.7913	29.6033	29.0727	29.0034	29.5605	29.4096	564620000	666810000	538140000	1010000000	929120000	791760000	815600000	713120000
DAGLB;C611	IIHLQEEGASGRFGCCSAAHYSAK	IIHLQEEGASGRFGC(1)C(1)SAAHYSAK	883.748	3	98.902	40.012		0.400871	0.162091			+		0.17731	0.991321	0.24428	0.190578	29.2401	29.6348	29.4824	29.301	29.0628	28.6434	29.2381	29.1105	560740000	634070000	419310000	833590000	750050000	633220000	661440000	579590000
DARS;C130	IGSCTQQDVELHVQK	IGSC(1)TQQDVELHVQK	581.289	3	147.35	91.207		0.317905	0.73006					0.69358	2.79523	-0.00928239	-2.2079	26.4838	26.6003	26.1954	23.7385	25.7902	23.8051	26.2047	25.9464	58026000	93845000	14657000	101740000	76842000	77338000	13996000	64662000
DARS;C349	LEYCEALAMLR	LEYC(1)EALAMLR	684.836	2	169.09	113.62		0.277852	0.191631					0.277722	0.641828	0.105321	0.0865393	28.5439	28.7243	28.294	28.1958	28.2662	28.0824	28.1887	28.1092	322830000	391360000	284220000	443470000	329110000	305940000	307450000	289550000
DBNL;C97	GACASHVSTMASFLK	GAC(1)ASHVSTMASFLK	783.874	2	213.38	167.3		0.518012	0.0908657					0.671791	0.718706	0.466887	0.214666	28.5727	28.5947	27.9224	28.0069	27.9009	27.876	27.4555	27.7922	250620000	399250000	246320000	405370000	254380000	184050000	269720000	232430000
DCXR;C138	GVPGAIVNVSSQCSQR	GVPGAIVNVSSQC(1)SQR	829.918	2	84.169	76.522		0.551115	0.123596					0.52681	1.13753	0.13934	0.400777	26.7121	26.764	26.2581	26.4819	26.1853	25.6264	26.1188	26.0811	76308000	109940000	51799000	113960000	80258000	72869000	93721000	70989000
DDX39A;C223	QCMMFSATLSK	QC(1)MMFSATLSK	652.296	2	105.98	72.006		0.196161	0.848086					1.04732	1.42232	-3.37719	1.69219	26.6499	27.3006	23.1346	25.0966	25.6026	25.8783	26.5118	23.4044	50951000	105300000	61679000	165310000	9209100	95687000	35879000	11103000
DDX58;C829	VIEECHYTVLGDAFK	VIEEC(1)HYTVLGDAFK	594.291	3	83.633	58.885		4.9211	0.0799192					3.98955		5.39769	5.37605	26.0256		26.1452	26.3967	22.036		20.7476	21.0207	4300300	68308000	0	0	74217000	1760500	88349000	2127400
DDX60;C436	VCFLEK	VC(1)FLEK	398.207	2	74.517	74.517		3.33797	0.0879748					4.66288	4.80525	1.96569	1.91805	25.8368	25.7787	25.7833	25.5787	21.1739	20.9734	23.8176	23.6607	2365800	59930000	2058900	57565000	57750000	14785000	50115000	13261000
DECR1;C116	VHAIQCDVRDPDMVQNTVSELIK	VHAIQC(1)DVRDPDMVQNTVSELIK	667.586	4	149.85	119.01		2.23162	0.0928992					3.40103	2.63072	3.01559	-0.120867	26.2541	30.6586	28.957	28.4998	22.8531	28.0279	25.9415	28.6207	7576500	80035000	273680000	1700000000	521120000	64440000	379570000	412740000
DECR1;C86	GMTTLLSSLGAQCVIASR	GMTTLLSSLGAQC(1)VIASR	932.985	2	232.37	116.84		0.6217	0.0996727					0.690436	1.18256	0.321164	0.29264	27.6083	28.7335	27.9766	27.6701	26.9179	27.5509	27.6554	27.3775	126790000	204610000	196630000	446310000	264110000	211400000	213570000	174360000
DECR2;C22	HLFCPDLLR	HLFC(1)PDLLR	585.808	2	74.127	73.26		0.294498	0.742787					1.98222	-0.0509001	-2.4377	1.68437	24.5585	25.6348	22.3065	26.8709	22.5763	25.6857	24.7442	25.1865	6253600	24708000	53972000	52101000	5187000	28102000	122730000	38186000
DENND3;C801	TECDLWHLMVK	TEC(1)DLWHLMVK	477.897	3	62.466	48.981		0.425403	0.505136					-0.479866	0.103207	1.65287		24.7878	25.1481	25.6309		25.2677	25.0449	23.9781		40395000	28965000	34615000	37182000	51961000	16524000	0	0
DGKQ;C587	LPPDSCPLLVFVNPK	LPPDSC(1)PLLVFVNPK	848.461	2	63.283	42.743		-0.884319	0.0930161					-0.951734		-0.55145	-1.14977	25.2955		25.4175	25.0353	26.2473		25.9689	26.185	79656000	41183000	0	0	44815000	65679000	34385000	76293000
DHCR7;C368	CLIWGR	C(1)LIWGR	402.713	2	61.006	40.362		-0.720033	0.244523					-0.292391	0.0266371	-0.172272	-2.44211	24.6929	24.4352	24.0527	21.6154	24.9852	24.4086	24.2249	24.0576	33213000	27120000	22270000	22685000	17401000	19608000	3212900	17460000
DHX9;C242	LAAQSCALSLVR	LAAQSC(1)ALSLVR	644.856	2	173.71	168.22		0.224075	0.163465					0.0898367	0.388722	0.271955	0.145788	29.0918	29.0045	29.1262	29.0988	29.0019	28.6158	28.8543	28.953	537590000	572130000	411340000	538540000	585960000	485290000	574940000	519680000
DIAPH1;C1227	AGCAVTSLLASELTK	AGC(1)AVTSLLASELTK	760.903	2	122.33	111.94		0.831142	0.22753					0.258749	2.78683	0.234696	0.0442925	27.2535	27.0487	26.8953	26.939	26.9947	24.2619	26.6606	26.8947	133730000	160000000	20117000	138830000	124820000	106080000	128660000	124770000
DIAPH1;C437	LIEECISQIVLHK	LIEEC(1)ISQIVLHK	527.96	3	100.55	73.848		0.195888	0.463782			+		0.16053	0.83725	-0.173572	-0.0406576	25.0739	25.7149	24.7662	25.1001	24.9133	24.8776	24.9398	25.1408	31598000	35317000	30826000	55075000	28534000	32182000	35966000	36994000
DLD;C484	VCHAHPTLSEAFR	VC(1)HAHPTLSEAFR	381.94	4	138.89	58.172		0.0516381	0.692785					-0.0145272	0.0473773	-0.0505788	0.224281	28.5437	28.3232	28.134	28.2237	28.5582	28.2759	28.1846	27.9994	395250000	391290000	325000000	335850000	294560000	305070000	313450000	268320000
DNAJC11;C38	LCMLYHPDK	LC(1)MLYHPDK	392.856	3	45.598	40.331		0.130702	0.588213					0.0296605	0.69056	-0.0738468	-0.123564	25.885	26.0894	25.5945	25.4198	25.8554	25.3989	25.6684	25.5434	60707000	61968000	44241000	71401000	50667000	53328000	44888000	48902000
DNASE2;C327	GGGTLCAQLPALWK	GGGTLC(1)AQLPALWK	736.39	2	111.27	102.06		-0.375192	0.0933725					-0.577551	-0.325158	-0.22599	-0.372072	26.3827	27.1849	26.5183	26.2755	26.9602	27.5101	26.7443	26.6476	130570000	87495000	191140000	152570000	96120000	112420000	81231000	105130000
DNM1L;C367	ICYIFHETFGR	IC(1)YIFHETFGR	481.568	3	87.363	52.391		0.995597	0.275527					2.56571	0.832109	-0.411028		24.1712	26.7098	24.6087		21.6055	25.8777	25.0197		3190800	18891000	61653000	109760000	25583000	34016000	0	0
DNPEP;C337	ISASCQHPTAFEEAIPK	ISASC(1)QHPTAFEEAIPK	629.309	3	69.729	53.777		1.46852	0.129037					0.352499	0.817577	3.80569	0.898325	25.79	25.8625	25.8781	25.8424	25.4375	25.0449	22.0724	24.944	45442000	58019000	34615000	61007000	61670000	4410100	60163000	32278000
DNPH1;C117	RILCLFRPQSGR	RILC(1)LFRPQSGR	501.617	3	69.979	43.991		0.0167871	0.934514			+		-0.368152	0.439147	-0.158551	0.154705	26.6285	28.4935	25.917	26.5685	26.9967	28.0544	26.0756	26.4138	133910000	103750000	278750000	377930000	63358000	70718000	99524000	89404000
DOCK10;C238	GCIFLDSCTGVVQNNR	GC(1)IFLDSCTGVVQNNR	954.441	2	113.47	113.47		0.460775	0.800798					-3.63915		1.56828	3.45319	22.1246		25.8759	25.6824	25.7637		24.3076	22.2292	56970000	4572500	0	0	61576000	20764000	53848000	4916500
DOCK2;C1408	NAPGQYIQCFTVQPVLDEHPR	NAPGQYIQC(1)FTVQPVLDEHPR	823.738	3	133.26	81.665		-0.251513	0.422751					-1.03064	0.0387572	0.247745	-0.261917	25.9965	26.9175	26.1355	26.2348	27.0272	26.8788	25.8878	26.4968	136770000	66948000	123400000	126760000	73719000	62087000	78972000	94693000
DOCK2;C607	DVFSISTLVCSTK	DVFSISTLVC(1)STK	728.871	2	103.34	72.652		-2.17989	0.143938						0.251279	-3.28705	-3.5039		25.2139	21.5075	21.0853		24.9627	24.7945	24.5892	0	0	32697000	38918000	2981200	29100000	2224900	25240000
DOCK2;C730	GEQCEPILR	GEQC(1)EPILR	551.271	2	109.86	103.56		0.00193644	0.998196					-1.91373	-1.98801	2.20171	1.70778	24.3605	23.9186	25.9435	25.6757	26.2742	25.9066	23.7418	23.9679	81159000	21540000	62903000	15857000	64532000	14028000	53598000	16408000
DOCK8;C939	MSYYCSGSSDAPSSPAAPRPASK	MSYYC(1)SGSSDAPSSPAAPRPASK	792.019	3	80.303	80.303		0.676215	0.0932037					0.277594	0.74443	0.857089	0.825748	25.1705	25.3322	25.2205	25.0108	24.8929	24.5878	24.3634	24.185	31154000	37764000	25215000	42243000	39095000	21583000	33806000	19073000
DPP7;C246	WEFGTCQPLSDEK	WEFGTC(1)QPLSDEK	798.854	2	67.153	64.439		-1.00255	0.631732					-3.37687	-3.28211		3.65134	22.752	22.2753		25.4441	26.1289	25.5575		21.7928	73379000	7063700	49381000	5076300	0	0	45650000	3633100
DPY19L4;C332	CLQLNVK	C(1)LQLNVK	437.744	2	91.584	82.263		2.1054	0.0915489					0.935803		2.89878	2.4816	24.8479		24.3164	24.3922	23.9121		21.4177	21.9106	15785000	30196000	0	0	20892000	2801300	22019000	3942400
DPYSL2;C439	THNSSLEYNIFEGMECR	THNSSLEYNIFEGMEC(1)R	696.303	3	114.28	82.01		-0.356023	0.632759					-2.72904	0.893696	0.079386	0.331862	22.6083	27.3404	25.591	25.6988	25.3373	26.4467	25.5116	25.367	42393000	6394000	91462000	169930000	50542000	47836000	54465000	43273000
DRG1;C243	VYIPCIYVLNK	VYIPC(1)IYVLNK	691.381	2	85.064	78.77		-0.355233	0.182104					-0.529962	0.174806	-0.48584	-0.579934	24.7952	25.0038	24.6544	24.5077	25.3251	24.829	25.1402	25.0876	42036000	29113000	29803000	33642000	26406000	36979000	23853000	35655000
DYNC1H1;C3147	EAIVNSCVFVHQTLHQANAR	EAIVNSC(1)VFVHQTLHQANAR	765.387	3	133.47	68.567		1.20455	0.159899					2.58163	0.545421		0.486588	23.5409	26.0803		24.2815	20.9592	25.5349		23.7949	2038700	12204000	48615000	70951000	0	0	20392000	14554000
DYNC1LI2;DYNC1LI1;C104	CNVWILDGDLYHK	C(1)NVWILDGDLYHK	544.933	3	74.46	74.46		0.905685	0.211321					0.553301	2.90093	-0.15765	0.326159	25.0259	25.1256	24.0109	24.5957	24.4726	22.2246	24.1686	24.2695	23280000	34162000	4901000	36606000	16905000	18857000	25353000	20223000
ECM29;C1257	TIAALLPCLLDK	TIAALLPC(1)LLDK	664.386	2	94.692	84.658		-0.23946	0.804179					2.39212	0.85884	-2.33289	-1.87591	27.0092	26.018	24.0746	24.3408	24.6171	25.1592	26.4074	26.2167	25733000	135080000	37469000	67953000	17667000	89009000	21248000	77987000
ECM29;C1459	TSCALTIHAIGR	TSC(1)ALTIHAIGR	433.899	3	62.924	53.252		0.35918	0.194149					0.261225	0.522996	0.790714	-0.138212	25.0302	25.2763	25.4267	24.9899	24.769	24.7533	24.6359	25.1281	28590000	34265000	28281000	40638000	45101000	26071000	33320000	36670000
ECM29;C1638	IVAISCAADILK	IVAISC(1)AADILK	637.363	2	60.518	54.608		0.578818	0.0914809					0.456919		0.752556	0.526978	24.8545		24.4597	24.6783	24.3976		23.7071	24.1513	22101000	30336000	0	0	23073000	13695000	26847000	18632000
EEF1A1;EEF1A1P5;C411	SGDAAIVDMVPGKPMCVESFSDYPPLGR	SGDAAIVDMVPGKPMC(1)VESFSDYPPLGR	999.138	3	212.9	202.33		0.601884	0.0938205			+		0.150139	0.771473	1.00596	0.479968	27.8577	33.2126	28.1873	30.2474	27.7076	32.4412	27.1813	29.7674	219190000	243230000	5831300000	9954100000	305640000	152190000	1274600000	913880000
EEF1G;C194	WFLTCINQPQFR	WFLTC(1)INQPQFR	805.401	2	238.03	183.65		0.159953	0.394665			+		0.0907371	0.526826	0.0835574	-0.061308	29.3135	30.569	28.8309	28.9884	29.2228	30.0422	28.7474	29.0497	626520000	667190000	1105600000	1592900000	477500000	450630000	532580000	555700000
EEF2;C290	TFCQLILDPIFK	TFC(1)QLILDPIFK	747.905	2	177.57	43.282		0.232396	0.244343			+		0.244397	0.558567	0.123414	0.00320458	30.877	32.1178	30.9962	30.8519	30.6326	31.5592	30.8728	30.8487	1664700000	1970000000	3164300000	4660400000	2141800000	1966200000	1940000000	1933700000
EEF2;C651	IWCFGPDGTGPNILTDITK	IWC(1)FGPDGTGPNILTDITK	1053.02	2	218.16	133.16		0.263955	0.195659					0.24192	0.608109	0.152706	0.053083	29.8678	30.2597	29.5763	29.7219	29.6259	29.6516	29.4236	29.6689	828470000	979720000	843360000	1285500000	800490000	720090000	885520000	853530000
EFR3A;C6	VCCCCSALRPR	VC(1)C(1)C(1)C(1)SALRPR	480.211	3	82.417	77.662		1.45077	0.0948298			+		1.46247	1.84949	1.04036		28.1791	27.9952	27.7133		26.7166	26.1457	26.6729		110280000	303910000	74240000	267540000	220050000	106990000	0	0
EFR3A;C7	VCCCCSALRPR	VC(1)C(1)C(1)C(1)SALRPR	480.211	3	82.417	77.662		1.45077	0.0958495			+		1.46247	1.84949	1.04036		28.1791	27.9952	27.7133		26.7166	26.1457	26.6729		110280000	303910000	74240000	267540000	220050000	106990000	0	0
EFR3A;C8	VCCCCSALRPR	VC(1)C(1)C(1)C(1)SALRPR	480.211	3	82.417	77.662		1.45077	0.094328			+		1.46247	1.84949	1.04036		28.1791	27.9952	27.7133		26.7166	26.1457	26.6729		110280000	303910000	74240000	267540000	220050000	106990000	0	0
EFR3A;C9	VCCCCSALRPR	VC(1)C(1)C(1)C(1)SALRPR	480.211	3	82.417	77.662		1.45077	0.0953369			+		1.46247	1.84949	1.04036		28.1791	27.9952	27.7133		26.7166	26.1457	26.6729		110280000	303910000	74240000	267540000	220050000	106990000	0	0
EIF2A;C42	VCIFSK	VC(1)IFSK	377.202	2	68.398	62.978		-0.227052	0.720656					0.814158	1.07942	-1.17066	-1.63113	26.9738	26.6079	25.967	25.7142	26.1596	25.5285	27.1376	27.3454	74960000	131800000	48401000	102280000	65589000	147650000	55050000	170520000
EIF2B5;C112	WCRPTSLNVVR	WC(1)RPTSLNVVR	463.247	3	68.536	48.741		0.915896	0.212662					0.058562	2.98756	0.347482	0.269978	25.1951	25.4426	25.001	25.2666	25.1365	22.455	24.6535	24.9966	36884000	38412000	5749600	45602000	33577000	26390000	40365000	33476000
EIF2B5;C618	YCALLLPLLK	YC(1)ALLLPLLK	602.362	2	101.99	84.916		-0.00931931	0.979425					0.55369	0.808724	-0.732253	-0.667439	28.8652	27.3368	28.1947	28.1683	28.3115	26.5281	28.927	28.8357	333130000	488980000	96771000	169510000	307230000	510380000	301640000	479080000
EIF2S2;C309	CSVASIK	C(1)SVASIK	382.702	2	58.604	58.604		0.323566	0.184063					0.572437	0.616223	0.136203	-0.0305999	24.9158	24.7974	24.914	24.6414	24.3434	24.1812	24.7778	24.672	21286000	31653000	19022000	29158000	31613000	28765000	26170000	26731000
EIF3A;C185	FCLQYTR	FC(1)LQYTR	494.239	2	124.89	94.407		0.176461	0.363578					0.294867	0.482975	-0.103285	0.0312881	26.0318	25.9363	25.6142	25.5569	25.737	25.4533	25.7175	25.5256	55924000	68606000	45943000	64211000	51363000	55175000	49362000	48303000
EIF3B;C384	FSHQGVQLIDFSPCER	FSHQGVQLIDFSPC(1)ER	640.64	3	72.819	60.307		1.10428	0.141514					1.09088	2.46248	-0.523737	1.38751	26.9524	27.2278	25.5206	25.3688	25.8615	24.7653	26.0443	23.9813	60966000	129860000	28516000	157170000	48134000	69201000	43328000	16561000
EIF3M;C134	VAASCGAIQYIPTELDQVRK	VAASC(1)GAIQYIPTELDQVRK	740.388	3	128.38	107.3		0.313234	0.440051					-0.329683	-0.390226	0.964419	1.00843	26.2367	25.7071	26.0552	26.2472	26.5664	26.0973	25.0908	25.2387	99374000	79073000	71792000	54778000	69725000	35733000	79650000	39593000
EIF5B;C635	LRAPIICVLGHVDTGK	LRAPIIC(1)VLGHVDTGK	583.666	3	109.07	56.599		0.268141	0.823755						0.664278	-2.22225	2.3624		26.6088	22.1584	24.0931		25.9445	24.3807	21.7307	0	0	64577000	102340000	4681100	21843000	17896000	3480200
EIF5B;C749	CPFIVALNK	C(1)PFIVALNK	531.294	2	138.85	94.006		0.0903912	0.6815					-0.226362		0.245969	0.251569	27.1437		27.3231	27.0308	27.3701		27.0771	26.7792	173470000	148280000	0	0	167910000	141590000	137110000	115170000
ELOVL1;C93	CDPVDYSNSPEALR	C(1)DPVDYSNSPEALR	811.859	2	109.6	86.313		2.04452	0.0911392					2.57239	3.00049	2.5409	0.0642991	25.7447	25.6473	24.9231	25.1678	23.1723	22.6468	22.3822	25.1035	9453000	56226000	6567000	52554000	31813000	5466600	37692000	36049000
ELOVL5;C61	QPFSCR	QPFSC(1)R	397.684	2	55.441	45.882		0.717175	0.108713						1.14568	0.478	0.527842		27.1486	26.4411	26.7791		26.0029	25.9631	26.2512	0	0	67245000	148780000	91108000	65413000	115160000	79874000
EML2;C604	VHLFSYPCCQPR	VHLFSYPC(0.906)C(0.094)QPR	544.587	3	85.958	85.958		1.39981	0.342068					3.83987	1.34211	-3.19816	3.61541	26.7861	26.2065	22.5087	25.6456	22.9462	24.8644	25.7069	22.0302	8081500	115720000	30545000	77438000	5967500	54769000	52491000	4282900
ENOPH1;C202	IADSIGCSTNNILFLTDVTR	IADSIGC(1)STNNILFLTDVTR	1105.56	2	139.6	68.809		-0.366111	0.801055						0.202855	-3.44649	2.1453		25.6218	20.4199	23.0943		25.419	23.8664	20.949	0	0	44862000	51635000	1402800	15293000	8955200	2024300
EPRS;C1076	LGVENCYFPMFVSQSALEK	LGVENC(1)YFPMFVSQSALEK	740.355	3	173.44	50.397		0.132516	0.544886					0.0509531	0.618431	-0.0753318	-0.0639856	28.7921	28.9437	28.5861	28.9179	28.7411	28.3253	28.6614	28.9819	448690000	464820000	336320000	516320000	402960000	424560000	507170000	530170000
EPRS;C680	GFFICDQPYEPVSPYSCK	GFFIC(1)DQPYEPVSPYSCK	1131.5	2	106.49	106.49		-0.191366	0.831749					1.66347	1.5987	-2.07493	-1.9527	25.0376	25.7555	23.0088	23.1889	23.3741	24.1568	25.0837	25.1416	10872000	34440000	18703000	56646000	8439800	35559000	9561900	37014000
EPRS;C692	GFFICDQPYEPVSPYSCK	GFFICDQPYEPVSPYSC(1)K	1131.5	2	125.28	125.28		0.123449	0.604511					-0.179424	0.59354	0.241993	-0.162314	25.8399	26.3988	25.8015	25.6658	26.0193	25.8053	25.5595	25.8281	68015000	60061000	58637000	88480000	58482000	49451000	53233000	59572000
ERAP1;C443	GACILNMLR	GAC(1)ILNMLR	524.276	2	138.85	138.85		0.764535	0.0933927					0.898765	1.25481	0.335428	0.569138	28.1372	28.0086	27.532	27.62	27.2385	26.7538	27.1966	27.0508	158340000	295220000	113160000	270040000	194070000	153810000	206270000	139030000
ERI3;C285	AYSFAMGCWPK	AYSFAMGC(1)WPK	659.291	2	89.698	81.594		0.816108	0.244763					0.270387	0.743991	2.68971	-0.439658	25.3285	25.2084	24.9754	24.6725	25.0581	24.4644	22.2857	25.1122	34934000	42135000	23149000	38770000	32987000	5112800	26740000	36267000
ERO1L;C208	IWNVIYEENCFKPQTIK	IWNVIYEENC(1)FKPQTIK	728.038	3	79.805	43.297		1.82821	0.124893						0.242189	3.07744	2.16499		25.8463	24.2857	24.8355		25.6041	21.2083	22.6705	0	0	51005000	60328000	20452000	2422900	29939000	6675900
ERO1L;C85	RPCPFWNDISQCGR	RPC(1)PFWNDISQCGR	620.947	3	113.69	113.69		1.7792	0.123958					1.86938	2.08052	-0.631721	3.7986	30.0393	30.059	28.6951	30.0643	28.1699	27.9785	29.3269	26.2657	301990000	1103400000	264470000	1118600000	434610000	673390000	1122700000	80681000
ERP44;C189	VANILHDDCAFLSAFGDVSKPER	VANILHDDC(1)AFLSAFGDVSKPER	641.067	4	167.61	58.366		1.7646	0.214532						1.43767	4.14727	-0.291155		29.8804	23.8287	24.2903		28.4427	19.6814	24.5815	0	0	364840000	988290000	14899000	840820	20517000	25105000
ESD;C181	SVSAFAPICNPVLCPWGK	SVSAFAPIC(0.002)NPVLC(0.998)PWGK	1036.01	2	200.67	200.67		0.0834947	0.587264			+		0.00616054	0.315111	0.0860014	-0.0732957	31.0989	30.6125	30.8461	31.1513	31.0928	30.2973	30.7601	31.2246	2290100000	2299900000	1319500000	1641600000	1930200000	1818500000	2390000000	2509300000
ESYT1;C522	AVYSTNCPVWEEAFR	AVYSTNC(1)PVWEEAFR	914.92	2	138.75	138.75		-0.579873	0.363647					0.124789	-2.53944	0.144169	-0.049014	27.8401	24.777	27.4101	27.4577	27.7154	27.3164	27.2659	27.5067	220370000	240280000	167130000	28748000	178340000	161380000	184330000	190700000
ETFA;C109	QFNYTHICAGASAFGK	QFNYTHIC(1)AGASAFGK	591.279	3	77.562	56.768		0.149512	0.515699					-0.0361156	0.570269	0.308339	-0.244441	26.6285	27.3156	26.8471	26.5185	26.6647	26.7453	26.5388	26.7629	106380000	103750000	112500000	167040000	120720000	97490000	96131000	113880000
ETHE1;C219	LTLSCEEFVK	LTLSC(1)EEFVK	613.31	2	107.57	83.948		0.344178	0.140529					0.311303	0.662651	0.350875	0.0518823	27.3732	27.5678	27.4422	27.3082	27.0619	26.9052	27.0913	27.2563	140100000	173840000	125680000	198950000	182360000	142990000	166180000	160310000
EVI2B;C227	CLRKPVLNDQNWAGR	C(1)LRKPVLNDQNWAGR	609.653	3	120.84	75.764		-0.791533	0.0923838					-0.95346	-0.116329	-0.91022	-1.18612	25.5111	27.5802	26.2782	26.039	26.4646	27.6965	27.1884	27.2251	92604000	47820000	217510000	200660000	81380000	152940000	68946000	156880000
EWSR1;C529	AGDWQCPNPGCGNQNFAWR	AGDWQCPNPGC(1)GNQNFAWR	1151.98	2	213.63	213.63		0.605796	0.139721					0.326908	1.52786	0.331264	0.237148	27.8217	27.8979	27.2576	27.3781	27.4948	26.37	26.9264	27.1409	189130000	237230000	86729000	250090000	160460000	127540000	174430000	147990000
EXOSC7;C238	GVVTCMR	GVVTC(1)MR	411.702	2	54.525	48.174		-0.395521	0.591341					-2.23304	1.56913	-0.248591	-0.66958	21.8172	24.6674	23.6867	23.4606	24.0503	23.0982	23.9353	24.1302	17372000	3695200	8979700	26645000	13502000	16041000	11544000	18362000
FABP5;C120	LVVECVMNNVTCTR	LVVEC(1)VMNNVTCTR	881.918	2	259.18	259.18		-0.0083046	0.974513					0.265349	0.600035	-0.68727	-0.211332	32.8921	33.5691	31.9269	32.5622	32.6267	32.9691	32.6141	32.7735	6631600000	7970700000	8407700000	12700000000	4082700000	6574100000	6341400000	7341800000
FABP5;FABP5P3;C87	TQTVCNFTDGALVQHQEWDGK	TQTVC(1)NFTDGALVQHQEWDGK	812.041	3	487	66.325		0.146999	0.507904					0.206935	0.598744	-0.0379856	-0.179694	34.2495	34.383	33.7818	33.6757	34.0425	33.7843	33.8197	33.8554	17700000000	20400000000	14800000000	22400000000	14800000000	15200000000	13700000000	15500000000
FAF2;C194	NTLCAPEVISLINTR	NTLC(1)APEVISLINTR	850.954	2	102.87	78.692		0.810499	0.288068					-0.0274282	3.12823	-0.0287909	0.169979	25.359	25.0502	24.909	25.2461	25.3864	21.9219	24.9378	25.0761	43861000	43035000	3973400	34742000	31503000	32138000	39795000	35372000
FAM120A;C919	VAAASGHCGAFSGSDSSR	VAAASGHC(1)GAFSGSDSSR	575.253	3	92.211	51.888		1.57689	0.142161					-0.0652664		2.73668	2.05924	24.4492		24.0121	23.7281	24.5144		21.2754	21.6688	23965000	22905000	0	0	16918000	2538200	13895000	3334000
P2RX7;C377	CCQPCVVNEYYYRK	C(1)C(1)QPC(1)VVNEYYYRK	646.948	3	192.12	133.15	+	5.06348	0	+				5.05078	5.5435	4.94939	4.71026	32.2162	32.117	31.6862	31.6849	27.1654	26.5735	26.7369	26.9747	150520000	4989200000	99867000	4657800000	3455500000	111840000	3452300000	131880000
TMEM176B;C233	NLCGQSSQPLNEEGSEK	NLC(1)GQSSQPLNEEGSEK	938.921	2	228.62	132.47	+	5.03001	0.0512	+				4.31514	5.20285	4.04197	6.56007	28.4424	28.7919	27.7356	27.4055	24.1272	23.5891	23.6936	20.8454	18324000	364760000	12619000	464770000	223480000	13567000	177780000	1884100
IL4I1;C36	CMQDPDYEQLLK	C(1)MQDPDYEQLLK	770.345	2	212.28	133.81	+	4.89546	0	+				5.33614	4.71572	4.9291	4.60085	28.4852	28.2687	28.1145	28.526	23.149	23.553	23.1854	23.9252	9301400	375740000	12307000	323390000	290610000	9539000	386530000	15929000
CD38;C4	ANCEFSPVSGDKPCCR	ANC(1)EFSPVSGDKPC(1)C(1)R	628.599	3	199.13	94.487	+	4.84098	0	+				4.02706	4.78066	5.2619	5.29432	32.2516	32.7202	31.9405	31.7349	28.2246	27.9395	26.6786	26.4406	313650000	5113400000	257420000	7075600000	4121300000	107410000	3574100000	91079000
FAM49B;C10	VLTCTDLEQGPNFFLDFENAQPTESEK	VLTC(1)TDLEQGPNFFLDFENAQPTESEK	1043.82	3	219.79	150.06		-0.0563083	0.807853			+		0.512518	-0.251923	-0.328211	-0.157617	29.0324	30.5822	29.1198	29.2546	28.5199	30.8341	29.448	29.4122	384890000	549060000	1914200000	1607500000	583350000	732370000	640490000	714430000
FAM49B;C223	NLPIENTTDCLSTMASVCR	NLPIENTTDC(1)LSTMASVCR	1125.51	2	213.83	172.1		0.376283	0.0954088					0.184822	0.465568	0.549106	0.30564	27.783	29.3639	28.1728	28.6172	27.5982	28.8983	27.6237	28.3116	203180000	230950000	500340000	690900000	302600000	206810000	411750000	333140000
P2RX7;C5	PACCSCSDVFQYETNK	PAC(1)C(1)SC(1)SDVFQYETNK	655.931	3	316.14	62.377	+	4.7808	0	+				4.45663	5.72049	4.60041	4.34568	30.0376	30.0624	29.4935	29.8055	25.581	24.3419	24.8931	25.4599	50193000	1102100000	21264000	1121200000	755840000	31158000	938340000	46151000
FASN;C1448	AINCATSGVVGLVNCLR	AINC(1)ATSGVVGLVNCLR	936.477	2	117.23	117.23		0.666646	0.0941222					0.827361	1.00521	0.0353494	0.798664	26.1458	28.4037	25.7648	25.6044	25.3184	27.3985	25.7295	24.8057	41842000	74246000	176920000	355120000	57014000	55634000	51014000	29327000
FASN;C1548	WVCSSLR	WVC(1)SSLR	454.226	2	70.912	60.788		0.180928	0.356614					0.0594957	0.547019	-0.058355	0.175551	26.7752	26.7664	26.3477	26.5503	26.7157	26.2193	26.406	26.3747	110210000	114850000	78128000	114150000	85397000	88922000	98271000	87012000
FASN;C223	AFDTAGNGYCR	AFDTAGNGYC(1)R	616.262	2	152.63	87.639		-0.606188	0.280706					-0.239647	-2.20299	0.144498	-0.126613	25.7339	23.0297	25.4488	25.4924	25.9735	25.2326	25.3043	25.619	65888000	55804000	39426000	8562800	45800000	41435000	47205000	51535000
FCGRT;C182	ELTFLLFSCPHR	ELTFLLFSC(1)PHR	507.262383;760.389936	3;2	65.347	65.347		-1.40235	0.0760769					-1.31153	-0.975031	-1.58846	-1.73439	25.4006	27.13	25.2712	25.4202	26.7121	28.105	26.8597	27.1546	109940000	44294000	288700000	146870000	40495000	121780000	44900000	149400000
FDFT1;C6	CLGHPEEFYNLVR	C(1)LGHPEEFYNLVR	545.265	3	116.03	110.08		1.01859	0.125835					2.25512	1.34983	0.472017	-0.00258327	25.9744	26.2585	25.7664	25.5328	23.7193	24.9087	25.2944	25.5354	13811000	65930000	31497000	80280000	57077000	41150000	48544000	48631000
FDPS;C333	CSWLVVQCLQR	C(1)SWLVVQCLQR	758.874	2	143.85	143.85		0.996974	0.24087					0.485225	0.0862557	3.46994	-0.0535248	24.9713	26.575	25.0315	25.281	24.4861	26.4888	21.5616	25.3345	23499000	32894000	94171000	99973000	34295000	3095100	40770000	42311000
FDPS;C340	CSWLVVQCLQR	CSWLVVQC(1)LQR	758.874	2	184.49	184.49		0.268373	0.259663					0.260276	0.726206	0.134579	-0.0475704	29.0801	27.8833	28.905	28.9254	28.8198	27.1571	28.7705	28.9729	473830000	567510000	149660000	247580000	502670000	457900000	509800000	526890000
FLII;C46	TGLCYLPEELAALQK	TGLC(1)YLPEELAALQK	853.445	2	90.913	62.408		0.425997	0.111553					0.242092	0.791641	0.356129	0.314126	25.7275	25.9333	25.49	25.8168	25.4855	25.1417	25.1338	25.5027	46977000	55560000	37017000	64078000	47124000	36816000	59107000	47542000
FLNB;C660	SGCIVNNLAEFTVDPK	SGC(1)IVNNLAEFTVDPK	882.435	2	90.926	86.772		-2.94007	0.0768163					-2.50833		-3.03767	-3.27422	22.3356		21.786	21.9501	24.8439		24.8237	25.2243	30114000	5292800	0	0	3616200	29695000	4051600	39198000
FLOT1;C17	MFFTCGPNEAMVVSGFCR	MFFTCGPNEAMVVSGFC(1)R	1110.47	2	265.89	196.57		0.0963964	0.711597			+		-0.104508	0.751577	-0.0514307	-0.21005	26.828	32.4074	27.8777	27.6786	26.9325	31.6558	27.9291	27.8887	128080000	119130000	3383400000	5696400000	246610000	255560000	214830000	248500000
FLOT1;C34	VFVLPCIQQIQR	VFVLPC(1)IQQIQR	750.921	2	150.4	136.8		0.0614195	0.715895			+		0.0547347	0.364187	-0.0462644	-0.126982	32.9732	32.5989	32.7671	32.8809	32.9184	32.2347	32.8134	33.0079	8117800000	8431700000	5053700000	6504900000	7309500000	7547700000	7909200000	8636900000
FLOT2;C88	ELLAVACEQFLGK	ELLAVAC(1)EQFLGK	739.39	2	82.749	42.395		1.52633	0.3341			+		-1.71655		3.18504	3.11051	22.6346		23.9793	23.6921	24.3512		20.7942	20.5816	21401000	6511800	0	0	16538000	1818400	13553000	1569200
FPGT;C414	TSCIIQSILDSR	TSC(1)IIQSILDSR	696.861	2	97.456	71.349		-1.63213	0.159699					0.189352		-1.95143	-3.1343	24.3411		21.6706	21.0659	24.1517		23.622	24.2002	18638000	21252000	0	0	3338000	12910000	2195100	19274000
FUBP3;C125	IQIASESSGIPERPCVLTGTPESIEQAK	IQIASESSGIPERPC(1)VLTGTPESIEQAK	999.845	3	133.46	107.87		-0.340453	0.306502					-0.471506	0.282888	-0.112107	-1.06109	26.4164	26.652	26.4048	25.6762	26.8879	26.3691	26.5169	26.7372	124180000	89560000	86674000	105450000	88843000	96022000	53616000	111870000
FZD6;C500	TCTEWAGFFKR	TC(1)TEWAGFFKR	468.224	3	172.25	42.718		-0.0739665	0.742705			+		-0.102734	0.452182	-0.285471	-0.359843	28.059	28.0769	27.5976	27.7882	28.1618	27.6247	27.8831	28.148	300290000	279650000	206950000	283130000	203100000	247540000	231780000	297440000
G6PC3;C269	DSGAALGLGIALHSPCYAQVRR	DSGAALGLGIALHSPC(1)YAQVRR	771.402	3	288.45	123.43		1.80124	0.079935			+		2.04342	2.45676	1.175	1.52976	28.2047	32.9006	28.5601	28.2546	26.1613	30.4438	27.3851	26.7248	75047000	309360000	1460500000	8017900000	395770000	175280000	320240000	110910000
GALM;C305	HSGFCLETQNWPDAVNQPR	HSGFC(1)LETQNWPDAVNQPR	752.68	3	153.72	140.81		-0.303362	0.190306				+	-0.303022	0.112566	-0.50079	-0.522203	27.436	27.5877	26.8523	26.9363	27.7391	27.4751	27.3531	27.4585	224020000	181580000	186570000	201710000	121160000	171440000	128420000	184430000
GAPDH;C152	IISNASCTTNCLAPLAK	IISNASC(1)TTNC(1)LAPLAK	917.464	2	315.43	46.88		0.209595	0.305345			+		-0.0166668	0.123875	0.620252	0.110917	39.7401	39.5674	40.2717	40.1944	39.7568	39.4435	39.6515	40.0835	929000000000	918000000000	748000000000	815000000000	1330000000000	864000000000	1260000000000	1170000000000
GAPDH;C156	IISNASCTTNCLAPLAK	IISNASC(1)TTNC(1)LAPLAK	917.464	2	402.1	46.88		0.197284	0.340102			+		-0.0255642	0.102127	0.61669	0.0958827	38.6904	39.4372	39.4196	39.2528	38.7159	39.3351	38.803	39.1569	452000000000	444000000000	693000000000	744000000000	735000000000	480000000000	655000000000	613000000000
GAPDH;C247	VPTANVSVVDLTCR	VPTANVSVVDLTC(1)R	510.936	3	307.03	72.321		0.289654	0.191045			+		-0.00727895	0.404596	0.608632	0.152665	32.7486	33.4024	32.9004	32.8012	32.7559	32.9978	32.2917	32.6485	7252600000	7216100000	8576600000	11400000000	8016700000	5257500000	7484100000	6732600000
GATD3;C177	EFHQAGKPIGLCCIAPVLAAK	EFHQAGKPIGLC(0.009)C(0.991)IAPVLAAK	587.812	4	60.602	60.602		0.378832	0.248606					-0.080589	0.5339	0.683182		26.9269	28.0396	26.7124		27.0075	27.5057	26.0292		134920000	127590000	190560000	275900000	109960000	68482000	0	0
GATM;C407	NANSLGGGFHCWTCDVR	NANSLGGGFHC(1)WTCDVR	1009.93	2	169.19	164.33		0.0231586	0.881653					0.0584445	0.263839	-0.119891	-0.109759	29.9956	30.031	29.5385	29.7572	29.9372	29.7672	29.6584	29.867	1030000000	1070500000	913740000	1097100000	779780000	847350000	907420000	979150000
GATM;C410	NANSLGGGFHCWTCDVR	NANSLGGGFHC(0.002)WTC(0.998)DVR	673.625	3	103.61	103.61		-0.346695	0.275994					-0.36748	0.372789	-0.862319	-0.52977	26.6804	27.5591	26.4762	26.5741	27.0479	27.1863	27.3385	27.1039	138750000	107550000	152720000	197750000	93352000	169710000	99910000	144240000
GATM;C64	DCPVSSYNEWDPLEEVIVGR	DC(1)PVSSYNEWDPLEEVIVGR	1182.54	2	208.97	208.97		0.211731	0.296942					0.128185	0.608549	0.102652	0.00754026	28.8466	28.6499	28.7409	28.843	28.7184	28.0413	28.6382	28.8354	441680000	482720000	276240000	421190000	448600000	417790000	481500000	478990000
GBAS;C85	LQFHNVKPECLEAYNK	LQFHNVKPEC(1)LEAYNK	664	3	144.41	144.41		0.300238	0.140118					0.174858	0.586812	0.289449	0.14983	29.63	29.8672	29.4376	29.4648	29.4552	29.2804	29.1482	29.315	736030000	830870000	652050000	979330000	727120000	594940000	740950000	667860000
GBP1;GBP3;C407	QNQEASSDRCSALLQVIFSPLEEEVK	QNQEASSDRC(1)SALLQVIFSPLEEEVK	993.157	3	162.32	130.72		6.50161	0.0716					5.79546	7.56996	6.13941		24.1419	30.8639	24.9436		18.3464	23.2939	18.8042		333290	18511000	10284000	1954100000	32269000	457760	0	0
P2RX7;C4	PACCSCSDVFQYETNK	PAC(1)C(1)SC(1)SDVFQYETNK	655.931	3	316.14	62.377	+	4.78063	0	+				4.45309	5.72434	4.60071	4.34437	30.0341	30.0663	29.4938	29.8042	25.581	24.3419	24.8931	25.4599	50193000	1099400000	21264000	1124200000	756000000	31158000	937490000	46151000
GCDH;C228	CEDGCIR	C(1)EDGCIR	489.194	2	71.949	71.949		1.81137	0.0926358					1.24159	1.42045	2.89181	1.69163	24.6627	24.6402	23.7496	24.6372	23.4211	23.2197	20.8578	22.9456	11232000	26559000	9768800	26148000	14104000	1900300	26094000	8078100
GCLC;C142	EATSILEENQALCTITSFPR	EATSILEENQALC(1)TITSFPR	1140.56	2	156.24	76.588		-0.327253	0.408791					-1.16835	0.676338	-0.384385	-0.432619	23.8118	28.5298	27.0145	26.9906	24.9801	27.8535	27.3988	27.4233	33095000	14725000	242510000	387550000	135570000	176960000	133350000	179980000
GCLC;C553	CSILNYLK	C(1)SILNYLK	505.771	2	194.27	194.27		-0.303613	0.231528					-0.276821	0.176711	-0.465367	-0.648975	27.9911	28.129	27.7867	27.6801	28.2679	27.9523	28.2521	28.3291	323210000	266780000	259700000	293540000	231540000	319680000	215050000	337210000
GCN1L1;C1235	CGLALALNK	C(1)GLALALNK	480.271	2	114.72	107.43		-0.520089	0.36518					-0.0691413	0.221787	0.0390234	-2.27202	25.1899	25.2989	25.3202	22.9479	25.259	25.0771	25.2812	25.2199	40154000	38275000	35396000	41278000	41894000	40776000	8091100	39080000
GDI1;C282	QLICDPSYIPDRVR	QLIC(1)DPSYIPDRVR	577.966	3	91.549	41.621		0.504415	0.129141					0.990791	0.66823	0.310656	0.047983	27.6299	27.1269	26.5585	26.2808	26.6391	26.4587	26.2479	26.2328	104510000	207690000	92227000	146560000	98836000	79689000	81529000	78862000
GDI1;C302	IICILSHPIK	IIC(1)ILSHPIK	398.574	3	79.148	73.885		0.560652	0.0915397					0.754583	0.778056	0.425832	0.284136	26.6179	26.1503	26.2092	26.1301	25.8633	25.3723	25.7834	25.846	61044000	102990000	43432000	74478000	77581000	57752000	73442000	60313000
GDI2;C302	VICILSHPIK	VIC(1)ILSHPIK	590.35	2	86.67	66.692		0.427437	0.373637					0.519647	1.57646	-0.760434	0.374069	28.3435	29.0352	28.4591	28.2345	27.8239	27.4587	29.2196	27.8604	237590000	340610000	184460000	550130000	369020000	625120000	315810000	243680000
GFPT1;C2	CGIFAYLNYHVPR	C(1)GIFAYLNYHVPR	537.27	3	252.72	89.283		-0.0570717	0.890434			+		-1.17628	0.862672	0.0609039	0.0244191	28.6058	32.2839	28.0948	28.2693	29.7821	31.4212	28.0339	28.2449	923230000	408520000	2875600000	5230000000	286670000	274820000	323530000	318100000
GIMAP2;C261	SYTALAEANCLK	SYTALAEANC(1)LK	670.829	2	162.88	162.88		1.64638	0.0815385					0.929691	1.57631	2.07307	2.00646	29.3118	29.6672	29.7447	29.8071	28.3821	28.0909	27.6716	27.8006	349830000	666380000	285900000	852570000	899590000	213790000	939360000	233790000
GLMN;C375	VMTLCPIETLR	VMTLC(1)PIETLR	666.854	2	77.677	77.677		0.40278	0.589546					-0.499871	2.7669	-0.209165	-0.446747	24.4118	24.8506	24.7057	24.234	24.9116	22.0837	24.9148	24.6808	31561000	22319000	4444900	30254000	27362000	31631000	19732000	26894000
GLO1;C61	CDFPIMK	C(1)DFPIMK	455.712	2	92.467	53.163		-0.348022	0.573107					0.0969425	0.406442	0.35365	-2.24912	24.9511	26.4329	25.3432	22.5039	24.8542	26.0264	24.9896	24.753	30329000	32437000	68350000	90592000	42567000	33313000	5947500	28274000
GLOD4;C171	SLNYWCNLLGMK	SLNYWC(1)NLLGMK	749.863	2	141.88	98.033		0.0254569	0.918159					0.311961	0.467161	-0.289183	-0.388113	26.1446	26.6531	25.7891	26.0813	25.8326	26.1859	26.0783	26.4694	59757000	74182000	76339000	105530000	57982000	70851000	70999000	92915000
GLRX3;C146	LTHAAPCMLFMK	LTHAAPC(1)MLFMK	473.903	3	90.653	90.653		0.269676	0.877762					-3.45567	-2.93396	3.54392	3.92441	26.391	26.7223	29.3726	30.0665	29.8467	29.6563	25.8287	26.1421	965510000	88003000	846130000	110720000	695070000	59594000	1124400000	74055000
GLS;C266	FSPDLWGVSVCTVDGQR	FSPDLWGVSVC(1)TVDGQR	961.957	2	201.04	108.17		0.874224	0.0923486			+		0.85442	1.46153	0.602896	0.578048	26.8088	27.6448	26.7492	26.7171	25.9544	26.1832	26.1463	26.1391	65021000	117560000	76198000	209850000	112800000	74271000	110320000	73900000
GLUD1;C376	AKPYEGSILEADCDILIPAASEK	AKPYEGSILEADC(1)DILIPAASEK	830.753	3	105.16	105.16		0.434309	0.269509					0.637988	1.3056	-0.0844268	-0.121924	27.7569	28.2975	26.8755	26.8838	27.1189	26.9919	26.9599	27.0057	145750000	226810000	133470000	329920000	123120000	130540000	123830000	134750000
GMPPA;C389	LLPAITILGCR	LLPAITILGC(1)R	613.868	2	90.629	68.735		1.17583	0.309832					-2.58395	2.18932	2.55698	2.54098	23.9072	25.588	26.4609	26.2891	26.4912	23.3987	23.9039	23.7481	94326000	15732000	11059000	50439000	92367000	15696000	81996000	14089000
GNA11;C10	TLESMMACCLSDEVK	TLESMMAC(1)C(1)LSDEVK	887.38	2	273.8	137.59		0.996376	0.105965			+		1.10245	2.12342	0.314059	0.445574	31.3877	31.5243	30.9249	30.4708	30.2853	29.4008	30.6109	30.0253	1308500000	2809600000	708820000	3088500000	2038600000	1639800000	1488100000	1092700000
GNA11;C9	TLESMMACCLSDEVK	TLESMMAC(1)C(1)LSDEVK	887.38	2	273.8	137.59		1.03798	0.0999279			+		1.10245	2.20023	0.314059	0.535186	31.3877	31.6063	30.9249	30.5647	30.2853	29.4061	30.6109	30.0295	1308500000	2809600000	711390000	3269200000	2038600000	1639800000	1588100000	1095900000
GNA12;C11	CLLPAEAGGAR	C(1)LLPAEAGGAR	557.787	2	88.948	86.136		2.53473	0.0768155					2.49446	3.61012	1.87413	2.16021	29.5914	29.7503	29.0854	28.8741	27.097	26.1401	27.2113	26.7138	143550000	808930000	73955000	903070000	569630000	155390000	491990000	110070000
GNA13;C14	SVLSVCFPGCLLTSGEAEQQRK	SVLSVC(1)FPGC(1)LLTSGEAEQQRK	822.742	3	263.75	176.46		2.31659	0.100157			+		2.51064	3.94952	1.47881	1.32738	31.1966	33.7907	31.2183	30.7003	28.686	29.8412	29.7395	29.373	431850000	2460000000	961820000	14900000000	2498300000	896350000	1744700000	695250000
GNA13;C18	SVLSVCFPGCLLTSGEAEQQRK	SVLSVC(1)FPGC(1)LLTSGEAEQQRK	822.742	3	263.75	176.46		2.14821	0.0952575			+		2.54349	3.46799	1.3115	1.26986	31.2357	33.3002	31.0448	30.6438	28.6923	29.8322	29.7333	29.374	433740000	2528700000	955860000	10600000000	2215200000	892510000	1677700000	695740000
GNA15;C10	SLTWRCCPWCLTEDEK	SLTWRC(1)C(1)PWC(1)LTEDEK	714.313	3	128.86	104.45		2.05283	0.0774173			+		2.23748	2.93025	1.35925	1.68432	30.7638	30.4106	29.452	29.7044	28.5263	27.4804	28.0928	28.02	386620000	1823200000	187250000	1427300000	734430000	286270000	874790000	272190000
GNA15;C13	SLTWRCCPWCLTEDEK	SLTWRC(1)C(1)PWC(1)LTEDEK	714.313	3	128.86	104.45		1.9582	0.0863448					2.19074	2.90671	1.24311	1.49224	30.609	30.3871	29.3295	29.4573	28.4183	27.4804	28.0864	27.9651	358720000	1637700000	187250000	1404200000	674620000	285000000	737130000	262020000
GNA15;C9	SLTWRCCPWCLTEDEK	SLTWRC(1)C(1)PWC(1)LTEDEK	714.313	3	128.86	104.45		2.05283	0.0780317			+		2.23748	2.93025	1.35925	1.68432	30.7638	30.4106	29.452	29.7044	28.5263	27.4804	28.0928	28.02	386620000	1823200000	187250000	1427300000	734430000	286270000	874790000	272190000
GNAI2;C140	RLWADHGVQACFGR	RLWADHGVQAC(1)FGR	558.276	3	133.32	64.244		0.0946698	0.676369					0.246599	0.519213	-0.141058	-0.246076	28.2518	28.6411	27.7252	27.6716	28.0052	28.1219	27.8663	27.9177	269410000	319630000	292100000	418630000	221880000	244670000	213790000	253550000
GNAI2;C287	ITHSPLTICFPEYTGANK	ITHSPLTIC(1)FPEYTGANK	683.675	3	111.03	93.768		0.478551	0.0932229					0.359198	0.633785	0.742163	0.17906	30.0665	30.0137	29.8841	29.796	29.7073	29.3799	29.1419	29.6169	876580000	1124400000	698620000	1080000000	990830000	592360000	932130000	823330000
GNAQ;C10	TLESIMACCLSEEAK	TLESIMAC(1)C(1)LSEEAK	892.399	2	288.35	94.616		1.11167	0.091707			+		1.05165	2.1704	0.55843	0.666218	33.0331	33.4366	32.8364	32.8357	31.9815	31.2662	32.278	32.1695	4240100000	8789300000	2582700000	11600000000	7669200000	5207700000	7665400000	4830400000
GNAQ;C9	TLESIMACCLSEEAK	TLESIMAC(1)C(1)LSEEAK	892.399	2	288.35	94.616		1.26083	0.0941441			+		1.29095	2.2112	0.579549	0.961631	33.2569	33.5257	32.9504	33.1774	31.9659	31.3145	32.3708	32.2157	4194700000	10300000000	2670500000	12400000000	8299500000	5553800000	9713600000	4987700000
GNB1;C149	ELAGHTGYLSCCR	ELAGHTGYLSC(0.01)C(0.99)R	531.238	3	132.47	124.12		0.0265236	0.881463					0.0570586	0.334465	-0.0476773	-0.237751	28.5433	28.4419	28.0504	25.8112	28.4863	28.1074	28.0981	26.049	376030000	391200000	289180000	364630000	277980000	287320000	58877000	69425000
GNB2L1;C138	LWNTLGVCK	LWNTLGVC(1)K	545.789	2	133.55	46.994		0.200789	0.325108			+		0.229632	0.581077	0.0336857	-0.041239	28.9763	28.9669	28.4115	28.5681	28.7466	28.3859	28.3778	28.6093	450400000	528110000	350750000	524710000	357040000	348800000	397970000	409510000
GNB2L1;C153	YTVQDESHSEWVSCVR	YTVQDESHSEWVSC(1)VR	991.439	2	150.16	80.522		0.245598	0.247295					0.141357	0.612794	0.249172	-0.0209308	27.7329	28.4854	27.8377	27.5741	27.5916	27.8726	27.5886	27.595	202250000	223070000	245740000	375790000	239880000	201830000	199810000	202730000
GNB2L1;C249	YWLCAATGPSIK	YWLC(1)AATGPSIK	683.845	2	102.06	86.898		1.99036	0.131921					0.0673942		3.02665	2.87703	27.5662		27.5265	27.3939	27.4988		24.4998	24.5168	189660000	198730000	0	0	193330000	23724000	176350000	24005000
GNPAT;C54	CYTPLVYK	C(1)YTPLVYK	522.265	2	130.77	130.77		0.511269	0.0915091					0.401709	0.731645	0.531526	0.380195	28.1249	28.1006	27.9714	27.9722	27.7232	27.3689	27.4398	27.592	221570000	292710000	173330000	287820000	263160000	182060000	263310000	202310000
GNPAT;C540	DFEEGCYLLCK	DFEEGC(1)YLLCK	751.321	2	134.91	105.78		-0.846266	0.501444					1.85996		-2.22227	-2.17648	24.9398		22.5374	23.2193	23.0798		24.7597	25.3957	8865900	32183000	0	0	6087500	28406000	9765500	44145000
GNPAT;C650	INNNCIFNVNEPATTK	INNNC(1)IFNVNEPATTK	924.949	2	143.42	131.06		0.997408	0.227936					-1.08348	1.26613	2.82908	0.977906	25.3265	24.166	26.1296	26.41	26.41	22.8999	23.3005	25.4321	89167000	42077000	7826100	18823000	73414000	10331000	89164000	45270000
GNPAT;C668	LEEMLGCK	LEEMLGC(1)K	490.233	2	117.17	100.45		0.150501	0.341225					0.0399971	0.386939	0.0260628	0.149005	26.3234	26.5339	26.4845	26.5604	26.2834	26.147	26.4585	26.4114	81674000	83970000	74307000	97165000	93894000	92213000	98963000	89252000
GNPNAT1;C157	ITLECLPQNVGFYK	ITLEC(1)LPQNVGFYK	841.435	2	115.78	94.616		0.195152	0.323623					0.139541	0.569212	-0.0448652	0.116723	25.224	25.5304	25.0602	25.1512	25.0844	24.9612	25.105	25.0345	35577000	39190000	32664000	48464000	34983000	36088000	37262000	34366000
GNS;C140	SMCGYQTFFAGK	SMC(1)GYQTFFAGK	698.805	2	119.68	100.48		0.288326	0.177927					-0.057885	0.32927	0.522018	0.359899	27.0453	27.8016	27.4311	27.1109	27.1032	27.4724	26.9091	26.751	144170000	138500000	186210000	233950000	180960000	126020000	144940000	112940000
GOT2;C187	TCGFDFTGAVEDISK	TC(1)GFDFTGAVEDISK	823.872	2	200.82	118.76		1.08125	0.181613					0.481267	0.876209	3.223	-0.255491	29.0493	29.6797	28.9492	28.8903	28.568	28.8035	25.7262	29.1458	397960000	555540000	468520000	859990000	518310000	55510000	497570000	593970000
GPI;C404	MIPCDFLIPVQTQHPIRK	MIPC(1)DFLIPVQTQHPIRK	731.727	3	131.51	46.926		0.0408525	0.784161			+		-0.0792028	0.271382	0.0798402	-0.108607	30.6258	31.065	30.1126	30.3255	30.705	30.7936	30.0328	30.4341	1750300000	1656800000	1861200000	2246400000	1160900000	1098400000	1345500000	1450700000
GPR34;C339	IMCQLLFR	IMC(1)QLLFR	540.788	2	99.919	90.986		-2.10906	0.0928834					-1.61927	-2.74405		-1.96385	24.2957	22.0377		24.2056	25.915	24.7818		26.1695	63269000	20594000	28844000	4305400	0	0	19347000	75473000
P2RX7;C7	PACCSCSDVFQYETNK	PAC(1)C(1)SC(1)SDVFQYETNK	655.931	3	316.14	62.377	+	4.77935	0	+				4.46081	5.71481	4.59974	4.34204	30.0418	30.0567	29.4928	29.8019	25.581	24.3419	24.8931	25.4599	50193000	1105300000	21264000	1116800000	755490000	31158000	935980000	46151000
GPX1;C115	CEVNGAGAHPLFAFLR	C(1)EVNGAGAHPLFAFLR	586.963	3	125.61	107.14		-0.0810461	0.650238					-0.293919	0.187602	0.0591244	-0.27699	27.6909	28.8043	27.4219	27.3344	27.9848	28.6167	27.3628	27.6114	265630000	216670000	411610000	468770000	179810000	172590000	169230000	205050000
GPX1;C78	GLVVLGFPCNQFGHQENAK	GLVVLGFPC(1)NQFGHQENAK	1058.03	2	176.21	85.845		-0.0416241	0.835722					-0.116182	0.406005	-0.143234	-0.313084	31.0574	31.6593	30.7706	30.9389	31.1736	31.2533	30.9138	31.252	2420000000	2234600000	2559600000	3391500000	1831800000	2020000000	2058500000	2557400000
GRHPR;C57	GVAGAHGLLCLLSDHVDKR	GVAGAHGLLC(1)LLSDHVDKR	505.27	4	136.01	53.188		1.07569	0.30579						0.645392	-0.480603	3.06229		29.0421	26.3365	26.5714		28.3967	26.8171	23.5091	0	0	353390000	552760000	84740000	118240000	99718000	11938000
CD70;C151	LSFHQGCTIASQR	LSFHQGC(1)TIASQR	502.249	3	67.234	55.724	+	4.70087	0	+		+		4.63572	4.78172	4.70661	4.67943	25.4376	25.5647	25.6617	25.5349	20.8018	20.7829	20.9551	20.8554	1828000	45443000	1804200	49628000	53082000	2032900	48614000	1897200
GSR;C107	LGGTCVNVGCVPK	LGGTCVNVGC(1)VPK	714.852	2	242.49	242.49		-1.14887	0.316538					-3.44972		0.0440894	-0.0409885	24.9912		29.5599	29.1469	28.4409		29.5158	29.1879	364390000	33350000	0	0	791410000	767590000	594410000	611540000
GSTM1;GSTM4;C78	ITQSNAILCYIARK	ITQSNAILC(1)YIARK	550.971	3	125.48	93.348		-0.246428	0.43519					-0.11891	0.213465	-1.06442	-0.0158506	26.5434	26.3784	24.9842	26.0696	26.6623	26.1649	26.0487	26.0854	106210000	97807000	75237000	87235000	33190000	69411000	70424000	71202000
GSTO1;C32	FCPFAER	FC(1)PFAER	463.713	2	85.359	80.462		0.2531	0.196777					0.217422	0.578623	0.0899202	0.126435	30.7657	30.694	30.2841	30.1125	30.5483	30.1153	30.1941	29.986	1570200000	1825600000	1163100000	1740000000	1307400000	1228400000	1160800000	1063400000
GTPBP1;C313	IDMCPANILQETLK	IDMC(1)PANILQETLK	823.418	2	95.018	77.64		3.15061	0.0812562					4.00634	4.2399	2.25801	2.0982	26.3828	25.6712	26.6513	26.9149	22.3765	21.4313	24.3933	24.8167	5444900	87502000	2827900	53432000	105400000	22035000	126530000	29551000
HADHA;C322	TGIEQGSDAGYLCESQK	TGIEQGSDAGYLC(1)ESQK	614.944	3	353.18	41.422		0.35966	0.0919143					0.262736	0.518526	0.357175	0.300202	29.7117	29.8605	29.6359	29.6169	29.449	29.342	29.2787	29.3167	732860000	879250000	680500000	974810000	834260000	651300000	823320000	668650000
HADHA;C349	ALMGLYHGQVLCK	ALMGLYHGQVLC(1)K	497.26	3	97.214	97.214		0.268128	0.136284					0.139043	0.443066	0.165992	0.324416	27.6007	27.6095	27.5359	27.5877	27.4616	27.1664	27.3699	27.2633	184830000	203530000	150630000	204780000	194600000	173450000	201710000	161090000
HADHA;C470	EVEAVIPDHCIFASNTSALPISEIAAVSK	EVEAVIPDHC(1)IFASNTSALPISEIAAVSK	1023.53	3	135.3	102.6		0.250233	0.226671					0.0393318	0.60911	0.195981	0.156511	26.8662	30.5168	27.8008	27.3608	26.8269	29.9077	27.6048	27.2043	119040000	122330000	1007200000	1536300000	233820000	204120000	172360000	154640000
HADHB;C435	FNNWGGSLSLGHPFGATGCR	FNNWGGSLSLGHPFGATGC(1)R	712.334	3	142.98	80.752		0.917237	0.19603					0.154846	0.616088	2.88256	0.0154562	27.3207	28.5365	26.4867	26.9588	27.1659	27.9204	23.6041	26.9434	150570000	167630000	254020000	389340000	94033000	12751000	130440000	129050000
HADHB;C458	EGGQYGLVAACAAGGQGHAMIVEAYPK	EGGQYGLVAAC(1)AAGGQGHAMIVEAYPK	902.432	3	122.38	77.51		1.1506	0.315877					-0.713448		0.919892	3.24535	25.384		26.7544	26.5539	26.0975		25.8345	23.3086	71800000	43788000	0	0	113210000	59837000	98519000	10389000
HBS1L;C469	GLCLLEQIDSFKPPQR	GLC(1)LLEQIDSFKPPQR	634.336	3	91.076	50.155		1.3955	0.27559					0.145571	0.182652		3.85827	24.3518	26.2997		24.626	24.2063	26.117		20.7677	19356000	21411000	72780000	82603000	0	0	25892000	1785300
HCFC1;C1872	VAGINACGR	VAGINAC(1)GR	459.235	2	89.369	70.912		1.11201	0.340621					-2.23907	3.16628	0.564268	2.95658	21.6697	24.3327	24.1122	24.1471	23.9088	21.1664	23.5479	21.1905	15749000	3336000	2353500	21128000	18134000	12264000	18578000	2393200
HCLS1;C470	CHGHFGLFPANYVK	C(1)HGHFGLFPANYVK	549.601	3	101.71	84.821		0.254826	0.513878					-0.054956	-0.145107	1.37297	-0.153604	26.6183	26.5969	26.6349	26.6389	26.6733	26.742	25.2619	26.7925	107020000	103020000	112240000	101500000	104210000	40235000	104500000	116240000
HHAT;C410	LVETPCIQDSLAR	LVETPC(1)IQDSLAR	751.388	2	116.23	104.52		0.931239	0.136933			+		1.08527	2.22029	0.447842	-0.0284434	26.2734	26.2383	25.8368	25.5002	25.1881	24.018	25.3889	25.5287	38228000	81111000	16988000	79162000	59930000	43937000	47461000	48406000
HK2;C386	SASLCAATLAAVLQR	SASLC(1)AATLAAVLQR	766.417	2	120.06	116.23		1.5414	0.0925772					0.636542	3.30452	1.22954	0.995008	25.3011	25.0745	25.484	25.3671	24.6646	21.77	24.2544	24.3721	26594000	41343000	3576100	35332000	46929000	20013000	43276000	21713000
FAM69A;C6	SLCPGAWLR	SLC(1)PGAWLR	530.274	2	89.55	63.48	+	4.60864	0	+		+		4.45817	4.67782	4.29611	5.00247	28.2069	28.1972	28.1585	28.3433	23.7488	23.5194	23.8624	23.3408	14096000	309840000	12024000	307760000	299610000	15251000	340550000	10624000
HLA-C;C188	AYLEGTCVEWLRR	AYLEGTC(1)VEWLRR	551.612	3	138.66	56.205	+	4.57101	0	+				4.45604	4.16494	4.62538	5.03768	27.4925	27.8751	25.5055	25.7642	23.0365	23.7102	20.8802	20.7265	8603400	188830000	13724000	246180000	47636000	1930000	56989000	1735000
HLA-H;C283	YTCHVQHEGLPEPLTLR	YTC(1)HVQHEGLPEPLTLR	513.26	4	89.846	45.618		2.33582	0.0912048			+		4.0197	2.14475	1.5863	1.59253	27.383	28.8465	27.8873	28.0824	23.3633	26.7017	26.301	26.4899	10791000	175030000	109150000	482680000	248270000	82680000	284210000	94241000
HMBS;C261	HLEGGCSVPVAVHTAMK	HLEGGC(1)SVPVAVHTAMK	603.631	3	111.7	50.305		0.0523076	0.767684					-0.0498389	0.415995	-0.0504299	-0.106496	29.8041	30.0021	29.527	29.7087	29.854	29.5861	29.5775	29.8152	970380000	937430000	805940000	1075300000	773610000	801130000	877430000	944650000
HMGB1;HMGB1P1;HMGB2;C23	MSSYAFFVQTCREEHK	MSSYAFFVQTC(1)REEHK	673.973	3	128.06	46.156		-1.35182	0.088839					-1.14908	-0.452246	-1.84566	-1.96029	26.7995	28.1731	25.6184	25.4742	27.9485	28.6254	27.464	27.4345	259030000	116800000	414090000	302660000	51511000	185140000	46613000	181390000
HMGB2;C106	RPPSAFFLFCSEHRPK	RPPSAFFLFC(1)SEHRPK	659.337	3	84.41	43.794		0.136145	0.388879					-0.0459195	0.339082	0.239329	0.0120854	27.9142	29.1182	27.789	28.0573	27.9601	28.7791	27.5497	28.0452	261110000	252930000	460650000	582700000	231910000	196460000	279310000	276980000
HMGCL;C307	LLEAGNFICQALNRK	LLEAGNFIC(1)QALNRK	873.97	2	207.34	51.092		0.306154	0.136604					0.0728125	0.478208	0.431001	0.242592	27.9362	28.6644	27.8029	27.8254	27.8634	28.1862	27.3719	27.5828	244180000	256820000	305410000	425440000	234150000	173680000	237830000	201020000
HMGCS1;C12	PGSLPLNAEACWPK	PGSLPLNAEAC(1)WPK	770.385	2	125.74	89.171		-0.938275	0.27425					-0.739373	-3.29378	0.966246	-0.686194	26.1573	22.8203	26.4419	26.3201	26.8967	26.1141	25.4757	27.0062	124940000	74839000	72632000	7406300	91160000	46659000	83777000	134800000
HMGCS1;C224	LSIQCYLSALDR	LSIQC(1)YLSALDR	719.872	2	124.1	85.958		-0.025332	0.938273					0.521322	0.531435	-0.170408	-0.983676	25.8004	26.5724	25.8629	25.14	25.2791	26.041	26.0333	26.1237	40715000	58437000	69042000	99791000	61024000	68675000	36974000	73116000
HMOX2;C265	CPFYAAEQDK	C(1)PFYAAEQDK	614.769	2	138.06	64.841		0.327836	0.213934					0.406034	0.821727	0.023818	0.0597651	26.9171	26.9338	26.6959	26.6346	26.511	26.1121	26.6721	26.5749	95635000	126720000	72531000	128200000	108710000	106930000	104190000	99962000
HMOX2;C282	GALEGSSCPFR	GALEGSSC(1)PFR	590.774	2	110.87	85.731		0.468217	0.738342					2.56139	1.45115	-2.60788		27.3209	27.2096	24.4708		24.7595	25.7585	27.0787		28402000	167650000	56765000	155210000	23251000	141740000	0	0
HNRNPD;C226	RRGFCFITFK	RRGFC(1)FITFK	444.573	3	107.43	50.353		0.251392	0.363559					0.52084	0.717374	0.0599288	-0.292573	29.3472	29.2806	28.7719	28.7976	28.8264	28.5633	28.712	29.0902	476000000	682960000	396640000	652150000	458360000	439710000	466590000	571490000
HNRNPF;C122	GLPFGCTK	GLPFGC(1)TK	440.223	2	54.157	41.429		0.0878976	0.66654					0.360875		-0.00632808	-0.0908537	26.5951		26.2952	26.1208	26.2342		26.3016	26.2116	78936000	101370000	0	0	82349000	82711000	72969000	77712000
HNRNPF;C290	YGDSEFTVQSTTGHCVHMR	YGDSEFTVQSTTGHC(1)VHMR	553.744	4	119.4	72.819		0.459713	0.090607					0.356069	0.461324	0.593668	0.427792	27.4054	27.8055	27.4062	27.2278	27.0494	27.3442	26.8125	26.8	138890000	177770000	170380000	234580000	177860000	117860000	157170000	116840000
HNRNPH1;C290	YGDGGSTFQSTTGHCVHMR	YGDGGSTFQSTTGHC(1)VHMR	525.227	4	212.69	65.949		0.0998163	0.631037					0.130974	0.519192	-0.0822515	-0.16865	29.7227	29.6661	29.335	29.307	29.5917	29.1469	29.4172	29.4756	809090000	885980000	594410000	851880000	677190000	716920000	664160000	746520000
HNRNPK;C205	VVECIK	VVEC(1)IK	374.207	2	83.229	83.229		-2.2456	0.631302						8.25303	-7.28036	-7.70947		27.8057	19.8783	19.5324		19.5527	27.1587	27.2418	0	0	769020	234610000	963750	149820000	758270	158710000
HNRNPL;C404	VFNVFCLYGNVEK	VFNVFC(1)LYGNVEK	794.895	2	104.79	95.573		0.0922155	0.628806					0.0182605	0.467055	0.0016986	-0.118152	26.5549	28.6526	27.2667	26.727	26.5367	28.1855	27.265	26.8452	97349000	98589000	305270000	421970000	161470000	161280000	111080000	120560000
HNRNPL;C452	LNVCVSK	LNVC(1)VSK	410.223	2	92.491	81.191		0.311301	0.154142					0.264324	0.668438	0.186788	0.125656	29.5818	29.6913	29.5998	29.4703	29.3175	29.0228	29.413	29.3446	669010000	803530000	545430000	866880000	813650000	714840000	743770000	681730000
HNRNPLL;C405	RLNVCVSK	RLNVC(1)VSK	488.274	2	92.491	65.252		0.304851	0.160236					0.260465	0.664947	0.179213	0.114779	29.6367	29.7437	29.6728	29.5408	29.3763	29.0788	29.4936	29.426	696840000	834720000	567010000	899000000	855880000	755900000	781030000	721300000
HNRNPR;C214	GYAFITFCGK	GYAFITFC(1)GK	582.281	2	69.423	57.59		0.740735	0.444946			+		-2.04624	0.199966	2.7777	2.03151	22.7759	25.6341	25.7338	24.7823	24.8221	25.4341	22.9561	22.7508	29662000	7181600	45335000	52075000	55803000	8137400	28855000	7057900
HNRNPU;C594	MCLFAGFQRK	MC(1)LFAGFQRK	419.879	3	168.38	44.309		0.276509	0.194521					0.36533	0.600511	0.104823	0.0353727	30.7099	30.928	30.4515	30.2013	30.3446	30.3275	30.3467	30.1659	1363400000	1756300000	1347400000	2040000000	1468300000	1365400000	1234500000	1204600000
HRAS;C181	LNPPDESGPGCMSCK	LNPPDESGPGC(1)MSC(1)K	824.842	2	194.39	127.37		0.91389	0.0910864			+		0.897005	1.36239	0.694886	0.701276	31.1416	31.2976	30.8105	30.8227	30.2446	29.9352	30.1156	30.1214	1272100000	2368900000	1026600000	2639500000	1883100000	1163300000	1899100000	1170000000
HRAS;C184	LNPPDESGPGCMSCK	LNPPDESGPGC(1)MSC(1)K	824.842	2	143.17	127.37		1.13019	0.0912624			+		1.32223	2.15712	0.447773	0.593653	29.4766	29.8114	28.8034	28.7088	28.1544	27.6543	28.3556	28.1151	298750000	747030000	211240000	942180000	468470000	343470000	438730000	290730000
HSD17B10;C214	VCNFLASQVPFPSR	VC(1)NFLASQVPFPSR	541.277	3	187.58	56.569		0.150193	0.486915					0.253793	0.55436	-0.014271	-0.193108	29.2017	28.9574	28.7149	28.6607	28.9479	28.403	28.7292	28.8539	517840000	617440000	354950000	521250000	440600000	444980000	424370000	485150000
HSD17B11;C215	TTCLCPNFVNTGFIK	TTC(1)LCPNFVNTGFIK	920.442	2	85.813	85.813		0.169878	0.841234					-0.118669	2.27649	0.886656	-2.36497	24.715	24.6999	25.1576	22.2525	24.8336	22.4234	24.2709	24.6175	29900000	27539000	5625000	27253000	37427000	20243000	4996500	25739000
HSD17B11;C217	TTCLCPNFVNTGFIK	TTCLC(1)PNFVNTGFIK	920.442	2	98.156	97.734		-0.0327454	0.801069					-0.182723	-0.0589795	0.120181	-0.00945823	25.8641	24.7846	25.5272	25.5583	26.0469	24.8436	25.407	25.5678	69325000	61078000	30107000	28901000	48356000	44491000	49411000	49736000
HSD17B12;C166	MININILSVCK	MININILSVC(1)K	652.857	2	123.88	96.331		0.414448	0.0981463					0.608151	0.558858	0.325879	0.164906	25.6964	25.9235	25.9376	25.5766	25.0883	25.3646	25.6117	25.4117	35672000	54375000	43202000	63641000	64267000	51273000	50040000	44635000
HSP90B1;C645	LTESPCALVASQYGWSGNMER	LTESPC(1)ALVASQYGWSGNMER	786.028	3	341.06	65.924		0.755048	0.117171					0.489497	1.46946	1.03818	0.0230563	31.1728	31.9542	30.919	30.9895	30.6833	30.4847	29.8809	30.9664	1724200000	2420700000	1502500000	4160700000	2030300000	988640000	2131900000	2098100000
HSPA4;C140	KPVVDCVVSVPCFYTDAERR	KPVVDC(1)VVSVPCFYTDAERR	822.403	3	94.057	94.057		0.905104	0.323145					0.123555	-0.112635	2.70439		25.0864	26.4121	25.7192		24.9628	26.5247	23.0148		32701000	35625000	96548000	89297000	55240000	8475200	0	0
HSPA4;C146	KPVVDCVVSVPCFYTDAERR	KPVVDCVVSVPC(1)FYTDAERR	617.054	4	86.727	86.727		1.49268	0.0950984					1.02766	0.972941	2.47745		25.4659	27.1045	25.0445		24.4383	26.1316	22.5671		22733000	46346000	73516000	144300000	34606000	6213900	0	0
HSPA4;C38	CTPACISFGPK	CTPAC(1)ISFGPK	653.302	2	72.643	72.643		0.165678	0.783291					1.19095	1.40206	-0.898997	-1.0313	28.4826	28.3141	27.255	27.167	27.2917	26.9121	28.154	28.1983	164290000	375080000	126280000	333730000	160170000	298680000	150690000	307990000
HSPA9;C608	DQLPADECNK	DQLPADEC(1)NK	595.261	2	124.23	120.15		0.473781	0.0912664					0.28827	0.628116	0.534785	0.443952	29.4833	29.4425	29.8538	29.2129	29.195	28.8144	29.319	28.7689	614580000	750510000	472060000	729590000	970270000	669740000	622240000	457420000
HSPA9;C66	GAVVGIDLGTTNSCVAVMEGK	GAVVGIDLGTTNSC(1)VAVMEGK	1039.52	2	197.14	114.74		0.186066	0.519748						0.472579	0.362848	-0.27723		28.7115	25.4094	24.3863		28.2389	25.0466	24.6636	0	0	316780000	439560000	44565000	34655000	21929000	26575000
HSPD1;C442	AAVEEGIVLGGGCALLR	AAVEEGIVLGGGC(1)ALLR	562.307	3	167.18	80.632		0.239783	0.241705			+		0.169919	0.606535	0.104441	0.078242	31.4126	32.5488	31.4878	31.0406	31.2427	31.9423	31.3833	30.9624	2540900000	2858500000	4126500000	6280000000	3011400000	2801100000	2208800000	2092200000
HSPH1;C140	KPVTDCVISVPSFFTDAERR	KPVTDC(1)VISVPSFFTDAERR	775.395	3	76.301	76.301		0.47374	0.130515					0.595937	0.957994	0.175573	0.165454	27.7023	28.8414	27.2093	27.3643	27.1064	27.8834	27.0337	27.1988	144490000	218390000	247590000	480970000	155170000	137390000	172770000	154050000
HSPH1;C167	SVLDAAQIVGLNCLR	SVLDAAQIVGLNC(1)LR	814.943	2	240.1	172.8		0.512845	0.089986					0.41124	0.888118	0.388647	0.363377	26.8002	27.1492	26.5384	26.5519	26.389	26.2611	26.1497	26.1885	87876000	116860000	80421000	148840000	97466000	74449000	98380000	76475000
HSPH1;C290	LMSSNSTDLPLNIECFMNDK	LMSSNSTDLPLNIEC(1)FMNDK	1165.03	2	181.26	107.14		0.473365	0.106592					0.42155	0.887546	0.347672	0.236693	28.1698	28.2203	28.175	28.499	27.7482	27.3327	27.8274	28.2623	225450000	301960000	169030000	312710000	303060000	238160000	379350000	321950000
HSPH1;C310	SQFEELCAELLQK	SQFEELC(1)AELLQK	797.893	2	95.477	80.979		-0.614974	0.578416					1.68685		-1.62808	-1.90369	26.5302		24.9299	24.9399	24.8434		26.558	26.8436	30102000	96914000	0	0	31963000	98798000	32186000	120430000
HSPH1;C34	CTPSVISFGSK	C(1)TPSVISFGSK	591.795	2	100.08	48.44		0.707972	0.497332			+		2.18377	1.39557		-1.45542	27.4904	28.0744		25.1374	25.3067	26.6788		26.5928	41502000	188560000	107430000	282640000	0	0	36906000	101210000
HYOU1;C805	LCQGLFFRVEER	LC(1)QGLFFRVEER	518.601	3	110.36	90.614		0.454653	0.0944258					0.540574	0.728626	0.344432	0.204982	29.3378	29.6897	28.957	28.9251	28.7972	28.961	28.6125	28.7201	466460000	678490000	522570000	865930000	521090000	410420000	509700000	442190000
IARS;C336	VCMDFNIIRK	VC(1)MDFNIIRK	432.558	3	117.31	117.31		0.638406	0.35223					2.66821	0.520201	-0.177858	-0.456931	26.8579	27.1891	26.7676	26.6741	24.1897	26.6688	26.9455	27.131	19135000	121630000	106690000	153010000	114250000	129240000	107080000	146980000
IARS;C87	FGWDCHGLPVEYEIDK	FGWDC(1)HGLPVEYEIDK	655.633	3	88.133	71.781		0.375139	0.266494					0.0145281	0.845284		0.265601	26.4772	27.4371		26.4644	26.4627	26.5918		26.1988	92481000	93417000	101140000	181710000	0	0	92591000	77022000
IARS2;C883	KPGLEEAVESACAMR	KPGLEEAVESAC(1)AMR	824.395	2	114.69	93.959		1.80031	0.13988					3.87069	3.45823	0.0123591	-0.140031	28.6696	27.4475	28.3107	28.5443	24.7989	23.9893	28.2983	28.6843	29188000	426970000	16653000	183030000	332940000	330100000	391450000	431350000
IARS2;C91	CGFSELYSWQR	C(1)GFSELYSWQR	716.819	2	154.56	154.56		0.172837	0.537042					0.185683	0.84163	-0.230443	-0.105524	25.5872	25.8277	25.0973	25.3215	25.4016	24.9861	25.3278	25.4271	44323000	50411000	33233000	59556000	35896000	42113000	41932000	45114000
IBA57;C259	GCYIGQELTAR	GC(1)YIGQELTAR	634.309	2	64.711	60.518		-0.423124	0.709382					-2.64875	-2.39135	0.539232	2.80837	22.6731	22.6493	25.5787	25.2823	25.3219	25.0406	25.0395	22.474	41942000	6688000	34513000	6578300	50115000	34486000	40808000	5825600
IDH2;C154	NILGGTVFREPIICK	NILGGTVFREPIIC(1)K	858.977	2	130.1	113.65		-0.0028739	0.986433					-0.0407283	0.351481	-0.173264	-0.148985	29.3365	29.8561	29.0109	28.9805	29.3772	29.5046	29.1842	29.1294	697300000	677890000	761700000	971830000	540960000	609990000	529650000	587270000
IDH3A;C222	CREVAESCK	CREVAESC(1)K	603.766	2	111.46	111.46		0.902454	0.146991					2.47339	0.421747	0.331072	0.383614	26.1665	26.7436	26.9777	26.4099	23.6931	26.3218	26.6466	26.0263	13562000	75316000	83879000	112360000	132160000	105060000	89162000	68344000
IDH3G;C81	HACVPVDFEEVHVSSNADEEDIR	HAC(1)VPVDFEEVHVSSNADEEDIR	885.398	3	112.32	68.49		0.502892	0.0984465					0.246392	0.848255	0.272002	0.644919	25.1608	25.9017	24.5308	25.1861	24.9144	25.0535	24.2588	24.5412	31621000	37510000	34821000	62689000	24239000	20074000	38175000	24414000
IFI16;C366	LQLFCFR	LQLFC(1)FR	492.26	2	137.5	137.5		2.19903	0.116854					1.9935	-0.871706	3.93348	3.74085	27.5405	24.3041	26.5764	26.5713	25.547	25.1758	22.643	22.8305	49023000	195210000	37903000	20714000	100070000	6549500	99716000	7458600
IFI35;C193	LCQIGQFTVPLGGQQVPLR	LC(1)QIGQFTVPLGGQQVPLR	1056.08	2	187.44	99.671		2.72703	0.0851594				+	1.97742	4.27532	2.50663	2.14873	27.6395	27.0329	26.4111	26.2019	25.6621	22.7575	23.9044	24.0532	53097000	209090000	7090900	137310000	89233000	15702000	77189000	17407000
IFI6;C28	CSESSDSGSGFWK	C(1)SESSDSGSGFWK	717.286	2	131.82	131.82		2.39366	0.0915176					1.5008	3.77483	3.30078	0.998222	25.7563	25.1995	24.9927	25.1528	24.2555	21.4247	21.6919	24.1546	20028000	56679000	2814900	38530000	33385000	3387800	37304000	18675000
P2RX7;C371	SHIYPWCK	SHIYPWC(1)K	545.761	2	139.31	45.718	+	4.56873	0.0217358	+		+		3.64923	5.39412	4.79254	4.43904	32.6329	32.5485	32.0908	32.2843	28.9836	27.1544	27.2982	27.8452	530820000	6660000000	149380000	6281800000	4573900000	165040000	5230400000	241130000
IFNAR2;C271	WIGYICLR	WIGYIC(1)LR	540.787	2	88.734	75.311		0.157014	0.52306					0.244184	0.656132	0.0109077	-0.28317	26.3926	27.6296	26.3892	26.296	26.1484	26.9734	26.3783	26.5792	74378000	88095000	131770000	207650000	87890000	87228000	82392000	100260000
IGF2R;C2342	LTTCCR	LTTC(0.997)C(0.003)R	439.697	2	120.76	120.76		2.88868	0.07912			+		3.2463	3.95443	1.97322	2.38077	30.9102	30.841	30.4097	30.2233	27.6639	26.8866	28.4365	27.8425	212650000	2017900000	124070000	1923400000	1426400000	363280000	1253500000	240680000
IGF2R;C2343	LTTCCR	LTTC(0.014)C(0.986)R	439.697	2	67.889	67.889		1.52915	0.091298			+		1.50025	1.91227	2.51732	0.186769	27.8426	28.724	28.0627	26.4805	26.3424	26.8118	25.5453	26.2938	85082000	240690000	117800000	443400000	280350000	48968000	93635000	82265000
IGF2R;C519	HFFINICHR	HFFINIC(1)HR	415.21	3	96.253	71.692		0.246009	0.293202					0.192579	0.740488	0.048927	0.00204293	25.282	26.0379	25.0283	24.9226	25.0894	25.2974	24.9793	24.9205	35699000	40797000	41235000	68893000	34218000	33077000	31801000	31756000
CD38;C275	RNIQFSCK	RNIQFSC(1)K	526.769	2	98.299	85.676	+	4.36227	0	+				4.80962	4.75119	3.82652	4.06175	27.2982	26.9198	27.8422	27.6757	22.4885	22.1686	24.0157	23.6139	5884700	165030000	4714300	126960000	240630000	16961000	214390000	12838000
ILK;C422	VALEGLRPTIPPGISPHVCK	VALEGLRPTIPPGISPHVC(1)K	536.053	4	62.617	44.047		0.760303	0.0960127						0.805551	1.08833	0.387031		28.7243	28.0782	28.1128		27.9188	26.9899	27.7258	0	0	253740000	443490000	283390000	133280000	290270000	221970000
ILKAP;C190	RCLLDTFK	RC(1)LLDTFK	526.782	2	75.109	69.198		-0.0291452	0.969908					-0.142615	2.49708	0.179947	-2.65099	25.3563	25.1197	25.2029	22.5214	25.4989	22.6227	25.023	25.1724	47416000	42953000	6458000	36458000	38622000	34093000	6020400	37814000
ILVBL;C315	AAVETLGVPCFLGGMAR	AAVETLGVPC(1)FLGGMAR	874.945	2	129.7	107.24		1.12556	0.271391					-0.0820105	4.22991	0.519735	-0.165386	27.0072	27.3861	27.2279	26.7543	27.0892	23.1562	26.7082	26.9197	142780000	134890000	9347600	175400000	157190000	109640000	113200000	126950000
IMPA1;C184	LFCIPVHGIR	LFC(1)IPVHGIR	404.562	3	75.378	56.916		-0.229864	0.692957					0.249521	0.725893	-2.01405	0.119183	26.9873	27.0198	24.0854	26.7852	26.7378	26.2939	26.0994	26.666	111910000	133040000	82271000	136070000	17800000	71897000	115650000	106480000
INPP5D;C385	REGFCQLLQQMK	REGFC(1)QLLQQMK	513.259	3	196.88	41.383		-0.182966	0.631012					-0.00301825	0.754239	-0.642116	-0.840967	27.915	28.101	26.8237	27.1708	27.918	27.3468	27.4658	28.0118	253600000	253070000	170690000	287910000	118780000	185370000	151090000	270640000
IPO5;C420	YAACNAVGQMATDFAPGFQK	YAAC(1)NAVGQMATDFAPGFQK	1073.99	2	110.38	110.38		-0.170277	0.604625					-0.964065	0.294774	0.259367	-0.271184	24.1813	25.2008	24.7088	24.5843	25.1454	24.9061	24.4494	24.8555	37112000	19024000	31439000	38566000	27421000	22909000	25155000	30357000
IPO5;C560	TIECISLIGLAVGK	TIEC(1)ISLIGLAVGK	737.421	2	73.781	40.589		-0.014281	0.942347			+			0.324557	-0.200341	-0.167057		24.6669	24.3452	23.642		24.3423	24.5456	23.809	0	0	21270000	26636000	21313000	24488000	13090000	14697000
IPO7;IPO8;C749	LLEVIILQCK	LLEVIILQC(1)K	614.87	2	111.04	107.66		0.108192	0.671747					-0.277661	0.603966	0.321681	-0.215219	22.889	24.7055	23.3859	22.9493	23.1667	24.1015	23.0642	23.1646	9416100	7767600	18000000	27358000	10961000	8770300	8099200	9402200
IQGAP1;C45	QNVAYEYLCHLEEAK	QNVAYEYLC(1)HLEEAK	622.961	3	148.18	99.003		0.202393	0.253407					0.17854	0.437368	0.229369	-0.0357054	28.8168	29.1511	28.4617	28.3645	28.6382	28.7138	28.2323	28.4002	417800000	472840000	440260000	596170000	369680000	315340000	345600000	354260000
IQGAP1;C781	QIPAITCIQSQWR	QIPAITC(1)IQSQWR	800.917	2	130.01	130.01		0.187105	0.405018					0.219645	0.66177	-0.0583905	-0.0746077	29.0934	29.1227	28.5174	28.6477	28.8738	28.4609	28.5758	28.7223	491890000	572780000	369470000	584510000	384230000	400100000	420540000	442860000
IRF5;C44	LFCIPWR	LFC(1)IPWR	496.263	2	110.24	44.973		0.110042	0.926488					3.46365	1.64899	-2.52325	-2.14922	27.0365	27.3616	23.5577	24.0892	23.5729	25.7126	26.0809	26.2384	12478000	137660000	54988000	172450000	12347000	70980000	17847000	79167000
CHST3;C11	GLTLPQDCRDFVHSLK	GLTLPQDC(1)RDFVHSLK	472.245	4	81.548	59.709	+	4.25977	0	+		+		4.5905	4.42892	3.72372	4.29595	27.4026	27.4484	25.3626	25.3884	22.8121	23.0195	21.6389	21.0924	7364200	177420000	8502500	183140000	43142000	3265500	43920000	2235900
STX11;C282	TLCCFCCPCLK	TLC(1)C(1)FC(1)C(1)PC(1)LK	759.805	2	170.22	60.973	+	4.13942	0	+		+		3.92767	4.55067	3.96958	4.10976	33.1762	32.9358	32.5405	32.9281	29.2485	28.3851	28.5709	28.8183	637800000	9705800000	350560000	8215800000	6246900000	398750000	8172300000	473350000
ISOC2;C21	VLPGSSVLFLCDMQEK	VLPGSSVLFLC(1)DMQEK	911.958	2	62.14	59.57		-0.339519	0.761807					-0.907864		-2.1384	2.02771	24.9531		21.8172	26.6819	25.861		23.9556	24.6542	60943000	32481000	0	0	3695200	16269000	107660000	26403000
ITGAL;C150	QNLQGPMLQGRPGFQECIK	QNLQGPMLQGRPGFQEC(1)IK	734.37	3	83.758	83.758		1.46677	0.0918314					1.00159	0.974639	0.942673	2.94818	27.1001	26.8851	25.9844	26.1854	26.0985	25.9104	25.0417	23.2372	71851000	143860000	63069000	123940000	66385000	34538000	76311000	9887700
ITGB2;C400	GDCDGVQINVPITFQVK	GDC(1)DGVQINVPITFQVK	945.475	2	237.07	184.1		-0.646803	0.289767					-2.14245	0.777524	-0.4593	-0.762989	25.4308	30.208	28.4595	27.9385	27.5733	29.4305	28.9188	28.7015	199700000	45231000	723550000	1240300000	369110000	507480000	257230000	436520000
ITGB2;C420	VTATECIQEQSFVIR	VTATEC(1)IQEQSFVIR	890.949	2	365.67	365.67		0.0190639	0.942323					0.492084	0.510674	-0.421207	-0.505294	28.6697	29.3781	28.0638	27.7247	28.1776	28.8674	28.485	28.23	303610000	427020000	489740000	697740000	280580000	375710000	221810000	314840000
ITGB2;C541	LIYGQYCECDTINCER	LIYGQYCECDTINC(1)ER	1115.47	2	166.04	166.04		-1.12331	0.29348						0.532785	-3.05221	-0.850518		27.6206	22.0602	24.9943		27.0878	25.1124	25.8448	0	0	142640000	206360000	4373100	36274000	33421000	60263000
ITGB2;C670	ERDSEGCWVAYTLEQQDGMDR	ERDSEGC(1)WVAYTLEQQDGMDR	849.029	3	98.562	98.562		-0.350965	0.709914					-0.187634	2.2952	-2.89268	-0.618741	26.4044	26.1793	23.0069	25.8794	26.5921	23.8841	25.8996	26.4982	101160000	88823000	15482000	75989000	8429000	62598000	61729000	94787000
ITPR1;C530	LLQAPFTDCGDGPMLR	LLQAPFTDC(1)GDGPMLR	895.932	2	100.55	86.313		0.263975	0.850599					-2.63725	-2.68912	3.02725	3.35502	22.3875	22.2058	24.9569	25.0264	25.0247	24.895	21.9297	21.6714	34134000	5486500	31198000	4837500	32567000	3994700	34175000	3340000
JAK1;C10	EDCNAMAFCAK	EDC(1)NAMAFC(1)AK	658.757	2	126.41	112.84		0.223207	0.395837					-0.038978	0.875985	-0.0225735	0.0783962	27.966	27.8456	27.5412	27.7646	28.005	26.9696	27.5638	27.6862	269360000	262180000	131420000	241190000	195310000	198390000	228020000	215960000
JAK1;C16	EDCNAMAFCAK	EDC(1)NAMAFC(1)AK	658.757	2	126.41	112.84		0.525919	0.101677					0.300988	0.978388	0.261653	0.562647	27.9392	27.9634	27.5167	27.8476	27.6382	26.985	27.255	27.285	208890000	257350000	132830000	261710000	192020000	160170000	241530000	163530000
KCNK13;C298	MDSGCCPQCQR	MDSGC(1)C(1)PQC(1)QR	699.755	2	149.82	74.173		-1.74119	0.0704651					-1.59485	-1.32578	-1.94076	-2.10338	25.7125	24.9398	26.3094	25.8707	27.3073	26.2655	28.2502	27.9741	166080000	54982000	80670000	32182000	83163000	319270000	61357000	263660000
KCNK13;C299	MDSGCCPQCQR	MDSGC(1)C(1)PQC(1)QR	699.755	2	149.82	74.173		-1.74119	0.0688636					-1.59485	-1.32578	-1.94076	-2.10338	25.7125	24.9398	26.3094	25.8707	27.3073	26.2655	28.2502	27.9741	166080000	54982000	80670000	32182000	83163000	319270000	61357000	263660000
KCNK13;C302	MDSGCCPQCQR	MDSGC(1)C(1)PQC(1)QR	699.755	2	149.82	74.173		-1.74119	0.0696552					-1.59485	-1.32578	-1.94076	-2.10338	25.7125	24.9398	26.3094	25.8707	27.3073	26.2655	28.2502	27.9741	166080000	54982000	80670000	32182000	83163000	319270000	61357000	263660000
KCTD12;C50	RCTVVSVPDSLLWR	RC(1)TVVSVPDSLLWR	563.303	3	112.75	41.378		-1.93401	0.116997					-3.64807	-3.48077	-0.342252	-0.264949	23.212	23.2001	26.3494	26.7669	26.8601	26.6808	26.6917	27.0318	121810000	9716400	107580000	9636400	85499000	108390000	114190000	137210000
KDM4A;C402	VCLEIPQEVSQSELFPK	VC(1)LEIPQEVSQSELFPK	1002.01	2	108.56	72.496		-2.21353	0.140244					-4.08967	-2.43687		-0.114064	23.9181	25.9856		27.7784	28.0077	28.4225		27.8924	269880000	15851000	359760000	66442000	0	0	230210000	249150000
KLC1;C114	LCQENQWLRDELANTQQK	LC(1)QENQWLRDELANTQQK	758.703	3	71.697	71.697		1.23676	0.140036					0.205337	1.01591	0.361535	3.36424	24.8661	24.96	24.9866	24.7095	24.6608	23.9441	24.6251	21.3453	26524000	30581000	16140000	32638000	33244000	25875000	27435000	2664200
KPNB1;C765	ESCLEAYTGIVQGLK	ESC(1)LEAYTGIVQGLK	834.419	2	162.36	134.75		0.414881	0.184166					0.166994	1.10055	0.305312	0.0866604	26.7195	26.9813	26.6263	26.5391	26.5525	25.8808	26.321	26.4524	98422000	110500000	61785000	132490000	103590000	83832000	97513000	91828000
MX1;MX2;C52	VRPCIDLIDSLR	VRPC(1)IDLIDSLR	486.27	3	100.93	83.617	+	4.09958	0	+		+		4.44037	4.3538	3.81766	3.78647	30.8298	30.7324	29.8503	29.8248	26.3894	26.3786	26.0327	26.0383	87904000	1908500000	87246000	1783900000	967920000	68645000	950930000	68914000
TOR4A;C21	CVIAPVR	C(1)VIAPVR	407.734	2	74.832	44.973	+	4.02995	0	+					4.08404	3.9673	4.0385		25.3162	25.5239	25.5454		21.2322	21.5566	21.5069	0	0	2463300	41777000	48246000	3084500	48971000	2980100
LACTB2;C100	SINNDTTYCIK	SINNDTTYC(1)IK	664.811	2	123.35	122.13		-0.0460472	0.768724					-0.212031	0.234647	-0.13817	-0.0686356	27.1305	27.4003	26.9299	26.9598	27.3425	27.1657	27.068	27.0284	170180000	146920000	150550000	177140000	127850000	140700000	130530000	136890000
LACTB2;C58	ILIDTGEPAIPEYISCLK	ILIDTGEPAIPEYISC(1)LK	1016.54	2	136.24	102.66		0.31046	0.292888					-0.00128336	1.02099	0.15036	0.0717732	25.0998	26.234	25.3673	25.1762	25.1011	25.213	25.217	25.1044	35989000	35957000	38892000	78924000	43284000	39000000	37913000	36073000
OAS1;C25	FIEDYLLPDTCFR	FIEDYLLPDTC(1)FR	844.903	2	117.67	114.83	+	4.01174	0	+				4.12395	3.68219	4.20663	4.03418	28.5241	28.6477	28.6199	28.4131	24.4002	24.9655	24.4133	24.3789	22140000	386020000	32761000	420540000	412520000	22342000	357440000	21817000
LAP3;C335	LNLPINIIGLAPLCENMPSGK	LNLPINIIGLAPLC(1)ENMPSGK	760.741	3	206.67	42.64		2.81861	0.0783366					2.53379	2.04421	4.05473	2.64171	27.1199	31.7927	28.0435	27.1779	24.5861	29.7485	23.9888	24.5362	25186000	145850000	901960000	3720100000	276650000	16647000	151830000	24329000
CD38;C15	ANCEFSPVSGDKPCCR	ANCEFSPVSGDKPC(1)C(1)R	997.413685;976.408402	2	240.59	228.38	+	4.01005	0	+				3.85746	4.07821	4.05918	4.04533	35.2356	35.3371	34.8163	34.8189	31.3781	31.2589	30.7571	30.7736	2790000000	40500000000	2569600000	43400000000	30300000000	1814700000	30300000000	1835600000
LAPTM5;C12	QTCCCFNVR	QTC(1)C(1)C(1)FNVR	622.752	2	118.74	90.37		1.92554	0.0909399					2.0487	3.97928	0.875153	0.799024	28.6416	28.1379	27.5787	27.753	26.5929	24.1586	26.7036	26.9539	101220000	418780000	18727000	295360000	200460000	109290000	226190000	130000000
LAPTM5;C13	QTCCCFNVR	QTC(1)C(1)C(1)FNVR	622.752	2	118.74	90.37		1.97878	0.0920441					2.0487	4.0283	0.875153	0.962977	28.6416	28.4161	27.5787	27.9521	26.5929	24.3878	26.7036	26.9891	101220000	418780000	21952000	358190000	200460000	109290000	259670000	133210000
LAPTM5;C14	QTCCCFNVR	QTC(1)C(1)C(1)FNVR	622.752	2	118.74	90.37		1.95122	0.0922437					2.0487	4.0283	0.787046	0.940826	28.6416	28.4161	27.4587	27.7544	26.5929	24.3878	26.6717	26.8136	101220000	418780000	21952000	358190000	184460000	106900000	226420000	117950000
LCP1;C164	HVIPMNPNTNDLFNAVGDGIVLCK	HVIPMNPNTNDLFNAVGDGIVLC(1)K	885.44	3	193.87	102.48		0.393066	0.140758			+		-0.0860222	0.617842	0.539371	0.501079	28.4634	31.9876	28.6875	28.6579	28.5494	31.3698	28.1481	28.1568	392860000	370120000	2774900000	4258300000	432310000	297460000	423520000	299250000
LDHA;C293	DDVFLSVPCILGQNGISDLVK	DDVFLSVPC(1)ILGQNGISDLVK	1145.09	2	166.65	83.499		0.271308	0.29349			+			0.463848	0.431478	-0.0814038		32.274	26.8902	27.7931		31.8102	26.4587	27.8745	0	0	3765400000	5193300000	124380000	92228000	232570000	246070000
LEPROT;C66	VTYDSDATSSACR	VTYDSDATSSAC(1)R	716.804	2	205.13	73.781		-0.267008	0.198442			+		-0.287138	0.083285	-0.374384	-0.489792	27.9505	27.9877	27.7129	27.6984	28.2376	27.9044	28.0872	28.1882	316500000	259380000	251230000	266160000	219990000	285170000	217790000	305830000
LGALS1;C17	ACGLVASNLNLKPGECLR	ACGLVASNLNLKPGEC(1)LR	1041.53	2	172.57	172.57		0.23584	0.24627			+		-0.101064	0.204818	0.409306	0.430303	28.5106	29.5457	28.6002	28.6651	28.6116	29.3409	28.1909	28.2348	410170000	382420000	679950000	783670000	406940000	306420000	425640000	315870000
LGALS1;C3	ACGLVASNLNLKPGECLR	AC(1)GLVASNLNLKPGECLR	1041.53	2	286.61	286.61		0.267047	0.171472			+		0.217256	0.569277	0.175654	0.106002	28.8932	30.437	29.0903	28.4982	28.676	29.8677	28.9147	28.3922	428870000	498570000	979660000	1453600000	571560000	506040000	379160000	352300000
LGR4;C730	LYCNLEK	LYC(1)NLEK	470.234	2	69.998	69.176		-1.04693	0.288516					-2.93148		-0.0627086	-0.146603	21.7331		24.5694	24.5862	24.6645		24.6321	24.7328	26593000	3485800	0	0	24896000	26002000	25187000	27881000
LMAN1;C190	NNPAIVIIGNNGQIHYDHQNDGASQALASCQR	NNPAIVIIGNNGQIHYDHQNDGASQALASC(1)QR	869.668	4	130.46	124.08		0.121957	0.558244					-0.251653	0.441758	0.262743	0.0349838	27.2199	28.7825	27.6307	27.4655	27.4716	28.3407	27.3679	27.4305	186110000	156320000	339950000	461740000	207810000	173210000	185330000	180890000
LMAN2;C107	EGSIWNHQPCFLK	EGSIWNHQPC(1)FLK	808.388	2	203.02	163.94		0.228686	0.275556					0.301653	0.577288	-0.064184	0.0999895	29.5216	29.7779	28.9705	29.2544	29.2199	29.2006	29.0347	29.1544	625270000	770680000	616960000	920530000	526010000	549940000	640380000	597500000
LMBRD1;C298	FCGALRPLK	FC(1)GALRPLK	531.3	2	152.63	117.17		-0.862431	0.0997661					-0.859108	-0.437604	-0.962593	-1.19042	28.9752	28.4964	28.9083	28.8491	29.8343	28.934	29.8709	30.0396	957240000	527720000	512880000	378690000	503800000	981810000	483570000	1103600000
LMNA;C570	SVTVVEDDEDEDGDDLLHHHHGSHCSSSGDPAEYNLR	SVTVVEDDEDEDGDDLLHHHHGSHC(1)SSSGDPAEYNLR	826.952	5	177.99	136.91		0.242491	0.203315					0.257946	0.52263	0.180733	0.00865392	29.1633	29.42	28.291	28.2431	28.9053	28.8974	28.1102	28.2344	502770000	601200000	500010000	718300000	328420000	289750000	317700000	315800000
LNPEP;C103	QSPDGACSVPSAR	QSPDGAC(1)SVPSAR	666.304	2	132.03	113.61		0.34	0.141184			+		0.34266	0.678613	0.130429	0.208297	32.2476	32.0424	31.9576	31.6183	31.9049	31.3638	31.8271	31.41	4020000000	5100000000	2763400000	4423100000	4170500000	3810000000	3296600000	2853400000
LPCAT1;C211	WPQIMIFPEGTCTNR	WPQIMIFPEGTC(1)TNR	925.44	2	77.674	77.674		3.47151	0.0873094			+			2.58015	3.87531	3.95908		25.448	27.5253	27.8057		22.8679	23.65	23.8466	0	0	7654500	45774000	193170000	13163000	234610000	15085000
LPCAT2;C223	TTSGGEWPQILVFPEGTCTNR	TTSGGEWPQILVFPEGTC(1)TNR	784.043	3	125.52	48.616		0.877472	0.0940748					0.848895	0.311102	1.18548	1.16441	28.6265	28.9216	29.081	29.252	27.7776	28.6105	27.8955	28.0876	230090000	414420000	409840000	508470000	567870000	249680000	639320000	285230000
LPCAT2;C326	NLMAEALGIPVTDHTYEDCR	NLMAEALGIPVTDHTYEDC(1)R	769.024	3	69.737	46.159		0.614317	0.272058					0.431492	0.0721844	2.15336	-0.199767	25.583	25.9818	25.9077	25.7837	25.1515	25.9096	23.7543	25.9835	37269000	50262000	63032000	66266000	62948000	14150000	57766000	66345000
LPCAT4;C206	WPQVLFFPEGTCSNK	WPQVLFFPEGTC(1)SNK	905.435	2	289.75	289.75		0.822582	0.0938792					0.813773	1.11781	0.785808	0.572945	29.1947	28.7439	29.0434	29.1214	28.3809	27.6261	28.2575	28.5484	349550000	614440000	207150000	449550000	553250000	320900000	584000000	392590000
LPXN;C199	SGLAYCPNDYHQLFSPR	SGLAYC(1)PNDYHQLFSPR	675.648	3	122.31	122.31		1.13173	0.0908312				+	0.705202	1.1625	1.6621	0.997136	29.249	29.4342	29.4366	29.3501	28.5438	28.2717	27.7745	28.353	391340000	638030000	324060000	725390000	726600000	229590000	684320000	342840000
LRP1;C2696	CPLNYFACPSGR	C(1)PLNYFACPSGR	755.334	2	103.7	103.7		-4.62601	0.0821565					-5.12617		-3.65258	-5.09927	19.9122		22.2184	20.6882	25.0383		25.871	25.7874	34458000	986640	0	0	4880000	61370000	1689500	57915000
LRPPRC;C361	LEDVALQILLACPVSK	LEDVALQILLAC(1)PVSK	884.998	2	177.54	92.925		0.598915	0.0919798					0.508207	0.875089	0.551777	0.460587	26.4571	28.5883	27.5108	27.066	25.9489	27.7132	26.959	26.6054	64772000	92124000	220040000	403580000	191240000	130460000	140500000	102100000
LRPPRC;C863	IHDVLCK	IHDVLC(1)K	442.737	2	76.035	58.819		0.109742	0.702955					0.0628286	0.829506	-0.359933	-0.0934321	25.8725	25.8728	25.5129	25.7286	25.8097	25.0433	25.8728	25.822	58816000	61434000	34577000	61446000	47878000	61445000	55601000	59321000
LRPPRC;C927	LQWFCDR	LQWFC(1)DR	512.737	2	119.89	107.43		-0.696081	0.316539					-2.71328	0.641935	-0.306725	-0.406254	24.3281	27.063	26.3442	26.5074	27.0413	26.4211	26.6509	26.9136	138120000	21061000	89854000	140210000	85189000	105370000	95394000	126420000
LRPPRC;C952	LFECDRDQMYYNLLK	LFEC(1)DRDQMYYNLLK	669.982	3	136.81	76.588		0.00842857	0.971893					0.223551	0.600687	-0.269326	-0.521196	25.8439	26.9931	25.7236	25.6843	25.6203	26.3924	25.9929	26.2055	51580000	60225000	88088000	133580000	55407000	66779000	53920000	77383000
LRRC1;C4	MFHCIPLWR	MFHC(1)IPLWR	651.318	2	84.244	45.718		2.08291	0.0928542			+		2.01953	3.66459	1.14966	1.49786	28.0119	28.4935	27.2879	27.6925	25.9924	24.829	26.1382	26.1947	66755000	270660000	29803000	377930000	163860000	73857000	216910000	76803000
LRRC59;C59	LTTLPSDFCGLTHLVK	LTTLPSDFC(1)GLTHLVK	601.322	3	153.94	112.5		0.215641	0.287172					0.195177	0.576821	0.124615	-0.0340509	29.364	30.2528	29.1601	29.1824	29.1689	29.676	29.0355	29.2164	603530000	690960000	857760000	1279400000	599870000	550230000	609220000	623770000
LSP1;C36	AEASSDPGAEEREELLGPTAQWSVEDEEEAVHEQCQHER	AEASSDPGAEEREELLGPTAQWSVEDEEEAVHEQC(1)QHER	1119.99	4	204.9	194.29		4.56019	0.0936372						2.40757	5.18357	6.08944		30.3283	28.1179	28.461		27.9207	22.9344	22.3716	0	0	254080000	1348100000	291300000	8015500	369500000	5426400
LTA4H;C136	EHPYLFSQCQAIHCR	EHPYLFSQC(1)QAIHCR	671.973	3	168.89	151.99		-0.177571	0.229274					-0.0655408	-0.0896628	-0.227297	-0.327784	28.9505	29.0896	28.4857	28.08	29.016	29.1792	28.713	28.4078	542860000	518750000	607890000	571260000	375880000	440020000	283750000	356130000
LTA4H;C141	EHPYLFSQCQAIHCR	EHPYLFSQCQAIHC(1)R	671.973	3	146.59	93.823		-0.0552859	0.817163					-0.552806	0.352616	0.166087	-0.187042	26.6637	27.0976	26.823	26.2819	27.2165	26.745	26.6569	26.4689	155950000	106310000	112470000	143610000	118720000	105810000	81588000	92882000
LUC7L2;C44	SHLLNCCPHDVLSGTR	SHLLNC(0.069)C(0.931)PHDVLSGTR	645.305	3	115.5	114.91		0.0998902	0.648147					0.15504	0.537991	-0.0162096	-0.277259	27.3557	27.8261	26.8322	27.0895	27.2007	27.2882	26.8484	27.3668	154250000	171750000	163890000	237960000	119480000	120830000	142810000	173070000
LYN;C203	ITFPCISDMIK	ITFPC(1)ISDMIK	662.836	2	120.99	109.29		3.18402	0.0890955					5.39601	2.86841	2.20577	2.26588	29.7516	30.2526	29.4772	29.2006	24.3556	27.3842	27.2714	26.9347	21466000	903880000	175170000	1279200000	747340000	162000000	616960000	128280000
LYPLA1;C144	LAGVTALSCWLPLR	LAGVTALSC(1)WLPLR	778.935	2	177.57	80.763		0.0813675	0.632097			+		-0.084118	0.393314	0.00989295	0.00637938	27.8584	28.8207	27.7754	27.7559	27.9425	28.4274	27.7655	27.7495	257950000	243340000	361000000	474140000	229740000	228170000	226650000	225650000
LYZ;C48	GISLANWMCLAK	GISLANWMC(1)LAK	682.347	2	133.23	105.52		-2.04808	0.0622588					-2.46442	-2.33464	-1.76467	-1.62861	25.459	25.5345	25.7772	25.7918	27.9234	27.8691	27.5419	27.4204	254560000	46124000	245150000	48600000	57505000	195400000	58089000	179620000
M6PR;C145	AVVMISCNR	AVVMISC(1)NR	525.265	2	78.324	78.324		0.104441	0.731996					0.331196	0.750081	-0.159625	-0.503887	27.0864	27.0318	26.5597	26.3923	26.7552	26.2817	26.7193	26.8962	113270000	142500000	81581000	137210000	98917000	110490000	88080000	124900000
MAN2C1;C29	FVSPLYFTDCNLR	FVSPLYFTDC(1)NLR	816.398	2	84.268	84.268		0.892896	0.369391					2.60111	0.958878	2.22725	-2.21566	24.4606	25.269	23.6283	21.6395	21.8595	24.3101	21.4011	23.8552	3805000	23087000	20800000	40431000	12967000	2769300	3267000	15175000
MATR3;C296	GYPHLCSICDLPVHSNK	GYPHLCSIC(1)DLPVHSNK	688.993	3	133.23	133.23		2.35245	0.113105					-0.00142922	4.17159	0.781296	4.45836	28.1243	28.4779	25.4406	28.0731	28.1257	24.3063	24.6593	23.6147	292880000	292590000	20746000	373860000	45538000	26496000	282380000	12845000
MCCC1;C332	HNFCFMEMNTR	HNFC(1)FMEMNTR	496.206	3	67.385	67.385		0.940435	0.24585					0.67471		2.29242	-0.145821	25.4154		24.6981	24.5133	24.7407		22.4056	24.6592	28034000	44750000	0	0	27218000	5556100	23947000	26494000
MCM2;C315	TSGVVTSCTGVLPQLSMVK	TSGVVTSC(1)TGVLPQLSMVK	982.513	2	145.71	124.3		0.254594	0.680773					-0.245796	2.2263	-0.578993	-0.38313	25.4975	24.7059	25.0389	25.2198	25.7433	22.4796	25.6179	25.6029	56170000	47371000	5848300	27366000	34471000	51493000	39077000	50963000
MCM4;C212	LGEINVIGEPFLNVNCEHIK	LGEINVIGEPFLNVNC(1)EHIK	765.732	3	74.953	74.953		-0.884005	0.324564						0.109251	-0.133201	-2.62807		25.6731	24.3938	21.5814		25.5639	24.527	24.2095	0	0	49601000	53503000	22042000	24174000	3138000	19399000
MCOLN1;C53	YFFMSPCDK	YFFMSPC(1)DK	597.752	2	125.96	48.796		-0.347257	0.154494			+		-0.308709	0.0508588	-0.523116	-0.608056	31.8301	32.1685	31.6932	31.6709	32.1388	32.1176	32.2163	32.2789	4728600000	3817700000	4659800000	4830000000	3472100000	4989600000	3418900000	5211100000
CD38;C16	ANCEFSPVSGDKPCCR	ANCEFSPVSGDKPC(1)C(1)R	976.408	2	240.59	166.04	+	4.00457	0	+				3.85746	4.07808	4.05034	4.03241	35.2356	35.337	34.7843	34.8032	31.3781	31.2589	30.734	30.7708	2790000000	40500000000	2569600000	43400000000	29600000000	1785900000	30000000000	1830000000
TNS3;C928	ADASSTPSFQQAFASSCTISSNGPGQR	ADASSTPSFQQAFASSC(1)TISSNGPGQR	920.416	3	73.805	40.744	+	3.76996	0	+				3.6168	3.60141	3.91112	3.95051	25.4068	26.1082	25.6378	25.3998	21.7899	22.5068	21.7267	21.4492	3626000	44483000	5959500	72334000	52209000	3470400	44268000	2863300
CASP4;CASP5;C258	VIIVQACR	VIIVQAC(1)R	479.779	2	100.82	64.776	+	3.76028	0	+				3.8747	3.61245	3.74784	3.80614	25.5945	25.3315	25.1045	25.4016	21.7198	21.719	21.3567	21.5954	3453800	50664000	3452100	42222000	36075000	2685300	44323000	3168600
MCOLN3;C50	FFFMNPCEK	FFFMNPC(1)EK	610.267	2	119.29	62.2		-0.607625	0.0929097					-0.532779	-0.187114	-0.789943	-0.920662	29.0788	29.0756	28.683	28.7836	29.6116	29.2628	29.473	29.7042	820330000	567030000	644120000	565770000	430970000	745150000	462080000	874710000
MCTS1;C113	FVLSGANIMCPGLTSPGAK	FVLSGANIMC(1)PGLTSPGAK	960.49	2	194.48	194.48		0.257026	0.799851					3.0666	0.762824	-2.4338	-0.367516	27.6416	27.8407	24.7095	27.2284	24.575	27.0779	27.1433	27.5959	24993000	209390000	141660000	240370000	27434000	148230000	157240000	202860000
ME1;C164	ILGLGDLGCNGMGIPVGK	ILGLGDLGC(1)NGMGIPVGK	885.966	2	161.23	60.255		0.413118	0.269948					0.442999	1.29405	0.0531452	-0.137718	27.1889	27.2732	26.9286	26.7934	26.7459	25.9792	26.8755	26.9311	112540000	152990000	66146000	162200000	127740000	123120000	116310000	127960000
ME2;C185	LCLYTACAGIRPDR	LC(1)LYTACAGIRPDR	578.62	3	98.531	98.531		0.249795	0.36046					0.694591	-0.144814	0.569114	-0.119711	28.194	27.4963	27.576	27.4488	27.4994	27.6411	27.0069	27.5686	189740000	307080000	209310000	189320000	200080000	134860000	183200000	199050000
ME2;C190	LCLYTACAGIRPDR	LCLYTAC(1)AGIRPDR	578.62	3	83.769	83.769		0.296399	0.582212			+		-1.1606	0.070101	1.15402	1.12207	26.1919	26.2226	27.1181	26.7093	27.3525	26.1525	25.9641	25.5872	171360000	76654000	74593000	78307000	145670000	65460000	109720000	50409000
ME2;C441	CLFASGSPFGPVK	C(1)LFASGSPFGPVK	683.845	2	136.63	136.63		0.197468	0.292437					0.150463	0.537425	0.0557004	0.0462837	27.3464	27.1489	27.0383	27.077	27.1959	26.6115	26.9826	27.0308	153740000	170640000	102530000	148810000	137830000	132610000	141580000	137110000
METAP1;C179	NCYPSPLNYYNFPK	NC(1)YPSPLNYYNFPK	888.906	2	78.655	51.927		0.127692	0.936633						0.856141	3.24939	-3.72245		26.8241	25.1343	22.295		25.9679	21.8849	26.0175	0	0	65634000	118810000	36827000	3872600	5146100	67928000
MFSD1;C34	GAPAAPGALPALCDPSR	GAPAAPGALPALC(1)DPSR	810.912	2	182.72	100.19		-1.13008	0.117828			+		-2.56583	-1.14908	-0.224987	-0.580416	27.5949	28.538	29.0429	28.7961	30.1607	29.6871	29.2679	29.3765	1200300000	202720000	864400000	389770000	553070000	646410000	466100000	696950000
MFSD2A;C124	SPWTCLGR	SPWTC(1)LGR	488.737	2	113.89	113.89		0.653685	0.111653					0.698876	1.31239	0.194875	0.408594	26.4516	26.6064	25.75	25.6063	25.7528	25.294	25.5551	25.1977	56540000	91778000	41139000	102170000	56430000	49300000	51082000	38483000
MGST3;C56	VEYPIMYSTDPENGHIFNCIQR	VEYPIMYSTDPENGHIFNC(1)IQR	895.081	3	147.53	147.53		0.588938	0.211639					0.300939	1.31009	0.155787		28.5376	29.6393	28.0497		28.2366	28.3292	27.8939		316280000	389640000	337240000	836210000	277850000	249410000	0	0
MICAL1;C95	CLVVGAGPCGLR	CLVVGAGPC(1)GLR	663.836	2	112.94	112.94		0.972933	0.231407					-0.194757	3.29551	0.337224	0.453752	25.4444	24.7952	25.4842	25.6311	25.6391	21.4996	25.1469	25.1774	52257000	45658000	2965100	29113000	46935000	37152000	51968000	37944000
MMP14;C574	RLLYCQR	RLLYC(1)QR	504.774	2	123.07	70.268		0.819279	0.191423			+		1.12025	2.31745	-0.109967	-0.0506147	30.7867	31.3476	29.7321	29.4704	29.6665	29.0302	29.842	29.5211	852130000	1852400000	548220000	2732600000	891750000	962380000	743850000	770410000
MMP9;C99	CGVPDLGR	C(1)GVPDLGR	437.216	2	65.252	65.252		1.22933	0.0927742					1.70203	1.87118	0.55274	0.791378	27.3785	27.2925	26.9033	26.9904	25.6765	25.4214	26.3506	26.199	53627000	174480000	44936000	164390000	125520000	85570000	133330000	77037000
MNDA;C371	LFCLQLR	LFC(1)LQLR	475.268	2	80.377	80.377		0.987568	0.143374					0.47944	2.69526	0.280599	0.494975	25.8689	25.468	25.7725	25.43	25.3894	22.7727	25.4919	24.935	43952000	61278000	7166000	46412000	57318000	47187000	45206000	32077000
MNDA;C385	LVCGSHSFIK	LVC(1)GSHSFIK	383.202	3	67.113	42.395		0.0801398	0.911189					-0.820054	-0.465392		1.52587	24.8869	24.5388		25.6763	25.7069	25.0042		24.1504	54772000	31024000	33653000	24374000	0	0	53621000	18621000
MRPL12;C45	CEALAGAPLDNAPK	C(1)EALAGAPLDNAPK	713.853	2	97.163	88.441		-0.15767	0.436906					-0.577623	-0.0756762	0.0841677	-0.0615473	26.0479	26.3354	26.2599	26.3024	26.6255	26.4111	26.1758	26.364	103530000	69372000	89232000	84672000	80358000	75804000	82759000	86366000
MRPL24;C190	TYVPCLK	TYVPC(1)LK	440.733	2	44.611	44.611		-0.000416438	0.998817					-0.178612	0.149412	0.027951		25.2279	25.2864	25.2279		25.4065	25.137	25.1999		44475000	39296000	36896000	40922000	39296000	38542000	0	0
MRPL37;C153	NHIENQDECVLNVISHAR	NHIENQDEC(1)VLNVISHAR	716.68	3	157.51	138.97		0.0489012	0.943404					0.642988	1.2013		-1.69759	25.986	26.4088		24.4366	25.343	25.2075		26.1342	42560000	66460000	38745000	89093000	0	0	22707000	73652000
MRPL44;C96	TAFVNSCYIK	TAFVNSC(1)YIK	601.797	2	75.378	56.729		1.39721	0.409323					-2.24649		2.969	3.46914	22.1187		24.7245	24.6233	24.3652		21.7555	21.1541	21610000	4554000	0	0	27721000	3540400	25843000	2333600
MSRB2;C169	FCINSVALK	FC(1)INSVALK	526.284	2	71.501	59.245		1.56982	0.0925405					1.27686	1.52962	0.454831	3.01796	26.556	27.1153	25.9891	25.7106	25.2791	25.5856	25.5343	22.6927	40717000	98662000	50355000	145380000	66604000	48594000	54913000	6779200
MTCH2;C79	LCSGVLGTVVHGK	LC(1)SGVLGTVVHGK	663.864	2	95.417	73.655		0.183476	0.366954			+		0.206168	0.584005	-0.00566495	-0.0506029	29.2328	29.474	28.9985	28.9381	29.0266	28.89	29.0041	28.9887	546870000	630880000	497450000	745680000	536300000	538410000	514320000	532680000
MTHFD1L;C198	GDAHECFVSPVAK	GDAHEC(1)FVSPVAK	472.891	3	61.353	43.382		-0.131521	0.801281			+		0.393402	-1.80885	0.43694	0.452427	26.1728	21.7549	26.0173	26.1101	25.7794	23.5637	25.5804	25.6576	57594000	75649000	12399000	3538900	67918000	50171000	72429000	52932000
MTM1;C53	EVIYICPFNGPIK	EVIYIC(1)PFNGPIK	775.408	2	128.36	116.52		0.136321	0.800767				+	-0.71324	1.84725	-0.184405	-0.404319	25.2565	24.9573	25.2015	24.8923	25.9698	23.11	25.3859	25.2966	65717000	40084000	9053300	32575000	38585000	43846000	31141000	41214000
TAPBP;C440	ALGWAAVYLSTCK	ALGWAAVYLSTC(1)K	720.371	2	194.06	161.17	+	3.49533	0	+				3.48421	3.61071	3.36393	3.52248	29.716	32.2406	29.9078	29.6214	26.2318	28.6299	26.5439	26.099	78805000	881870000	415380000	5074300000	1007300000	97840000	825930000	71874000
MYH9;MYH10;C91	VEDMAELTCLNEASVLHNLK	VEDMAELTC(1)LNEASVLHNLK	1143.56	2	214.24	131.26		0.500801	0.137127					0.598186	1.07865	0.268293	0.0580789	29.8129	30.9818	29.8272	29.6847	29.2147	29.9031	29.559	29.6266	623010000	943120000	1000000000	2120500000	952570000	790920000	862950000	828900000
MYO1G;C965	VGELVGVLAAHCQGEGR	VGELVGVLAAHC(1)QGEGR	584.633	3	84.874	84.874		2.00129	0.0892745					1.80742	3.62986	1.48888	1.07901	26.1336	25.9129	25.6412	25.3794	24.3262	22.2831	24.1524	24.3004	21033000	73619000	5103500	63178000	52334000	18646000	43648000	20661000
MYOF;C2013	LDLPNRPETSFLWFTNPCK	LDLPNRPETSFLWFTNPC(1)K	779.056	3	170.53	121.41		2.09985	0.0993716			+			1.13843	3.62043	1.54069		33.3258	29.0929	29.5586		32.1873	25.4725	28.0179	0	0	4890500000	10800000000	572590000	46557000	790700000	271780000
NAA15;C238	GELLLQLCR	GELLLQLC(1)R	551.308	2	100.45	86.953		0.713915	0.098046					0.477132	1.00944	0.771598	0.597489	24.8048	25.5838	24.6382	24.6367	24.3277	24.5744	23.8666	24.0392	21055000	29308000	24982000	50292000	26111000	15295000	26084000	17239000
NADK;C69	SLHGPCPVTTFGPK	SLHGPC(1)PVTTFGPK	499.922	3	56.359	52.891		2.4131	0.0792421					2.22196		2.72343	2.29393	27.6721		26.828	26.6613	25.4501		24.1045	24.3673	45841000	213860000	0	0	119130000	18038000	106130000	21642000
NAIP;C342	CFPNCPFLQNMK	CFPNC(1)PFLQNMK	812.359	2	106.6	106.6		-2.52341	0.09					-1.18767	-3.11176	-1.11696	-4.67723	25.2204	21.1557	25.0112	21.2086	26.4081	24.2675	26.1281	25.8858	89048000	39093000	20195000	2336200	33815000	73341000	2423400	62003000
NAPA;C212	AALCHFCIDMLNAK	AALC(1)HFCIDMLNAK	866.404	2	139.86	139.86		1.38448	0.0568889					1.40629	1.63585	1.34472	1.15106	28.2066	29.3804	27.8894	27.872	26.8003	27.7446	26.5447	26.7209	116870000	309770000	224880000	698860000	248630000	97893000	245640000	110610000
NAPA;C215	AALCHFCIDMLNAK	AALC(0.004)HFC(0.996)IDMLNAK	577.939	3	105.14	54.598		1.74767	0.0583291						1.69442	1.73517	1.81341		28.5018	25.9046	25.5301		26.8073	24.1694	23.7167	0	0	117440000	380090000	62815000	18868000	48454000	13786000
NAPRT;C385	LAQEGSEVNVIGIGTSVVTCPQQPSLGGVYK	LAQEGSEVNVIGIGTSVVTC(1)PQQPSLGGVYK	1063.21	3	149.07	55.587		0.0726032	0.742657						0.332762	0.116996	-0.23195		28.1462	25.7119	25.3237		27.8134	25.5949	25.5557	0	0	235870000	297060000	54959000	50678000	41996000	49321000
NAPRT;C48	CPFGGAFALAAGLR	C(1)PFGGAFALAAGLR	704.364	2	149.72	122.13		0.105149	0.429104					0.135558	0.230667	0.114939	-0.0605696	26.3208	28.9738	26.9733	26.3316	26.1852	28.7431	26.8584	26.3922	76301000	83818000	449310000	527210000	131760000	121670000	84450000	88071000
NAPRT;C484	LCLQQGQLCEPLPSLAESR	LCLQQGQLC(1)EPLPSLAESR	1134.06	2	157.52	157.52		-0.0321865	0.781093					-0.00624923	0.0207244		-0.111034	26.7793	25.5993		26.3422	26.7856	25.5785		26.4532	115680000	115180000	50108000	50833000	0	0	85073000	91879000
NCBP1;C73	LLCTVAR	LLC(1)TVAR	416.739	2	74.439	50.966		0.0569305	0.69254					0.176278		0.0575552	-0.0630409	25.479		25.1871	25.1801	25.3027		25.1296	25.2431	41388000	46767000	0	0	38201000	36707000	38016000	39714000
STX11;C280	TLCCFCCPCLK	TLC(1)C(1)FC(1)C(1)PC(1)LK	759.805	2	170.22	60.973	+	3.3228	0	+		+		3.00386	3.60656	3.31755	3.36321	33.6721	33.3474	33.5787	33.9088	30.6682	29.7409	30.2611	30.5456	1706300000	13700000000	897220000	10900000000	12800000000	1286800000	16100000000	1567300000
NCF1;NCF1C;NCF1B;C111	CPHLLDFFK	C(1)PHLLDFFK	392.867	3	76.478	50.473		3.46254	0.0922169						4.28166	1.13727	4.96871		26.4083	25.6199	26.3478		22.1266	24.4826	21.3791	0	0	4579000	89059000	51564000	23442000	85404000	2727400
NCF2;C291	GLVPCNYLEPVELR	GLVPC(1)NYLEPVELR	829.932	2	113.63	108.7		1.00129	0.0753524					0.738389	1.04955	1.15869	1.05853	27.9927	28.0295	27.8829	27.7493	27.2543	26.98	26.7242	26.6907	160090000	267080000	132370000	273990000	247500000	110860000	225610000	108320000
NDC1;C9	ATAVSRPCAGR	ATAVSRPC(1)AGR	594.301	2	56.359	41.029		0.0177733	0.972829			+		0.449699		0.855538	-1.25192	25.9869		24.4466	21.1012	25.5372		23.591	22.3532	48691000	66500000	0	0	22864000	12636000	2249600	5357600
NDST1;C6	PALACLR	PALAC(1)LR	400.726	2	91.093	69.39		0.655173	0.0914248			+		0.440362	0.754565	0.69	0.735768	28.4301	28.5126	28.5048	28.7177	27.9898	27.7581	27.8148	27.9819	266540000	361680000	226990000	382960000	380880000	236090000	441450000	265090000
NHP2L1;C102	ACGVSRPVIACSVTIK	ACGVSRPVIAC(1)SVTIK	595.983	3	73.983	73.983		0.00442886	0.989347					-0.359957	0.928925	-0.673119	0.121867	25.0958	26.7148	25.6443	25.3289	25.4558	25.7858	26.3174	25.2071	46021000	35859000	57851000	110140000	52446000	83626000	42147000	38733000
NHP2L1;C93	ACGVSRPVIACSVTIK	AC(1)GVSRPVIACSVTIK	595.983	3	108.34	108.34		0.140584	0.255148					0.109942	0.110266	0.0906084	0.251519	26.2813	27.9954	27.2624	26.6281	26.1713	27.8852	27.1718	26.3766	75570000	81554000	247900000	267590000	160990000	151190000	103720000	87126000
NIPSNAP1;C138	FSGGYPALMDCMNK	FSGGYPALMDC(1)MNK	795.841	2	100.55	53.569		0.544811	0.640699					-2.36179	-1.03895	2.85945	2.72053	24.0989	23.081	26.5208	26.2142	26.4607	24.12	23.6613	23.4936	92357000	17968000	18232000	8873200	96284000	13267000	77848000	11811000
NIPSNAP3A;C135	QESEITYLVPWCK	QESEITYLVPWC(1)K	826.903	2	138.36	121.6		0.569396	0.0875577					0.771281	0.63442	0.53694	0.334939	27.0765	26.9615	26.6487	26.5749	26.3053	26.327	26.1118	26.24	82922000	141530000	84184000	130680000	105210000	72514000	99965000	79254000
NIT2;C25	ACSFIR	AC(1)SFIR	377.189	2	80.999	80.999		0.219859	0.374457						0.536002	0.210289	-0.0867106		26.674	26.5553	26.3271		26.138	26.345	26.4138	0	0	73844000	107070000	98617000	85241000	84186000	89401000
NMI;C230	EYPLYINQTCHR	EYPLYINQTC(1)HR	531.921	3	83.314	83.314		3.83208	0.080303						2.91794	4.30115	4.27716		26.6572	26.0703	26.0189		23.7392	21.7692	21.7417	0	0	14003000	105830000	70462000	3574200	67993000	3506800
NNT;C936	EANSIIITPGYGLCAAK	EANSIIITPGYGLC(1)AAK	889.461	2	190.46	176.05		0.327874	0.126695					0.178798	0.570477	0.365816	0.196405	29.0766	29.123	29.0126	28.9836	28.8978	28.5525	28.6468	28.7872	500150000	566140000	393700000	584650000	541590000	420290000	530810000	463250000
NOMO3;NOMO1;NOMO2;C1012	GLLPGCVYHVQLK	GLLPGC(1)VYHVQLK	495.275	3	110.66	94.767		0.23012	0.305805					0.383943	0.612327	0.0297109	-0.105503	26.8817	27.1057	26.4854	26.4714	26.4977	26.4934	26.4557	26.5769	94758000	123650000	94471000	144420000	93949000	92034000	93041000	100100000
NONO;C145	FACHSASLTVR	FAC(1)HSASLTVR	416.877	3	103.91	90.614		0.358941	0.153659			+		0.158545	0.814777	0.185552	0.276889	27.8218	27.8685	27.6347	27.7234	27.6632	27.0537	27.4492	27.4466	212550000	237240000	139310000	245050000	208390000	183240000	221610000	182910000
NOP58;C106	LNLSCIHSPVVNELMR	LNLSC(1)IHSPVVNELMR	627.994	3	140.84	103.39		0.10388	0.646348					-0.118024	0.634557	-0.0282943	-0.0727171	27.0036	28.3898	26.6736	26.9147	27.1216	27.7553	26.7019	26.9874	146020000	134550000	226550000	351710000	107040000	109160000	126510000	133050000
NPC1;C323	GEASCCDPVSAAFEGCLRR	GEASC(1)C(1)DPVSAAFEGC(1)LRR	714.644	3	194.3	119.68		0.660975	0.099186					0.448592	0.890183	0.742711	0.56241	31.0941	30.9678	30.9769	31.1252	30.6456	30.0776	30.2342	30.5627	1679700000	2292300000	1133100000	2100100000	2113400000	1260000000	2342100000	1590000000
NPC1;C324	GEASCCDPVSAAFEGCLRR	GEASC(1)C(1)DPVSAAFEGC(1)LRR	714.644	3	194.3	119.68		0.65604	0.0985537					0.449333	0.890183	0.740482	0.544162	31.0793	30.9678	30.9644	31.1028	30.63	30.0776	30.2239	30.5586	1661700000	2268900000	1133100000	2100100000	2095100000	1250000000	2306100000	1581500000
NPC1;C334	GEASCCDPVSAAFEGCLRR	GEASC(1)C(1)DPVSAAFEGC(1)LRR	714.644	3	194.3	119.68		0.615623	0.0901584					0.409934	0.877418	0.668485	0.506653	31.0355	30.955	30.8806	31.0539	30.6256	30.0776	30.2121	30.5473	1656600000	2200000000	1133100000	2081600000	1976900000	1243800000	2229300000	1569100000
NPC1;C799	NRLDIFCCVR	NRLDIFC(1)C(1)VR	676.832	2	68.915	61.593		1.56272	0.0909573			+		1.69661	2.87502	0.766314	0.912939	29.2586	29.9283	28.6279	28.7596	27.562	27.0533	27.8616	27.8467	198150000	642280000	139270000	1021700000	414820000	243880000	454470000	241370000
NPC1;C800	NRLDIFCCVR	NRLDIFC(1)C(1)VR	676.832	2	68.915	61.593		1.54666	0.0905702			+		1.65271	2.85467	0.766314	0.912939	29.2147	30.2963	28.6279	28.7596	27.562	27.4416	27.8616	27.8467	198150000	623030000	182280000	1318500000	414820000	243880000	454470000	241370000
NPC1;C816	GAEDGTSVQASESCLFR	GAEDGTSVQASESC(1)LFR	907.405	2	326.05	95.401		0.25246	0.159467					0.24557	0.476212	0.224478	0.0635798	31.3537	31.3843	31.2079	31.2539	31.1081	30.9081	30.9834	31.1903	2314600000	2744100000	2014900000	2802900000	2480300000	2122900000	2560700000	2450300000
NRAS;C80	TGEGFLCVFAINNSK	TGEGFLC(1)VFAINNSK	828.906	2	167.2	80.979		1.06962	0.0986127					1.61008	1.20374	0.88664	0.578029	25.2336	26.3623	25.6358	25.0075	23.6235	25.1586	24.7492	24.4295	12924000	39453000	37453000	86268000	52138000	28200000	33730000	22595000
NSDHL;C86	FFLGDLCSR	FFLGDLC(1)SR	557.771	2	77.732	55.37		-0.583057	0.428901					0.204785	0.58779	-0.214918	-2.90988	26.0808	26.1372	25.4421	22.8193	25.876	25.5494	25.657	25.7292	61581000	70973000	49107000	73805000	45587000	52910000	7400900	55622000
NSUN2;C221	RCYLLVHQAK	RC(1)YLLVHQAK	429.905	3	58.699	42.001		0.591972	0.580626					1.37808	3.5405	-1.77621	-0.774483	25.8223	25.2351	22.237	24.1726	24.4442	21.6946	24.0132	24.9471	22826000	59330000	3394100	39493000	4943000	16931000	18910000	32347000
NSUN2;C673	YEPDSANPDALQCPIVLCGWR	YEPDSANPDALQC(1)PIVLCGWR	1265.08049;843.722753	2;3	137.68	69.148		0.235241	0.183803						0.158701	0.375758	0.171265		26.6922	26.3401	27.5002		26.5335	25.9644	27.3289	0	0	97135000	108430000	84950000	65471000	189840000	168590000
NUDCD1;C454	EMPCFCLR	EMPC(0.989)FC(0.011)LR	590.751	2	47.067	47.067		2.23901	0.0911779					0.866551	3.54702	0.864683	3.67778	25.598	25.1104	24.8675	25.0823	24.7314	21.5634	24.0028	21.4045	27855000	50788000	3099100	36224000	30610000	16810000	35523000	2775800
NUP188;C1152	ALLLVPASVNCLR	ALLLVPASVNC(1)LR	713.416	2	57.598	45.997		-0.884228	0.228343					-0.401394		-2.13072	-0.120565	23.6219		21.1343	23.5111	24.0233		23.265	23.6317	17050000	12909000	0	0	2301700	10080000	11955000	12997000
NUP85;C51	SEMVPSCPFIYIIRK	SEMVPSC(1)PFIYIIRK	613.988	3	98.531	98.531		0.139386	0.484303					0.105148	0.551737	-0.0390664	-0.060274	26.4377	26.8363	26.11	26.437	26.3325	26.2846	26.1491	26.4973	84505000	90894000	81741000	119820000	72426000	74414000	90850000	94726000
SLCO3A1;C331	HPLEPDSSASCFQQLR	HPLEPDSSASC(1)FQQLR	624.628	3	190.03	163.33	+	3.32008	0	+		+		3.43849	3.64233	3.10169	3.0978	29.9738	29.777	29.1517	29.2044	26.5353	26.1346	26.05	26.1066	97256000	1054400000	73673000	919940000	596390000	69475000	618600000	72257000
STX11;C279	TLCCFCCPCLK	TLC(1)C(1)FC(1)C(1)PC(1)LK	759.805	2	170.22	60.973	+	3.30538	0	+		+		2.98658	3.58452	3.31143	3.33898	33.7092	33.354	33.5981	33.9274	30.7227	29.7695	30.2867	30.5884	1771900000	14000000000	915200000	11000000000	13000000000	1309800000	16300000000	1614500000
STX11;C283	TLCCFCCPCLK	TLC(1)C(1)FC(1)C(1)PC(1)LK	759.805	2	170.22	60.973	+	3.30321	0	+		+		2.98658	3.58452	3.31143	3.33032	33.7092	33.354	33.5981	33.9163	30.7227	29.7695	30.2867	30.586	1771900000	14000000000	915200000	11000000000	13000000000	1309800000	16200000000	1611800000
OAS2;C361	CFLEQIDSAVNIIR	C(1)FLEQIDSAVNIIR	839.435	2	179.57	117.67		4.92822	0.0576					4.87617	3.25365	5.64914	5.93394	25.1386	28.1791	25.9062	25.7699	20.2625	24.9255	20.2571	19.836	1257800	36939000	31865000	303920000	62885000	1253100	57216000	935890
OGDH;C283	RFGLEGCEVLIPALK	RFGLEGC(1)EVLIPALK	567.983	3	88.507	61.732		0.975963	0.162108					-0.133091	1.03125	2.69517	0.310523	24.8259	26.6572	24.6984	24.7901	24.9589	25.6259	22.0033	24.4796	32613000	29739000	51781000	105830000	27225000	4203800	29011000	23393000
OGDH;C395	AEQFYCGDTEGK	AEQFYC(1)GDTEGK	702.79	2	116.23	85.355		0.560061	0.091206					0.186523	0.809994	0.631652	0.612073	25.5177	25.6765	25.5441	25.487	25.3311	24.8665	24.9124	24.875	42212000	48038000	30588000	53627000	48925000	31578000	47029000	30769000
OLA1;C187	LKPEYDIMCK	LKPEYDIMC(1)K	432.882	3	97.431	61.435		0.335498	0.423046					0.659275	1.33244	-0.269484	-0.38024	28.8424	28.3963	28.0898	28.0499	28.1831	27.0638	28.3593	28.4302	304770000	481320000	140290000	353290000	285670000	344340000	277890000	361690000
OSTC;C14	VPFLVLECPNLK	VPFLVLEC(1)PNLK	714.9	2	192.26	103.7		0.26593	0.190312			+		0.22422	0.580479	0.24885	0.0101693	27.0149	28.4981	26.3057	26.0705	26.7907	27.9176	26.0569	26.0604	116090000	135610000	253540000	379130000	82950000	69808000	70472000	69977000
OSTF1;C185	LAFDMATNAACASLLK	LAFDMATNAAC(1)ASLLK	848.923	2	144.57	134.99		-0.575976	0.306243					-0.226177	-2.21435	0.300691	-0.164077	26.3261	25.5426	26.6737	26.395	26.5522	27.7569	26.373	26.5591	98406000	84127000	226810000	48874000	107050000	86910000	88245000	98874000
OXSM;C209	GPNHAVSTACTTGAHAVGDSFR	GPNHAVSTAC(1)TTGAHAVGDSFR	554.009	4	202.66	114.63		-0.00544071	0.96804					-0.0624313	0.289785	-0.0712378	-0.177878	31.1296	31.0264	30.7034	31.1372	31.1921	30.7366	30.7746	31.3151	2453300000	2349400000	1789100000	2187100000	1748400000	1836900000	2361700000	2671600000
P2RX4;C4	AGCCAALAAFLFEYDTPR	AGC(1)C(1)AALAAFLFEYDTPR	1016.97	2	269.72	156.8		0.826524	0.0919269					0.613063	1.39296	0.673218	0.626854	26.4756	32.3634	28.2502	27.6942	25.8625	30.9704	27.5769	27.0673	61010000	93315000	2103900000	5525200000	319260000	200210000	217160000	140630000
P2RX4;C5	AGCCAALAAFLFEYDTPR	AGC(1)C(1)AALAAFLFEYDTPR	1016.97	2	269.72	156.8		0.817208	0.089108					0.613063	1.3557	0.673218	0.626854	26.4756	32.3642	28.2502	27.6942	25.8625	31.0085	27.5769	27.0673	61010000	93315000	2160200000	5528400000	319260000	200210000	217160000	140630000
STX11;C285	TLCCFCCPCLK	TLC(1)C(1)FC(1)C(1)PC(1)LK	759.805	2	170.22	60.973	+	3.30078	0	+		+		2.98658	3.58452	3.30172	3.33032	33.7092	33.354	33.5868	33.9163	30.7227	29.7695	30.285	30.586	1771900000	14000000000	915200000	11000000000	12900000000	1308300000	16200000000	1611800000
MCOLN2;C53	FYFMSPCEK	FYFMSPC(1)EK	612.757	2	117.04	71.223	+	3.15142	0.0401194	+				3.2228	3.67572	2.42336	3.28381	32.0085	32.0142	31.9913	31.7276	28.7857	28.3385	29.5679	28.4438	462770000	4320400000	339420000	4337500000	4269100000	795850000	3556100000	365130000
CLTC;C1205	LAELEEFINGPNNAHIQQVGDRCYDEK	LAELEEFINGPNNAHIQQVGDRC(1)YDEK	1053.83	3	114.2	59.814	+	3.07674	0.0498701	+				2.93121	3.31853		2.98048	25.8071	27.6307		24.3335	22.8759	24.3122		21.353	7697300	58711000	20830000	207810000	0	0	21140000	2678500
CD70;C17	RRPYGCVLR	RRPYGC(1)VLR	392.885	3	99.442	99.442	+	2.7111	0	+		+		2.61016	3.03458	2.70884	2.49081	30.9732	30.9853	30.759	30.8131	28.3631	27.9507	28.0501	28.3223	345250000	2110000000	259420000	2125700000	1817100000	277930000	1886500000	335620000
OAS2;C307	ICWQWLK	IC(1)WQWLK	517.268	2	142.63	110.54	+	2.60723	0	+				2.47853	2.68434	2.48857	2.77746	27.9658	27.9509	27.4714	27.8203	25.4872	25.2666	24.9829	25.0429	47035000	262140000	40365000	259460000	186090000	33158000	237000000	34566000
GSDMD;C191	FSLPGATCLQGEGQGHLSQK	FSLPGATC(1)LQGEGQGHLSQK	705.681	3	119.8	111.66	+	2.57514	0.042	+		+		2.68606	3.05637	2.28989	2.26822	28.4933	28.8892	28.175	27.9567	25.8073	25.8328	25.8851	25.6884	58716000	377870000	59765000	497170000	303060000	61973000	260490000	54074000
TMEM63B;C382	DFNVCK	DFNVC(1)K	391.679	2	89.703	87.627	+	2.55314	0.0505263	+		+		2.63697	3.20151	2.10067	2.27339	29.9356	29.8662	29.3196	29.356	27.2987	26.6647	27.2189	27.0826	165090000	1026900000	106380000	978610000	670000000	156210000	687140000	142130000
PA2G4;C179	VAHSFNCTPIEGMLSHQLK	VAHSFNC(1)TPIEGMLSHQLK	543.02	4	78.234	56.9		0.135584	0.396063					-0.0118015	0.404967	0.105758	0.0434112	28.7272	29.4564	28.4445	28.085	28.739	29.0514	28.3387	28.0416	448030000	444380000	556350000	736640000	365290000	339470000	284730000	276290000
PABPC1;PABPC4;C128	ALYDTFSAFGNILSCK	ALYDTFSAFGNILSC(1)K	903.94	2	192.68	158.58		0.361138	0.146716			+		-0.032388	0.55265	0.638218	0.286073	25.1916	28.7415	25.7737	25.4008	25.224	28.1888	25.1355	25.1147	39190000	38320000	305970000	448790000	57366000	36858000	44299000	36331000
PACSIN2;C38	LCSDLMNCLHER	LC(1)SDLMNCLHER	539.239	3	125.54	125.54		0.0165253	0.941728					0.10228	0.629855	-0.231535	-0.434499	28.5043	28.7808	28.1765	27.8758	28.4021	28.1509	28.408	28.3103	354710000	380770000	298040000	461190000	303360000	356170000	246300000	332860000
PAICS;C63	ITSCIFQLLQEAGIK	ITSC(1)IFQLLQEAGIK	860.969	2	286.29	158.04		0.0824823	0.648849			+		0.0211738	0.438175	0.00478197	-0.134201	26.3987	31.4834	26.8846	26.6179	26.3776	31.0452	26.8798	26.7521	87184000	88473000	2215900000	3002300000	123900000	123490000	102990000	113030000
PARP1;C256	VCSTNDLK	VC(1)STNDLK	468.726	2	98.997	94.302		0.0363302	0.957044					-1.67699	-1.24105	1.38103	1.68232	23.614	24.4794	24.4303	25.665	25.291	25.7204	23.0493	23.9827	41054000	12839000	55287000	23390000	22608000	8680200	53203000	16577000
PCBP1;C201	CSDAAGYPHATHDLEGPPLDAYSIQGQHTISPLDLAK	C(1)SDAAGYPHATHDLEGPPLDAYSIQGQHTISPLDLAK	789.98	5	102.32	54.136		1.59283	0.244598						0.64743	4.13581	-0.00475027		30.4668	27.0334	27.1168		29.8194	22.8976	27.1216	0	0	947410000	1480000000	137360000	7813700	145540000	146020000
PCBP2;C158	AITIAGIPQSIIECVK	AITIAGIPQSIIEC(1)VK	856.984	2	149.38	69.979		0.150181	0.369339			+		-0.047733	0.41419	0.193488	0.0407816	26.2988	27.8284	26.7388	26.6141	26.3465	27.4143	26.5453	26.5734	85329000	82552000	178860000	238340000	111990000	97934000	102720000	99857000
PCK2;C325	VECVGDDIAWMR	VEC(1)VGDDIAWMR	725.826	2	98.249	96.89		0.482109	0.742835					-2.85504		2.12745	2.17392	22.404		24.0978	24.3483	25.259		21.9704	22.1744	40154000	5549800	0	0	17954000	4109000	21358000	4733100
PCNXL3;C1427	EVEAITEGVEEDEGCCCCEPGHLPR	EVEAITEGVEEDEGC(1)C(1)C(1)C(1)EPGHLPR	978.067	3	216.46	204.83		0.514088	0.0996656					0.5582	0.912912	0.380298	0.204941	28.1234	28.3474	27.872	27.7861	27.5652	27.4344	27.4917	27.5812	198590000	292410000	181380000	341510000	245640000	188720000	231450000	200800000
PCNXL3;C1428	EVEAITEGVEEDEGCCCCEPGHLPR	EVEAITEGVEEDEGC(1)C(1)C(1)C(1)EPGHLPR	978.067	3	216.46	204.83		0.514088	0.0987485					0.5582	0.912912	0.380298	0.204941	28.1234	28.3474	27.872	27.7861	27.5652	27.4344	27.4917	27.5812	198590000	292410000	181380000	341510000	245640000	188720000	231450000	200800000
PCNXL3;C1429	EVEAITEGVEEDEGCCCCEPGHLPR	EVEAITEGVEEDEGC(1)C(1)C(1)C(1)EPGHLPR	978.067	3	216.46	204.83		0.514088	0.0990523					0.5582	0.912912	0.380298	0.204941	28.1234	28.3474	27.872	27.7861	27.5652	27.4344	27.4917	27.5812	198590000	292410000	181380000	341510000	245640000	188720000	231450000	200800000
PCNXL3;C1430	EVEAITEGVEEDEGCCCCEPGHLPR	EVEAITEGVEEDEGC(1)C(1)C(1)C(1)EPGHLPR	978.067	3	216.46	204.83		0.514088	0.099358					0.5582	0.912912	0.380298	0.204941	28.1234	28.3474	27.872	27.7861	27.5652	27.4344	27.4917	27.5812	198590000	292410000	181380000	341510000	245640000	188720000	231450000	200800000
PDHA1;C218	LPCIFICENNR	LPC(1)IFICENNR	752.358	2	115.65	84.213		-0.779495	0.50084					0.404157	0.514355	-3.257		27.0969	28.2619	23.5593		26.6927	27.7476	26.8163		108470000	143540000	225350000	321880000	12361000	118170000	0	0
PDHA1;C222	LPCIFICENNR	LPCIFIC(1)ENNR	752.358	2	120.12	120.12		0.0896192	0.646013					0.01999	0.424839	0.154909	-0.241262	28.056	26.6234	28.3134	27.9653	28.036	26.1985	28.1585	28.2065	275220000	279060000	77010000	103380000	333560000	299600000	262050000	309750000
PDIA3;C244	KFIQENIFGICPHMTEDNK	KFIQENIFGIC(1)PHMTEDNK	581.032	4	242.41	77.795		0.954896	0.0754182					0.85552	1.20715	0.948367	0.808542	32.0854	32.8806	32.0055	31.9129	31.2299	31.6735	31.0572	31.1043	2518500000	4560000000	3430000000	7907700000	4311500000	2234300000	4043200000	2308500000
PDLIM5;C420	TPMCAHCNQVIR	TPMC(1)AHCNQVIR	518.904	3	77.062	77.062		1.51981	0.0939868					2.54835	2.57111	0.569309	0.390466	25.6112	25.7938	24.59	24.2186	23.0629	23.2227	24.0206	23.8281	8762400	51257000	9788900	58172000	25253000	17019000	19522000	14893000
PECAM1;C523	VVESGEDIVLQCAVNEGSGPITYK	VVESGEDIVLQC(1)AVNEGSGPITYK	855.423	3	90.534	90.534		-0.783283	0.249025						-0.474369	0.0463231	-1.9218		24.7623	24.9313	22.2127		25.2367	24.885	24.1345	0	0	39537000	28458000	31995000	30984000	4860700	18417000
PECAM1;C622	CYFLRK	C(1)YFLRK	443.734	2	145.21	145.21		-0.331694	0.129256			+		-0.399564	-0.057718	-0.344455	-0.525038	31.3794	31.0635	31.4233	31.4461	31.7789	31.1212	31.7678	31.9712	3684800000	2793400000	2335700000	2244100000	2879800000	3656400000	2925700000	4210000000
PEX11B;C25	AAQYACSLLGHALQR	AAQYAC(1)SLLGHALQR	553.619	3	91.032	79.004		1.29667	0.134787					0.442404	0.698842	3.40794	0.637482	25.3662	25.9976	24.7944	25.0041	24.9238	25.2987	21.3865	24.3667	31828000	43250000	41274000	66996000	29098000	2741400	33651000	21632000
PEX5;C11	ELVEAECGGANPLMK	ELVEAEC(1)GGANPLMK	809.384	2	124.67	90.685		-2.75826	0.0919044					-4.32091	0.149007	-3.44091	-3.42022	20.1115	25.0723	20.63	20.793	24.4324	24.9233	24.0709	24.2132	22640000	1132800	31818000	35280000	1622700	17622000	1816800	19449000
PGK1;C108	ACANPAAGSVILLENLR	AC(1)ANPAAGSVILLENLR	884.972	2	301.93	104.17		0.136015	0.509137			+		0.164742	0.544821	-0.0187615	-0.146743	33.0588	33.1534	32.7765	32.6594	32.894	32.6086	32.7953	32.8061	7981600000	8947100000	6548700000	9553500000	7357100000	7453400000	6783600000	7509900000
PGK1;C367	GCITIIGGGDTATCCAK	GC(1)ITIIGGGDTATCCAK	945.923	2	241.08	226.28		0.874229	0.272973			+		0.0278491	3.27106	0.181598	0.0164055	30.3684	30.8279	30.3899	30.2361	30.3405	27.5568	30.2083	30.2197	1359600000	1386100000	197440000	1910000000	1406900000	1240500000	1264700000	1250400000
PGLS;C237	LCWFLDEAAAR	LC(1)WFLDEAAAR	676.327	2	114.84	87.913		0.235649	0.184895					0.14977	0.491973	0.204546	0.096307	28.803	28.9204	28.4597	28.4597	28.6532	28.4284	28.2552	28.3634	422150000	468330000	361250000	508050000	369170000	320370000	369180000	345340000
PGLS;C32	AACCLAGAR	AAC(0.996)C(0.004)LAGAR	509.234	2	94.407	79.597		-0.092432	0.823334					-0.870368	0.49915	-0.735068	0.736558	27.0505	27.718	27.6353	27.3975	27.9209	27.2188	28.3704	26.661	254110000	139000000	156200000	220770000	208480000	347010000	176800000	106110000
PGLS;C33	AACCLAGAR	AACC(1)LAGAR	509.234	2	93.262	93.262		-0.0487843	0.909581					0.6094	0.00178567		-0.757538	26.4204	25.4321		25.4445	25.811	25.4303		26.2021	58869000	89812000	45216000	45272000	0	0	45663000	77198000
PGM2;C86	MNDLTIIQTTQGFCR	MNDLTIIQTTQGFC(1)R	899.435	2	180.18	176.29		-0.191702	0.429451					-0.183867	0.212289	-0.0804515	-0.714778	26.3027	26.2955	26.3599	25.9466	26.4865	26.0832	26.4403	26.6614	94025000	82774000	71093000	82363000	86122000	91061000	64671000	106140000
PGP;C193	YLQQPGCLLVGTNMDNRLPLENGR	YLQQPGC(1)LLVGTNMDNRLPLENGR	920.13	3	81.665	46.982		0.868024	0.483529					-1.36323	0.763174		3.20413	23.2136	26.1867		24.8022	24.5769	25.4235		21.5981	25025000	9727500	45003000	76380000	0	0	29255000	3174400
PHGDH;C369	NAGNCLSPAVIVGLLK	NAGNC(1)LSPAVIVGLLK	813.456	2	191.29	191.29		0.265413	0.260389			+		-0.142872	0.157211	0.575627	0.471684	28.9188	28.0559	29.2605	29.0576	29.0617	27.8987	28.6849	28.5859	560320000	507490000	250240000	279050000	643120000	431530000	558740000	402920000
PI4K2A;C174	LCCPCCFGR	LC(1)C(1)PC(1)C(1)FGR	615.238	2	110.63	110.63		0.0719614	0.776468					0.224083	0.618648	-0.21639	-0.338495	31.6751	31.5686	31.2319	31.2697	31.4511	30.9499	31.4483	31.6082	2935700000	3430000000	2074200000	3184800000	2521900000	2930000000	2588900000	3273500000
PI4K2A;C175	LCCPCCFGR	LC(1)C(1)PC(1)C(1)FGR	615.238	2	110.63	110.63		0.172851	0.518838					0.322427	0.745467	-0.147629	-0.228862	31.4641	31.4101	31.0521	31.0594	31.1417	30.6647	31.1998	31.2883	2369100000	2962400000	1702100000	2853600000	2226500000	2466400000	2237800000	2622500000
PI4K2A;C177	LCCPCCFGR	LC(1)C(1)PC(1)C(1)FGR	615.238	2	110.63	110.63		0.210811	0.443491					0.370026	0.798382	-0.129103	-0.196063	31.4064	31.3541	30.989	30.955	31.0364	30.5557	31.1181	31.151	2202300000	2846200000	1578300000	2744900000	2131100000	2330600000	2081500000	2384500000
PI4K2A;C178	LCCPCCFGR	LC(1)C(1)PC(1)C(1)FGR	615.238	2	110.63	110.63		0.0765352	0.768463					0.231227	0.639284	-0.222685	-0.341684	31.6508	31.5912	31.238	31.2577	31.4196	30.9519	31.4607	31.5993	2872300000	3371600000	2077100000	3235200000	2532600000	2955300000	2567400000	3253500000
PI4K2A;C183	DCLVLNQGYLSEAGASLVDQK	DC(1)LVLNQGYLSEAGASLVDQK	1140.56	2	256.26	188.47		0.33695	0.206852					0.437048	0.829993	0.0549479	0.0258109	28.9099	29.8414	28.5493	28.6694	28.4729	29.0115	28.4943	28.6436	372550000	504370000	541150000	961990000	392820000	378140000	426920000	419350000
PI4K2B;C170	VCCPCCFGR	VC(1)C(1)PC(1)C(1)FGR	608.23	2	121.29	81.784		0.502564	0.0916545			+		0.504661	0.865578	0.291391	0.348626	28.7855	28.5787	28.3102	28.2425	28.2809	27.7131	28.0188	27.8938	326130000	462710000	220030000	400910000	332830000	271960000	317560000	249390000
PI4K2B;C171	VCCPCCFGR	VC(1)C(1)PC(1)C(1)FGR	608.23	2	121.29	81.784		0.502564	0.09196			+		0.504661	0.865578	0.291391	0.348626	28.7855	28.5787	28.3102	28.2425	28.2809	27.7131	28.0188	27.8938	326130000	462710000	220030000	400910000	332830000	271960000	317560000	249390000
PI4K2B;C173	VCCPCCFGR	VC(1)C(1)PC(1)C(1)FGR	608.23	2	121.29	81.784		0.524348	0.0906944			+		0.591796	0.865578	0.291391	0.348626	28.6995	28.5787	28.3102	28.2425	28.1077	27.7131	28.0188	27.8938	289240000	435920000	220030000	400910000	332830000	271960000	317560000	249390000
PI4K2B;C174	VCCPCCFGR	VC(1)C(1)PC(1)C(1)FGR	608.23	2	121.29	81.784		0.502564	0.0922676			+		0.504661	0.865578	0.291391	0.348626	28.7855	28.5787	28.3102	28.2425	28.2809	27.7131	28.0188	27.8938	326130000	462710000	220030000	400910000	332830000	271960000	317560000	249390000
PIK3CD;C90	LCDVQPFLPVLR	LC(1)DVQPFLPVLR	728.903	2	95.099	57.598		0.595414	0.697012					-2.78708		2.55701	2.01631	22.3563		25.1199	24.0226	25.1434		22.5628	22.0063	37060000	5369200	0	0	36461000	6195700	17042000	4212600
PITPNB;C13	VVLPCSVQEYQVGQLYSVAEASK	VVLPC(1)SVQEYQVGQLYSVAEASK	852.1	3	82.593	82.593		-0.231126	0.719796					0.0960022	-2.28979	0.660983	0.608304	25.7211	24.4844	26.159	26.1152	25.6251	26.7742	25.498	25.5069	51753000	55314000	114770000	23471000	74928000	47388000	72685000	47679000
PKM;C326	AGKPVICATQMLESMIK	AGKPVIC(1)ATQMLESMIK	631.66	3	187.16	56.851		0.362419	0.116948					0.129332	0.610837	0.391382	0.318125	30.7727	33.6088	30.5925	30.6425	30.6434	32.998	30.2012	30.3244	1677200000	1834500000	8578100000	13100000000	1619100000	1234400000	1676200000	1344500000
PKM;C358	KPRPTRAEGSDVANAVLDGADCIMLSGETAK	KPRPTRAEGSDVANAVLDGADC(1)IMLSGETAK	808.154	4	336.88	82.492		0.35897	0.136271					0.359645	0.705148	0.248325	0.12276	31.8838	33.0475	32.4001	32.3812	31.5241	32.3424	32.1518	32.2584	3088200000	3962500000	5445400000	8877700000	5667600000	4771400000	5593900000	5137600000
PKM;C423	CCSGAIIVLTK	C(1)C(1)SGAIIVLTK	611.32	2	156.16	68.893		0.299304	0.139558					0.183096	0.587294	0.196383	0.23044	31.4482	31.2591	31.5513	31.3665	31.2651	30.6718	31.3549	31.136	2580600000	2929800000	1710500000	2569900000	3150000000	2746500000	2768500000	2359800000
PKM;C424	CCSGAIIVLTK	C(1)C(1)SGAIIVLTK	611.32	2	148.32	68.893		0.334286	0.171177					0.37547	0.748839	0.169501	0.043331	31.4751	31.2729	31.4073	31.2002	31.0996	30.524	31.2378	31.1569	2300000000	2990000000	1540000000	2594600000	2850000000	2532300000	2467200000	2394200000
PKM;C474	GIFPVLCK	GIFPVLC(1)K	933.523	1	88.591	88.591		0.315966	0.153978			+		0.301202	0.665272	0.207554	0.0898364	32.5474	32.5861	32.2283	32.1803	32.2462	31.9208	32.0208	32.0904	5094100000	6276800000	4065600000	6447500000	5031500000	4357300000	4866600000	4572800000
PLD1;C240	SGGHRIPGLNCCGQGR	SGGHRIPGLNC(1)C(1)GQGR	432.206	4	147.7	42.813		0.604812	0.135952			+		0.647032	1.37335	0.0532673	0.3456	29.4482	30.11	29.3287	29.8517	28.8012	28.7366	29.2754	29.5061	467750000	732470000	447290000	1158800000	674230000	649790000	968880000	762490000
PLD1;C241	SGGHRIPGLNCCGQGR	SGGHRIPGLNC(1)C(1)GQGR	432.206	4	147.7	42.813		0.570243	0.150965			+		0.647032	1.37335	-0.0230237	0.283613	29.4482	30.11	29.349	29.8576	28.8012	28.7366	29.372	29.574	467750000	732470000	447290000	1158800000	683790000	694790000	972830000	799210000
PLEC;C3336	CRPDQLTGLSLLPLSEK	C(1)RPDQLTGLSLLPLSEK	643.015	3	102.89	94.203		-0.331516	0.124234			+		-0.183381	-0.37799	-0.182247	-0.582447	26.3285	26.2739	26.1017	25.9422	26.5119	26.6518	26.2839	26.5247	95691000	84269000	105440000	81137000	72009000	81705000	64475000	96544000
PLEC;C3493	TLLQGSGCLAGIYLEDTK	TLLQGSGC(1)LAGIYLEDTK	969.996	2	155.98	147.18		-0.421734	0.13567			+		-0.322724	-0.0398844	-0.818045	-0.50628	24.6969	25.9428	24.803	25.0984	25.0197	25.9827	25.6211	25.6046	34015000	27197000	66307000	64499000	29272000	51607000	35922000	51023000
PLEC;C4245	CITDPQTGLCLLPLK	C(1)ITDPQTGLC(1)LLPLK	864.955	2	70.977	70.977		-3.36371	0.0877823					-4.8021	-2.43466	-4.42848	-1.7896	21.5709	21.7228	20.9659	24.5931	26.373	24.1575	25.3944	26.3827	86911000	3115300	18712000	3461100	2048200	44104000	25309000	87498000
PLP2;C12	LSAPGCWAACTNFSR	LSAPGC(1)WAAC(1)TNFSR	849.38	2	135.26	115.57		0.442937	0.0930684			+		0.299223	0.607212	0.639571	0.225745	29.1904	30.1822	28.8925	28.9929	28.8912	29.575	28.253	28.7671	497870000	612620000	799770000	1218300000	498330000	319880000	534220000	456840000
PLP2;C16	LSAPGCWAACTNFSR	LSAPGC(1)WAAC(1)TNFSR	849.38	2	135.26	115.57		0.442937	0.0927662			+		0.299223	0.607212	0.639571	0.225745	29.1904	30.1822	28.8925	28.9929	28.8912	29.575	28.253	28.7671	497870000	612620000	799770000	1218300000	498330000	319880000	534220000	456840000
OAS2;C108	FCLFTK	FC(1)LFTK	408.21	2	122.5	87.582	+	2.4201	0.0384	+				2.15733	2.45898	2.86102	2.20307	29.8997	29.6699	29.9114	29.4211	27.7423	27.2109	27.0504	27.218	224530000	1001600000	155350000	854160000	1009800000	138990000	718820000	156110000
KYNU;C327	LQLIPGVCGFR	LQLIPGVC(1)GFR	630.35	2	124.98	107.01	+	2.38741	0.0274286	+		+		2.08604	2.78001	2.42205	2.26154	29.5957	29.665	29.2161	29.1537	27.5097	26.885	26.794	26.8921	191090000	811330000	123930000	851220000	623610000	116360000	597220000	124550000
PLSCR1;C254	SLDEQCVVGK	SLDEQC(1)VVGK	567.777	2	140.14	140.14	+	2.35107	0	+		+		2.32647	2.32327	2.45696	2.29758	31.6571	31.611	31.4856	31.3223	29.3307	29.2877	29.0286	29.0247	675170000	3386500000	655350000	3279800000	3006800000	547630000	2685100000	546160000
PLSCR1;C154	VYFAAEDTDCCTRNCCGPSRPFTLR	VYFAAEDTDC(1)C(1)TRNC(1)C(1)GPSRPFTLR	764.083	4	142.31	94.201	+	2.30263	0.01536	+		+		2.47363	2.51759	2.17513	2.04416	31.3891	32.3233	30.9892	31.0134	28.9154	29.8057	28.814	28.9692	506300000	2812200000	938430000	5373700000	2131400000	471940000	2167500000	525540000
PLSCR1;C153	VYFAAEDTDCCTRNCCGPSRPFTLR	VYFAAEDTDC(1)C(1)TRNC(1)C(1)GPSRPFTLR	764.083	4	142.31	94.201	+	2.29485	0.0156735	+		+		2.47363	2.50179	2.15984	2.04416	31.3891	32.3012	30.9686	31.0134	28.9154	29.7994	28.8087	28.9692	506300000	2812200000	934380000	5292200000	2101200000	470210000	2167500000	525540000
PLSCR1;C237	ISGPCVVCSCCGDVDFEIK	ISGPC(1)VVC(1)SC(1)C(1)GDVDFEIK	1101.47	2	247.17	220.97	+	2.22851	0	+				2.3288	2.41474	2.18317	1.98731	31.5559	35.7822	32.5396	32.6075	29.2271	33.3675	30.3565	30.6202	628380000	3156900000	11100000000	59100000000	6243200000	1374700000	6543800000	1650400000
PLSCR1;C234	ISGPCVVCSCCGDVDFEIK	ISGPC(1)VVC(1)SC(1)C(1)GDVDFEIK	1101.47	2	247.17	220.97	+	2.22539	0	+				2.3288	2.40593	2.18176	1.98508	31.5559	35.7691	32.5382	32.6053	29.2271	33.3632	30.3565	30.6202	628380000	3156900000	11000000000	58600000000	6237100000	1374700000	6533700000	1650400000
PLSCR1;C239	ISGPCVVCSCCGDVDFEIK	ISGPC(1)VVC(1)SC(1)C(1)GDVDFEIK	1101.47	2	247.17	220.97	+	2.22405	0.00817021	+				2.3288	2.41396	2.18317	1.97025	31.5559	35.7815	32.5396	32.587	29.2271	33.3675	30.3565	30.6168	628380000	3156900000	11100000000	59100000000	6243200000	1374700000	6451600000	1646500000
PLSCR1;C240	ISGPCVVCSCCGDVDFEIK	ISGPC(1)VVC(1)SC(1)C(1)GDVDFEIK	1101.47	2	247.17	220.97	+	2.22241	0	+				2.32551	2.40782	2.16898	1.98731	31.5526	35.7616	32.5223	32.6075	29.2271	33.3538	30.3533	30.6202	628380000	3149700000	11000000000	58300000000	6168600000	1371700000	6543800000	1650400000
PLSCR3;C125	SGAGQPLGQAAEESNCCARLCCGAR	SGAGQPLGQAAEESNC(1)C(1)ARLC(1)C(1)GAR	894.053	3	238.88	45.011		-0.348466	0.108081			+		-0.417628	-0.131311	-0.331709	-0.513217	29.0079	29.048	29.1292	28.9698	29.4255	29.1794	29.4609	29.483	721040000	539810000	607940000	555050000	587150000	738930000	525760000	750380000
PLSCR3;C126	SGAGQPLGQAAEESNCCARLCCGAR	SGAGQPLGQAAEESNC(1)C(1)ARLC(1)C(1)GAR	894.053	3	238.88	45.011		-0.348466	0.108397			+		-0.417628	-0.131311	-0.331709	-0.513217	29.0079	29.048	29.1292	28.9698	29.4255	29.1794	29.4609	29.483	721040000	539810000	607940000	555050000	587150000	738930000	525760000	750380000
PLSCR3;C130	SGAGQPLGQAAEESNCCARLCCGAR	SGAGQPLGQAAEESNC(1)C(1)ARLC(1)C(1)GAR	894.053	3	184.95	45.011		-0.143415	0.531277					-0.653992	0.13801	0.0378158	-0.0954973	26.3243	26.8335	26.9568	26.7493	26.9783	26.6955	26.919	26.8448	132210000	84022000	108680000	119590000	130260000	126890000	112810000	120530000
PLSCR3;C131	SGAGQPLGQAAEESNCCARLCCGAR	SGAGQPLGQAAEESNC(1)C(1)ARLC(1)C(1)GAR	894.053	3	184.95	45.011		-0.143415	0.531905					-0.653992	0.13801	0.0378158	-0.0954973	26.3243	26.8335	26.9568	26.7493	26.9783	26.6955	26.919	26.8448	132210000	84022000	108680000	119590000	130260000	126890000	112810000	120530000
PLSCR3;C211	VVGPCWTCGCGTDTNFEVK	VVGPC(1)WTC(1)GC(1)GTDTNFEVK	1093.97	2	213.18	213.18		2.03159	0.0943627			+		0.977653	2.50705	1.2964	3.34528	27.456	28.2648	27.6679	27.4532	26.4783	25.7578	26.3715	24.1079	93492000	184110000	56736000	322520000	213240000	86819000	183750000	18080000
PLSCR3;C214	VVGPCWTCGCGTDTNFEVK	VVGPC(1)WTC(1)GC(1)GTDTNFEVK	1093.97	2	213.18	213.18		2.01283	0.0933949			+		0.977653	2.43199	1.2964	3.34528	27.456	28.107	27.6679	27.4532	26.4783	25.6751	26.3715	24.1079	93492000	184110000	53575000	289110000	213240000	86819000	183750000	18080000
PLSCR3;C216	VVGPCWTCGCGTDTNFEVK	VVGPC(1)WTC(1)GC(1)GTDTNFEVK	1093.97	2	213.18	213.18		2.01283	0.0938763			+		0.977653	2.43199	1.2964	3.34528	27.456	28.107	27.6679	27.4532	26.4783	25.6751	26.3715	24.1079	93492000	184110000	53575000	289110000	213240000	86819000	183750000	18080000
PLSCR4;C250	VRGPCSTYGCGSDSVFEVK	VRGPC(1)STYGC(1)GSDSVFEVK	702.319	3	150.21	86.727		3.73358	0.0809462					2.95738	3.55431	5.37245	3.05017	29.0781	29.0229	28.2976	28.3509	26.1207	25.4686	22.9251	25.3007	72964000	566720000	46431000	545460000	329930000	7964400	342340000	41330000
PLSCR4;C255	VRGPCSTYGCGSDSVFEVK	VRGPC(1)STYGC(1)GSDSVFEVK	702.319	3	150.21	86.727		3.73358	0.0800851					2.95738	3.55431	5.37245	3.05017	29.0781	29.0229	28.2976	28.3509	26.1207	25.4686	22.9251	25.3007	72964000	566720000	46431000	545460000	329930000	7964400	342340000	41330000
PMPCA;C466	LPHELCTLIR	LPHELC(1)TLIR	417.901	3	85.958	76.143		0.619604	0.0917679					1.07146	0.694206	0.490906	0.221842	28.7706	27.9877	27.6089	27.7309	27.6991	27.2935	27.118	27.5091	217900000	457930000	164500000	266160000	204700000	145660000	222760000	191010000
PMPCB;C428	QMLCYNR	QMLC(1)YNR	492.723	2	72.355	58.246		0.357407	0.199925					0.485995	0.850787	0.165087	-0.0722411	25.2765	25.2447	24.7647	24.664	24.7905	24.3939	24.5996	24.7362	29020000	40644000	22044000	39756000	28504000	25422000	26583000	27948000
PMPCB;C62	VTCLESGLR	VTC(1)LESGLR	517.769	2	98.629	60.91		0.846818	0.249564					1.89351	-0.336657	0.983597		26.6151	26.7892	27.3231		24.7216	27.1258	26.3395		27666000	102790000	146450000	115970000	167910000	84915000	0	0
PNP;C31	HRPQVAIICGSGLGGLTDK	HRPQVAIIC(1)GSGLGGLTDK	495.518	4	183.01	56.9		0.108168	0.541682					-0.0179029	0.423653	0.124039	-0.0971149	31.0675	30.9788	30.371	30.6945	31.0854	30.5552	30.2469	30.7916	2278500000	2250400000	1577700000	2116200000	1388600000	1274200000	1737700000	1858700000
PNP;C78	ACVMMQGR	AC(1)VMMQGR	476.712	2	132.94	122.15		0.789165	0.234228					2.58112	0.673761	0.109702	-0.207921	28.5086	28.6379	28.5602	28.3791	25.9275	27.9642	28.4505	28.587	63818000	381890000	261850000	417710000	395790000	366810000	349110000	403230000
PNPLA6;C418	CVSMPGDISGLQGGPR	C(1)VSMPGDISGLQGGPR	815.887	2	101.95	101.95		-1.07185	0.630692						3.92258	-3.80789	-3.33024		24.9559	21.6144	21.8065		21.0334	25.4223	25.1368	0	0	2146200	32545000	3210600	44965000	3667900	36891000
PNPO;C156	KLPEEEAECYFHSRPK	KLPEEEAEC(1)YFHSRPK	505.745	4	77.191	60.489		0.0580266	0.831538					-0.138877	0.528758		-0.215802	25.7474	26.7778		25.2779	25.8863	26.2491		25.4937	62022000	56330000	79754000	115060000	0	0	40682000	47246000
PNPT1;C668	DFITEICK	DFITEIC(1)K	513.252	2	77.674	65.038		2.40923	0.0915872					3.43511	2.84262	0.949965		26.1151	25.8537	26.2375		22.68	23.011	25.2875		6719900	72683000	8453100	60636000	79116000	40954000	0	0
POLR2B;C1093	DCQIAHGAAQFLR	DC(1)QIAHGAAQFLR	496.246	3	64.55	48.948		0.925691	0.220613					2.2215		0.310291	0.245287	24.9369		25.363	25.19	22.7154		25.0527	24.9448	6886700	32118000	0	0	43153000	34802000	38279000	32294000
PPAPDC1B;C261	LVLSTAQKPGDSYCFDI	LVLSTAQKPGDSYC(1)FDI	957.469	2	118.76	51.841		0.389867	0.15416			+		-0.0294467	0.614966	0.744703	0.229248	25.238	26.6211	25.7838	25.563	25.2674	26.0062	25.0391	25.3337	40388000	39572000	67397000	103220000	57769000	34476000	49571000	42288000
PPIA;C115	HTGPGILSMANAGPNTNGSQFFICTAK	HTGPGILSMANAGPNTNGSQFFIC(1)TAK	1396.17	2	291.9	129.32		0.171786	0.400031					0.204243	0.568174	0.0307985	-0.11607	32.6779	34.146	32.3867	32.3665	32.4736	33.5778	32.3559	32.4826	5963900000	6870900000	12800000000	19000000000	5615100000	5496500000	5537200000	6001100000
PPIF;C157	HVGPGVLSMANAGPNTNGSQFFICTIK	HVGPGVLSMANAGPNTNGSQFFIC(1)TIK	939.799	3	196.2	136.4		0.473406	0.135962					-0.0289865	0.952749	0.562491	0.407371	25.8101	29.3473	26.2299	26.2103	25.8391	28.3946	25.6674	25.8029	60026000	58832000	352870000	683000000	78704000	53293000	77641000	58541000
PPIG;C63	SCLFHR	SC(1)LFHR	410.2	2	74.597	57.453		1.24408	0.305353					-0.359891		0.436707	3.65542	25.0987		25.4957	25.7473	25.4586		25.059	22.0919	46110000	35930000	0	0	47312000	34955000	56327000	4470200
PPME1;C312	GLSNLFLSCPIPK	GLSNLFLSC(1)PIPK	723.395	2	143.89	143.89		0.185583	0.304781					0.174637	0.501557	0.0549133	0.0112238	26.538	26.3366	26.0728	26.1549	26.3634	25.835	26.0178	26.1437	86330000	97439000	59857000	84742000	70580000	67944000	74714000	74135000
PPP2R1A;C310	EFCENLSADCR	EFC(1)ENLSADCR	734.795	2	88.417	88.417		0.13523	0.587548					0.281579	0.606749	-0.0276458	-0.319763	24.9077	25.2462	24.429	24.3735	24.6262	24.6395	24.4566	24.6933	25895000	31476000	26135000	39799000	22587000	23024000	21735000	27128000
PPP2R1A;C329	ENVIMSQILPCIK	ENVIMSQILPC(1)IK	772.912	2	145.91	95.573		0.372469	0.280264					-0.0654427	0.843674		0.339175	28.1991	27.7039		27.6784	28.2645	26.8602		27.3392	322450000	308150000	121820000	218620000	0	0	214790000	169790000
PPP2R1A;C377	DECPEVR	DEC(1)PEVR	452.695	2	134.44	134.44		-0.0213666	0.967871					-2.03386	0.988575	0.556768	0.403055	28.0781	30.8586	30.6036	30.5115	30.112	29.87	30.0469	30.1085	1160400000	283370000	981240000	1950000000	1631600000	1109200000	1530700000	1157600000
PPP2R1A;PPP2R1B;C148	TSACGLFSVCYPR	TSAC(1)GLFSVCYPR	793.361	2	185.96	156.48		0.186161	0.536413					0.496014	0.762223	-0.143005	-0.370589	28.162	29.0972	28.0451	27.5416	27.666	28.335	28.1881	27.9122	212960000	300340000	338600000	574300000	276960000	305820000	195370000	252590000
PPP2R1A;PPP2R1B;C154	TSACGLFSVCYPR	TSACGLFSVC(1)YPR	793.361	2	116.23	116.23		-0.478234	0.432005					-0.280806	0.486358	-2.32972	0.211228	23.7484	25.8194	21.8173	24.0019	24.0292	25.333	24.147	23.7906	17120000	14092000	42267000	59212000	3695400	18577000	16799000	14511000
PPP2R2A;PPP2R2B;PPP2R2C;PPP2R2D;C334	LCSLYENDCIFDK	LC(1)SLYENDCIFDK	872.881	2	135.66	135.66		0.329576	0.25996					0.427154	0.915636	0.104167	-0.12865	27.4593	27.4597	26.9752	26.8446	27.0321	26.5441	26.871	26.9732	137240000	184530000	97853000	184590000	131930000	122740000	120510000	131750000
PPP2R2A;PPP2R2B;PPP2R2C;PPP2R2D;C341	LCSLYENDCIFDK	LCSLYENDC(1)IFDK	872.881	2	100.88	100.88		3.12335	0.0915254					3.32189		1.62591	4.42226	24.9973		25.0808	24.9668	21.6754		23.4549	20.5445	3349300	33492000	0	0	35487000	11498000	32791000	1529400
PPP6R1;C326	LSCFHQLLLEPPK	LSC(1)FHQLLLEPPK	527.953	3	67.234	47.774		0.349486	0.830747				+	-3.07124		0.681937	3.43776	22.4486		25.8099	25.676	25.5198		25.1279	22.2383	48109000	5723900	0	0	58823000	36666000	53611000	4947500
PPT1;C128	CPSPPMINLISVGGQHQGVFGLPR	C(1)PSPPMINLISVGGQHQGVFGLPR	854.442032;859.773671	3	247.74	51.526		-1.6	0.0854648					-1.52528	-0.856574	-1.84162	-2.17652	25.3113	30.3092	24.8725	24.4293	26.8365	31.1658	26.7141	26.6058	119840000	41634000	2410000000	1330400000	30716000	110090000	22592000	102130000
PPT1;C160	CPGESSHICDFIRK	C(1)PGESSHIC(1)DFIRK	569.264	3	246.14	40.552		-1.11444	0.0819701					-1.03114	-0.71805	-1.3153	-1.39325	31.5384	31.7664	31.2172	31.1957	32.5695	32.4844	32.5325	32.5889	6373900000	3118900000	6008700000	3652800000	2496400000	6212400000	2459400000	6460100000
PRDX5;C100	GVLFGVPGAFTPGCSK	GVLFGVPGAFTPGC(1)SK	797.408	2	116.54	98.156		-0.153403	0.395435			+		-0.218996	0.196604	-0.26558	-0.325643	28.4581	28.9661	28.1148	28.0846	28.6771	28.7695	28.3804	28.4103	429220000	368770000	457610000	524420000	290670000	349420000	284650000	356730000
PRKCB;PRKCG;PRKCA;C502	TFCGTPDYIAPEIIAYQPYGK	TFC(1)GTPDYIAPEIIAYQPYGK	1202.58	2	68.809	54.524		1.0301	0.128932					0.444864	-0.0222727	1.38096	2.31684	24.7273	24.5607	24.5544	24.3307	24.2824	24.583	23.1734	22.0139	20405000	27775000	25131000	24746000	24638000	9460100	21100000	4234900
PRKCSH;C116	VNDGVCDCCDGTDEYNSGVICENTCK	VNDGVCDCCDGTDEYNSGVIC(0.003)ENTC(0.997)K	1105.08	3	92.833	92.833		2.30318	0.143619					0.824391	1.20471		4.88043	25.9562	26.7244		25.668	25.1318	25.5197		20.7876	36765000	65103000	48106000	110880000	0	0	53313000	1810000
PRKDC;C1364	DLCNTHLMR	DLC(1)NTHLMR	580.271	2	114.89	114.89		0.214887	0.304399					0.43674	0.344394	0.27712	-0.198709	27.8755	27.5996	27.4277	27.1274	27.4388	27.2552	27.1505	27.3261	181930000	246250000	160190000	203380000	180530000	148980000	146610000	168260000
PRKDC;C1507	QCLPSLDLSCK	QCLPSLDLSC(1)K	694.831	2	108.67	108.67		0.311078	0.174761					0.30232	0.705345	0.0854896	0.151157	27.1066	27.15	26.8397	26.8304	26.8043	26.4446	26.7542	26.6792	117190000	144510000	91332000	148920000	120100000	113190000	119330000	107460000
PRKDC;C232	GLSSLLCNFTK	GLSSLLC(1)NFTK	620.324	2	189.38	128.27		0.0295825	0.847856			+		0.126149	0.240421	-0.0677893	-0.180451	28.6162	28.7065	28.1839	28.2584	28.49	28.4661	28.2517	28.4388	377010000	411460000	370800000	438040000	304930000	319600000	321080000	363860000
PRKDC;C2342	NILEESLCELVAK	NILEESLC(1)ELVAK	759.398	2	137.17	95.573		0.384259	0.0903806					0.382258	0.570649	0.355023	0.229104	28.7986	27.9965	28.7081	28.4483	28.4163	27.4258	28.353	28.2192	358230000	466910000	180300000	267780000	438520000	342860000	366260000	312480000
PRKDC;C25	CGAALAGHQLIR	C(1)GAALAGHQLIR	633.84	2	78.516	78.516		0.505012	0.121684					0.584633	0.983625	0.286704	0.165085	26.2725	27.0787	26.4641	26.5783	25.6879	26.095	26.1774	26.4132	54053000	81061000	71679000	141740000	92572000	75888000	100200000	89366000
PRKDC;C3293	SQGCSEQVLTVLK	SQGC(1)SEQVLTVLK	724.874	2	113.61	113.61		-1.15899	0.592419					-3.83185		3.56228	-3.20742	23.5032		27.2242	24.0032	27.3351		23.6619	27.2107	169310000	11890000	0	0	156780000	13272000	16815000	155320000
PRKDC;C373	GYGLFAGPCK	GYGLFAGPC(1)K	535.26	2	75.854	74.127		0.127338	0.768239					0.681675	1.08351	-0.64676	-0.609073	27.0574	27.1411	26.1573	26.1977	26.3758	26.0576	26.804	26.8067	87076000	139670000	69843000	148010000	74838000	117170000	76963000	117390000
PRKDC;C478	NCISTVVHQGLIR	NC(1)ISTVVHQGLIR	499.605	3	103.88	51.726		0.139712	0.463641					0.109431	0.506172	0.0450504	-0.101807	27.5036	27.6264	27.1847	26.9193	27.3942	27.1202	27.1397	27.0212	176390000	190290000	145880000	207190000	152550000	147860000	126920000	136200000
PRKDC;C90	FLCIFLEK	FLC(1)IFLEK	535.291	2	85.212	79.469		0.299666	0.799248					-2.2256	-1.83837	2.6069	2.65573	23.4408	24.3376	26.3184	25.9785	25.6664	26.176	23.7115	23.3228	53253000	11386000	75816000	21201000	83679000	13736000	66117000	10492000
PRMT1;C272	VEDLTFTSPFCLQVK	VEDLTFTSPFC(1)LQVK	892.45	2	190.26	91.937		1.75554	0.139237						1.05121	0.647584	3.56783		28.4605	27.3206	26.7188		27.4092	26.673	23.151	0	0	178240000	369360000	167620000	107000000	110450000	9314100
PRPF4;C263	LWSVPDCNLLHTLR	LWSVPDC(1)NLLHTLR	575.303	3	87.498	68.83		0.51821	0.136278					0.367164	0.888226		0.299241	25.3228	26.4785		25.0511	24.9556	25.5902		24.7518	32538000	41968000	50516000	93500000	0	0	34764000	28252000
PRPF8;C2116	FICISDLR	FIC(1)ISDLR	512.268	2	91.906	91.906		2.04916	0.0920396					0.704639		2.77861	2.66425	26.085		25.707	25.5679	25.3804		22.9284	22.9037	43677000	71182000	0	0	54773000	7982200	49740000	7846700
PSMA1;C182	HMSEFMECNLNELVK	HMSEFMEC(1)NLNELVK	627.616	3	190.24	169.4		1.20148	0.246178					2.63341	2.3368	-1.85331	1.68904	27.9772	28.2575	24.9242	29.2886	25.3438	25.9208	26.7776	27.5995	42584000	264230000	63522000	320900000	31838000	115040000	655750000	203370000
PSMA1;C85	LLCNFMR	LLC(1)NFMR	477.238	2	137.2	126.05		0.360107	0.15923					0.433316	0.784753	0.200501	0.0218561	29.4784	29.1708	28.9186	28.8687	29.0451	28.386	28.7181	28.8469	553900000	747950000	350790000	604340000	507430000	441590000	490180000	482810000
PSMB10;C83	IYCCGAGVAADAEMTTR	IYC(0.064)C(0.936)GAGVAADAEMTTR	957.413	2	111.39	109.22		-0.145516	0.922906					-2.183	-1.65964	3.40609		21.802	23.5304	26.0802		23.985	25.19	22.6741		16604000	3656500	38279000	12116000	70943000	6692300	0	0
PSMB2;C91	RNLADCLR	RNLADC(1)LR	509.267	2	116.11	93.143		0.478246	0.126365					-0.0238154	0.464962	0.789767	0.682068	29.309	29.5672	29.4179	29.4079	29.3328	29.1023	28.6282	28.7258	676150000	665080000	576310000	795470000	717260000	414890000	712290000	443950000
PSMB8;C160	LLSNMMCQYR	LLSNMMC(1)QYR	658.301	2	156.51	156.51		0.301977	0.117326					0.24151	0.481471	0.280434	0.204492	29.0464	28.9398	28.8479	28.8871	28.8049	28.4583	28.5674	28.6826	468970000	554430000	368810000	514920000	483140000	397790000	496460000	430850000
PSMB8;C174	GMGLSMGSMICGWDK	GMGLSMGSMIC(1)GWDK	815.348	2	143.17	97.214		0.611951	0.12519					0.965936	1.09933	0.406017	-0.0234803	25.1954	27.5703	25.5258	25.2284	24.2295	26.471	25.1198	25.2518	19670000	38422000	93015000	199290000	48309000	36459000	39309000	39954000
PSMD1;C633	TPEQCPSVVSLLSESYNPHVR	TPEQC(1)PSVVSLLSESYNPHVR	800.394	3	99.963	61.276		-0.309226	0.830226			+		-3.6293	-2.79911	1.5714	3.62011	22.4611	22.7117	26.2033	25.9868	26.0904	25.5108	24.6319	22.3667	71448000	5773800	47809000	6869000	77264000	25998000	66499000	5408200
PSMD2;C251	CALGVFRK	C(1)ALGVFRK	475.766	2	109.88	72.234		0.958169	0.14704					0.536493	0.385432	2.64413	0.266619	25.648	24.5197	24.5711	24.3098	25.1115	24.1342	21.927	24.0432	36251000	52580000	18413000	24052000	24926000	3987400	20796000	17287000
PSMD9;C216	GLLGCNIIPLQR	GLLGC(1)NIIPLQR	677.387	2	131.06	101.64		0.484911	0.400052					-0.126523	0.48361	-0.574961	2.15752	25.106	25.6857	24.5095	24.7568	25.2325	25.2021	25.0844	22.5993	39422000	36112000	38600000	53972000	23883000	35577000	28350000	6354400
PTBP1;C23	RGSDELFSTCVTNGPFIMSSNSASAANGNDSK	RGSDELFSTC(1)VTNGPFIMSSNSASAANGNDSK	1107.83	3	123.52	65.57		2.5035	0.136546						-0.112911	3.83268	3.79073		27.0675	26.494	26.3021		27.1804	22.6614	22.5114	0	0	152100000	140650000	94515000	6633600	82743000	5978700
PTBP1;C251	LSLDGQNIYNACCTLR	LSLDGQNIYNAC(0.106)C(0.894)TLR	983.461	2	230.59	225.13		0.264726	0.169347					0.0494618	0.500272	0.346363	0.162812	28.1343	28.9107	28.1955	27.9885	28.0849	28.4104	27.8492	27.8257	284700000	294630000	356760000	504630000	307400000	241790000	266310000	237890000
PTGES3;C58	HLNEIDLFHCIDPNDSK	HLNEIDLFHC(1)IDPNDSK	689.658	3	176.11	162.33		0.523517	0.0927259			+		0.538332	0.85658	0.323057	0.376098	29.5508	30.1697	29	29.2486	29.0125	29.3132	28.6769	28.8725	541530000	786460000	667020000	1207800000	536870000	429160000	637830000	491460000
PTPN7;C300	TGCFIATR	TGC(1)FIATR	463.232	2	71.692	53.775		0.676566	0.536608				+	2.4795	2.62884	0.145665	-2.54774	25.504	25.7739	25.5868	22.5352	23.0245	23.1451	25.4412	25.083	8532300	47585000	9276200	57376000	50397000	45557000	6078300	35541000
PTPRG;C794	CFQTAHFYVEDSSSPR	C(1)FQTAHFYVEDSSSPR	644.284	3	78.021	52.731		0.0491691	0.82396					0.038837	0.521224	-0.0491726	-0.314211	28.6464	29.1931	28.5301	28.4645	28.6076	28.6719	28.5793	28.7787	409010000	420170000	427670000	613780000	387640000	401080000	370400000	460530000
PURA;C292	RAACEQLHQQQQQQQEETAAATLLLQGEEEGEED	RAAC(1)EQLHQQQQQQQEETAAATLLLQGEEEGEED	1299.26	3	178.63	92.49		0.221742	0.501669					-0.262382	0.218768	0.708841		26.6206	27.2975	27.2673		26.883	27.0788	26.5585		123760000	103180000	141750000	164960000	161540000	98832000	0	0
PURB;C238	RFFFDVGCNK	RFFFDVGC(1)NK	645.308	2	96.668	84.213		0.5156	0.323612					0.788988	1.83896	-0.438198	-0.127352	25.9603	24.8658	23.7606	24.2623	25.1713	23.0269	24.1988	24.3896	37786000	65289000	8546400	30575000	14212000	19256000	20122000	21979000
PYCARD;C173	LFSFTPAWNWTCK	LFSFTPAWNWTC(1)K	829.395	2	141.93	59.542		-0.0499713	0.917321				+	-0.95963	0.0587748		0.750943	26.1318	27.0245		26.9051	27.0914	26.9658		26.1541	143000000	73529000	131070000	136520000	0	0	125670000	74675000
PYGB;C496	WLLLCNPGLADTIVEK	WLLLC(1)NPGLADTIVEK	921.495	2	126.1	78.653		0.185428	0.404902					0.264382	0.590169	0.114855	-0.227694	25.7315	27.1609	25.2245	25.4775	25.4672	26.5707	25.1096	25.7052	46385000	55714000	99673000	150050000	39203000	36203000	46718000	54705000
QTRTD1;C174	SLLFLDNCLR	SLLFLDNC(1)LR	625.832	2	69.954	57.598		-0.980101	0.296457					0.828782		-1.7577	-2.01139	23.3042		20.7394	20.3549	22.4755		22.4971	22.3663	5831600	10358000	0	0	1750600	5919800	1341000	5406500
RAB10;RAB8A;C24	TCVLFR	TC(1)VLFR	398.213	2	101.72	42.719		1.28021	0.13687			+		0.309962	0.912663	0.536313	3.36192	26.9995	26.6822	26.938	26.816	26.6895	25.7695	26.4017	23.4541	108230000	134170000	57200000	107680000	128570000	88653000	118150000	11492000
RAB21;C177	GIEELFLDLCK	GIEELFLDLC(1)K	668.844	2	111.65	78.934		1.74573	0.153811					5.09261	1.367	0.403082	0.120208	26.0268	26.199	25.8653	25.8161	20.9342	24.832	25.4622	25.6959	2003600	68366000	29865000	77032000	61126000	46226000	59078000	54355000
PLSCR1;C148	VYFAAEDTDCCTRNCCGPSRPFTLR	VYFAAEDTDC(1)C(1)TRNC(1)C(1)GPSRPFTLR	764.083	4	210.08	94.201	+	2.12365	0.0213333	+		+		2.24115	2.39327	1.9989	1.86129	37.7303	37.6807	37.3595	37.3416	35.4892	35.2875	35.3606	35.4803	48200000000	228000000000	41900000000	220000000000	176000000000	44100000000	174000000000	47900000000
RAB2B;RAB2A;C21	SCLLLQFTDKR	SC(1)LLLQFTDKR	460.915	3	160.88	65.241		0.30506	0.188258					0.439215	0.64483	0.149928	-0.0137332	28.5585	29.2883	28.7255	28.2004	28.1193	28.6435	28.5756	28.2141	291570000	395330000	419320000	655630000	443850000	400040000	308430000	311380000
RAB3GAP1;C783	HLLPCVIHAAVLK	HLLPC(1)VIHAAVLK	490.959	3	143.96	86.344		0.965626	0.188008					-0.0894465	0.766159	2.93878	0.247016	25.3086	25.8996	25.2656	25.1968	25.398	25.1335	22.3268	24.9498	44214000	41556000	36807000	62599000	40337000	5260700	38459000	32407000
RAB8B;C109	TCLLFR	TC(1)LLFR	405.221	2	69.39	46.351		-0.145739	0.895309						1.53168	0.525825	-2.49473		25.6501	25.826	22.834		24.1185	25.3002	25.3288	0	0	18213000	52658000	59485000	41316000	7477000	42142000
RABAC1;C64	NLGELCQR	NLGELC(1)QR	495.245	2	113.14	108.7		0.915564	0.0995978			+		1.03737	1.36311	0.577441	0.684336	28.3201	28.193	28.0019	28.1361	27.2828	26.8299	27.4245	27.4518	163280000	335130000	119290000	306860000	268790000	180130000	294990000	183570000
RABGGTA;C516	LQELLLCNNR	LQELLLC(1)NNR	636.84	2	74.92	56.563		0.109482	0.927358					2.42176		0.295328	-2.38865	25.9649		25.3293	22.4738	23.5431		25.034	24.8624	12223000	65494000	0	0	42158000	34354000	5824900	30503000
RABL6;C172	VPTHVPVCVLGNYR	VPTHVPVC(1)VLGNYR	537.621	3	80.469	80.469		0.129284	0.395713					-0.0563624	0.194933	0.325473	0.0530926	27.0921	27.0014	26.8529	26.7822	27.1485	26.8065	26.5275	26.7291	148770000	143070000	117370000	134350000	121210000	96730000	115410000	111240000
RANGAP1;C169	ILAAALTECHRK	ILAAALTEC(1)HRK	461.591	3	87.363	87.363		0.548009	0.109032					0.890222	0.766658	0.472947	0.0622083	25.1084	25.3291	25.12	25.2619	24.2182	24.5624	24.647	25.1997	19517000	36174000	24776000	42152000	36464000	26272000	40234000	38536000
RANGAP1;C82	RCHWSDMFTGR	RC(1)HWSDMFTGR	484.88	3	77.597	47.712		0.17625	0.262875					0.064898	0.255138	0.348698	0.0362679	26.1056	25.9411	25.6463	25.7986	26.0407	25.686	25.2976	25.7624	69027000	72203000	53983000	64426000	52518000	41242000	58367000	56918000
RAP2B;C140	ALAEEWSCPFMETSAK	ALAEEWSC(1)PFMETSAK	928.913	2	250.48	250.48		0.163639	0.344554					0.141032	0.451442	0.100371	-0.0382906	28.8316	28.778	28.5918	28.5876	28.6906	28.3266	28.4914	28.6259	433230000	477720000	336630000	460310000	404570000	377380000	403400000	414250000
RAP2C;C140	ALAQEWGCPFMETSAK	ALAQEWGC(1)PFMETSAK	913.416	2	154.28	120.87		2.20116	0.09106			+		1.92103	4.01262	1.4984	1.37257	27.9877	27.6049	27.3862	27.5757	26.0667	23.5923	25.8878	26.2031	70284000	266160000	12647000	204130000	175420000	62089000	200040000	77256000
RARS;C293	RAYQCVVLLQGK	RAYQC(1)VVLLQGK	478.934	3	114.89	42.809		0.40884	0.581831						-0.0648236	-0.582487	1.87383		26.2415	25.5914	25.274		26.3063	26.1739	23.4002	0	0	82981000	79335000	50558000	75707000	40572000	11070000
RARS;C369	IVFVPGCSIPLTIVK	IVFVPGC(1)SIPLTIVK	821.984	2	87.363	79.693		0.236586	0.267367			+		0.20365	0.62221	0.154037	-0.0335556	29.1606	28.4537	29.1263	28.8706	28.9569	27.8315	28.9722	28.9042	521080000	600080000	238840000	367630000	585970000	526630000	490830000	502380000
RARS;C577	CILRFPEILQK	C(1)ILRFPEILQK	472.939	3	129.82	119.27		0.650829	0.329218					-0.301653	2.66975	0.185235	0.0499903	26.8083	27.0615	26.8365	26.6393	27.11	24.3917	26.6513	26.5894	144850000	117520000	22011000	140060000	119840000	105400000	104530000	100970000
RARS;C638	MLLCEAVAAVMAK	MLLC(1)EAVAAVMAK	703.864	2	136.33	109.42		0.223451	0.227255					-0.0746537	0.313758	0.391923	0.262774	27.9074	28.4877	28.2343	28.2096	27.9821	28.1739	27.8424	27.9469	265120000	251750000	302830000	376400000	315780000	240660000	310420000	258730000
RAVER1;C251	ALSAVHSPTFCQLACGQDGQLK	ALSAVHSPTFC(1)QLACGQDGQLK	819.395	3	109.89	109.89		-0.026217	0.919027					-0.471566	0.571682	0.00133376	-0.206317	26.0496	26.1477	26.0455	25.6074	26.5212	25.576	26.0442	25.8137	96310000	69457000	50021000	74344000	69259000	69195000	51119000	58978000
RBM12;C545	VCAHITNIPFSITK	VC(1)AHITNIPFSITK	534.289	3	70.622	46.318		0.433041	0.220318				+		0.929477	0.221146	0.148502		26.1583	25.7368	25.7882		25.2289	25.5157	25.6397	0	0	39323000	74894000	55919000	47972000	57947000	52279000
RBM39;C478	CPSIAAAIAAVNALHGR	C(1)PSIAAAIAAVNALHGR	564.639	3	188.92	128.22		0.215741	0.442672					0.522087	0.677763	-0.375363	0.0384763	26.4816	27.6798	25.4397	26.1414	25.9595	27.0021	25.815	26.1029	65250000	93701000	134410000	215010000	45510000	59034000	74020000	72072000
RCC2;C209	LIEGLSHEVIVSAACGR	LIEGLSHEVIVSAAC(1)GR	604.321	3	125.52	116.35		0.173517	0.293342					0.206975	0.413043	0.0687532	0.00529656	26.3847	26.8208	25.9391	26.1186	26.1777	26.4078	25.8703	26.1133	75908000	87618000	89028000	118540000	64334000	61340000	72860000	72593000
RCC2;C280	GNLYSFGCPEYGQLGHNSDGK	GNLYSFGC(1)PEYGQLGHNSDGK	767.339	3	109.03	105.06		-0.679994	0.346966					-2.85273	0.538335	0.0147215	-0.420301	24.3976	27.1902	26.9098	26.6125	27.2503	26.6518	26.895	27.0328	159650000	22101000	105440000	153130000	126080000	124800000	102600000	137300000
REEP5;C18	NCMTDLLAKLEAK	NC(1)MTDLLAKLEAK	502.927	3	157.68	47.915		0.271196	0.196403					0.310613	0.611667	0.12397	0.0385368	34.7563	34.5708	34.5132	34.7356	34.4457	33.9591	34.3893	34.6971	23400000000	29000000000	16700000000	25500000000	24500000000	22500000000	28600000000	27900000000
RELL1;C88	CTTEAEQDIEEEK	C(1)TTEAEQDIEEEK	791.333	2	302.2	263.86		0.407876	0.190674			+		0.410527	1.05374	-0.0167314	0.183968	29.1918	29.2632	28.7674	28.6918	28.7813	28.2095	28.7841	28.5078	461340000	613200000	310380000	644320000	456930000	462260000	433590000	381680000
RFT1;C448	ITQSLCFIHR	ITQSLC(1)FIHR	425.561	3	72.643	56.013		2.21565	0.0928889					1.20113	3.95666	3.51528	0.189539	27.5526	27.3324	26.5348	27.1	26.3515	23.3757	23.0195	26.9105	85621000	196860000	10884000	168990000	97225000	8503000	143850000	126140000
RFX1;C796	CEDRVVQRLEQDFK	C(1)EDRVVQRLEQDFK	456.228	4	59.227	48.527		-0.176002	0.627619					-0.782736	0.275948		-0.0212184	25.9448	26.0674		26.0773	26.7275	25.7915		26.0985	111120000	64590000	58077000	70319000	0	0	70801000	71850000
RHBDD3;C202	RLQVLQEGVLCR	RLQVLQEGVLC(1)R	490.945	3	207.29	87.001		1.14673	0.0933036			+		1.22718	1.94111	0.97051	0.448134	28.0055	28.2929	27.8881	27.8552	26.7783	26.3518	26.9176	27.4071	115100000	269460000	85643000	328870000	248410000	126770000	242800000	177970000
RHOC;RHOA;C107	HFCPNVPIILVGNKK	HFC(1)PNVPIILVGNKK	579.327	3	225.67	77.912		0.154402	0.423295			+		0.180158	0.511893	0.0371108	-0.111555	32.5182	32.6199	32.0459	32.1371	32.338	32.108	32.0088	32.2486	5430000000	6151100000	4628800000	6600300000	4433900000	4321300000	4723100000	5102800000
RHOC;RHOB;RHOA;C20	TCLLIVFSK	TC(1)LLIVFSK	540.81	2	87.308	73.233		0.912573	0.303958					-0.774492	1.98849	1.52372		25.0022	29.0167	26.6195		25.7767	27.0282	25.0958		57486000	33606000	136870000	543130000	103100000	35857000	0	0
RNH1;C248	LGDVGMAELCPGLLHPSSR	LGDVGMAELC(1)PGLLHPSSR	670.336	3	144.33	114.55		0.0661807	0.730737					0.0711874	0.440644	-0.0450807	-0.202029	30.1955	30.2735	29.7374	29.678	30.1244	29.8329	29.7825	29.88	1170400000	1229600000	956300000	1297900000	895060000	923470000	858930000	988040000
RNH1;C266	TLWIWECGITAK	TLWIWEC(1)GITAK	739.379	2	102.52	53.683		0.0453577	0.756951					-0.133936	0.240203	0.105628	-0.0304653	26.1907	27.4809	26.7285	26.7327	26.3246	27.2407	26.6228	26.7632	84042000	76591000	158590000	187320000	111190000	103340000	111520000	113900000
RNH1;C30	WAELLPLLQQCQVVR	WAELLPLLQQC(1)QVVR	927.009	2	127.76	59.908		0.134805	0.417225					0.0216578	0.42731	0.111846	-0.0215964	27.6917	27.9784	26.9013	27.0802	27.67	27.5511	26.7894	27.1018	213550000	216780000	196650000	264440000	125340000	115990000	141890000	144030000
RNH1;C75	SNELGDVGVHCVLQGLQTPSCK	SNELGDVGVHC(1)VLQGLQTPSCK	822.73	3	205.43	202.17		0.0879169	0.699214					0.161304	0.558896	-0.0921486	-0.276385	29.6573	30.5494	29.468	29.3519	29.496	29.9905	29.5602	29.6283	757160000	846730000	1066700000	1571400000	742610000	791590000	685180000	829860000
RNH1;C85	SNELGDVGVHCVLQGLQTPSCK	SNELGDVGVHCVLQGLQTPSC(1)K	822.73	3	139.83	139.83		0.198976	0.364077					0.573087	0.238912	0.196066	-0.21216	27.8137	29.012	27.8424	27.0173	27.2406	28.7731	27.6463	27.2295	158580000	235920000	458740000	541360000	240650000	210070000	135840000	157360000
RNPEP;C151	VGEGPGVCWLAPEQTAGK	VGEGPGVC(1)WLAPEQTAGK	928.454	2	234.49	201.48		-0.100157	0.643463					-0.0857625	0.347106	-0.234423	-0.427549	28.8291	28.7476	28.5439	28.3304	28.9149	28.4005	28.7783	28.758	506120000	476910000	354330000	450710000	391360000	460410000	337530000	453960000
RNPEP;C181	AFFPCFDTPAVK	AFFPC(1)FDTPAVK	700.339	2	113.62	99.815		-0.0203452	0.904366					-0.0837104	0.263172	-0.0146702	-0.246172	29.1513	29.1283	28.9085	28.86	29.2351	28.8652	28.9232	29.1062	631870000	596250000	488970000	586820000	503890000	509040000	487220000	577870000
RNPEP;C85	LDSHPCLEVTAAALRR	LDSHPC(1)LEVTAAALRR	603.653	3	124.09	55.186		0.0298281	0.883612					-0.00396316	0.471735	-0.247435	-0.101025	27.0416	28.6866	26.6637	27.9074	27.0455	28.2149	26.9111	28.0084	138520000	138140000	311550000	432050000	106310000	126200000	251740000	270000000
RPL11;C72	IAVHCTVR	IAVHC(1)TVR	478.261	2	111.01	101.64		0.216063	0.330167					0.204778	0.668219	-0.038173	0.0294278	26.9537	26.8984	26.6584	26.6113	26.7489	26.2302	26.6966	26.5819	112780000	129980000	78717000	125090000	105920000	108760000	102520000	100450000
RPL13A;C38	CEGINISGNFYR	C(1)EGINISGNFYR	715.33	2	108.67	78.655		-0.523073	0.596184					0.742995		0.236431	-2.54865	25.8293		25.0781	22.5583	25.0863		24.8416	25.1069	35624000	59622000	0	0	35420000	30066000	6176200	36136000
RPL17;C144	INPYMSSPCHIEMILTEK	INPYMSSPC(1)HIEMILTEK	721.681	3	144.68	131.67		0.201225	0.366776					0.350231	0.597333	-0.00597836	-0.136687	28.5457	30.3307	28.6258	28.4797	28.1955	29.7334	28.6318	28.6164	307390000	391850000	892580000	1350400000	414210000	415930000	374330000	411530000
RPL17;C57	QCVPFRR	QC(1)VPFRR	481.753	2	64.866	64.866		0.117223	0.640672					-0.0909161	0.737824	-0.0778647	-0.100151	28.1836	28.1455	27.6414	27.3314	28.2745	27.4076	27.7193	27.4316	324690000	304860000	178040000	296910000	209360000	220970000	168880000	181020000
RPL23;C28	ISLGLPVGAVINCADNTGAK	ISLGLPVGAVINC(1)ADNTGAK	985.522	2	198.16	176.43		0.212512	0.203985			+		0.0271191	0.368105	0.331523	0.123301	29.6548	30.1114	29.4496	29.4756	29.6277	29.7432	29.118	29.3523	829500000	845240000	898690000	1159900000	733160000	582640000	746500000	685350000
RPL3;RPL3L;C253	VACIGAWHPAR	VAC(1)IGAWHPAR	413.213	3	121.62	88.681		0.213001	0.290712			+		0.184736	0.567686	0.167197	-0.0676136	30.4361	30.5045	30.073	30.089	30.2514	29.9368	29.9058	30.1567	1278100000	1452700000	1027700000	1523200000	1129500000	1005900000	1142100000	1196900000
RPL30;C52	LVILANNCPALRK	LVILANNC(1)PALRK	494.626	3	198.54	89.403		0.115425	0.573284			+		0.161437	0.50547	-0.0601668	-0.145039	30.7645	30.5653	30.46	30.3566	30.603	30.0598	30.5202	30.5016	1630900000	1820000000	1119200000	1588800000	1480000000	1539900000	1374800000	1520200000
RPL35A;C47	CAYVYK	C(1)AYVYK	402.191	2	68.64	57.074		-0.366119	0.580763					-2.42578	0.58012	0.286554	0.0946255	23.6467	26.2854	26.3381	26.0805	26.0725	25.7052	26.0516	25.9859	70566000	13133000	54708000	81787000	84833000	69551000	70962000	66457000
RPL36AL;RPL36A;C72	IVLRLECVEPNCR	IVLRLEC(1)VEPNCR	575.964	3	142.57	118.37		0.89426	0.273659					-0.0148817	1.34184	2.99059	-0.740504	27.816	28.0061	27.847	26.4493	27.8309	26.6642	24.8564	27.1898	238740000	236290000	106350000	269570000	241420000	30375000	91629000	153090000
RPL37A;C60	AVGIWHCGSCMK	AVGIWHC(0.026)GSC(0.974)MK	491.886	3	96.64	96.64		0.147705	0.488596					0.260267	0.544359	-0.0316347	-0.182175	28.357	28.2895	27.8704	27.9738	28.0967	27.7452	27.9021	28.156	287050000	343800000	224970000	328090000	245380000	250820000	263610000	299090000
RPL4;C125	YAICSALAASALPALVMSK	YAIC(1)SALAASALPALVMSK	646.346	3	206.2	46.494		0.158865	0.356557					0.0686307	0.459365	0.11094	-0.0034732	29.5557	30.8227	30.0868	29.7852	29.487	30.3634	29.9758	29.7886	752450000	789110000	1381300000	1899200000	1140300000	1055900000	925180000	927410000
RPL4;C250	FCIWTESAFRK	FC(1)IWTESAFRK	482.24	3	134.48	87.298		0.2212	0.228215			+		0.188538	0.463674	-0.0196931	0.252279	27.5894	30.0021	27.8347	27.9121	27.4009	29.5384	27.8544	27.6598	177210000	201950000	779740000	1075300000	239380000	242670000	252570000	212050000
RPL5;C62	VTNRDIICQIAYAR	VTNRDIIC(1)QIAYAR	564.967	3	114.28	45.115		0.11747	0.573235			+		-0.279998	0.328552	0.057723	0.363603	26.3848	26.1412	26.3668	26.3686	26.6648	25.8126	26.3091	26.005	106390000	87622000	58936000	74009000	86536000	83142000	86642000	67340000
RPL9;C74	TICSHVQNMIK	TIC(1)SHVQNMIK	665.834	2	187.55	187.55		0.18995	0.356134					0.223205	0.579892	-0.0133109	-0.0299874	30.4331	30.2861	29.948	30.0716	30.2099	29.7063	29.9613	30.1016	1241900000	1449700000	875940000	1309300000	1035700000	1045300000	1128400000	1152100000
RPN1;C477	VACITEQVLTLVNKR	VAC(1)ITEQVLTLVNKR	872.493	2	162.26	65.179		0.260355	0.241357			+		0.248833	0.658087	0.142584	-0.00808378	29.5845	30.217	29.4072	29.333	29.3357	29.5589	29.2647	29.3411	677520000	805060000	790880000	1250000000	711970000	644970000	676280000	680080000
RPN1;C545	TEGSDLCDRVSEMQK	TEGSDLC(1)DRVSEMQK	585.594	3	142.45	82.651		0.343991	0.113636					0.143321	0.502954	0.452159	0.277528	28.6371	28.6679	28.5345	28.4565	28.4938	28.1649	28.0823	28.179	378000000	417480000	300950000	426480000	388810000	284200000	368350000	303890000
RPS11;C131	DVQIGDIVTVGECRPLSK	DVQIGDIVTVGEC(1)RPLSK	993.52	2	123.29	123.29		0.216007	0.369319			+		0.351835	0.672685	0.0357776	-0.19627	29.8796	30.0712	29.5758	29.1391	29.5277	29.3986	29.54	29.3354	773980000	987740000	707700000	1128100000	800190000	780590000	591220000	677380000
RPS15A;C30	RQVLIRPCSK	RQVLIRPC(1)SK	419.58	3	80.165	57.225		0.167318	0.351245					0.123075	0.495166	0.028346	0.0226828	28.2003	26.9836	27.9021	27.9766	28.0772	26.4884	27.8737	27.9539	283200000	308420000	94148000	132700000	250820000	245940000	264110000	259990000
RPS27A;C121	ECPSDECGAGVFMASHFDR	EC(1)PSDECGAGVFMASHFDR	747.3	3	120.92	118.72		0.234734	0.241604					0.0684822	0.587431	0.152964	0.130058	27.8364	29.0191	27.7584	27.6223	27.7679	28.4317	27.6054	27.4922	228540000	239650000	362060000	544020000	227040000	204200000	206600000	188790000
RPS27A;C126	ECPSDECGAGVFMASHFDR	ECPSDEC(1)GAGVFMASHFDR	747.3	3	110.37	110.37		0.588015	0.157864					-0.123577	1.22621	0.191638	1.05779	27.1684	27.1021	27.1744	27.1152	27.292	25.8759	26.9827	26.0574	164330000	150840000	61577000	144060000	151460000	132620000	145370000	69831000
RPS27A;C144	CCLTYCFNKPEDK	C(0.906)C(0.094)LTYCFNKPEDK	624.265	3	248.09	80.469		0.158309	0.564217			+		0.48188	0.597907	-0.0779511	-0.368604	29.1653	30.0624	28.4593	28.3528	28.6834	29.4645	28.5373	28.7214	431080000	602030000	740790000	1121200000	369070000	389560000	342800000	442590000
RPS3;C119	ACYGVLR	AC(1)YGVLR	419.716	2	114.67	114.67		0.138057	0.417765			+		0.0740676	0.441916	0.0890791	-0.052832	28.3405	28.1611	27.9943	27.9303	28.2665	27.7191	27.9052	27.9831	322890000	339900000	220950000	300140000	267380000	251370000	255770000	265310000
RPS3A;C139	LFCVGFTK	LFC(1)VGFTK	486.255	2	113.89	113.89		0.054369	0.767781			+		-0.300513	0.343643	0.104776	0.069571	28.402	28.1846	28.38	28.3565	28.7025	27.8409	28.2752	28.2869	436830000	354690000	240410000	305070000	349320000	324850000	343680000	327500000
RPS3A;C201	ACQSIYPLHDVFVRK	AC(1)QSIYPLHDVFVRK	611.654	3	188.91	138.77		0.196253	0.395821			+		0.262001	0.674767	-0.00262233	-0.149136	31.4068	31.7872	30.96	30.9816	31.1448	31.1124	30.9626	31.1307	2374200000	2850000000	2321500000	3705900000	2088700000	2092500000	2120200000	2351100000
RPS4X;C41	LRECLPLIIFLR	LREC(1)LPLIIFLR	514.978	3	171.38	62.14		0.190765	0.371871			+		0.266117	0.598443	0.00459626	-0.106091	30.846	31.5205	30.6065	30.5311	30.5798	30.922	30.6019	30.6372	1604900000	1930000000	2034500000	3080400000	1634800000	1629600000	1551600000	1670000000
RPS4Y1;RPS4Y2;C41	LRECLPLIVFLR	LREC(1)LPLIVFLR	510.306	3	105.57	43.544		0.043581	0.84368					-0.085058	0.569753	-0.245241	-0.0651294	28.2724	28.0909	27.9755	28.1113	28.3575	27.5212	28.2207	28.1764	343910000	324220000	192620000	285900000	263910000	312810000	289960000	303350000
RPS5;C155	VNQAIWLLCTGAR	VNQAIWLLC(1)TGAR	751.401	2	179.57	133.91		0.199714	0.293628			+		0.212585	0.531556	0.0664817	-0.0117652	29.4745	29.594	29.1539	29.2725	29.2619	29.0624	29.0874	29.2843	643730000	745930000	560600000	810340000	597300000	570400000	648480000	653790000
RPS5;C172	TIAECLADELINAAK	TIAEC(1)LADELINAAK	816.419	2	284.28	191.04		0.20402	0.237972			+		0.202385	0.452815	0.103264	0.0576176	29.8544	30.0592	29.8143	29.739	29.652	29.6064	29.711	29.6814	843630000	970680000	817340000	1118700000	944040000	878830000	896030000	860950000
RPS8;C174	LLACIASRPGQCGR	LLAC(1)IASRPGQCGR	542.945	3	91.858	91.858		0.167014	0.362113			+		0.0766579	0.502359	0.121578	-0.0325393	29.2479	29.4805	29.3392	29.2084	29.1712	28.9781	29.2176	29.241	604520000	637510000	528800000	749060000	679180000	624290000	620320000	634470000
RPS8;C182	LLACIASRPGQCGR	LLACIASRPGQC(1)GR	542.945	3	119.69	119.69		0.174231	0.395188			+		0.0465154	0.602963	0.106479	-0.0590353	30.0756	29.9454	29.7046	29.6232	30.0291	29.3425	29.5981	29.6822	1095600000	1131500000	680720000	1033900000	874940000	812690000	826930000	861470000
RPS8;C71	LDVGNFSWGSECCTRK	LDVGNFSWGSEC(0.929)C(0.071)TRK	661.961	3	165.58	96.962		0.140765	0.428296					0.21012	0.438565	-0.0343532	-0.0512715	28.7912	29.6556	28.1804	27.9819	28.5811	29.217	28.2147	28.0331	401570000	464530000	624030000	845720000	304180000	311510000	265080000	274670000
RQCD1;C91	VCNALALLQCVASHPETR	VC(1)NALALLQCVASHPETR	703.019	3	99.044	99.044		0.0694103	0.704488					-0.039845	0.120612	0.394171	-0.197296	25.6308	27.0827	25.7964	25.4303	25.6707	26.9621	25.4022	25.6276	53413000	51958000	130740000	142140000	58275000	44343000	45214000	51840000
RRAGA;RRAGB;C124	IFCLVHK	IFC(1)LVHK	458.757	2	71.359	56.89		0.427405	0.106277					0.275209	0.748754	0.217502	0.468156	25.4951	25.1799	25.1259	25.1788	25.2199	24.4312	24.9084	24.7106	39078000	47291000	22621000	38011000	36614000	31490000	37981000	27456000
RRAGC;RRAGD;C358	GLIDYNFHCFRK	GLIDYNFHC(1)FRK	523.926	3	72.006	45.915		1.70903	0.0935855					1.01434	2.94822	2.56517	0.308386	25.5048	26.718	25.1685	24.9933	24.4904	23.7698	22.6033	24.685	23570000	47611000	14303000	110390000	37711000	6372000	33400000	26972000
RTCA;C28	VSTALSCLLGLPLRVQK	VSTALSC(1)LLGLPLRVQK	619.033	3	195.51	82.102		0.315834	0.140523					0.209529	0.637037	0.257284	0.159485	26.5545	28.1295	26.8406	26.3659	26.3449	27.4924	26.5833	26.2064	85234000	98557000	188820000	293640000	120180000	100550000	86484000	77433000
RTN4;C1101	YSNSALGHVNCTIK	YSNSALGHVNC(1)TIK	521.924	3	247.14	46.964		0.590753	0.093722			+		0.560987	0.907063	0.49452	0.400442	34.2421	34.4196	34.5052	34.2883	33.6811	33.5125	34.0106	33.8879	13800000000	20300000000	12300000000	23000000000	24400000000	17300000000	21000000000	15900000000
S1PR2;C305	EVLRPLQCWRPGVGVQGR	EVLRPLQC(1)WRPGVGVQGR	527.539	4	137.61	93.51		0.957256	0.0807647			+		1.15306	1.15206	0.664655	0.859248	30.1361	30.0464	29.2987	29.4956	28.9831	28.8943	28.6341	28.6363	530610000	1180000000	498940000	1108800000	660390000	416600000	756930000	417250000
SAMHD1;C51	TWGPEQVCSFLRR	TWGPEQVC(1)SFLRR	545.94	3	142	92.925		0.503145	0.341166					-0.187861	2.03254	0.144075	0.0238275	30.1431	30.1891	29.8215	29.8991	30.331	28.1565	29.6774	29.8753	1350600000	1185700000	299200000	1224100000	948750000	858580000	1001200000	984800000
SAMHD1;C80	ENEITGALLPCLDESRFENLGVSSLGER	ENEITGALLPC(1)LDESRFENLGVSSLGER	1035.84	3	147.87	112.88		-0.599886	0.441247					-0.110526	0.878771	-0.15521	-3.01258	25.5173	28.4276	24.882	22.2777	25.6279	27.5489	25.0372	25.2903	51851000	48027000	196350000	361050000	30920000	34432000	5084600	41033000
SAMM50;C457	ICDGVQFGAGIR	IC(1)DGVQFGAGIR	646.824	2	169.44	169.44		0.128039	0.513263					-0.021258	0.518695	0.121782	-0.107063	28.4728	29.0051	28.7057	28.5445	28.4941	28.4864	28.5839	28.6516	378070000	372540000	376070000	538780000	437810000	402370000	391520000	421680000
SAMM50;C65	DDIIICEIGDVFK	DDIIIC(1)EIGDVFK	768.884	2	82.417	82.417		1.66968	0.161756					3.62632	1.11316		0.269552	24.7157	26.1718		25.2478	21.0894	25.0586		24.9782	2231200	27553000	34946000	75595000	0	0	39842000	33052000
SARS;C438	TICAILENYQTEK	TIC(1)AILENYQTEK	791.893	2	193.83	147.37		0.06985	0.702414					0.380867	0.152223	-0.0672031	-0.186486	27.2199	27.0423	27.0618	26.6014	26.8391	26.8901	27.129	26.7879	120050000	156320000	124370000	138210000	140090000	146770000	101820000	115870000
SART3;C812	LFISGLPFSCTK	LFISGLPFSC(1)TK	685.363	2	96.89	96.89		0.107793	0.596518					0.496183	0.130454	-0.163156	-0.0323071	27.021	26.1336	26.2321	26.0153	26.5249	26.0032	26.3953	26.0476	96556000	136190000	67256000	73621000	78825000	88263000	67826000	69362000
SCFD1;C485	ALTDAGCNLNPLQYIK	ALTDAGC(1)NLNPLQYIK	895.959	2	131.37	123.68		0.342323	0.136			+		0.0123555	0.384236	0.522208	0.45049	26.2552	26.511	26.1074	26.2093	26.2428	26.1267	25.5851	25.7588	79410000	80093000	73271000	95631000	72293000	50338000	77586000	56777000
SCRIB;C4	CIPLWR	C(1)IPLWR	422.729	2	96.337	81.297		3.13006	0.0920263			+		2.79144	3.42357	4.89128	1.41396	30.8803	30.8217	29.8445	29.7678	28.0889	27.3981	24.9532	28.3538	285490000	1976500000	176870000	1897800000	964030000	32484000	914120000	343050000
SCYL1;C512	ILPVLCGLTVDPEK	ILPVLC(1)GLTVDPEK	777.434	2	83.045	73.781		0.225837	0.201142					0.292068	0.3179	-0.0480824	0.341463	26.3024	25.5514	25.8801	25.7954	26.0103	25.2335	25.9282	25.454	67591000	82758000	39450000	49175000	61759000	63852000	58237000	45963000
SDCBP;C239	NGLLTEHNICEINGQNVIGLK	NGLLTEHNIC(1)EINGQNVIGLK	779.406	3	113.49	89.859		1.02983	0.350757						0.537381	3.15824	-0.606135		26.488	25.7493	25.284		25.9506	22.5911	25.8902	0	0	64852000	94122000	56406000	6318300	40856000	62190000
SDHA;C266	TYFSCTSAHTSTGDGTAMITR	TYFSC(1)TSAHTSTGDGTAMITR	755.669	3	105.67	80.752		0.18958	0.300795					0.129095	0.48925	0.186588	-0.0466134	26.0701	26.1743	25.7783	25.4923	25.941	25.6851	25.5917	25.539	64418000	70448000	53949000	75729000	57551000	50569000	47202000	48752000
SDHA;C536	VGSVLQEGCGK	VGSVLQEGC(1)GK	567.285	2	123.35	59.645		-0.153386	0.88441					1.76169	2.16013	-2.27107	-2.26429	25.3643	25.4113	23.1128	23.1578	23.6026	23.2512	25.3838	25.4221	12738000	43194000	9983800	44623000	9070600	43782000	9358500	44960000
SDHB;C249	CHTIMNCTR	CHTIMNC(1)TR	630.768	2	73.248	73.248		-0.8103	0.486707					1.67936		-1.94314	-2.16712	23.8169		21.8238	21.8756	22.1376		23.767	24.0427	4614000	14778000	0	0	3712200	14275000	3847700	17281000
SEC13;C234	DVAWAPSIGLPTSTIASCSQDGR	DVAWAPSIGLPTSTIASC(1)SQDGR	797.053	3	199.58	61.222		0.0191491	0.928745					-0.319102		0.215762	0.160785	25.9264		25.7099	26.7629	26.2455		25.4941	26.6022	79559000	63772000	0	0	54885000	47261000	113880000	101870000
SEC13;C245	VFIWTCDDASSNTWSPK	VFIWTC(1)DDASSNTWSPK	1007.45	2	177.93	177.93		0.561418	0.386858					-0.550881	0.370589	-0.0920666	2.51803	24.923	26.8105	25.5803	25.5122	25.4739	26.4399	25.6724	22.9941	46601000	31810000	91037000	117700000	50170000	53476000	47855000	8354600
SEC24C;C910	LLPVYLNCVLK	LLPVYLNC(1)VLK	666.391	2	70.919	50.607		0.103431	0.648794					-0.336146	0.342454	0.445329	-0.0379115	27.2123	26.8895	27.5572	27.0579	27.5485	26.547	27.1119	27.0958	196300000	155500000	98051000	124320000	197490000	145040000	139710000	143430000
SEC24D;C780	SCETDALINFFAK	SC(1)ETDALINFFAK	758.361	2	125.48	122.26		-0.436042	0.133608					-0.506166	-0.0540437	-0.861198	-0.32276	24.9688	24.8521	24.6387	24.7615	25.4749	24.9061	25.4999	25.0843	46636000	32836000	31441000	30285000	26121000	47450000	28442000	35573000
SEC24D;C848	VLPVYMNCLLK	VLPVYMNC(1)LLK	675.37	2	82.452	73.248		-0.422505	0.0932027					-0.513141	-0.633636	-0.295191	-0.248053	26.1128	26.0756	26.1025	26.45	26.6259	26.7093	26.3977	26.698	103560000	72564000	109720000	70720000	72051000	88410000	91672000	108870000
SEC24D;SEC24C;C371	AYMCPFMQFIEGGRR	AYMC(1)PFMQFIEGGRR	621.621	3	138.25	40.025		-0.164549	0.824776					-2.42119	0.150884	0.11538	1.49673	26.063	29.2071	27.2549	27.8038	28.4842	29.0562	27.1396	26.3071	375480000	70103000	558190000	619730000	160160000	147850000	234310000	83029000
SEC31A;C704	LVACWTK	LVAC(1)WTK	439.234	2	57.281	57.281		0.179841	0.366685					-0.035224		0.395705	0.179044	25.809		25.6561	25.6721	25.8442		25.2604	25.493	60241000	58788000	0	0	52876000	40192000	53465000	47225000
SERINC1;C81	GVVPCNILVGYK	GVVPC(1)NILVGYK	659.863	2	96.711	96.711		-0.684343	0.140856			+		-0.191834	0.00731435	-1.35202	-1.20083	24.3333	24.5933	24.0362	24.3355	24.5251	24.5859	25.3882	25.5364	24143000	21137000	25183000	25311000	17203000	43914000	21170000	48664000
SERPINB6;C100	SCDFLSSFR	SC(1)DFLSSFR	559.75	2	133.86	101.43		0.162201	0.687093					0.680118	0.98077	-0.476283	-0.535801	26.793	26.6033	25.9088	25.8736	26.1129	25.6225	26.3851	26.4094	72572000	116280000	51659000	101950000	62998000	87640000	61479000	89129000
SERPINB8;C364	TNCILFCGR	TNC(1)ILFCGR	604.781	2	69.954	69.954		-0.676349	0.441175					0.774667	0.675233	-0.818101	-3.3372	25.7102	25.2647	24.4434	22.0058	24.9355	24.5894	25.2615	25.343	32088000	54896000	25244000	40311000	22814000	40223000	4211100	42559000
SF3B3;C340	YFDTVPVAAAMCVLK	YFDTVPVAAAMC(1)VLK	842.925	2	75.294	45.137		-0.526691	0.44779						-1.92123	0.215416	0.125739		22.1996	26.2623	26.0066		24.1208	26.0469	25.8809	0	0	18243000	4816700	80489000	69325000	67417000	61790000
SFT2D3;C67	SPAESAAAGLTCLPSVTR	SPAESAAAGLTC(1)LPSVTR	894.451	2	352.64	303.02		2.00025	0.0974208			+		1.80515	3.51598	1.27843	1.40144	31.3558	31.4024	30.6024	30.7128	29.5506	27.8864	29.324	29.3114	786370000	2748100000	248110000	2838300000	1630200000	672040000	1759900000	666210000
SIDT2;C676	RILHVLYTDCIR	RILHVLYTDC(1)IR	520.289	3	159.4	49.423		-0.296309	0.214325					-0.549951	0.165209	-0.381693	-0.418801	27.9068	28.7358	28.0324	27.9016	28.4567	28.5706	28.4141	28.3204	368410000	251640000	398670000	447040000	274540000	357690000	250730000	335180000
SLC11A2;C64	ISIPEEEYSCFSFRK	ISIPEEEYSC(1)FSFRK	631.301	3	156.58	129.93		1.80358	0.063			+		1.87912	2.2489	1.4974	1.58889	30.2401	31.7105	30.7086	30.4775	28.361	29.4616	29.2112	28.8886	344760000	1268200000	739290000	3510000000	1754700000	621500000	1500000000	496980000
PLSCR1;C149	VYFAAEDTDCCTRNCCGPSRPFTLR	VYFAAEDTDC(1)C(1)TRNC(1)C(1)GPSRPFTLR	764.083	4	210.08	94.201	+	2.12266	0.0221538	+		+		2.2082	2.39818	1.99785	1.88643	37.7009	37.6981	37.4051	37.4689	35.4927	35.2999	35.4073	35.5825	48300000000	223000000000	42300000000	223000000000	182000000000	45600000000	190000000000	51500000000
FAM129A;C891	IHECQWVVEDAPNPDVLLSHK	IHEC(1)QWVVEDAPNPDVLLSHK	622.309	4	96.016	49.662	+	2.06066	0.0426667	+				2.10072	1.74537	2.03189	2.36466	29.0392	28.9169	27.9578	28.6861	26.9384	27.1715	25.9259	26.3214	128610000	551640000	151160000	506810000	260700000	63750000	431880000	83855000
SLC15A4;C268	ILTYSCCSQK	ILTYSC(1)C(1)SQK	630.292	2	128.38	124.23		0.66063	0.0889761					0.59425	0.348862	0.919642	0.779766	29.3822	28.5382	28.8554	28.7086	28.788	28.1893	27.9358	27.9289	463500000	699740000	306080000	389810000	485680000	256750000	438690000	255520000
SLC15A4;C269	ILTYSCCSQK	ILTYSC(1)C(1)SQK	630.292	2	128.38	124.23		0.225248	0.56909					0.3992	1.16133	-0.0588824	-0.600654	29.4443	29.6939	28.9262	28.8917	29.0451	28.5325	28.9851	29.4923	553930000	730510000	388280000	868440000	510100000	531350000	498040000	755230000
SLC17A5;C35	AEAAPVCCSAR	AEAAPVC(1)C(1)SAR	596.266	2	101.11	98.249		0.0503488	0.734682			+		-0.128303	0.271069	0.0489096	0.0097181	30.543	30.4131	30.3776	30.3041	30.6713	30.142	30.3287	30.2944	1709900000	1564400000	1184800000	1429700000	1400000000	1348500000	1325700000	1316800000
SLC17A5;C36	AEAAPVCCSAR	AEAAPVC(1)C(1)SAR	596.266	2	98.249	98.249		0.116218	0.483775			+		-0.00264074	0.418665	0.0489521	-0.000107196	30.5093	30.3344	30.3887	30.3258	30.5119	29.9157	30.3398	30.3259	1531100000	1528300000	1012800000	1353800000	1405800000	1358900000	1345800000	1345900000
SLC17A5;C362	WNFSTLCVRR	WNFSTLC(1)VRR	446.896	3	145.34	51.927		0.0287824	0.884365			+		0.0970618	0.409666	-0.119053	-0.272544	29.676	29.2909	29.1907	29.4299	29.5789	28.8812	29.3098	29.7025	801950000	857760000	494430000	656790000	612750000	665460000	723250000	873640000
SLC1A4;C35	CAGFLRR	C(1)AGFLRR	440.235	2	91.093	78.166		0.0449982	0.76031			+		0.0726497	0.268389	-0.098678	-0.0623688	27.3429	26.931	27.1741	27.3466	27.2703	26.6626	27.2728	27.409	161870000	170230000	106230000	127950000	151430000	162150000	170670000	178210000
SLC1A5;C39	GLAAAEPTANGGLALASIEDQGAAAGGYCGSRDQVRR	GLAAAEPTANGGLALASIEDQGAAAGGYC(1)GSRDQVRR	908.447	4	239.1	156.67		0.760307	0.131596			+		-0.0841332	0.453819	1.06374	1.60781	31.8633	32.9943	32.4851	32.5177	31.9474	32.5405	31.4214	30.9099	4141300000	3906700000	6246800000	8560000000	6011600000	2875900000	6149100000	2017500000
SLC25A1;C262	YRNTWDCGLQILK	YRNTWDC(1)GLQILK	556.284	3	159.58	74.987		0.123832	0.558109					-0.179502	0.544052	0.139003	-0.00822523	27.5923	28.2739	27.813	27.7493	27.7718	27.7298	27.674	27.7575	229160000	202350000	222590000	324550000	235810000	214150000	225620000	226910000
SLC25A11;C184	GCIPTMAR	GC(1)IPTMAR	453.22	2	74.415	74.415		0.33569	0.216918					0.453822	0.548433		0.00481398	25.649	25.9182		25.5084	25.1952	25.3697		25.5036	38416000	52617000	43356000	63408000	0	0	47730000	47571000
SLC25A5;C257	GTDIMYTGTLDCWRK	GTDIMYTGTLDC(1)WRK	606.283	3	211.64	148.52		0.262673	0.309376					0.373387	0.789818	-0.0762719	-0.0362388	29.4166	30.3364	29.0982	29.1344	29.0432	29.5466	29.1745	29.1707	553200000	716610000	784160000	1355700000	574690000	605890000	589300000	604290000
SLC25A6;C57	GIVDCIVRIPK	GIVDC(1)IVRIPK	423.916436;635.371015	3;2	97.068	70.977		0.672286	0.154465					0.9582	1.59072	-0.171081	0.311303	27.5951	28.1008	27.321	26.9487	26.6369	26.5101	27.4921	26.6374	104350000	202740000	95571000	287860000	167670000	188780000	129530000	104390000
SLC26A11;C23	SSGPGMAPSACCCSPAALQR	SSGPGMAPSAC(1)C(1)C(1)SPAALQR	1032.94	2	146.47	117.92		0.743914	0.0938316					0.786668	1.10379	0.505492	0.579709	29.0293	28.9457	28.5996	28.8941	28.2426	27.8419	28.0941	28.3144	317590000	547870000	240580000	517050000	406760000	286530000	498880000	333800000
SLC26A11;C24	SSGPGMAPSACCCSPAALQR	SSGPGMAPSAC(1)C(1)C(1)SPAALQR	1032.94	2	146.47	117.92		0.761073	0.0984972					0.786668	1.12608	0.551835	0.579709	29.0293	29.1241	28.7784	28.8941	28.2426	27.998	28.2266	28.3144	317590000	547870000	268060000	585080000	460440000	314090000	498880000	333800000
SLC26A11;C25	SSGPGMAPSACCCSPAALQR	SSGPGMAPSAC(1)C(1)C(1)SPAALQR	1032.94	2	146.47	117.92		0.761073	0.0990444					0.786668	1.12608	0.551835	0.579709	29.0293	29.1241	28.7784	28.8941	28.2426	27.998	28.2266	28.3144	317590000	547870000	268060000	585080000	460440000	314090000	498880000	333800000
SLC2A13;C314	EVGSAGPVICR	EVGSAGPVIC(1)R	572.793	2	219.56	48.794		0.851192	0.0920705			+		0.995313	1.3757	0.510642	0.523108	33.1211	32.7913	32.5329	32.2919	32.1258	31.4156	32.0222	31.7688	4686300000	9342200000	2864500000	7433200000	6213900000	4361600000	5258300000	3659100000
SLC2A9;C36	ALLECDHLR	ALLEC(1)DHLR	376.194	3	55.549	55.549		-0.428479	0.136607					-0.0749899	-0.321928	-0.902281	-0.414714	23.9672	23.7435	23.3454	23.7895	24.0422	24.0654	24.2477	24.2043	17275000	16400000	17555000	14044000	10658000	19920000	14500000	19329000
SLC30A1;C3	MGCWGR	MGC(1)WGR	383.66	2	112.58	96.839		0.379775	0.10519					0.443836	0.608233	0.291941	0.175092	28.7879	28.6703	28.3327	28.4871	28.3441	28.062	28.0407	28.312	340740000	463480000	280230000	427180000	338050000	276120000	376240000	333240000
SLC30A1;C469	TPAVSISCLELSNNLEK	TPAVSISC(1)LELSNNLEK	937.98	2	202.13	197.19		1.85406	0.111977			+		1.75571	4.35069	0.652133	0.65769	27.5021	27.4685	26.7618	26.7623	25.7464	23.1178	26.1097	26.1046	56291000	190090000	9102200	185710000	113790000	72409000	113830000	72156000
SLC35B2;C73	GLCFPLVK	GLC(1)FPLVK	933.523	1	99.919	61.997		1.37971	0.0895283			+		1.5259	2.36491	0.711525	0.916509	32.6682	32.7069	31.8859	31.8979	31.1423	30.342	31.1744	30.9813	2370100000	6825100000	1360000000	7010800000	3968400000	2423400000	4001400000	2119900000
SLC35B2;C80	ACVFGNEPK	AC(1)VFGNEPK	511.242	2	143.12	110.12		0.500957	0.477462			+		1.13348	2.32394	-0.768044	-0.685559	31.0125	31.3411	29.5248	29.3212	29.879	29.0171	30.2929	30.0068	987340000	2166100000	543280000	2720200000	772420000	1315400000	670760000	1078800000
SLC35C1;C97	GLSALAACCPGAVDFPSLR	GLSALAAC(1)C(1)PGAVDFPSLR	981.482	2	242.07	234.85		0.838996	0.0896667			+		0.778094	1.20033	0.635033	0.742527	29.3988	29.9514	29.0847	29.2792	28.6207	28.7511	28.4496	28.5366	412750000	707810000	451800000	1038200000	569320000	366600000	651490000	389390000
SLC35C1;C98	GLSALAACCPGAVDFPSLR	GLSALAAC(1)C(1)PGAVDFPSLR	981.482	2	242.07	234.85		0.580103	0.0991136			+		0.530504	0.803195	0.464958	0.521757	29.5367	30.1739	29.3223	29.5399	29.0062	29.3707	28.8574	29.0181	539180000	778810000	694170000	1211300000	671270000	486330000	780520000	543650000
SLC38A10;C301	QALSTLLCEQQQK	QALSTLLC(1)EQQQK	773.898	2	325.1	269.33		1.35282	0.0775686			+		1.39497	1.77878	1.1231	1.11443	30.9026	31.0136	30.5648	30.5085	29.5076	29.2348	29.4417	29.3941	763280000	2007300000	631760000	2167800000	1588300000	729200000	1527500000	705510000
SLC15A3;C272	LALQNCCPQLWQR	LALQNC(1)C(1)PQLWQR	562.945	3	252.29	83.182	+	2.03562	0.0533333	+				2.25745	2.35566	1.75713	1.77226	32.1677	32.1902	31.4971	31.5067	29.9103	29.8346	29.74	29.7344	1010000000	4824500000	957410000	4900300000	3030000000	896680000	3051100000	893210000
SLC39A8;C289	KEPSSCTCLK	KEPSSC(1)TC(1)LK	605.284	2	103.74	63.216		1.0878	0.0801752					1.13787	1.48491	0.799347	0.929071	29.7817	29.9111	29.3647	29.8014	28.6439	28.4262	28.5653	28.8723	419430000	922980000	360700000	1009600000	691270000	397210000	935650000	491400000
SLC39A8;C291	KEPSSCTCLK	KEPSSC(1)TC(1)LK	605.284	2	103.74	63.216		1.13691	0.0732593			+		1.13787	1.48491	0.995787	0.929071	29.7817	29.9111	29.5818	29.8014	28.6439	28.4262	28.5861	28.8723	419430000	922980000	360700000	1009600000	803570000	402960000	935650000	491400000
SLC43A3;C226	GHIPYPLPPNYSYGLCPGNGTTK	GHIPYPLPPNYSYGLC(1)PGNGTTK	1252.11	2	244.73	49.31		1.68407	0.0819333			+		1.73452	2.38021	1.26382	1.35772	34.6872	34.9466	34.1657	34.1819	32.9527	32.5664	32.9019	32.8242	8312700000	27700000000	6360000000	33100000000	19300000000	8025200000	19500000000	7604600000
SLC44A1;C69	LVSGYDSYGNICGQK	LVSGYDSYGNIC(1)GQK	830.885	2	138.71	114.83		1.11396	0.143054					0.265083	1.15255	0.0805116	2.95771	25.2028	25.3929	24.8364	24.9854	24.9377	24.2404	24.7559	22.0277	32136000	38618000	19819000	44059000	29957000	28331000	33216000	4275500
SLC46A1;C21	ARPAAAVLCR	ARPAAAVLC(1)R	542.806	2	145.65	90.657		0.251219	0.366616			+		0.0426111	0.9387	-0.109161	0.132727	28.3167	28.5983	27.7547	27.5943	28.274	27.6596	27.8638	27.4615	324590000	334320000	212020000	406400000	226460000	244260000	202630000	184820000
SLC46A3;C234	ECSSQNVTMSCSEGFK	ECSSQNVTMSC(1)SEGFK	959.884	2	286.29	225.63		-2.01302	0.0784167					-1.61931	-1.50772	-2.49959	-2.42545	26.07	26.5773	25.8285	25.8984	27.6893	28.085	28.3281	28.3239	216430000	70446000	284730000	100130000	59587000	336980000	62547000	336000000
SLC4A7;C1125	LMDLCFTK	LMDLC(1)FTK	514.251	2	74.127	55.37		0.961632	0.0879807					0.982616		0.70132	1.20096	26.2007		25.6392	25.8126	25.2181		24.9379	24.6116	39031000	77127000	0	0	52261000	32141000	58933000	25635000
SLC5A3;C662	FIDWFCGFK	FIDWFC(1)GFK	610.284	2	111.01	77.923		1.74637	0.0913476			+		2.09969	3.1376	0.72467	1.02351	30.5888	30.0689	29.2373	29.2428	28.4891	26.9313	28.5126	28.2193	376770000	1614900000	127980000	1126300000	632850000	382960000	635290000	312510000
SLC5A6;C577	LLSLLPLSCQK	LLSLLPLSC(1)QK	636.373	2	185.6	166.33		1.00121	0.0908696			+		1.01886	1.75252	0.521303	0.71215	31.6416	31.5056	31.0414	31.031	30.6227	29.7531	30.5201	30.3188	1653300000	3350100000	904860000	3048900000	2210000000	1539800000	2194100000	1339300000
SLC9A6;C603	CLTSPQAYENQEQLK	C(1)LTSPQAYENQEQLK	904.928	2	294.49	252.21		0.702075	0.220716					0.877948	2.09683	-0.186349	0.0198738	31.3699	31.6682	30.3508	30.3012	30.492	29.5714	30.5371	30.2813	1510100000	2775200000	797770000	3412600000	1369300000	1558100000	1320000000	1304900000
SLC15A3;C273	LALQNCCPQLWQR	LALQNC(1)C(1)PQLWQR	562.945	3	252.29	83.182	+	2.02133	0.0518919	+				2.21019	2.39022	1.70989	1.775	32.0998	32.2381	31.485	31.6087	29.8896	29.8479	29.7751	29.8337	994670000	4602700000	966300000	5065700000	3005500000	918730000	3274600000	956820000
SMAP2;C196	STAPVMDLLGLDAPVACSIANSK	STAPVMDLLGLDAPVAC(1)SIANSK	1165.59	2	148.52	45.863		0.0763531	0.64531					-0.133434	0.361423	0.0539752	0.0234444	28.7756	29.1601	29.0394	28.9536	28.909	28.7987	28.9854	28.9302	504070000	459540000	466960000	599900000	551720000	531460000	519880000	511500000
SMARCC2;SMARCC1;C657	TQDECILHFLR	TQDEC(1)ILHFLR	477.906	3	58.676	48.004		-0.319628	0.750063					-1.42407	-1.41416	1.87935		24.1152	23.9716	25.0619		25.5393	25.3857	23.1826		48763000	18172000	43840000	16450000	35026000	9520300	0	0
SNAP23;C79	CCGLCVCPCNR	C(1)C(1)GLC(1)VC(1)PC(1)NR	728.275	2	187.55	187.55		2.00193	0.125385			+		-1.06081	2.06953	3.54911	3.44989	28.5478	32.6504	30.4378	26.4803	29.6086	30.5809	26.8887	23.0304	818610000	392410000	1606100000	6741600000	1454400000	124250000	93619000	8567300
SNAP23;C80	CCGLCVCPCNR	C(1)C(1)GLC(1)VC(1)PC(1)NR	728.275	2	187.55	187.55		2.00193	0.126036			+		-1.06081	2.06953	3.54911	3.44989	28.5478	32.6504	30.4378	26.4803	29.6086	30.5809	26.8887	23.0304	818610000	392410000	1606100000	6741600000	1454400000	124250000	93619000	8567300
SNAP23;C83	CCGLCVCPCNR	C(1)C(1)GLC(1)VC(1)PC(1)NR	728.275	2	187.55	187.55		2.00193	0.12571			+		-1.06081	2.06953	3.54911	3.44989	28.5478	32.6504	30.4378	26.4803	29.6086	30.5809	26.8887	23.0304	818610000	392410000	1606100000	6741600000	1454400000	124250000	93619000	8567300
SNAP23;C85	CCGLCVCPCNR	C(1)C(1)GLC(1)VC(1)PC(1)NR	728.275	2	187.55	187.55		1.97527	0.12487			+		-1.06081	2.06953	3.54911	3.34326	28.5478	32.6504	30.4378	26.3737	29.6086	30.5809	26.8887	23.0304	818610000	392410000	1606100000	6741600000	1454400000	124250000	86949000	8567300
SNAP23;C87	CCGLCVCPCNR	C(1)C(1)GLC(1)VC(1)PC(1)NR	728.275	2	187.55	187.55		1.47094	0.351737			+		-1.62601	2.08445	3.95439		27.939	32.5403	30.3397	22.6693	29.565	30.4558	26.3853		794240000	257320000	1472700000	6245900000	1358800000	87653000	6670100	0
SNRNP200;C1127	RMWQSMCPLR	RMWQSMC(1)PLR	455.551	3	121.62	47.302		-0.14957	0.828331					0.229401	-2.09688	-0.314218	1.58342	26.8094	23.9788	25.9661	26.1372	26.58	26.0756	26.2803	24.5538	100320000	117610000	70721000	16532000	65551000	81502000	73805000	24628000
SNRNP200;C516	TNVALMCMLR	TNVALMC(1)MLR	604.801	2	88.948	66.621		0.164406	0.468178					0.190756	0.643934	-0.157413	-0.0196509	25.3004	25.1894	24.8113	24.8819	25.1097	24.5455	24.9687	24.9015	36205000	41323000	24487000	38263000	29440000	32834000	30917000	31341000
SORD;C301	YCNTWPVAISMLASK	YC(1)NTWPVAISMLASK	870.926	2	101.39	101.39		-0.0256157	0.911578					-0.236536	0.316006		-0.156316	26.2626	25.8204		26.0584	26.4991	25.5044		26.2147	94849000	80506000	47599000	59255000	0	0	69881000	77878000
SPATA20;C671	CVCLLTAFSER	CVC(1)LLTAFSER	712.339	2	131.44	131.44		0.355708	0.13654					0.604338	0.529407	0.183038	0.106048	24.9319	25.6225	25.3266	24.9588	24.3276	25.0931	25.1436	24.8527	21054000	32008000	35790000	51657000	42080000	37066000	32609000	30298000
SPATS2L;C367	TPCSSLLPLLNAHAATSGK	TPC(1)SSLLPLLNAHAATSGK	646.675	3	90.442	90.442		1.26429	0.0800678					0.973585	1.22263	1.71444	1.14652	28.5072	28.4175	27.7955	27.8411	27.5336	27.1949	26.0811	26.6946	194290000	381530000	153630000	358530000	232960000	70988000	240440000	108610000
SPNS3;C248	SSWCEDVR	SSWC(1)EDVR	519.719	2	122.13	113.5		-0.102047	0.657866					-0.0112235	0.363048	-0.265715	-0.494299	28.3967	28.3992	27.9435	28.0172	28.408	28.0362	28.2092	28.5115	356160000	353400000	275250000	354010000	258120000	310320000	271660000	382670000
SPPL2A;C276	IPYGQCTIACRGK	IPYGQC(1)TIAC(1)RGK	508.587	3	203.35	40.552		1.68791	0.0734783			+		1.64166	2.15556	1.71674	1.23769	31.6735	31.6778	31.5813	31.9323	30.0318	29.5222	29.8645	30.6946	1097700000	3425100000	771040000	3435300000	3210000000	977510000	4098100000	1737800000
SPPL2A;C280	IPYGQCTIACRGK	IPYGQC(1)TIAC(1)RGK	508.587	3	188.87	40.552		1.08661	0.0795088					1.00903	1.41846	1.06213	0.856821	30.8069	30.7605	30.8051	31.1609	29.7978	29.342	29.743	30.3041	933340000	1878400000	680510000	1820000000	1876100000	898510000	2400900000	1325700000
SPPL2A;C95	AVVVPWGSCHFLEK	AVVVPWGSC(1)HFLEK	543.613	3	92.039	73.887		1.17452	0.0802124			+		1.32856	1.46309	1.03402	0.87242	28.4873	28.636	27.876	28.0681	27.1588	27.1729	26.8419	27.1957	149830000	376300000	151310000	417160000	246320000	120290000	281420000	153720000
SPPL3;C135	ISFGCCGR	ISFGC(1)C(1)GR	478.707	2	70.912	68.422		-0.236427	0.48554					0.328462		-0.641989	-0.395754	25.8655		25.1965	25.3694	25.537		25.8385	25.7651	48687000	61135000	0	0	38451000	60002000	43345000	57026000
SPPL3;C136	ISFGCCGR	ISFGC(1)C(1)GR	478.707	2	70.912	68.422		-0.236427	0.486132					0.328462		-0.641989	-0.395754	25.8655		25.1965	25.3694	25.537		25.8385	25.7651	48687000	61135000	0	0	38451000	60002000	43345000	57026000
TXN;C73	CMPTFQFFKK	C(1)MPTFQFFKK	445.219	3	116.25	61.593	+	1.99988	0.0540845	+		+		2.0058	2.41426	1.85618	1.72327	33.1375	33.2675	32.492	32.6911	31.1317	30.8533	30.6358	30.9678	2352700000	9448700000	1939800000	10300000000	6040400000	1668400000	6934200000	2100100000
LAP3;C376	LILADALCYAHTFNPK	LILADALC(1)YAHTFNPK	923.98	2	113.4	72.705	+	1.78007	0.0438857	+				1.54209	1.62371	2.00964	1.94485	27.4766	30.3054	27.7216	27.6887	25.9345	28.6817	25.712	25.7438	64131000	186760000	430580000	1326900000	221330000	54964000	216330000	56190000
SPRY2;C201	ECTYPRPLPSDWICDK	EC(1)TYPRPLPSDWIC(1)DK	679.645	3	138.39	49.463		-0.916722	0.0792903					-0.839838	-0.71914	-0.943247	-1.16466	29.8789	29.8974	29.3784	29.558	30.7187	30.6165	30.3216	30.7227	1767100000	987290000	1646200000	1000000000	697870000	1341900000	790390000	1771900000
SPRY2;C279	LCQGCYDR	LC(1)QGC(1)YDR	536.221	2	113.5	113.5		-0.336853	0.410338					-1.51862	0.125704	-0.031788	0.0772941	24.8773	23.4345	25.0558	25.5786	26.3959	23.3088	25.0876	25.5013	88299000	30818000	10391000	11337000	34877000	35654000	50109000	47495000
SPRY2;C282	LCQGCYDR	LC(1)QGC(1)YDR	536.221	2	113.5	113.5		-0.336853	0.409805					-1.51862	0.125704	-0.031788	0.0772941	24.8773	23.4345	25.0558	25.5786	26.3959	23.3088	25.0876	25.5013	88299000	30818000	10391000	11337000	34877000	35654000	50109000	47495000
SPRYD7;C7	ATSVLCCLRCCR	ATSVLC(1)C(1)LRC(1)C(1)R	799.357	2	145.34	46.462		0.511636	0.276396			+		0.583765	1.70622	-0.149196	-0.0942447	28.2494	29.6184	28.8042	28.7331	27.6657	27.9122	28.9534	28.8273	212910000	319100000	252580000	824180000	468740000	519810000	446180000	476300000
SPRYD7;C8	ATSVLCCLRCCR	ATSVLC(1)C(1)LRC(1)C(1)R	799.357	2	151.56	46.462		0.924148	0.0918943			+		0.796056	1.74998	0.496918	0.653633	29.4065	29.9781	29.8437	29.8728	28.6104	28.2282	29.3468	29.2192	409820000	711590000	314430000	1057600000	963480000	682740000	983140000	624960000
SQLE;C558	ACSVIFPLIYSEMK	AC(1)SVIFPLIYSEMK	829.42	2	137.89	83		0.665862	0.117089					0.236166	0.913989	1.28372	0.229572	26.9182	26.0351	26.7288	26.6659	26.682	25.1211	25.4451	26.4363	107670000	126820000	36492000	68760000	111220000	45682000	106470000	90807000
SQRDL;C337	YPNVFGIGDCTNLPTSK	YPNVFGIGDC(1)TNLPTSK	941.954	2	195.46	64.121		0.820217	0.0968913					0.994194	1.15223	0.650511	0.483932	30.8713	30.9283	30.3596	30.4302	29.8771	29.776	29.7091	29.9463	986060000	1964200000	919340000	2043300000	1377700000	877670000	1446800000	1034500000
SRP19;C17	SPADQDRFICIYPAYLNNK	SPADQDRFIC(1)IYPAYLNNK	762.372	3	113.71	113.33		0.383266	0.185043					-0.0225872	0.0872011	0.847373	0.62108	27.3234	27.0376	27.3265	27.255	27.346	26.9504	26.4792	26.6339	170590000	167940000	129680000	137760000	168310000	93546000	160170000	104140000
SRPR;C424	QRPYVVTFCGVNGVGK	QRPYVVTFC(1)GVNGVGK	594.31	3	67.579	49.066		0.652763	0.306159					0.903471	2.3113	0.0755462	-0.679268	26.6827	25.4315	25.3281	25.5409	25.7792	23.1202	25.2526	26.2201	57587000	107720000	9117700	45254000	42123000	39974000	48817000	78172000
SSB;C18	ICHQIEYYFGDFNLPR	IC(1)HQIEYYFGDFNLPR	691.328	3	119.56	68.173		0.507992	0.169693						0.904056	0.550966	0.0689567		29.5003	24.6356	24.8039		28.5962	24.0846	24.7349	0	0	405810000	759400000	26065000	17791000	29289000	27922000
SSRP1;C200	ADVIQATGDAICIFR	ADVIQATGDAIC(1)IFR	825.419	2	155.97	111.63		-0.0132484	0.932893					-0.106789	-0.282444	0.155417	0.180821	26.9572	27.1733	26.9565	26.9676	27.0639	27.4558	26.8011	26.7868	140300000	130290000	184080000	151350000	130230000	116930000	131240000	115780000
STAMBP;C264	LCPQFLQLASANTAR	LC(1)PQFLQLASANTAR	845.441	2	90.614	85.845		-0.199657	0.317098					-0.409071		-0.188862	-0.00104104	25.2196		25.0244	25.356	25.6287		25.2132	25.357	51881000	39072000	0	0	34126000	38899000	42945000	42976000
STAT1;C492	NLSFFLTPPCAR	NLSFFLTPPC(1)AR	711.864	2	236.32	75.294		4.49906	0.0825865			+		3.68883	7.24678	3.61735	3.44327	31.366	31.3146	31.1335	31.1302	27.6772	24.0678	27.5162	27.6869	214620000	2767700000	17585000	2670800000	2355700000	191950000	2350300000	216070000
STAT3;C542	LLGPGVNYSGCQITWAK	LLGPGVNYSGC(1)QITWAK	932.475	2	129.71	109.84		2.20765	0.0916431					0.890764	3.40181	3.83823	0.699815	26.5689	26.3888	26.2608	26.41	25.6781	22.987	22.4225	25.7102	53688000	99546000	8313200	87865000	80405000	5621600	89169000	54897000
ISG15;C78	CDEPLSILVR	C(1)DEPLSILVR	601.316	2	180.44	180.44	+	1.60372	0.0397241	+				1.73193	1.70797	1.5395	1.43551	30.9519	31.1245	30.567	30.5192	29.2199	29.4165	29.0275	29.0837	625280000	2080000000	716560000	2340000000	1590700000	547210000	1538800000	568920000
STIP1;C26	ALSVGNIDDALQCYSEAIK	ALSVGNIDDALQC(1)YSEAIK	1034.01	2	232.78	150.12		0.135512	0.463881					-0.0184525	0.414837	0.267231	-0.121566	26.1326	28.76	26.6952	26.0693	26.151	28.3452	26.428	26.1908	74515000	73568000	340990000	454590000	108660000	90287000	70409000	76599000
STT3A;C193	TGSICWAAK	TGSIC(1)WAAK	497.245	2	89.752	89.752		0.14754	0.628774					0.317793	0.827769	-0.258151	-0.297252	26.0083	26.0368	25.6814	25.7907	25.6905	25.209	25.9395	26.0879	54151000	67495000	38785000	68841000	53811000	64355000	58046000	71327000
STT3A;C637	VDREGSPVLLNCLMYK	VDREGSPVLLNC(1)LMYK	631.99	3	182.76	52.372		0.321595	0.153643					0.21642	0.703481	0.14909	0.217388	28.0338	27.9305	27.7196	28.1478	27.8174	27.227	27.5705	27.9304	236520000	274800000	157090000	255810000	221020000	199320000	297400000	255800000
SLC38A2;C403	SSVTHLLCASK	SSVTHLLC(1)ASK	601.814	2	215.06	187.97	+	1.59241	0.0407273	+		+		1.44966	1.80572	1.63639	1.47786	31.1008	31.1988	30.9548	31.0536	29.6511	29.393	29.3184	29.5757	843110000	2302900000	705000000	2464700000	2081200000	669440000	2228700000	800150000
RAB29;C120	LTLPNGEPVPCLLLANK	LTLPNGEPVPC(1)LLLANK	925.016	2	126.12	91.961	+	1.50373	0.0395294	+				1.32924	1.68711	1.54531	1.45325	28.7673	28.5546	28.7418	28.4884	27.4381	26.8675	27.1965	27.0352	181840000	456910000	122440000	394270000	448890000	153800000	376590000	137530000
TMEM63B;C327	GCEQVEAIEYYTK	GC(1)EQVEAIEYYTK	795.361	2	231.7	66.595	+	1.15532	0.0371613	+				1.1543	1.21952	1.15618	1.09125	31.7131	31.7789	31.5841	31.6114	30.5588	30.5594	30.4279	30.5202	1581700000	3520500000	1582300000	3684700000	3219300000	1444500000	3280900000	1539900000
VANGL1;C107	DMEDSVGLDCKR	DMEDSVGLDC(1)KR	712.811	2	170.5	82.261	+	-1.62168	0.0377705		+	+		-1.74076	-1.42413	-1.57621	-1.74563	28.0487	27.9734	27.993	27.5894	29.7895	29.3975	29.5692	29.335	927940000	277650000	707190000	263530000	267140000	796570000	201950000	677220000
ABHD17A;C230	TYCFDAFPNIEK	TYC(1)FDAFPNIEK	752.842	2	159.93	110.38	+	-1.74726	0.0225882		+	+		-1.91396	-1.58164	-1.73764	-1.75579	28.7134	28.7715	28.7327	28.865	30.6273	30.3531	30.4703	30.6208	1658600000	440130000	1371500000	458220000	446070000	1487600000	488910000	1651100000
SUCLA2;C430	ILACDDLDEAAR	ILAC(1)DDLDEAAR	681.322	2	108.67	95.573		0.750224	0.483715					-2.28376	0.685161	1.0801	3.5194	23.3922	26.1221	26.0546	26.1509	25.6759	25.437	24.9745	22.6315	53608000	11009000	45425000	73038000	69696000	32966000	74506000	6497500
SUCLG2;C255	IDATQVEVNPFGETPEGQVVCFDAK	IDATQVEVNPFGETPEGQVVC(1)FDAK	917.437	3	75.326	75.326		0.146389	0.922384					-3.11638		2.91869	0.636855	22.9049		26.7897	26.1269	26.0213		23.871	25.4901	68108000	7853700	0	0	116010000	15342000	73281000	47128000
SUPT16H;C323	ICDVYNAVMDVVK	IC(1)DVYNAVMDVVK	763.373	2	94.616	94.616		0.089366	0.651927					-0.265943	-0.000551805	0.413961	0.209997	26.9316	27.2247	27.3758	26.9366	27.1975	27.2253	26.9618	26.7266	153910000	128000000	156900000	156840000	174150000	130710000	128450000	111050000
SUPT4H1;C16	ACLLCSLVK	AC(1)LLCSLVK	503.775	2	58.604	58.604		4.0326	0.0883836						4.87554	2.93563	4.28664		28.8981	24.9677	27.0479		24.0226	22.032	22.7613	0	0	17042000	500270000	32811000	4288500	138750000	7109300
SURF4;C32	LCLISTFLEDGIR	LC(1)LISTFLEDGIR	768.908	2	77.379	66.435		0.458028	0.140204			+		0.394222	0.902084	-0.0527559	0.588562	25.2285	26.1338	24.9852	25.3825	24.8343	25.2318	25.038	24.7939	29914000	39314000	39402000	73633000	33213000	34450000	43741000	29088000
TANGO2;C2	CIIFFK	C(1)IIFFK	827.448	1	93.595	93.595		0.236006	0.324093					0.152807	0.762709	0.0548117	-0.0263047	30.3156	30.3398	30.3858	30.3104	30.1628	29.5771	30.331	30.3367	1200000000	1336300000	800920000	1358900000	1402900000	1350600000	1331500000	1360000000
TAP1;C179	RLLGCLGSETR	RLLGC(1)LGSETR	421.228	3	140.14	50.149		2.72911	0.090069					0.947036		3.73749	3.50281	26.1472		29.3717	29.5082	25.2002		25.6342	26.0054	38548000	74317000	0	0	694640000	52079000	763600000	67362000
STEAP3;C453	ALFLLPCISRR	ALFLLPC(1)ISRR	449.264	3	106.36	58.676	+	-1.94006	0		+	+		-1.97575	-1.8108	-1.96124	-2.01244	30.388	29.2732	30.5776	30.5163	32.3638	31.084	32.5388	32.5288	5526700000	1405100000	2276300000	648820000	1602400000	6239700000	1535800000	6196400000
TAPT1;C146	LLTLPCYGLR	LLTLPC(1)YGLR	603.339	2	76.899	66.258		0.708496	0.162428					1.33084		0.7391	0.055545	24.7925		24.1047	24.0189	23.4616		23.3656	23.9633	11552000	29059000	0	0	18040000	10808000	16998000	16356000
TARS;C261	CGPLIDLCR	CGPLIDLC(1)R	586.284	2	73.26	73.26		0.502387	0.483367					1.36791	2.21285	-0.643484	-0.92772	27.1649	27.2907	24.5921	25.6822	25.797	25.0779	25.2356	26.6099	58300000	150470000	35415000	164180000	25291000	39507000	53841000	102420000
TBL2;C240	GQVLSTINTNQMNNTHAAVSPCGR	GQVLSTINTNQMNNTHAAVSPC(1)GR	857.411	3	78.324	74.584		-0.452864	0.116857					-0.23215		-0.574037	-0.552408	25.1122		24.5962	24.9302	25.3444		25.1702	25.4826	42601000	36269000	0	0	25362000	37756000	31970000	46885000
TCIRG1;C324	CLIAEAWCSVR	CLIAEAWC(1)SVR	716.839	2	94.692	94.692		1.40693	0.14359					0.194655	3.95408	0.584203	0.894773	24.8564	25.0865	25.1424	25.308	24.6618	21.1324	24.5582	24.4132	26542000	30376000	2298700	35627000	37035000	24703000	41539000	22341000
TCP1;C385	GANDFMCDEMER	GANDFMC(1)DEMER	737.773	2	215.06	182.64		0.512728	0.0925306					0.489882	0.878937	0.42037	0.261724	29.8179	29.9119	29.5216	29.4877	29.328	29.0329	29.1012	29.226	673930000	946420000	549260000	1010100000	770710000	575900000	752820000	627920000
TCP1;C397	SLHDALCVVKR	SLHDALC(1)VVKR	433.24	3	163.32	61.435		0.414651	0.0951097					0.259009	0.695219	0.423105	0.281273	31.6104	31.7617	31.5583	31.4774	31.3514	31.0665	31.1352	31.1961	2739800000	3278600000	2248800000	3641100000	3162300000	2358500000	2989800000	2460200000
TEAD1;TEAD3;C359	SPMCEYMINFIHK	SPMC(1)EYMINFIHK	557.256	3	131.69	118.87		-0.434855	0.112331			+		-0.466214	-0.0593085	-0.609284	-0.604611	28.3059	29.1826	27.8454	28.2748	28.7721	29.2419	28.4547	28.8794	458430000	331840000	634870000	609300000	241160000	367890000	324760000	493820000
TEX264;C165	LCAYPR	LC(1)AYPR	390.197	2	67.377	63.671		0.343967	0.241427					0.683991	0.720096	-0.19726	0.169041	26.3622	25.9147	25.5849	25.5015	25.6782	25.1946	25.7821	25.3324	53693000	86262000	38400000	63256000	50328000	57702000	47501000	42249000
THEMIS2;C290	LCVYGLASPPWR	LC(1)VYGLASPPWR	709.866	2	94.692	94.692		0.905593	0.091095					0.939353	1.34232	1.04771	0.292992	25.7261	25.7774	25.1771	25.1166	24.7868	24.435	24.1294	24.8236	28944000	55505000	22682000	57512000	37936000	18351000	36378000	29692000
THOC2;C1064	ECGNYPGFLTILR	EC(1)GNYPGFLTILR	770.385	2	89.403	85.377		-0.174286	0.88125					3.03078	0.0444279	-3.36096	-0.411392	25.246	25.2075	22.2521	25.3707	22.2152	25.1631	25.6131	25.7821	4869000	39792000	37571000	38746000	4995300	51323000	43386000	57702000
TIPRL;C14	DFCFGPWK	DFC(1)FGPWK	528.734	2	69.383	45.718		0.630821	0.135395					0.713755	1.42274	0.265164	0.121629	26.0443	26.0966	25.2486	25.4001	25.3305	24.6739	24.9834	25.2785	42194000	69201000	26766000	71758000	39864000	33171000	44279000	40699000
TKT;C133	QAFTDVATGSLGQGLGAACGMAYTGK	QAFTDVATGSLGQGLGAAC(1)GMAYTGK	1266.6	2	249.16	157.98		0.122239	0.464457					-0.134449	0.358373	0.171962	0.0930672	27.7521	28.8693	26.0006	25.7629	27.8866	28.5109	25.8287	25.6698	248140000	226060000	382510000	490370000	67138000	59594000	56937000	53380000
TKT;C386	TVPFCSTFAAFFTR	TVPFC(1)STFAAFFTR	826.401	2	107.85	57.836		0.209421	0.266059			+		0.0140252	0.483737	0.288871	0.0510476	26.181	29.7027	26.4025	26.2235	26.1669	29.219	26.1136	26.1725	75341000	76077000	624860000	873780000	88704000	72608000	78355000	75631000
TLN1;C116	TVTDMLMTICAR	TVTDMLMTIC(1)AR	706.341	2	151.83	94.692		0.0198827	0.926572					0.0734441	0.502555	-0.116728	-0.37974	27.413	28.3909	27.3353	27.4133	27.3396	27.8883	27.452	27.793	169840000	178710000	248440000	351970000	169330000	183600000	178740000	232560000
TLN1;C1671	APGQLECETAIAALNSCLR	APGQLECETAIAALNSC(1)LR	714.682	3	115.57	115.57		0.113873	0.598906					-0.178324	0.270484	0.249461		25.7182	28.6779	26.4988		25.8966	28.4075	26.2494		62466000	55203000	356040000	429460000	94830000	79772000	0	0
TLR1;TLR6;C614	MVCQWTQTR	MVC(1)QWTQTR	605.279	2	121.96	121.96		0.401893	0.18453				+	0.383144	1.03191	0.157305	0.0352184	26.281	26.2611	25.8298	26.0607	25.8979	25.2292	25.6725	26.0255	62522000	81540000	39331000	80421000	59641000	53480000	69995000	68307000
TM9SF2;C182	FCNPGFPIGCYITDK	FCNPGFPIGC(1)YITDK	928.921	2	123.84	97.911		0.377416	0.124551			+		0.193981	0.454095		0.484173	28.471	28.6043		28.273	28.277	28.1503		27.7888	325260000	372070000	297900000	408100000	0	0	324350000	231880000
TM9SF3;C66	YFSLPFCVGSK	YFSLPFC(1)VGSK	652.821	2	91.584	81.338		0.297201	0.12668					0.236558	0.526688	0.238805	0.186756	27.0736	27.2557	26.7864	26.8443	26.837	26.729	26.5476	26.6576	119880000	141240000	111230000	160240000	115750000	98092000	120490000	105860000
TM9SF4;C64	TQLPYEYYSLPFCQPSK	TQLPYEYYSLPFC(1)QPSK	1061	2	107.14	61.641		0.12863	0.850505					-2.14466	1.04726	1.11486	0.497051	22.6576	25.7824	25.4011	25.3297	24.8022	24.7352	24.2862	24.8326	29256000	6616200	27927000	57714000	44309000	20459000	42169000	29879000
TMC6;C201	WRGQPGSGGVCSCCGR	WRGQPGSGGVC(1)SC(1)C(1)GR	594.252	3	82.171	41.695		-1.38263	0.063759					-1.50539	-1.12047	-1.3138	-1.59085	26.5961	26.238	26.8073	25.8017	28.1014	27.3585	28.1211	27.3926	287990000	101440000	172080000	79147000	117440000	291950000	58491000	176190000
TMED4;TMED9;C41	CFIEEIPDETMVIGNYR	C(1)FIEEIPDETMVIGNYR	1043.48	2	208.72	112.15		-0.0129275	0.949064					-0.156726	0.569353	-0.387198	-0.0771393	25.4131	26.8687	25.485	25.7034	25.5698	26.2993	25.8722	25.7806	49805000	44678000	82582000	122540000	46961000	61418000	54639000	57640000
TMEM11;C80	WITVGNCLHK	WITVGNC(1)LHK	614.319	2	120.12	73.157		0.716759	0.0980941					0.678139	1.04066	0.638466	0.509768	30.6713	30.6651	30.3532	30.5256	29.9932	29.6244	29.7147	30.0158	1068700000	1710000000	827640000	1702600000	1371600000	881110000	1545700000	1085600000
TMEM120B;C43	LEELAALQTLCSSSISK	LEELAALQTLC(1)SSSISK	925.482	2	112.42	112.42		0.248201	0.828288					2.17254	2.85079	-2.29614	-1.73438	25.4952	25.779	23.4908	24.1606	23.3226	22.9282	25.787	25.895	10491000	47295000	7981600	57579000	11788000	57896000	18753000	62398000
TMEM134;C108	SYNTCCSWTQHPLIQK	SYNTC(1)C(1)SWTQHPLIQK	674.977	3	151.78	110.38		0.402739	0.218887					0.148977	1.16082	0.0933939	0.207771	28.8414	28.8998	28.1484	28.6277	28.6925	27.739	28.055	28.4199	433800000	480990000	224010000	500850000	297520000	278870000	414760000	359130000
TMEM134;C109	SYNTCCSWTQHPLIQK	SYNTC(1)C(1)SWTQHPLIQK	674.977	3	151.78	110.38		0.916402	0.0781982					0.81842	1.16082	0.816985	0.869391	28.8197	28.8998	28.1157	28.314	28.0013	27.739	27.2988	27.4446	268680000	473810000	224010000	500850000	290860000	165100000	333700000	182660000
TMEM175;C230	VTGWCR	VTGWC(1)R	389.687	2	74.597	57.453		0.119609	0.5801					0.407941		0.0255195	-0.0746342	26.9135		26.4069	26.6574	26.5056		26.3814	26.7321	95275000	126410000	0	0	88974000	87414000	105850000	111470000
ANTXR1;C481	CINFTR	C(1)INFTR	405.7	2	84.359	84.359	+	-3.28597	0.0404211		+	+		-3.09023	-2.68142	-3.77552	-3.59672	24.9093	24.356	24.1678	24.0167	27.9995	27.0374	27.9434	27.6134	268350000	31510000	137740000	21472000	18847000	258100000	16972000	205330000
TMEM181;C273	CLTFYLPK	C(1)LTFYLPK	521.276	2	143	117.16		0.029079	0.878781					0.0841558	0.37243	-0.152521	-0.18775	29.5484	29.2414	29.358	29.4375	29.4643	28.869	29.5106	29.6252	740670000	785160000	490270000	634670000	688100000	764830000	727050000	828100000
TMEM184C;C3	PCTCTWR	PC(1)TC(1)TWR	490.707	2	119.89	69.176		0.521487	0.0981059			+		0.484933	0.964673	0.33702	0.299318	28.8192	28.9165	28.6189	28.7553	28.3343	27.9518	28.2819	28.456	338430000	473640000	259620000	506680000	412240000	326360000	453130000	368230000
TMEM184C;C5	PCTCTWR	PC(1)TC(1)TWR	490.707	2	119.89	69.176		0.477209	0.117179			+		0.515643	0.915931	0.256425	0.220838	29.2043	29.0876	28.7972	28.9485	28.6886	28.1716	28.5408	28.7277	432650000	618530000	302350000	570470000	466470000	390510000	518060000	444530000
TMEM185B;C78	TEGEACVEFK	TEGEAC(1)VEFK	585.261	2	113.62	113.62		-2.58605	0.080916					-2.41938		-3.12463	-2.21415	21.5421		21.1696	22.3593	23.9615		24.2942	24.5734	16335000	3053600	0	0	2358800	20573000	5380300	24965000
TMEM192;C82	CPGNYTNPLK	C(1)PGNYTNPLK	582.279	2	106.6	83.309		0.548736	0.69214					3.31374	3.0177	-3.37356	-0.762949	26.3922	26.3662	22.7822	25.8654	23.0785	23.3485	26.1557	26.6284	8857700	88076000	10681000	86503000	7213000	74758000	61133000	103740000
TMEM50A;C10	SGFLEGLRCSECIDWGEK	SGFLEGLRC(1)SEC(1)IDWGEK	1092.99	2	218.48	142.97		-0.00173759	0.990882			+		-0.00403953	0.336477	-0.0815037	-0.257884	31.5798	32.1727	31.1708	31.4309	31.5839	31.8362	31.2523	31.6888	3218800000	3209800000	3834100000	4841200000	2417400000	2557900000	2894900000	3461500000
TMEM50A;C13	SGFLEGLRCSECIDWGEK	SGFLEGLRC(1)SEC(1)IDWGEK	1092.99	2	218.48	142.97		-0.146754	0.428844			+		-0.175973	0.210411	-0.260319	-0.361134	31.3403	31.9864	31.0103	31.2709	31.5163	31.776	31.2706	31.6321	3071500000	2718800000	3677300000	4254700000	2162900000	2590600000	2591100000	3328100000
TMEM50A;C87	GDSYSEGCLGQTGAR	GDSYSEGC(1)LGQTGAR	779.334	2	190.36	85.813		-0.106095	0.505745					-0.092605	0.153538	-0.243712	-0.2416	26.5194	27.6464	26.538	26.3935	26.612	27.4929	26.7817	26.6351	102570000	96193000	188880000	210090000	97438000	115370000	88150000	104220000
TMEM50B;C89	GDSYESGCLGR	GDSYESGC(1)LGR	600.751	2	149.72	93.649		-0.638278	0.0900862					-0.571924	-0.277828	-0.836493	-0.86687	28.2457	28.4566	27.6225	27.9631	28.8176	28.7344	28.459	28.83	473110000	318270000	446600000	368370000	206630000	368980000	261660000	477190000
TMEM63A;C372	CQSLQCK	C(1)QSLQCK	496.22	2	186.67	179.97		2.72938	0.092272					4.19289	4.6412	0.995751	1.08768	29.3611	29.4147	29.2321	29.1449	25.1682	24.7735	28.2364	28.0572	37704000	689560000	28680000	715680000	630580000	316220000	593600000	279300000
GPR82;C133	DSSQETTSCYEK	DSSQETTSC(1)YEK	717.788	2	201.33	201.33	+	-3.46184	0		+		+	-3.55539	-3.19097	-3.17729	-3.92372	24.1806	24.3013	24.7039	23.8867	27.736	27.4923	27.8812	27.8104	223550000	19015000	188800000	20674000	27329000	247220000	15510000	235380000
ANKRD33B;C286	LTDCVLSVLTPR	LTDC(1)VLSVLTPR	687.376	2	81.865	81.865	+			+			+				6.03111	21.9104		21.8004	24.5513				18.5202	0	3941800	0	0	3652300	0	24586000	375960
TMEM63B;C384	CQGCTCR	C(1)QGCTCR	539.199	2	68.915	66.682		3.06376	0.0805902					2.62039	4.6994	2.40029	2.53497	25.9543	25.3133	25.7313	25.8882	23.3339	20.6139	23.331	23.3533	10573000	65015000	1604700	41692000	55705000	10552000	62106000	10716000
TMEM68;C183	CVEILR	C(1)VEILR	395.218	2	77.72	72.021		0.279169	0.535976					1.0745		0.0959707	-0.332966	25.5625		24.9285	24.8271	24.488		24.8325	25.1601	23530000	49554000	0	0	31931000	29876000	29765000	37492000
TMX1;C106	FIITALPTIYHCK	FIITALPTIYHC(1)K	788.931	2	98.943	98.943		1.20296	0.0776082			+		0.918598	1.49977	1.16835	1.22513	28.6524	29.2147	28.3742	28.4948	27.7338	27.715	27.2058	27.2696	223200000	421910000	220310000	623030000	347920000	154800000	378250000	161800000
AP1G1;C392	ELLYFLDSCEPEFK	ELLYFLDSC(1)EPEFK	895.421	2	78.908	51.092	+			+							3.55061		22.3841	20.8425	23.8108				20.2602	0	0	0	5473800	1880200	0	14715000	1255800
TNPO1;C620	CVNLVQK	C(1)VNLVQK	430.737	2	86.512	86.512		1.94833	0.0910105					0.423183	0.868407	3.27516	3.22659	25.7315	25.6519	25.6944	25.4952	25.3083	24.7835	22.4192	22.2686	41548000	55711000	28878000	52721000	54298000	5608700	47294000	5052500
TNPO1;C683	SNILTLMYQCMQDK	SNILTLMYQC(1)MQDK	872.907	2	95.401	76.655		0.605391	0.0922424						0.480197	0.803268	0.532706		27.11	26.7525	26.9834		26.6298	25.9492	26.4507	0	0	103840000	144850000	113060000	64789000	132680000	91716000
TNPO3;C125	GCVQTLVEK	GC(1)VQTLVEK	517.271	2	79.713	79.713		0.979345	0.482709					-1.99312		2.6354	2.29575	22.2923		24.4145	24.1987	24.2854		21.7791	21.9029	20447000	5136200	0	0	22361000	3598800	19254000	3921300
BAZ1A;C799	IQSAIACTNIFPLGR	IQSAIAC(1)TNIFPLGR	830.946	2	106.67	91.961	+			+				3.53028				24.9452		22.3541	22.3851	21.4149				2796000	32304000	0	0	5361200	0	5477500	0
CD40;C258	QEPQEINFPDDLPGSNTAAPVQETLHGCQPVTQEDGK	QEPQEINFPDDLPGSNTAAPVQETLHGC(1)QPVTQEDGK	1012.47	4	265.68	72.414	+			+					7.86298			26.0732	30.248	25.921	26.6162		22.385			0	70604000	5477100	1275100000	63534000	0	102870000	0
TOP1;C630	AVAILCNHQR	AVAILC(1)NHQR	394.545	3	114.6	82.287		0.690606	0.0924467					0.612104	0.999691	0.73528	0.415349	28.7706	28.6463	28.5412	28.3417	28.1585	27.6466	27.8059	27.9264	299610000	457950000	210120000	420150000	390610000	234640000	340180000	255080000
TOR1AIP1;C424	CLSEQIADAYSSFR	C(1)LSEQIADAYSSFR	823.878	2	192.3	160.36		-0.605051	0.281419					-0.306428	-2.18677	-0.153022	0.226015	25.5616	23.6757	25.3964	25.7885	25.868	25.8625	25.5495	25.5624	61241000	49522000	61008000	13400000	44166000	49108000	57956000	49552000
KYNU;C401	GCQLTITFSVPNK	GC(1)QLTITFSVPNK	732.879	2	105.46	85.958	+			+					4.60073			23.0101	27.7643	23.5624	22.953		23.1636			0	8447500	9395900	227980000	12388000	0	8120000	0
TPI1;C127	VAHALAEGLGVIACIGEK	VAHALAEGLGVIAC(1)IGEK	603.329	3	121.24	50.831		0.930074	0.125564					2.19361	0.630124	0.184268	0.712293	27.834	29.8795	26.4148	25.1285	25.6404	29.2494	26.2305	24.4162	52303000	239260000	638180000	987710000	89463000	78736000	36679000	22387000
TPMT;C70	VFFPLCGK	VFFPLC(1)GK	484.257	2	60.961	52.683		1.85319	0.136931					0.917185	4.08989	3.11061	-0.704907	26.238	25.9099	25.2964	24.9502	25.3208	21.82	22.1857	25.6552	41910000	79144000	3702300	63045000	41206000	4770600	32417000	52841000
MCOLN2;C551	ESSAFLSCICCR	ESSAFLSC(1)IC(1)C(1)R	745.315	2	127.4	44.863	+			+								24.2174	22.9652	23.5122	23.918					0	19506000	0	8188500	11964000	0	15850000	0
MCOLN2;C552	ESSAFLSCICCR	ESSAFLSC(1)IC(1)C(1)R	745.315	2	127.4	44.863	+			+								24.2174	22.9652	23.5122	23.918					0	19506000	0	8188500	11964000	0	15850000	0
TRAP1;C501	NIYYLCAPNR	NIYYLC(1)APNR	642.314	2	117.02	103.92		1.91999	0.0923171			+		0.833065	1.52196	2.73809	2.58684	27.3061	27.3143	26.0309	26.0773	26.473	25.7924	23.2928	23.4904	93148000	165940000	58113000	166890000	68560000	10276000	70802000	11785000
TRAPPC1;C115	NPLCPLGQTVQSELFR	NPLC(1)PLGQTVQSELFR	929.978	2	97.214	85.288		0.103255	0.633488					0.439552	0.309803	-0.0535862	-0.282749	25.4243	25.7092	25.0604	24.7664	24.9848	25.3994	25.1139	25.0492	33202000	45028000	44256000	54857000	34988000	36312000	28539000	34718000
TRAPPC3;C68	CHDFRETADVIAK	C(1)HDFRETADVIAK	391.191	4	131.54	88.021		0.0819678	0.605301			+		-0.105421	0.31274	0.120779	-0.000229637	31.1648	32.4725	31.084	30.8116	31.2702	32.1598	30.9632	30.8118	2589900000	2407400000	4797900000	5959300000	2276200000	2093400000	1884600000	1884900000
TRAPPC6B;C123	YLAFTCGLIR	YLAFTC(1)GLIR	607.324	2	72.547	72.547		-0.0359726	0.973721					-2.32357		2.52012	-0.304461	21.1195		23.7357	23.4573	23.443		21.2156	23.7617	11404000	2278200	0	0	13969000	2435200	11517000	14223000
TRIP4;C16	AVAGAVSGEPLVHWCTQQLRK	AVAGAVSGEPLVHWC(1)TQQLRK	783.743	3	85.808	42.716		2.42431	0.0821705					2.63882		1.93181	2.7023	23.8096		23.6678	23.7198	21.1708		21.736	21.0175	2360700	14703000	0	0	13327000	3493000	13816000	2122800
TRMT10C;C246	NVDPFHIYFCNLK	NVDPFHIYFC(1)NLK	556.273	3	75.479	50.145		0.297946	0.219034					-0.0235105	0.714386	0.379341	0.121569	25.539	26.6242	25.4471	25.5626	25.5625	25.9098	25.0678	25.4411	49554000	48753000	63043000	103440000	45746000	35169000	49559000	45554000
TSPAN14;C13	VSCWYK	VSC(1)WYK	421.697	2	61.997	44.611		-0.267809	0.22042					-0.312823	0.111158	-0.335689	-0.533884	25.8511	25.4601	26.0073	26.1233	26.1639	25.349	26.343	26.6572	75184000	60528000	42737000	46160000	67448000	85118000	73096000	105830000
TSPAN14;C200	VVNTQCGYDVR	VVNTQC(1)GYDVR	655.812	2	89.247	78.934		-0.101479	0.646675					-0.366517	0.401622	-0.173701	-0.267319	24.6719	24.8827	25.0046	24.478	25.0384	24.4811	25.1783	24.7453	34460000	26729000	23418000	30935000	33662000	37969000	23368000	28125000
TSPAN31;TSPAN13;C3	VCGGFACSK	VC(1)GGFAC(1)SK	493.215	2	108.98	82.426		1.29915	0.0725872			+		1.24024	1.75781	1.08293	1.11562	30.1173	30.195	30.2924	30.2026	28.8771	28.4371	29.2095	29.0869	493020000	1164700000	363440000	1229100000	1320000000	620770000	1235600000	570220000
TSPAN31;TSPAN13;C8	VCGGFACSK	VC(1)GGFAC(1)SK	493.215	2	108.98	82.426		0.606536	0.0933403			+		0.491789	0.852768	0.633526	0.448062	30.8775	30.7639	30.9952	30.8837	30.3857	29.9111	30.3617	30.4356	1402800000	1972600000	1009600000	1823300000	2140400000	1379700000	1981100000	1452200000
TSTA3;C112	VVSCLSTCIFPDK	VVSC(1)LSTCIFPDK	797.386	2	85.958	85.958		0.664081	0.578881					-0.2409	-2.68917	2.68694	2.89944	25.0994	22.1403	24.8127	25.992	25.3403	24.8294	22.1258	23.0926	42482000	35949000	29813000	4622600	29469000	4576300	66739000	8944600
TSTA3;C116	VVSCLSTCIFPDK	VVSCLSTC(1)IFPDK	797.386	2	76.143	72.006		-0.305194	0.83062					-3.39365	-3.18586	2.68881	2.66992	22.0538	21.8152	25.0118	24.9228	25.4475	25.001	22.323	22.2529	45757000	4353800	33578000	3689900	33831000	5246900	31807000	4998000
TTC37;C705	ALEYFTCALQHR	ALEYFTC(1)ALQHR	503.582	3	60.255	60.255		-0.034658	0.917292					0.210348	0.752944	-0.357405	-0.74452	25.1625	25.1556	24.7104	24.3153	24.9521	24.4026	25.0678	25.0599	32459000	37554000	22178000	37375000	27451000	35168000	20876000	34976000
TTLL12;C361	LSQERPGVLLNQFPCENLLTVK	LSQERPGVLLNQFPC(1)ENLLTVK	852.46	3	107.21	47.808		1.18872	0.241777					2.98455	0.588341		-0.00672816	24.1598	27.3853		24.0643	21.1753	26.797		24.071	2368100	18743000	116600000	175310000	0	0	17542000	17624000
TUBA1C;C376	AVCMLSNTTAVAEAWAR	AVC(1)MLSNTTAVAEAWAR	925.948	2	216.06	180.18		0.289435	0.159564					0.280742	0.592244	0.234183	0.0505726	27.8813	29.9076	28.2629	28.3283	27.6006	29.3153	28.0287	28.2778	203520000	247240000	668020000	1007100000	322090000	273830000	337040000	325430000
TUFM;C225	GEETPVIVGSALCALEGRDPELGLK	GEETPVIVGSALC(1)ALEGRDPELGLK	870.786	3	207.24	56.766		0.122623	0.587932					0.180865	0.580081	-0.120237	-0.150217	27.5782	29.9784	27.5168	27.4385	27.3973	29.3983	27.637	27.5887	176770000	200380000	707590000	1057800000	192030000	208720000	181890000	201850000
TWF2;C67	AVLPLLDAQQPCYLLYR	AVLPLLDAQQPC(1)YLLYR	1017.05	2	99.215	54.776		-0.0379314	0.880896					-0.398735	0.258424		0.0265161	24.9121	25.3574		24.6426	25.3109	25.099		24.6161	41623000	31572000	35938000	42988000	0	0	26192000	25715000
NCF1;NCF1C;C98	QGTLTEYCSTLMSLPTK	QGTLTEYC(1)STLMSLPTK	965.468	2	100.55	100.55	+			+								22.3025	23.1372	22.3994	22.3621					0	5172600	0	9225300	5532300	0	5391000	0
TXNL1;C34	GCGPCLR	GC(1)GPCLR	444.197	2	65.263	56.026		0.31067	0.578658					0.31433	1.88486	-0.192857	-0.763655	27.5039	27.5833	26.8247	26.7158	27.1895	25.6984	27.0175	27.4795	153060000	190320000	54449000	201090000	118860000	135860000	110220000	187130000
TXNRD1;C339	EYCISSDDLFSLPYCPGK	EYCISSDDLFSLPYC(1)PGK	1109.99	2	126.1	126.1		3.3101	0.0932464						1.21544	4.2784	4.43645		26.9832	24.7563	24.8532		25.7677	20.4779	20.4168	0	0	57129000	132660000	28340000	1460400	30309000	1399800
U2AF1;C169	GGFCNFMHLKPISR	GGFC(1)NFMHLKPISR	555.278	3	94.728	94.728		0.171346	0.558968					0.286321	0.837819	-0.162638	-0.27612	27.6118	28.391	25.717	26.2064	27.3254	27.5532	25.8797	26.4825	168180000	205100000	196940000	352000000	55157000	61739000	77432000	93765000
UBE2L3;C86	GQVCLPVISAENWKPATK	GQVC(1)LPVISAENWKPATK	666.687	3	160.47	143.46		-0.0458498	0.858527					0.52119	-0.0208773	-0.57416	-0.109551	33.0012	33.7461	32.4401	32.604	32.48	33.7669	33.0143	32.7135	5990500000	8597200000	14600000000	14400000000	5830000000	8675300000	6527900000	7042900000
UFC1;C69	CWYIHDLLK	C(1)WYIHDLLK	416.546	3	124.98	63.534		-0.764198	0.204364					-0.469022	-0.209591	-2.39826	0.0200814	25.9425	25.7934	22.1439	26.1524	26.4115	26.003	24.5422	26.1323	89261000	64487000	67247000	58154000	4634200	24430000	74586000	73555000
UFL1;C708	CVPQIIAFLNSK	C(1)VPQIIAFLNSK	695.382	2	51.927	44.203		-0.882125	0.546561					0.22709	1.13022		-4.00368	26.3023	25.5985		22.0245	26.0752	24.4683		26.0282	70698000	82750000	23211000	50807000	0	0	4266100	68432000
UGGT1;C1386	DFNLDGAPYGYTPFCDSR	DFNLDGAPYGYTPFC(1)DSR	1047.95	2	90.926	89.629		0.245772	0.214139					0.514021	-0.0369197	0.223649	0.282337	25.1676	24.8576	24.6967	24.6297	24.6535	24.8945	24.4731	24.3474	26391000	37687000	31188000	30400000	27193000	23288000	25959000	21345000
UNC45A;C853	AAAGGLAMLTSMRPTLCSR	AAAGGLAMLTSMRPTLC(1)SR	655.334	3	72.819	72.819		1.16224	0.226265					-1.1556	0.419178	2.81755	2.56784	24.3481	26.5194	25.3972	25.5516	25.5037	26.1003	22.5796	22.9837	47574000	21355000	71938000	96193000	44188000	6268100	49180000	8294500
UQCC2;C53	VAQAFREGENTQVAEPEACDQMYESLAR	VAQAFREGENTQVAEPEAC(1)DQMYESLAR	1067.15	3	340.57	89.181		0.290459	0.249479			+		0.199145	0.817378	0.119163	0.0261483	29.4859	30.9489	29.1149	29.1886	29.2867	30.1315	28.9957	29.1625	654920000	751860000	1176200000	2072700000	581370000	535280000	611870000	600880000
UQCRC1;C154	AVELLGDIVQNCSLEDSQIEK	AVELLGDIVQNC(1)SLEDSQIEK	1180.59	2	207.72	157.75		0.523041	0.0903018					0.634051	0.835367	0.310139	0.312609	26.0751	26.0536	26.3869	26.3116	25.4411	25.2182	26.0768	25.999	45554000	70696000	39033000	69647000	87750000	70776000	83289000	67063000
UQCRC1;C453	YIYDQCPAVAGYGPIEQLPDYNR	YIYDQC(1)PAVAGYGPIEQLPDYNR	1351.63	2	157.03	119.56		0.0899444	0.579863					-0.116638	0.278679	0.216588	-0.0188525	26.6075	26.9904	26.4182	26.2681	26.7242	26.7117	26.2016	26.287	110860000	102250000	109910000	133330000	89676000	77175000	80816000	81879000
UROD;C35	AAWGEETDYTPVWCMR	AAWGEETDYTPVWC(1)MR	986.422	2	123.8	102.4		0.898008	0.251907					0.0892973	3.19706	0.35986	-0.0541775	24.611	25.2723	24.378	24.4384	24.5218	22.0753	24.0181	24.4926	24087000	25625000	4419000	40526000	21802000	16989000	22735000	23605000
UTP23;C207	ISGPNPLSCLK	ISGPNPLSC(1)LK	593.318	2	81.338	49.35		-1.64216	0.18341			+		1.60137	-3.82473	-1.34923	-2.99608	24.7797	22.0167	24.4154	22.7213	23.1783	25.8414	25.7646	25.7174	9492400	28803000	60123000	4243100	22375000	57006000	6914900	55169000
VAC14;C114	YYACEALYNIVK	YYAC(1)EALYNIVK	753.869	2	103.55	98.033		1.6506	0.14027					-0.176768	-0.0388284	3.41148	3.40652	24.849	25.3242	25.4338	25.4078	25.0257	25.3631	22.0223	22.0013	34158000	30219000	43156000	42010000	45325000	4259700	44515000	4198000
SPRED2;C400	ACYHCGVMCR	AC(1)YHC(1)GVMC(1)R	438.505	3	65.305	54.982	+			+								23.1319	22.8229		22.4045					0	9191700	0	7419600	0	0	5551700	0
VARS;C194	WFVTCVR	WFVTC(1)VR	484.245	2	86.086	86.086		0.054891	0.916322					1.10172		-0.507933	-0.429111	27.6148		25.7811	26.0398	26.5131		26.2891	26.4689	95769000	205530000	0	0	57662000	81996000	68986000	92883000
VARS;C444	ACFTMDPK	AC(1)FTMDPK	485.212	2	77.282	69.198		0.21145	0.275149					-0.102496	0.246018	0.473548	0.22873	26.9446	26.9195	27.0404	26.8674	27.0471	26.6734	26.5669	26.6387	138670000	129160000	107030000	126930000	138030000	99408000	122430000	104480000
VARS;C927	FGLCAYMSQGR	FGLC(1)AYMSQGR	645.292	2	99.653	99.653		0.116357	0.443231					0.139482	0.332136	0.0569271	-0.0631176	27.4597	28.1907	27.3525	26.7248	27.3202	27.8585	27.2955	26.7879	167570000	184580000	243360000	306360000	171360000	164730000	110910000	115870000
VAT1;C86	ACGLNFADLMAR	AC(1)GLNFADLMAR	669.818	2	179.8	179.8		-0.226744	0.25794					-0.289601	0.132423	-0.326064	-0.423733	29.5108	29.3695	29.032	29.038	29.8004	29.2371	29.3581	29.4618	935000000	764950000	632770000	693600000	548920000	688120000	551210000	739390000
VAV1;C71	EVNLRPQMSQFLCLK	EVNLRPQMSQFLC(1)LK	621.659	3	126.48	78.373		0.101902	0.484547					0.229555	0.230373	-0.0836424	0.0313204	25.6103	27.0153	25.3614	25.5944	25.3807	26.7849	25.445	25.5631	43688000	51223000	115630000	135650000	43106000	45679000	50662000	49574000
VCP;C174	VVETDPSPYCIVAPDTVIHCEGEPIK	VVETDPSPYC(1)IVAPDTVIHCEGEPIK	998.481	3	168.06	168.06		-0.103971	0.467416					0.0201297	-0.196379		-0.135664	29.6146	29.3287		29.0447	29.5945	29.5251		29.1804	810640000	822030000	772580000	674260000	0	0	553760000	608360000
VDAC3;C2	CNTPTYCDLGK	C(1)NTPTYC(1)DLGK	664.784	2	152.28	76.943		-0.0934763	0.6046					-0.101881	0.232019	-0.204648	-0.299396	31.7708	31.7429	31.5206	31.5681	31.8727	31.5109	31.7252	31.8675	3932100000	3660000000	3060000000	3593900000	3080600000	3550100000	3183900000	3918200000
VDAC3;C65	VCNYGLTFTQK	VC(1)NYGLTFTQK	665.827	2	166.77	166.33		0.126388	0.352185					0.0191551	0.276842	0.167185	0.0423672	30.5194	30.5036	30.3563	30.2002	30.5003	30.2268	30.1891	30.1579	1518800000	1539100000	1256500000	1522300000	1374500000	1224100000	1233600000	1197900000
VPS13C;C1372	ILTENLCEGTEDLDK	ILTENLC(1)EGTEDLDK	875.414	2	158.01	133.05		0.819268	0.364577					-0.589989	-0.691889	3.47175	1.0872	26.1112	25.992	26.6266	26.5855	26.7012	26.6839	23.1548	25.4983	109110000	72487000	107810000	66739000	103610000	9339000	100700000	47397000
VPS35;C156	NYLLQCTR	NYLLQC(1)TR	534.269	2	106.04	85.212		-0.549507	0.342009					0.580301	-2.17265	-0.264555	-0.341119	27.3273	24.1896	26.742	26.7256	26.747	26.3623	27.0066	27.0667	112630000	168400000	86266000	19134000	112240000	134830000	110970000	140570000
VPS35;C673	AVSTCAHLFWSGR	AVSTC(1)AHLFWSGR	497.91	3	77.078	77.078		-0.0885582	0.830631					-1.30911	0.459497	0.471989	0.0233894	23.637	26.6058	25.1409	24.8007	24.9461	26.1463	24.6689	24.7774	32324000	13045000	74273000	102130000	36996000	26673000	29226000	28756000
VPS4A;C403	LLEPVVCMSDMLR	LLEPVVC(1)MSDMLR	781.891	2	117.67	74.162		0.305689	0.275119					0.28832	0.907845	0.152643	-0.126052	27.0234	26.1237	26.6823	26.5429	26.7351	25.2159	26.5297	26.669	111700000	136410000	38971000	73119000	107690000	96878000	97773000	106700000
SPRED2;C403	ACYHCGVMCR	AC(1)YHC(1)GVMC(1)R	438.505	3	65.305	54.982	+			+								23.1319	22.8229		22.4045					0	9191700	0	7419600	0	0	5551700	0
TNS3;C227	ICIVIEPAQLLK	IC(1)IVIEPAQLLK	698.915	2	93.551	93.551	+			+					6.03865			22.6838	28.0912		22.3117		22.0526			0	6737700	4350000	285960000	0	0	5205900	0
WDR1;C438	CFSIDNPGYEPEVVAVHPGGDTVAIGGVDGNVR	C(1)FSIDNPGYEPEVVAVHPGGDTVAIGGVDGNVR	1133.21	3	178.59	178.59		0.555428	0.0924531					0.730998	0.798636	0.308637	0.383441	27.3787	29.3464	27.783	27.6551	26.6477	28.5478	27.4744	27.2717	105140000	174510000	392410000	682580000	230950000	186470000	211360000	162030000
WDR1;C507	GPVTDVAYSHDGAFLAVCDASK	GPVTDVAYSHDGAFLAVC(1)DASK	760.692	3	141.1	128.67		0.347186	0.182471			+		-0.115608	0.327082	0.684012	0.493256	26.9235	27.6859	27.3644	27.3027	27.0392	27.3588	26.6804	26.8094	137910000	127290000	172120000	215920000	172790000	107550000	165550000	117610000
WDR12;C302	VFNCISYSPLCK	VFNC(1)ISYSPLCK	778.368	2	102.06	102.06		0.685506	0.687186					2.62082	-3.07918	2.51488		25.2051	21.5283	24.7515		22.5843	24.6075	22.2367		6288400	38680000	25562000	3024600	28246000	4942000	0	0
XPNPEP1;C316	CCMPYTPICIAK	CCMPYTPIC(1)IAK	825.363	2	87.308	87.308		0.647277	0.0920934					0.842024		0.623133	0.476673	27.7918		27.4732	27.2329	26.9498		26.8501	26.7562	129630000	232370000	0	0	186320000	120970000	157730000	113350000
XPO1;C1070	RQMSVPGIFNPHEIPEEMCD	RQMSVPGIFNPHEIPEEMC(1)D	796.026	3	80.238	74.364		0.690357	0.737508					-3.86428		2.08835	3.847	21.9684		25.5047	25.8087	25.8327		23.4164	21.9617	59761000	4103500	0	0	47608000	11195000	58776000	4084500
XPO1;C528	DLLGLCEQK	DLLGLC(1)EQK	538.276	2	116.25	113.71		1.04628	0.187891					1.87043	-0.26963	1.53806		26.8726	26.0094	26.7917		25.0021	26.279	25.2536		33604000	122870000	81429000	67548000	116170000	40003000	0	0
XPO7;C66	GSSSYSQLLAATCLTK	GSSSYSQLLAATC(1)LTK	843.922	2	78.324	61.375		0.2088	0.800268					0.421797	-1.89682	-0.309247	2.61947	25.7402	22.5621	25.1893	25.2701	25.3184	24.4589	25.4985	22.6507	41841000	56050000	23060000	6192400	38258000	47404000	40464000	6584600
XPOT;C877	HIVPACFLAPLK	HIVPAC(1)FLAPLK	683.389	2	95.531	83.265		-0.578818	0.597392					-2.65176	-2.12355	2.70082	-0.240777	22.6807	22.7582	25.127	25.1589	25.3324	24.8818	22.4262	25.3997	42249000	6722900	30915000	7094400	36643000	5635900	37461000	44265000
XRCC5;C339	CFSVLGFCK	C(1)FSVLGFCK	593.275	2	98.299	98.299		0.759066	0.306964					0.0919911	3.03427	-0.0170425	-0.0729586	27.59	27.4426	27.29	27.1227	27.498	24.4083	27.307	27.1956	189550000	202030000	22266000	182410000	164100000	166050000	146130000	153710000
XRCC5;C346	CFSVLGFCK	CFSVLGFC(1)K	593.275	2	104.37	104.37		0.246782	0.321805					0.160663	0.808051	0.0474224	-0.0290074	28.9709	27.4751	28.5592	28.6858	28.8103	26.6671	28.5118	28.7148	470710000	526160000	106560000	186570000	395530000	382740000	431810000	440580000
XRCC5;C493	LFQCLLHR	LFQC(1)LLHR	543.797	2	134.66	111.04		0.17936	0.442113					0.255213	0.653092	-0.00150052	-0.189365	28.298	28.4842	28.0034	27.9373	28.0428	27.8311	28.0049	28.1267	276520000	330030000	238780000	375490000	269070000	269350000	257020000	293070000
XRCC5;C638	SIDCIR	SIDC(1)IR	382.192	2	121.87	121.87		0.227545	0.360377					0.35316	0.703314	0.0427459	-0.18904	27.5255	27.4796	27.0967	26.9891	27.1724	26.7763	27.0539	27.1782	151250000	193200000	114940000	187150000	143520000	139330000	133210000	151860000
XRN2;C159	ERFDSNCITPGTEFMDNLAK	ERFDSNC(1)ITPGTEFMDNLAK	782.356	3	61.276	42.711		0.125757	0.577991					-0.152641	0.143956	0.385959		26.2667	25.6777	25.9371		26.4193	25.5337	25.5511		89743000	80733000	48575000	53672000	64244000	49164000	0	0
YARS;C250	AFCEPGNVENNGVLSFIK	AFC(1)EPGNVENNGVLSFIK	997.986	2	152.99	77.185		-0.061583	0.883563					0.324519	0.273023	-1.35115	0.507273	26.741	27.003	24.6868	26.9643	26.4165	26.73	26.038	26.4571	89567000	112160000	111310000	134500000	27007000	68899000	130940000	92123000
YARS;C424	LVVVLCNLKPQK	LVVVLC(1)NLKPQK	470.955	3	55.401	55.401		0.842858	0.220216					-0.0863135	0.662536	0.0679786	2.72723	25.7855	26.0205	25.5098	25.4425	25.8719	25.358	25.4418	22.7153	61405000	57839000	43005000	68071000	47777000	45578000	45600000	6886300
YIPF4;C94	CVLMPMPSLGFNR	C(1)VLMPMPSLGFNR	761.372	2	75.682	75.682		0.0930805	0.914645					-1.57352		1.62103	0.231733	22.7297		25.1635	25.0086	24.3033		23.5425	24.7769	20702000	6955600	0	0	37582000	12218000	33756000	28747000
YWHAE;C97	LICCDILDVLDK	LIC(0.971)C(0.029)DILDVLDK	772.889	2	141.95	87.298		0.332826	0.132216			+		0.253309	0.541638	0.460525	0.0758303	27.7717	30.6774	27.5494	27.6032	27.5184	30.1358	27.0889	27.5274	192250000	229150000	1179700000	1717200000	196430000	142750000	203890000	193450000
YWHAE;C98	LICCDILDVLDK	LIC(0.004)C(0.996)DILDVLDK	772.889	2	146.11	146.11		0.350756	0.125512			+		0.241087	0.606414	0.431032	0.124493	27.7991	30.8593	27.7604	27.5724	27.558	30.2529	27.3294	27.4479	197600000	233540000	1279500000	1950000000	227360000	168640000	199580000	183080000
YWHAQ;C94	SICTTVLELLDK	SIC(1)TTVLELLDK	696.376	2	135.86	52.79		0.182018	0.588879						0.741288	-0.0146218	-0.18061		29.2349	26.7997	26.7344		28.4936	26.8143	26.915	0	0	377940000	631790000	116820000	118010000	111650000	126540000
YWHAZ;C25	YDDMAACMK	YDDMAAC(1)MK	552.712	2	213.52	73.248		0.128726	0.364682					0.0304103	0.33463	0.0506592	0.0992019	28.8324	30.7789	28.1405	28.5122	28.802	30.4443	28.0899	28.413	468020000	477990000	1460000000	1842400000	295900000	285690000	382840000	357400000
YWHAZ;C94	IETELRDICNDVLSLLEK	IETELRDIC(1)NDVLSLLEK	720.712	3	160.36	41.86		0.203238	0.272284			+		-0.0411196	0.459651	0.288493	0.105924	27.8532	30.3783	28.0674	27.8886	27.8943	29.9187	27.7789	27.7826	249470000	242460000	1014900000	1395700000	281280000	230300000	248480000	230890000
ZDHHC17;C590	VTTTSIESPFNHGCVR	VTTTSIESPFNHGC(1)VR	602.293	3	182.57	182.57		0.678595	0.0926426					0.757916	1.12093	0.430687	0.404845	31.3587	31.2651	30.9999	31.0836	30.6008	30.1442	30.5692	30.6788	1628400000	2753700000	1186600000	2580700000	2147300000	1593100000	2275600000	1718800000
ZDHHC17;C602	CCGLFRPVIVDWTR	C(1)C(1)GLFRPVIVDWTR	593.632	3	152.99	77.527		2.54732	0.079395					2.15227	2.36211	3.80249	1.87242	26.2473	27.7628	25.5655	25.716	24.0951	25.4007	21.763	23.8435	17920000	79659000	44297000	227740000	49657000	3558900	55116000	15053000
ZDHHC17;C603	CCGLFRPVIVDWTR	C(1)C(1)GLFRPVIVDWTR	593.632	3	152.99	77.527		2.79114	0.0814483					2.15227	3.33738	3.80249	1.87242	26.2473	27.506	25.5655	25.716	24.0951	24.1687	21.763	23.8435	17920000	79659000	18858000	190610000	49657000	3558900	55116000	15053000
ZDHHC18;C222	FDHHCPWVGNCVGR	FDHHC(1)PWVGNCVGR	603.596	3	49.929	49.929		0.4296	0.414699			+		0.584241	1.20669		-0.502133	26.2153	26.2068		25.3347	25.6311	25.0001		25.8368	51966000	77910000	33556000	77450000	0	0	42315000	59931000
ZDHHC20;C263	TTIESFRAPTFSYGPDGNGFSLGCSK	TTIESFRAPTFSYGPDGNGFSLGC(1)SK	932.769	3	285.73	162.41		-0.0808492	0.76489			+		-0.732164	0.0671591	0.393663	-0.0520523	29.7111	29.9959	29.7684	30.0732	30.4432	29.9287	29.3748	30.1252	1459900000	878860000	1020000000	1070700000	914510000	696120000	1129600000	1171100000
ZDHHC23;C66	SLQPETCER	SLQPETC(1)ER	560.259	2	119.27	105.57		0.190324	0.363059					0.300304	0.551757	0.0291723	-0.119938	26.372	26.4504	26.7568	26.2768	26.0717	25.8986	26.7277	26.3967	70526000	86846000	62554000	91696000	113400000	111130000	81303000	88351000
ZDHHC24;C242	GQHSYDLGPCHNLQAALGPR	GQHSYDLGPC(1)HNLQAALGPR	731.02	3	157.42	139.11		0.440898	0.117503			+		0.419683	0.843309	0.275071	0.225534	29.0364	29.3761	29.3158	29.5588	28.6167	28.5328	29.0407	29.3333	411600000	550570000	388360000	696780000	668240000	552240000	790830000	676380000
ZDHHC5;C236	GGVNPFTNGCCNNVSR	GGVNPFTNGC(1)C(1)NNVSR	876.881	2	283.47	269.2		0.504749	0.125236			+		0.594901	1.00669	0.268669	0.148735	32.2077	32.2541	31.8776	31.8682	31.6128	31.2475	31.6089	31.7195	3283900000	4959900000	2549300000	5122300000	3945500000	3275100000	3920000000	3540000000
ZDHHC5;C237	GGVNPFTNGCCNNVSR	GGVNPFTNGC(1)C(1)NNVSR	876.881	2	283.47	269.2		0.591599	0.103212			+		0.666722	1.12695	0.333039	0.239686	32.1983	32.2259	31.867	31.8741	31.5316	31.0989	31.534	31.6344	3104200000	4927800000	2299900000	5022900000	3916800000	3109400000	3936100000	3333600000
ZDHHC5;C245	VLCSSPAPR	VLC(1)SSPAPR	493.758	2	150.17	136.11		0.704254	0.0921846			+		0.780244	1.19397	0.473407	0.369394	32.0768	32.2162	32.036	32.0043	31.2965	31.0223	31.5626	31.6349	2637500000	4529700000	2180900000	4989500000	4403400000	3171600000	4307800000	3334700000
ZDHHC6;C328	VIEDYSGACCPLNK	VIEDYSGAC(1)C(1)PLNK	813.369	2	190.86	125.75		2.27306	0.0746415			+		2.38293	3.18772	1.66897	1.85262	30.136	30.235	29.4074	29.2869	27.7531	27.0473	27.7385	27.4343	226210000	1179900000	138690000	1263700000	712070000	223930000	654990000	181360000
ZDHHC6;C329	VIEDYSGACCPLNK	VIEDYSGAC(1)C(1)PLNK	813.369	2	190.86	125.75		2.0683	0.081363			+		2.22094	3.06296	1.43014	1.55915	29.9794	30.0764	29.1465	28.9635	27.7584	27.0134	27.7164	27.4044	227050000	1058500000	135470000	1132100000	594270000	220530000	523470000	177640000
ZDHHC6;C343	TFFTSPCTEEPR	TFFTSPC(1)TEEPR	736.33	2	187.97	119.22		2.45939	0.0957098			+		1.95664	5.65423	1.00738	1.21931	30.5189	30.4686	29.8323	29.638	28.5622	24.8144	28.8249	28.4187	396360000	1538500000	29503000	1485800000	955920000	475520000	835460000	358820000
ZNF207;C54	LYTGPGLAIHCMQVHK	LYTGPGLAIHC(1)MQVHK	608.98	3	75.764	67.964		-0.110188	0.768267					-1.19688	0.192057	0.0532788	0.510791	26.93	26.7576	26.7387	26.8738	28.1269	26.5656	26.6854	26.3631	293110000	127860000	99318000	113460000	111980000	107920000	122980000	86312000
ZNF330;C122	CLSTHACACPLTDAECVECER	CLSTHACAC(0.999)PLTDAECVECER	1406.06	2	120.3	78.763		-1.29263	0.182341			+		-0.459087	-4.03616	-0.309327	-0.36594	26.159	22.7303	25.076	24.9198	26.6181	26.7665	25.3853	25.2857	103000000	74927000	114160000	6958400	35370000	43828000	31740000	40904000
ZNF330;C132	CLSTHACACPLTDAECVECER	CLSTHACACPLTDAEC(0.006)VEC(0.994)ER	937.711	3	86.467	65.25		-0.0743628	0.757435			+		-0.653861	0.230143	0.0124936	0.113775	26.531	26.9646	27.4763	27.0654	27.1849	26.7344	27.4638	26.9516	152570000	96970000	111650000	130960000	186720000	185110000	140440000	129790000
ZNF330;C42	HPCNASMECDK	HPCNASMEC(1)DK	708.771	2	97.456	97.456		0.134468	0.62345					0.208682	0.748472	-0.275167	-0.144119	25.8889	25.7565	25.7192	25.4336	25.6802	25.008	25.9944	25.5777	53768000	62136000	33742000	56687000	55241000	66849000	45319000	50080000

## Sheet: S2-2
Supplementary table S2-2: Identified parent proteins in M(LPS + IFNy) and M0 THP-1 macrophages (SILAC)
Protein IDs	Fasta headers	Protein names	Gene names	Peptide counts (unique)	Score	Significant (paired t-test)	average FC (M(LPS + IFNy)/M0)	p-value	q-value	Significant (M(LPS + IFNy))	Significant (M0)	ratio 1	ratio 2	ratio 3	ratio 4	log2.H.1H	log2.H.2H	log2.L.3L	log2.L.4L	log2.L.1H	log2.L.2H	log2.H.3L	log2.H.4L	Intensity.L.1H	Intensity.H.1H	Intensity.L.2H	Intensity.H.2H	Intensity.L.3L	Intensity.H.3L	Intensity.L.4L	Intensity.H.4L
Q9NRG9	sp|Q9NRG9|AAAS_HUMAN Aladin OS=Homo sapiens OX=9606 GN=AAAS PE=1 SV=1	Aladin	AAAS	7	27.535		0.11165	0.512267	0.53433			-0.0701	0.169	0.3402	0.0075	29.8838	29.5515	29.5415	29.4779	29.9539	29.3825	29.2013	29.4704	1040000000	990640000	699850000	786820000	781410000	617240000	747690000	743820000
Q2M2I8	sp|Q2M2I8|AAK1_HUMAN AP2-associated protein kinase 1 OS=Homo sapiens OX=9606 GN=AAK1 PE=1 SV=3	AP2-associated protein kinase 1	AAK1	8	85.968		0.543925	0.321206	0.466945			-0.4883	0.5367	2.4434	-0.3161	28.9946	29.8215	27.8117	27.7951	29.4829	29.2848	25.3683	28.1112	750300000	534870000	654020000	948770000	235590000	43314000	232890000	289950000
Q13685	sp|Q13685|AAMP_HUMAN Angio-associated migratory cell protein OS=Homo sapiens OX=9606 GN=AAMP PE=1 SV=2	Angio-associated migratory cell protein	AAMP	2	4.7216		1.08233	0.425344	0.363383			-1.9996	2.3747	2.3473	1.6069	24.1236	27.392	26.5928	26.6065	26.1232	25.0173	24.2455	24.9996	0	0	33959000	176120000	101210000	19889000	102180000	33545000
P49588	sp|P49588|SYAC_HUMAN Alanine--tRNA ligase, cytoplasmic OS=Homo sapiens OX=9606 GN=AARS1 PE=1 SV=2	Alanine--tRNA ligase, cytoplasmic	AARS	43	323.31		0.10815	0.423843	0.575984			-0.0979	0.3618	0.1919	-0.0232	34.1986	34.394	34.4448	34.165	34.2965	34.0322	34.2529	34.1882	21100000000	19715000000	17568000000	22575000000	23384000000	20471000000	19261000000	19574000000
Q5JTZ9	sp|Q5JTZ9|SYAM_HUMAN Alanine--tRNA ligase, mitochondrial OS=Homo sapiens OX=9606 GN=AARS2 PE=1 SV=1	Alanine--tRNA ligase, mitochondrial	AARS2	21	116.37		-0.7395	0.824464	0.201598			-1.0119	-0.4551	0.153	-1.644	29.1795	29.843	29.5947	29.9951	30.1914	30.2981	29.4417	31.6391	1226100000	608010000	1320200000	963000000	810770000	729170000	1070100000	3344500000
Q9NRN7	sp|Q9NRN7|ADPPT_HUMAN L-aminoadipate-semialdehyde dehydrogenase-phosphopantetheinyl transferase OS=Homo sapiens OX=9606 GN=AASDHPPT PE=1 SV=2	L-aminoadipate-semialdehyde dehydrogenase-phosphopantetheinyl transferase	AASDHPPT	4	8.801		0.20155	0.451167	0.463167			-0.0752	0.5294	0.509	-0.157	27.9744	27.6949	24.3657	27.2324	28.0496	27.1655	23.8567	27.3894	277820000	263720000	150530000	217270000	0	0	157680000	175810000
Q9NY61	sp|Q9NY61|AATF_HUMAN Protein AATF OS=Homo sapiens OX=9606 GN=AATF PE=1 SV=1	Protein AATF	AATF	4	22.294		0.278825	0.168534	0.675351			-0.7115	0.2153	-0.4017	2.0132	26.1274	26.4708	27.2947	24.5078	26.8389	26.2555	27.6964	22.4946	120040000	73303000	80110000	93007000	164630000	217490000	0	0
Q9NRK6	sp|Q9NRK6|ABCBA_HUMAN ATP-binding cassette sub-family B member 10, mitochondrial OS=Homo sapiens OX=9606 GN=ABCB10 PE=1 SV=2	ATP-binding cassette sub-family B member 10, mitochondrial	ABCB10	4	15.588		0.450301	0.128022	0.718633			0.6198	3.8181	-0.464	-2.1727	27.5013	28.5253	26.6573	24.0128	26.8815	24.7072	27.1213	26.1855	123630000	189980000	27391000	386340000	105840000	145990000	16927000	76319000
O75027	sp|O75027|ABCB7_HUMAN Iron-sulfur clusters transporter ABCB7, mitochondrial OS=Homo sapiens OX=9606 GN=ABCB7 PE=1 SV=2	ATP-binding cassette sub-family B member 7, mitochondrial	ABCB7	5	21.04		0.187625	0.157167	0.709477			0.921	0.7703	-0.9918	0.051	26.7403	26.8259	26.965	25.4869	25.8193	26.0556	27.9568	25.4359	59210000	112110000	69748000	118960000	131000000	260520000	47024000	45390000
P33527	sp|P33527|MRP1_HUMAN Multidrug resistance-associated protein 1 OS=Homo sapiens OX=9606 GN=ABCC1 PE=1 SV=3	Multidrug resistance-associated protein 1	ABCC1	6	21.224		0.287424	0.773561	0.301207			0.3967	0.6702	0.1509	-0.0681	32.5865	32.7101	32.2037	32.0896	32.1898	32.0399	32.0528	32.1577	4898900000	6449500000	4415300000	7026100000	4946400000	4455200000	4570300000	4791100000
P33897;Q9UBJ2	sp|P33897|ABCD1_HUMAN ATP-binding cassette sub-family D member 1 OS=Homo sapiens OX=9606 GN=ABCD1 PE=1 SV=2	ATP-binding cassette sub-family D member 1	ABCD1	20;1	120.17		0.441575	1.88178	0.0947739			0.2119	0.4727	0.6114	0.4703	30.3057	30.7407	30.8359	30.6273	30.0938	30.268	30.2245	30.157	1145900000	1327200000	1292900000	1794200000	1916600000	1254500000	1658600000	1197200000
P28288	sp|P28288|ABCD3_HUMAN ATP-binding cassette sub-family D member 3 OS=Homo sapiens OX=9606 GN=ABCD3 PE=1 SV=1	ATP-binding cassette sub-family D member 3	ABCD3	21	224.48		0.0298753	0.105071	0.882187			0.0002	0.3146	-0.1528	-0.0425	31.572	31.7253	31.5387	31.2411	31.5718	31.4107	31.6915	31.2836	3192000000	3192500000	2854700000	3550300000	3119600000	3468100000	2538100000	2613900000
P61221	sp|P61221|ABCE1_HUMAN ATP-binding cassette sub-family E member 1 OS=Homo sapiens OX=9606 GN=ABCE1 PE=1 SV=1	ATP-binding cassette sub-family E member 1	ABCE1	20	300		-0.166825	1.04463	0.343654			-0.2539	0.0329	-0.2457	-0.2006	32.1825	31.9199	32.0038	32.1979	32.4364	31.887	32.2495	32.3985	5812100000	4874200000	3971500000	4063000000	4306300000	5105800000	4926300000	5661500000
Q8NE71	sp|Q8NE71|ABCF1_HUMAN ATP-binding cassette sub-family F member 1 OS=Homo sapiens OX=9606 GN=ABCF1 PE=1 SV=2	ATP-binding cassette sub-family F member 1	ABCF1	10	60.02		0.6511	1.26395	0.124845			0.0334	0.91	0.9444	0.7166	29.2816	29.3495	29.5418	29.2017	29.2482	28.4395	28.5974	28.4851	637650000	652610000	364030000	684020000	781550000	406140000	617430000	375730000
Q9UG63	sp|Q9UG63|ABCF2_HUMAN ATP-binding cassette sub-family F member 2 OS=Homo sapiens OX=9606 GN=ABCF2 PE=1 SV=2	ATP-binding cassette sub-family F member 2	ABCF2	9	34.579		0.0820251	0.0704622	0.872156			0.307	0.8867	0.1507	-1.0163	30.177	30.1986	30.4249	28.8503	29.87	29.3119	30.2742	29.8666	981210000	1213900000	666420000	1232200000	1441500000	1298500000	483960000	978900000
Q9NUQ8	sp|Q9NUQ8|ABCF3_HUMAN ATP-binding cassette sub-family F member 3 OS=Homo sapiens OX=9606 GN=ABCF3 PE=1 SV=2	ATP-binding cassette sub-family F member 3	ABCF3	3	10.014		-0.0654507	0.0242925	0.949416			-0.7464	0.0384	2.3115	-1.8653	26.0894	25.9611	25.2676	25.6429	26.8358	25.9227	22.9561	27.5082	119780000	71400000	63606000	65323000	0	0	52395000	190890000
Q9NUJ1	sp|Q9NUJ1|ABHDA_HUMAN Palmitoyl-protein thioesterase ABHD10, mitochondrial OS=Homo sapiens OX=9606 GN=ABHD10 PE=1 SV=1	Mycophenolic acid acyl-glucuronide esterase, mitochondrial	ABHD10	12	134.53		0.12125	0.263231	0.643727			-0.1247	0.3915	0.4613	-0.2431	29.7689	30.014	30.2836	29.8217	29.8936	29.6225	29.8223	30.0648	997400000	914830000	826540000	1084200000	1307000000	949340000	948910000	1123100000
Q8NFV4	sp|Q8NFV4|ABHDB_HUMAN sn-1-specific diacylglycerol lipase ABHD11 OS=Homo sapiens OX=9606 GN=ABHD11 PE=1 SV=2	Alpha/beta hydrolase domain-containing protein 11	ABHD11	2	8.8886		0.7949	0.329817	0.44232			-0.7925	0.334	3.5804	0.0577	28.4737	29.0383	29.0242	28.4708	29.2662	28.7043	25.4438	28.4131	645660000	372760000	437380000	551330000	545960000	45640000	372010000	357430000
P14902	sp|P14902|I23O1_HUMAN Indoleamine 2,3-dioxygenase 1 OS=Homo sapiens OX=9606 GN=IDO1 PE=1 SV=1	Indoleamine 2,3-dioxygenase 1	IDO1	38	323.31	+	6.34302	4.65728	0.064	+		6.5464	6.4274	5.9401	6.4582	36.335	36.5321	36.1109	36.5254	29.7886	30.1047	30.1708	30.0672	927400000	86680000000	1154600000	99368000000	74209000000	1208700000	98908000000	1124900000
Q96IU4	sp|Q96IU4|ABHEB_HUMAN Putative protein-lysine deacylase ABHD14B OS=Homo sapiens OX=9606 GN=ABHD14B PE=1 SV=1	Alpha/beta hydrolase domain-containing protein 14B	ABHD14B	6	80.582		-0.0221	0.0291793	0.952127			-0.1217	0.6976	-0.2153	-0.449	30.7375	31.0121	30.6751	30.6704	30.8592	30.3145	30.8904	31.1194	1947800000	1790200000	1335300000	2165500000	1714400000	1990400000	1708900000	2332800000
O95870	sp|O95870|ABHGA_HUMAN Phosphatidylserine lipase ABHD16A OS=Homo sapiens OX=9606 GN=ABHD16A PE=1 SV=3	Abhydrolase domain-containing protein 16A	ABHD16A	16	104.35		0.445575	1.59367	0.116991			0.3112	0.5367	0.7031	0.2313	31.4916	31.9241	31.2994	31.3769	31.1804	31.3874	30.5963	31.1456	2433500000	3019300000	2808900000	4074900000	2642800000	1623300000	2788600000	2375600000
Q8IZP0;Q9NYB9	sp|Q8IZP0|ABI1_HUMAN Abl interactor 1 OS=Homo sapiens OX=9606 GN=ABI1 PE=1 SV=4	Abl interactor 1	ABI1	7;1	60.199		0.8927	0.999256	0.15098			1.1943	1.7174	0.7321	-0.073	30.6175	30.5789	28.9502	30.0602	29.4232	28.8615	28.2181	30.1332	719870000	1647300000	487740000	1603900000	518660000	312250000	1119500000	1177600000
Q12979;P11274	sp|Q12979|ABR_HUMAN Active breakpoint cluster region-related protein OS=Homo sapiens OX=9606 GN=ABR PE=1 SV=2	Active breakpoint cluster region-related protein	ABR	19;1	181.92		0.426125	1.55584	0.129301			0.2352	0.5041	0.6906	0.2746	30.8338	31.2503	31.5974	31.1961	30.5986	30.7462	30.9068	30.9215	1625900000	1913800000	1801100000	2554300000	3249200000	2013100000	2460200000	2033700000
Q9P1F3	sp|Q9P1F3|ABRAL_HUMAN Costars family protein ABRACL OS=Homo sapiens OX=9606 GN=ABRACL PE=1 SV=1	Costars family protein ABRACL	ABRACL	8	101.39		0.1938	0.568164	0.422762			0.2585	0.5652	0.0488	-0.0973	33.3173	33.3701	33.1416	33.138	33.0588	32.8049	33.0928	33.2353	8947000000	10703000000	7503600000	11102000000	9475500000	9160700000	9452300000	10112000000
P09110	sp|P09110|THIK_HUMAN 3-ketoacyl-CoA thiolase, peroxisomal OS=Homo sapiens OX=9606 GN=ACAA1 PE=1 SV=2	3-ketoacyl-CoA thiolase, peroxisomal	ACAA1	12	98.392		0.10015	0.834644	0.494685			0.0287	0.0375	0.2498	0.0846	31.0282	31.0712	30.6264	30.9445	30.9995	31.0337	30.3766	30.8599	2146700000	2189900000	2198300000	2256200000	1657600000	1394000000	2066500000	1948700000
P42765	sp|P42765|THIM_HUMAN 3-ketoacyl-CoA thiolase, mitochondrial OS=Homo sapiens OX=9606 GN=ACAA2 PE=1 SV=2	3-ketoacyl-CoA thiolase, mitochondrial	ACAA2	17	224.66		0.108175	0.218304	0.690895			0.0661	0.6518	-0.1417	-0.1435	32.0526	31.911	31.0984	31.7462	31.9865	31.2592	31.2401	31.8897	4255100000	4454500000	2570200000	4038100000	2299000000	2536400000	3602100000	3978900000
Q13085	sp|Q13085|ACACA_HUMAN Acetyl-CoA carboxylase 1 OS=Homo sapiens OX=9606 GN=ACACA PE=1 SV=2	Acetyl-CoA carboxylase 1;Biotin carboxylase	ACACA	3	8.0085		0.508999	0.148599	0.688895			2.8544	-0.3499	-2.6087	2.1402	24.3485	22.5395	21.7289	25.2348	21.4941	22.8894	24.3376	23.0946	2953800	21362000	0	6096400	3475700	21201000	0	0
Q9H845	sp|Q9H845|ACAD9_HUMAN Complex I assembly factor ACAD9, mitochondrial OS=Homo sapiens OX=9606 GN=ACAD9 PE=1 SV=1	Acyl-CoA dehydrogenase family member 9, mitochondrial	ACAD9	19	112.81		0.0856752	0.128755	0.789525			0.1503	0.7267	-0.1678	-0.3665	31.0599	31.1097	30.4758	30.4535	30.9096	30.383	30.6436	30.82	2017100000	2238500000	1400200000	2317100000	1493200000	1677400000	1470300000	1895600000
P11310	sp|P11310|ACADM_HUMAN Medium-chain specific acyl-CoA dehydrogenase, mitochondrial OS=Homo sapiens OX=9606 GN=ACADM PE=1 SV=1	Medium-chain specific acyl-CoA dehydrogenase, mitochondrial	ACADM	24	323.31		0.0332499	0.129426	0.864154			-0.098	0.3042	-0.0651	-0.0081	34.0458	34.3416	33.9923	33.9564	34.1438	34.0374	34.0574	33.9645	18980000000	17734000000	17631000000	21769000000	17089000000	17877000000	16669000000	16762000000
P16219	sp|P16219|ACADS_HUMAN Short-chain specific acyl-CoA dehydrogenase, mitochondrial OS=Homo sapiens OX=9606 GN=ACADS PE=1 SV=1	Short-chain specific acyl-CoA dehydrogenase, mitochondrial	ACADS	7	30.829		-0.14035	0.66456	0.446761			-0.2629	0.1093	-0.1277	-0.2801	28.4811	29.051	28.9107	28.836	28.744	28.9417	29.0384	29.1161	449590000	374690000	515620000	556180000	504630000	551370000	479170000	581880000
P49748	sp|P49748|ACADV_HUMAN Very long-chain specific acyl-CoA dehydrogenase, mitochondrial OS=Homo sapiens OX=9606 GN=ACADVL PE=1 SV=1	Very long-chain specific acyl-CoA dehydrogenase, mitochondrial	ACADVL	31	323.31		0.0588007	0.229494	0.746551			0.1512	0.29	-0.097	-0.109	33.6277	33.5329	33.3859	33.2984	33.4765	33.2429	33.4829	33.4074	11952000000	13272000000	10165000000	12428000000	11224000000	12005000000	10564000000	11393000000
Q15057	sp|Q15057|ACAP2_HUMAN Arf-GAP with coiled-coil, ANK repeat and PH domain-containing protein 2 OS=Homo sapiens OX=9606 GN=ACAP2 PE=1 SV=3	Arf-GAP with coiled-coil, ANK repeat and PH domain-containing protein 2	ACAP2	6	47.945		-0.664475	0.195474	0.606176			-4.0479	-0.9597	1.9232	0.4265	27.5035	27.0718	28.3021	28.6768	31.5514	28.0315	26.3789	28.2503	3147200000	190270000	274360000	141070000	330970000	87264000	429110000	319300000
P24752	sp|P24752|THIL_HUMAN Acetyl-CoA acetyltransferase, mitochondrial OS=Homo sapiens OX=9606 GN=ACAT1 PE=1 SV=1	Acetyl-CoA acetyltransferase, mitochondrial	ACAT1	27	323.31		0.205976	1.00485	0.306029			0.168	0.4575	0.1408	0.0576	33.7891	33.8423	33.7492	33.5116	33.6211	33.3848	33.6084	33.454	13212000000	14843000000	11216000000	15401000000	14438000000	13096000000	12246000000	11767000000
Q9BWD1	sp|Q9BWD1|THIC_HUMAN Acetyl-CoA acetyltransferase, cytosolic OS=Homo sapiens OX=9606 GN=ACAT2 PE=1 SV=2	Acetyl-CoA acetyltransferase, cytosolic	ACAT2	12	243.17		-0.00320053	0.0206664	0.986306			-0.0866	0.1241	-0.0825	0.0322	32.4881	32.4811	32.0921	32.1525	32.5747	32.357	32.1746	32.1203	6396800000	6024200000	5500700000	5995100000	4578000000	4847500000	4774000000	4668400000
Q9H3P7	sp|Q9H3P7|GCP60_HUMAN Golgi resident protein GCP60 OS=Homo sapiens OX=9606 GN=ACBD3 PE=1 SV=4	Golgi resident protein GCP60	ACBD3	12	273.59		0.490251	1.08209	0.17146			0.1951	0.798	0.8418	0.1261	30.9652	31.1586	30.99	30.7012	30.7701	30.3606	30.1482	30.5751	1831200000	2096300000	1378600000	2397000000	2132700000	1189900000	1745700000	1599600000
Q9UKV3	sp|Q9UKV3|ACINU_HUMAN Apoptotic chromatin condensation inducer in the nucleus OS=Homo sapiens OX=9606 GN=ACIN1 PE=1 SV=2	Apoptotic chromatin condensation inducer in the nucleus	ACIN1	12	77.021		0.57105	1.97295	0.064193			0.5414	0.8584	0.4826	0.4018	30.8548	30.895	30.9307	30.1737	30.3134	30.0366	30.4481	29.7719	1334300000	1941900000	1101300000	1996800000	2046800000	1464800000	1211100000	916720000
P53396	sp|P53396|ACLY_HUMAN ATP-citrate synthase OS=Homo sapiens OX=9606 GN=ACLY PE=1 SV=3	ATP-citrate synthase	ACLY	55	323.31		0.182626	0.909697	0.350566			0.0511	0.4344	0.1361	0.1089	35.4333	35.6031	35.2797	35.2868	35.3822	35.1687	35.1436	35.1779	44782000000	46398000000	38621000000	52192000000	41712000000	37955000000	41916000000	38868000000
P21399	sp|P21399|ACOHC_HUMAN Cytoplasmic aconitate hydratase OS=Homo sapiens OX=9606 GN=ACO1 PE=1 SV=3	Cytoplasmic aconitate hydratase	ACO1	20	190.2		-0.38435	0.770772	0.270361			-0.947	-0.3459	0.0912	-0.3357	30.3774	30.6323	30.8808	30.492	31.3244	30.9782	30.7896	30.8277	2688900000	1394800000	2115300000	1664300000	1977200000	1856100000	1510100000	1905700000
Q99798	sp|Q99798|ACON_HUMAN Aconitate hydratase, mitochondrial OS=Homo sapiens OX=9606 GN=ACO2 PE=1 SV=2	Aconitate hydratase, mitochondrial	ACO2	28	323.31		-0.2391	0.63452	0.372669			-0.427	0.2265	-0.2867	-0.4692	32.9533	33.3956	33.1228	32.8377	33.3803	33.1691	33.4095	33.3069	11181000000	8316100000	9658000000	11300000000	9353000000	11409000000	7676100000	10626000000
Q86TX2;Q3I5F7	sp|Q86TX2|ACOT1_HUMAN Acyl-coenzyme A thioesterase 1 OS=Homo sapiens OX=9606 GN=ACOT1 PE=1 SV=1	Acyl-coenzyme A thioesterase 1	ACOT1	2;1	196.95		0.140375	0.397715	0.537083			-0.0297	0.5687	-0.0161	0.0386	31.4536	31.4635	31.0073	31.0063	31.4833	30.8948	31.0234	30.9677	3002000000	2940800000	1996500000	2961200000	2158400000	2182600000	2156900000	2100000000
Q9NPJ3	sp|Q9NPJ3|ACO13_HUMAN Acyl-coenzyme A thioesterase 13 OS=Homo sapiens OX=9606 GN=ACOT13 PE=1 SV=1	Acyl-coenzyme A thioesterase 13;Acyl-coenzyme A thioesterase 13, N-terminally processed	ACOT13	3	8.8611		0.425275	0.799853	0.245677			0.4119	0.8972	0.5793	-0.1873	28.6945	27.6806	27.4865	27.6248	28.2826	26.7834	26.9072	27.8121	326510000	434420000	115510000	215120000	188040000	125860000	206970000	235650000
O00154	sp|O00154|BACH_HUMAN Cytosolic acyl coenzyme A thioester hydrolase OS=Homo sapiens OX=9606 GN=ACOT7 PE=1 SV=3	Cytosolic acyl coenzyme A thioester hydrolase	ACOT7	5	26.456		0.28985	0.979867	0.253063			0.3624	0.4882	-0.0789	0.3877	29.8799	29.8115	29.3898	29.4363	29.5175	29.3233	29.4687	29.0486	768540000	987960000	671730000	942240000	703400000	742980000	726470000	555280000
O14734	sp|O14734|ACOT8_HUMAN Acyl-coenzyme A thioesterase 8 OS=Homo sapiens OX=9606 GN=ACOT8 PE=1 SV=1	Acyl-coenzyme A thioesterase 8	ACOT8	4	24.694		0.9129	0.605789	0.266714			-0.1096	0.7254	2.7573	0.2785	28.5834	28.2559	27.5587	27.471	28.693	27.5305	24.8014	27.1925	433960000	402230000	193870000	320540000	197690000	29239000	186040000	153380000
Q96AZ6	sp|Q96AZ6|ISG20_HUMAN Interferon-stimulated gene 20 kDa protein OS=Homo sapiens OX=9606 GN=ISG20 PE=1 SV=2	Interferon-stimulated gene 20 kDa protein	ISG20	8	65.057	+	6.11327	4.82685	0.192	+		6.4401	6.1059	5.9181	5.989	31.3785	31.5468	30.7811	31.2265	24.9384	25.4409	24.863	25.2375	32151000	2791700000	45549000	3137100000	1845100000	30515000	2512600000	39558000
Q15067	sp|Q15067|ACOX1_HUMAN Peroxisomal acyl-coenzyme A oxidase 1 OS=Homo sapiens OX=9606 GN=ACOX1 PE=1 SV=3	Peroxisomal acyl-coenzyme A oxidase 1	ACOX1	19	223.08		0.385001	1.3075	0.16585			0.1483	0.7088	0.4079	0.275	31.431	31.9883	31.9523	31.8679	31.2827	31.2795	31.5444	31.5929	2612400000	2895100000	2606500000	4260400000	4155400000	3132000000	3919200000	3239100000
O15254	sp|O15254|ACOX3_HUMAN Peroxisomal acyl-coenzyme A oxidase 3 OS=Homo sapiens OX=9606 GN=ACOX3 PE=1 SV=2	Peroxisomal acyl-coenzyme A oxidase 3	ACOX3	5	9.57		0.0110745	0.0117628	0.981435			-0.7931	0.1941	0.6681	-0.0248	27.3179	27.3988	27.9609	27.231	28.111	27.2047	27.2928	27.2558	289910000	167310000	154680000	176960000	261250000	164420000	157520000	160260000
P24666	sp|P24666|PPAC_HUMAN Low molecular weight phosphotyrosine protein phosphatase OS=Homo sapiens OX=9606 GN=ACP1 PE=1 SV=3	Low molecular weight phosphotyrosine protein phosphatase	ACP1	8	203.18		-0.215475	1.29749	0.252839			-0.1607	-0.4098	-0.0963	-0.1951	30.7234	30.9231	30.1308	30.4675	30.8841	31.3329	30.2271	30.6626	1981700000	1772800000	2704800000	2036000000	1175600000	1256800000	1484700000	1699700000
P11117	sp|P11117|PPAL_HUMAN Lysosomal acid phosphatase OS=Homo sapiens OX=9606 GN=ACP2 PE=1 SV=3	Lysosomal acid phosphatase	ACP2	4	14.787		0.51685	0.478007	0.362691			1.3554	-0.7057	0.9756	0.4421	27.5715	25.5128	28.5056	26.6462	26.2161	26.2185	27.53	26.2041	77955000	199460000	78081000	47876000	381090000	193800000	105030000	77305000
Q5R3K3	sp|Q5R3K3|CAHM6_HUMAN Calcium homeostasis modulator protein 6 OS=Homo sapiens OX=9606 GN=CALHM6 PE=1 SV=1	Protein FAM26F	FAM26F	9	105.43	+	6.00487	4.72895	0.096	+		5.7067	6.2434	5.9076	6.1618	31.7543	31.7116	31.6927	31.9056	26.0476	25.4682	25.7851	25.7438	69361000	3622500000	46418000	3516800000	3470900000	57821000	4023000000	56190000
Q96CM8	sp|Q96CM8|ACSF2_HUMAN Medium-chain acyl-CoA ligase ACSF2, mitochondrial OS=Homo sapiens OX=9606 GN=ACSF2 PE=1 SV=2	Acyl-CoA synthetase family member 2, mitochondrial	ACSF2	3	9.53		0.592225	1.29111	0.129714			0.5223	0.0888	0.8599	0.8979	27.9555	26.5217	27.8178	24.7427	27.4332	26.4329	26.9579	23.8448	181230000	260290000	90593000	96344000	236580000	130360000	0	0
Q4G176	sp|Q4G176|ACSF3_HUMAN Malonate--CoA ligase ACSF3, mitochondrial OS=Homo sapiens OX=9606 GN=ACSF3 PE=1 SV=3	Acyl-CoA synthetase family member 3, mitochondrial	ACSF3	2	12.219		-0.85235	0.416289	0.376285			-3.2909	-0.2024	0.5093	-0.4254	21.9257	25.0283	24.7514	25.2301	25.2166	25.2307	24.2421	25.6555	38990000	3983800	39372000	34220000	28244000	19843000	39357000	52854000
P32456	sp|P32456|GBP2_HUMAN Guanylate-binding protein 2 OS=Homo sapiens OX=9606 GN=GBP2 PE=1 SV=3	Interferon-induced guanylate-binding protein 2	GBP2	16	175.78	+	5.7734	4.83666	0.128	+		5.6116	5.5866	5.85	6.0454	32.7194	32.7879	32.5916	32.5661	27.1078	27.2013	26.7416	26.5207	144630000	7071600000	154310000	7415500000	6472100000	112210000	6358600000	96276000
O95573	sp|O95573|ACSL3_HUMAN Fatty acid CoA ligase Acsl3 OS=Homo sapiens OX=9606 GN=ACSL3 PE=1 SV=3	Long-chain-fatty-acid--CoA ligase 3	ACSL3	16	185.86		0.359725	1.07161	0.205136			0.2075	0.6382	0.5538	0.0394	31.9199	32.0101	31.9514	31.7799	31.7124	31.3719	31.3976	31.7405	3518600000	4063100000	2779000000	4325100000	4152800000	2828900000	3687200000	3587800000
Q96PP8	sp|Q96PP8|GBP5_HUMAN Guanylate-binding protein 5 OS=Homo sapiens OX=9606 GN=GBP5 PE=1 SV=1	Guanylate-binding protein 5	GBP5	31	323.31	+	5.7124	5.53287	0.384	+		5.5328	5.7935	5.7188	5.8045	34.6148	34.7979	34.6165	34.6685	29.082	29.0044	28.8977	28.864	568270000	26308000000	538500000	29869000000	26340000000	500110000	27306000000	488570000
Q9NR19	sp|Q9NR19|ACSA_HUMAN Acetyl-coenzyme A synthetase, cytoplasmic OS=Homo sapiens OX=9606 GN=ACSS2 PE=1 SV=1	Acetyl-coenzyme A synthetase, cytoplasmic	ACSS2	4	26.658		0.2646	0.322916	0.515877			-0.3872	1.1583	0.2339	0.0534	27.8792	26.9303	27.6371	27.1067	28.2664	25.772	27.4032	27.0533	322880000	246870000	57297000	127890000	208740000	177490000	144520000	139270000
P60709;Q9BYX7	sp|P60709|ACTB_HUMAN Actin, cytoplasmic 1 OS=Homo sapiens OX=9606 GN=ACTB PE=1 SV=1	Actin, cytoplasmic 1;Actin, cytoplasmic 1, N-terminally processed	ACTB	4;0	204.74		0.17355	0.572522	0.436062			0.1979	0.5186	0.0526	-0.0749	37.1133	37.3219	37.0335	36.9983	36.9154	36.8033	36.9809	37.0732	129610000000	148670000000	119920000000	171790000000	140670000000	135630000000	137280000000	144590000000
P68032;P62736;P68133;P63267	sp|P68032|ACTC_HUMAN Actin, alpha cardiac muscle 1 OS=Homo sapiens OX=9606 GN=ACTC1 PE=1 SV=1;sp|P62736|ACTA_HUMAN Actin, aortic smooth muscle OS=Homo sapiens OX=9606 GN=ACTA2 PE=1 SV=1;sp|P68133|ACTS_HUMAN Actin, alpha skeletal muscle OS=Homo sapiens OX=9	Actin, alpha cardiac muscle 1;Actin, aortic smooth muscle;Actin, alpha skeletal muscle;Actin, gamma-enteric smooth muscle	ACTC1;ACTA2;ACTA1;ACTG2	7;5;5;5	323.31		0.181425	0.622581	0.418417			0.2004	0.5022	0.1173	-0.0942	39.6044	39.7116	39.258	39.1472	39.404	39.2094	39.1407	39.2414	727410000000	835830000000	635620000000	900300000000	657400000000	606090000000	608800000000	649900000000
P63261	sp|P63261|ACTG_HUMAN Actin, cytoplasmic 2 OS=Homo sapiens OX=9606 GN=ACTG1 PE=1 SV=1	Actin, cytoplasmic 2;Actin, cytoplasmic 2, N-terminally processed	ACTG1	4	323.31		0.189725	0.683553	0.394872			0.1979	0.5088	0.1056	-0.0534	42.0641	42.2178	41.8219	41.7503	41.8662	41.709	41.7163	41.8037	4008600000000	4598000000000	3594700000000	5114900000000	3887400000000	3613000000000	3699000000000	3838600000000
O96019;O94805	sp|O96019|ACL6A_HUMAN Actin-like protein 6A OS=Homo sapiens OX=9606 GN=ACTL6A PE=1 SV=1	Actin-like protein 6A	ACTL6A	9;1	108.99		0.0868502	0.156388	0.758948			0.1044	0.6497	-0.1366	-0.2701	30.7073	30.6974	30.3495	30.4846	30.6029	30.0477	30.4861	30.7547	1630800000	1753100000	1109800000	1741100000	1368100000	1503900000	1502400000	1811700000
P12814;P35609;Q08043	sp|P12814|ACTN1_HUMAN Alpha-actinin-1 OS=Homo sapiens OX=9606 GN=ACTN1 PE=1 SV=2	Alpha-actinin-1	ACTN1	50;3;1	323.31		0.0961256	0.445663	0.587616			0.0005	0.3328	0.1245	-0.0733	36.9255	37.1342	36.8598	36.8753	36.925	36.8014	36.7353	36.9486	130480000000	130520000000	119760000000	150840000000	124710000000	114400000000	126060000000	132630000000
O43707;Q9H254	sp|O43707|ACTN4_HUMAN Alpha-actinin-4 OS=Homo sapiens OX=9606 GN=ACTN4 PE=1 SV=2	Alpha-actinin-4	ACTN4	46;1	323.31		0.3014	1.39307	0.184763			0.1164	0.4508	0.4487	0.1897	36.1918	36.4332	36.1795	36.1427	36.0754	35.9824	35.7308	35.953	72404000000	78490000000	67887000000	92789000000	77823000000	57023000000	75865000000	66516000000
Q9NZ32	sp|Q9NZ32|ARP10_HUMAN Actin-related protein 10 OS=Homo sapiens OX=9606 GN=ACTR10 PE=1 SV=1	Actin-related protein 10	ACTR10	2	5.9207		0.226601	0.0657567	0.858537			-1.7497	-1.8693	2.2952	2.2302	23.9687	21.8283	24.1416	24.6477	25.7184	23.6976	21.8464	22.4175	55209000	16417000	13605000	3723700	18508000	3770600	26285000	5601900
P61163	sp|P61163|ACTZ_HUMAN Alpha-centractin OS=Homo sapiens OX=9606 GN=ACTR1A PE=1 SV=1	Alpha-centractin	ACTR1A	7	107.66		0.361025	2.23032	0.0994592			0.2584	0.43	0.4664	0.2893	31.4104	31.4788	31.129	31.019	31.152	31.0488	30.6626	30.7297	2386100000	2854200000	2221300000	2992800000	2348400000	1699700000	2175900000	1780600000
P32455	sp|P32455|GBP1_HUMAN Guanylate-binding protein 1 OS=Homo sapiens OX=9606 GN=GBP1 PE=1 SV=2	Interferon-induced guanylate-binding protein 1	GBP1	42	323.31	+	5.57805	3.32069	0.0116364	+		4.8482	5.3338	6.4472	5.683	36.4391	36.6185	36.2783	36.1826	31.5909	31.2847	29.8311	30.4996	3234500000	93165000000	2615900000	105500000000	83340000000	955090000	77991000000	1518100000
P61160	sp|P61160|ARP2_HUMAN Actin-related protein 2 OS=Homo sapiens OX=9606 GN=ACTR2 PE=1 SV=1	Actin-related protein 2	ACTR2	25	323.31		0.29835	0.900557	0.266842			0.247	0.7097	0.1629	0.0738	36.2756	36.5746	36.1166	36.0622	36.0286	35.8649	35.9537	35.9884	70096000000	83183000000	62576000000	102340000000	74504000000	66549000000	71745000000	68169000000
P61158;Q9P1U1;Q9C0K3	sp|P61158|ARP3_HUMAN Actin-related protein 3 OS=Homo sapiens OX=9606 GN=ACTR3 PE=1 SV=3	Actin-related protein 3	ACTR3	35;6;4	323.31		0.307875	0.99684	0.235425			0.2436	0.6878	0.2152	0.0849	36.7631	37.0787	36.6849	36.7065	36.5195	36.3909	36.4697	36.6216	98504000000	116630000000	90108000000	145140000000	110470000000	95166000000	112140000000	105730000000
Q03154	sp|Q03154|ACY1_HUMAN Aminoacylase-1 OS=Homo sapiens OX=9606 GN=ACY1 PE=1 SV=1	Aminoacylase-1	ACY1	9	100.72		-0.134525	0.138765	0.745833			-1.1513	0.3202	-0.0449	0.3379	29.6434	29.6846	29.2141	29.5736	30.7947	29.3644	29.259	29.2357	1862600000	838580000	691130000	862910000	622760000	642450000	798980000	632140000
P14780	sp|P14780|MMP9_HUMAN Matrix metalloproteinase-9 OS=Homo sapiens OX=9606 GN=MMP9 PE=1 SV=3	Matrix metalloproteinase-9;67 kDa matrix metalloproteinase-9;82 kDa matrix metalloproteinase-9	MMP9	7	25.713	+	5.5338	3.17828	0.0103784	+		6.2214	4.5913	6.0314	5.2911	28.1002	28.4617	28.6693	28.0787	21.8788	23.8704	22.6379	22.7876	3856300	287740000	15336000	369670000	426880000	6526600	283490000	7240000
P25942	sp|P25942|TNR5_HUMAN Tumor necrosis factor receptor superfamily member 5 OS=Homo sapiens OX=9606 GN=CD40 PE=1 SV=1	Tumor necrosis factor receptor superfamily member 5	CD40	7	255.85	+	5.42123	3.52026	0.0142222	+		4.875	5.21	5.4045	6.1954	31.2936	30.6072	31.3117	30.9049	26.4186	25.3972	25.9072	24.7095	89701000	2632200000	44188000	1635600000	2665300000	62926000	2010500000	27434000
O75689	sp|O75689|ADAP1_HUMAN Arf-GAP with dual PH domain-containing protein 1 OS=Homo sapiens OX=9606 GN=ADAP1 PE=1 SV=2	Arf-GAP with dual PH domain-containing protein 1	ADAP1	2	3.3087		-1.00077	0.329023	0.436082			0.3021	-0.8077	0.9634	-4.4609	26.2384	25.721	25.9425	23.5413	25.9363	26.5287	24.9791	28.0022	64211000	79167000	96816000	55310000	64486000	33072000	12208000	268840000
P55265	sp|P55265|DSRAD_HUMAN Double-stranded RNA-specific adenosine deaminase OS=Homo sapiens OX=9606 GN=ADAR PE=1 SV=4	Double-stranded RNA-specific adenosine deaminase	ADAR	34	218.71		0.38395	0.519443	0.364802			0.5768	1.046	0.3472	-0.4342	33.3062	33.5238	33.2293	33.1605	32.7294	32.4778	32.8821	33.5947	7121000000	10621000000	5981300000	12350000000	10070000000	7915600000	9600900000	12972000000
Q9UQV4	sp|Q9UQV4|LAMP3_HUMAN Lysosome-associated membrane glycoprotein 3 OS=Homo sapiens OX=9606 GN=LAMP3 PE=1 SV=3	Lysosome-associated membrane glycoprotein 3	LAMP3	4	24.435	+	5.39202	4.77059	0.0548571	+		5.4115	5.2113	5.2605	5.6848	31.0404	31.5503	30.8888	30.6003	25.6289	26.339	25.6283	24.9155	51889000	2208500000	84886000	3144800000	1988200000	51865000	1627800000	31646000
P51828	sp|P51828|ADCY7_HUMAN Adenylate cyclase type 7 OS=Homo sapiens OX=9606 GN=ADCY7 PE=1 SV=1	Adenylate cyclase type 7	ADCY7	2	10.752		-0.0998254	0.343138	0.623006			-0.3071	-0.1184	0.2293	-0.2031	26.4725	26.4033	26.15	26.4036	26.7796	26.5217	25.9207	26.6067	115200000	93116000	96344000	88754000	74462000	63521000	88770000	102190000
P35611	sp|P35611|ADDA_HUMAN Alpha-adducin OS=Homo sapiens OX=9606 GN=ADD1 PE=1 SV=2	Alpha-adducin	ADD1	2	10.679		0.101125	0.0321736	0.933816			1.9378	1.3483	-2.719	-0.1626	25.8026	24.6132	21.1494	25.0765	23.8648	23.2649	23.8684	25.2391	15276000	58529000	0	0	2326000	15315000	35382000	39602000
P11766	sp|P11766|ADHX_HUMAN Alcohol dehydrogenase class-3 OS=Homo sapiens OX=9606 GN=ADH5 PE=1 SV=4	Alcohol dehydrogenase class-3	ADH5	16	262.2		0.0535259	0.0750073	0.87869			-0.1968	0.5857	0.3234	-0.4982	32.5473	32.8898	32.5377	32.484	32.7441	32.3041	32.2143	32.9822	7193800000	6276300000	5302900000	7958000000	6234700000	4982600000	6007100000	8484800000
P55263	sp|P55263|ADK_HUMAN Adenosine kinase OS=Homo sapiens OX=9606 GN=ADK PE=1 SV=2	Adenosine kinase	ADK	9	147.78		-0.0120249	0.0513619	0.948548			0.0367	0.1354	0.0149	-0.2351	30.0733	29.9883	29.4029	30.1371	30.0366	29.8529	29.388	30.3722	1101300000	1129700000	969660000	1065100000	709830000	702530000	1180800000	1389800000
Q9BYX4	sp|Q9BYX4|IFIH1_HUMAN Interferon-induced helicase C domain-containing protein 1 OS=Homo sapiens OX=9606 GN=IFIH1 PE=1 SV=3	Interferon-induced helicase C domain-containing protein 1	IFIH1	26	152.17	+	5.3897	4.11108	0.0295385	+		4.9088	5.6993	5.347	5.6037	30.9413	30.7651	30.6608	30.9995	26.0325	25.0658	25.3138	25.3958	68640000	2061800000	35120000	1824800000	1697600000	41706000	2146800000	44148000
Q9NX46	sp|Q9NX46|ADPRS_HUMAN ADP-ribosylhydrolase ARH3 OS=Homo sapiens OX=9606 GN=ADPRS PE=1 SV=1	Poly(ADP-ribose) glycohydrolase ARH3	ADPRHL2	6	132.99		0.25845	0.521755	0.401603			0.3823	0.5235	0.4847	-0.3567	29.9939	30.0018	29.9841	29.2477	29.6116	29.4783	29.4994	29.6044	820340000	1069200000	747940000	1075100000	1062000000	758950000	637420000	816220000
P25098;P35626	sp|P25098|ARBK1_HUMAN Beta-adrenergic receptor kinase 1 OS=Homo sapiens OX=9606 GN=GRK2 PE=1 SV=2	Beta-adrenergic receptor kinase 1	ADRBK1	13;2	52.465		-0.1347	0.219884	0.665074			-0.7348	0.1698	-0.2618	0.288	30.2801	29.775	30.4529	30.8339	31.0149	29.6052	30.7147	30.5459	2169800000	1303800000	816700000	918700000	1469700000	1762200000	1913900000	1567600000
Q16186	sp|Q16186|ADRM1_HUMAN Proteasomal ubiquitin receptor ADRM1 OS=Homo sapiens OX=9606 GN=ADRM1 PE=1 SV=2	Proteasomal ubiquitin receptor ADRM1	ADRM1	4	44.202		0.5797	1.34622	0.122717			0.5607	0.7714	0.8895	0.0972	30.0578	30.1197	29.3747	29.597	29.4971	29.3483	28.4852	29.4998	757730000	1117600000	683460000	1166600000	696090000	375760000	812050000	759120000
P30566	sp|P30566|PUR8_HUMAN Adenylosuccinate lyase OS=Homo sapiens OX=9606 GN=ADSL PE=1 SV=2	Adenylosuccinate lyase	ADSL	16	218.09		0.344225	0.471162	0.396873			0.0384	0.1149	1.248	-0.0244	32.1005	31.934	32.7177	31.7369	32.0621	31.8191	31.4697	31.7613	4483800000	4604700000	3788800000	4102900000	7063300000	2973800000	3579100000	3640000000
P30520;Q8N142	sp|P30520|PURA2_HUMAN Adenylosuccinate synthetase isozyme 2 OS=Homo sapiens OX=9606 GN=ADSS2 PE=1 SV=3	Adenylosuccinate synthetase isozyme 2	ADSS	13;2	83.021		0.180125	0.20356	0.657216			0.9321	0.2893	-0.6862	0.1853	31.9171	32.1184	31.1138	31.5194	30.985	31.8291	31.8	31.3341	2125200000	4055000000	3815100000	4662400000	2323700000	3739000000	3078200000	2707100000
Q9Y4W6	sp|Q9Y4W6|AFG32_HUMAN AFG3-like protein 2 OS=Homo sapiens OX=9606 GN=AFG3L2 PE=1 SV=2	AFG3-like protein 2	AFG3L2	20	144.51		0.00832462	0.0126479	0.981944			-0.5251	0.1404	0.4941	-0.0761	30.9822	31.1743	31.1379	31.2622	31.5073	31.0339	30.6438	31.3383	3052400000	2121200000	2198500000	2423300000	2362900000	1677600000	2575500000	2715000000
Q99490	sp|Q99490|AGAP2_HUMAN Arf-GAP with GTPase, ANK repeat and PH domain-containing protein 2 OS=Homo sapiens OX=9606 GN=AGAP2 PE=1 SV=2	Arf-GAP with GTPase, ANK repeat and PH domain-containing protein 2	AGAP2	2	20.888		0.896375	0.573844	0.281233			-0.1046	2.0079	2.0583	-0.3761	23.6125	29.7378	24.0131	22.9888	23.7171	27.7299	21.9548	23.3649	13790000	12825000	222610000	895310000	16930000	4064800	8323700	10803000
Q96P47	sp|Q96P47|AGAP3_HUMAN Arf-GAP with GTPase, ANK repeat and PH domain-containing protein 3 OS=Homo sapiens OX=9606 GN=AGAP3 PE=1 SV=2	Arf-GAP with GTPase, ANK repeat and PH domain-containing protein 3	AGAP3	2	4.9721		1.85855	0.695624	0.202245			3.2797	3.2219	2.4464	-1.5138	26.2898	26.522	24.8079	22.8897	23.0101	23.3001	22.3615	24.4035	8447300	82040000	10328000	96364000	0	0	7771300	22192000
P52594	sp|P52594|AGFG1_HUMAN Arf-GAP domain and FG repeat-containing protein 1 OS=Homo sapiens OX=9606 GN=AGFG1 PE=1 SV=2	Arf-GAP domain and FG repeat-containing protein 1	AGFG1	4	24.15		0.510075	0.367458	0.43571			0.9399	1.284	0.9681	-1.1517	27.0162	27.1324	27.7641	25.6393	26.0763	25.8484	26.796	26.791	70756000	135730000	60414000	147120000	227950000	116520000	52262000	116120000
Q53H12	sp|Q53H12|AGK_HUMAN Acylglycerol kinase, mitochondrial OS=Homo sapiens OX=9606 GN=AGK PE=1 SV=2	Acylglycerol kinase, mitochondrial	AGK	6	72.063		0.710075	0.379139	0.409115			-1.5332	1.5003	1.7306	1.1426	27.8283	28.374	28.8736	29.5094	29.3615	26.8737	27.143	28.3668	689750000	238310000	122970000	347870000	491830000	148200000	764220000	346140000
P35573	sp|P35573|GDE_HUMAN Glycogen debranching enzyme OS=Homo sapiens OX=9606 GN=AGL PE=1 SV=3	Glycogen debranching enzyme;4-alpha-glucanotransferase;Amylo-alpha-1,6-glucosidase	AGL	8	38.768		0.57445	0.774199	0.226042			0.4956	0.6857	1.33	-0.2135	28.4275	28.2821	28.0547	27.3995	27.9319	27.5964	26.7247	27.613	256050000	361020000	202930000	326400000	278800000	110900000	177040000	205280000
Q9UKV8;Q9H9G7;Q9HCK5	sp|Q9UKV8|AGO2_HUMAN Protein argonaute-2 OS=Homo sapiens OX=9606 GN=AGO2 PE=1 SV=3	Protein argonaute-2	AGO2	7;1;0	42.596		-0.36895	0.894619	0.234572			-0.5266	0.1463	-0.4509	-0.6446	28.9102	28.0471	27.2854	27.1491	29.4368	27.9008	27.7363	27.7937	726700000	504490000	250600000	277340000	163580000	223590000	148830000	232670000
Q99943	sp|Q99943|PLCA_HUMAN 1-acyl-sn-glycerol-3-phosphate acyltransferase alpha OS=Homo sapiens OX=9606 GN=AGPAT1 PE=1 SV=2	1-acyl-sn-glycerol-3-phosphate acyltransferase alpha	AGPAT1	2	18.911		0.386025	1.9669	0.101887			0.2223	0.5549	0.3856	0.3813	28.4531	28.3758	28.7875	28.8001	28.2308	27.8209	28.4019	28.4188	315010000	367490000	237100000	348320000	463340000	354680000	467420000	358840000
Q9NUQ2	sp|Q9NUQ2|PLCE_HUMAN 1-acyl-sn-glycerol-3-phosphate acyltransferase epsilon OS=Homo sapiens OX=9606 GN=AGPAT5 PE=1 SV=3	1-acyl-sn-glycerol-3-phosphate acyltransferase epsilon	AGPAT5	5	13.607		0.764976	0.479561	0.339478			2.2866	1.46	-0.3133	-0.3734	28.521	27.6611	22.5256	22.3826	26.2344	26.2011	22.8389	22.756	78950000	385190000	77149000	212240000	6038000	7502300	5467900	7083500
O00116	sp|O00116|ADAS_HUMAN Alkyldihydroxyacetonephosphate synthase, peroxisomal OS=Homo sapiens OX=9606 GN=AGPS PE=1 SV=1	Alkyldihydroxyacetonephosphate synthase, peroxisomal	AGPS	30	296.73		-0.0593252	0.117935	0.828049			-0.3321	0.4674	-0.2041	-0.1685	32.5716	33.1082	32.8067	32.8159	32.9037	32.6408	33.0108	32.9844	8035400000	6382900000	6696500000	9259000000	7512800000	8654300000	7560600000	8497600000
P01903;P01906	sp|P01903|DRA_HUMAN HLA class II histocompatibility antigen, DR alpha chain OS=Homo sapiens OX=9606 GN=HLA-DRA PE=1 SV=2	HLA class II histocompatibility antigen, DR alpha chain	HLA-DRA	12;1	194.82	+	5.37705	2.74903	0.016	+		6.4471	6.0354	4.4812	4.5445	32.4194	33.2154	33.0387	33.4408	25.9723	27.18	28.5575	28.8963	65834000	5744000000	152050000	9973200000	8823200000	395070000	11660000000	499630000
Q6RW13	sp|Q6RW13|ATRAP_HUMAN Type-1 angiotensin II receptor-associated protein OS=Homo sapiens OX=9606 GN=AGTRAP PE=1 SV=1	Type-1 angiotensin II receptor-associated protein	AGTRAP	2	19.775		0.99755	0.686602	0.222208			0.5502	0.8688	2.7389	-0.1677	28.4182	28.4673	27.729	27.5036	27.868	27.5985	24.9901	27.6713	244960000	358710000	203220000	371110000	222470000	33324000	190290000	213750000
Q8WYP5	sp|Q8WYP5|ELYS_HUMAN Protein ELYS OS=Homo sapiens OX=9606 GN=AHCTF1 PE=1 SV=3	Protein ELYS	AHCTF1	2	11.102		-0.8579	0.135746	0.700266			-3.1669	-6.1422	2.6177	3.2598	22.0524	22.4243	24.7465	25.9897	25.2193	28.5665	22.1288	22.7299	39062000	4349500	397520000	5628600	28148000	4586000	0	0
P23526	sp|P23526|SAHH_HUMAN Adenosylhomocysteinase OS=Homo sapiens OX=9606 GN=AHCY PE=1 SV=4	Adenosylhomocysteinase	AHCY	25	239.51		-0.046649	0.385532	0.731341			-0.1674	0.0567	0.0035	-0.0794	33.9005	33.8554	33.851	33.7286	34.0679	33.7987	33.8475	33.808	18008000000	16035000000	14942000000	15541000000	15494000000	15457000000	14234000000	15039000000
O43865;Q96HN2	sp|O43865|SAHH2_HUMAN S-adenosylhomocysteine hydrolase-like protein 1 OS=Homo sapiens OX=9606 GN=AHCYL1 PE=1 SV=2;sp|Q96HN2|SAHH3_HUMAN Adenosylhomocysteinase 3 OS=Homo sapiens OX=9606 GN=AHCYL2 PE=1 SV=1	Putative adenosylhomocysteinase 2;Putative adenosylhomocysteinase 3	AHCYL1;AHCYL2	7;5	15.279		-1.04203	0.677794	0.223903			-1.4605	0.6547	-0.8808	-2.4815	27.8016	27.2737	28.1147	26.4165	29.2621	26.619	28.9955	28.898	643850000	233950000	103070000	162260000	290640000	535190000	89567000	500240000
Q09666	sp|Q09666|AHNK_HUMAN Neuroblast differentiation-associated protein AHNAK OS=Homo sapiens OX=9606 GN=AHNAK PE=1 SV=2	Neuroblast differentiation-associated protein AHNAK	AHNAK	128	323.31		-0.127951	0.391105	0.560035			-0.3211	0.1702	0.0194	-0.3803	34.4144	34.5838	34.3717	34.1243	34.7355	34.4136	34.3523	34.5046	28604000000	22897000000	22884000000	25749000000	22228000000	21931000000	18726000000	24374000000
O95433	sp|O95433|AHSA1_HUMAN Activator of 90 kDa heat shock protein ATPase homolog 1 OS=Homo sapiens OX=9606 GN=AHSA1 PE=1 SV=1	Activator of 90 kDa heat shock protein ATPase homolog 1	AHSA1	10	168.14		0.0122004	0.0227312	0.964463			-0.0636	0.5186	-0.2911	-0.1151	32.3469	32.5597	31.5878	31.6527	32.4105	32.0411	31.8789	31.7678	5708700000	5462400000	4419000000	6330400000	3227600000	3949200000	3376100000	3656500000
P55008	sp|P55008|AIF1_HUMAN Allograft inflammatory factor 1 OS=Homo sapiens OX=9606 GN=AIF1 PE=1 SV=1	Allograft inflammatory factor 1	AIF1	5	49.011		0.0135751	0.0141594	0.977368			0.0325	0.8502	-0.6311	-0.1973	30.6383	30.1396	29.827	29.762	30.6058	29.2894	30.4581	29.9593	1634000000	1671300000	656150000	1182800000	952410000	1475000000	910420000	1043900000
O95831	sp|O95831|AIFM1_HUMAN Apoptosis-inducing factor 1, mitochondrial OS=Homo sapiens OX=9606 GN=AIFM1 PE=1 SV=1	Apoptosis-inducing factor 1, mitochondrial	AIFM1	18	141.81		0.043324	0.122016	0.848256			-0.317	0.0488	0.2193	0.2222	32.4493	32.267	32.1888	32.3122	32.7663	32.2182	31.9695	32.09	7305400000	5864100000	4996300000	5168000000	4895300000	4205000000	5332500000	4571400000
Q12904	sp|Q12904|AIMP1_HUMAN Aminoacyl tRNA synthase complex-interacting multifunctional protein 1 OS=Homo sapiens OX=9606 GN=AIMP1 PE=1 SV=2	Aminoacyl tRNA synthase complex-interacting multifunctional protein 1;Endothelial monocyte-activating polypeptide 2	AIMP1	13	122.97		0.0703764	0.12822	0.803469			-0.0232	0.6245	-0.0132	-0.3066	32.7811	32.937	32.404	32.292	32.8043	32.3125	32.4172	32.5986	7500200000	7380600000	5333700000	8223000000	5682900000	5735200000	5258300000	6503700000
Q13155	sp|Q13155|AIMP2_HUMAN Aminoacyl tRNA synthase complex-interacting multifunctional protein 2 OS=Homo sapiens OX=9606 GN=AIMP2 PE=1 SV=2	Aminoacyl tRNA synthase complex-interacting multifunctional protein 2	AIMP2	6	160.59		0.158725	0.221708	0.648565			-0.3331	0.8687	0.291	-0.1917	30.6283	30.9871	30.2638	30.1667	30.9614	30.1184	29.9728	30.3584	2090800000	1659700000	1165600000	2128300000	1289200000	1053700000	1205300000	1376500000
O00170	sp|O00170|AIP_HUMAN AH receptor-interacting protein OS=Homo sapiens OX=9606 GN=AIP PE=1 SV=3	AH receptor-interacting protein	AIP	9	36.052		0.356475	0.649244	0.314683			0.0272	0.7751	0.7399	-0.1163	30.4421	30.8147	30.2118	29.9015	30.4149	30.0396	29.4719	30.0178	1431500000	1458800000	1103600000	1888700000	1243500000	744600000	1002900000	1087100000
P00568;Q9Y6K8	sp|P00568|KAD1_HUMAN Adenylate kinase isoenzyme 1 OS=Homo sapiens OX=9606 GN=AK1 PE=1 SV=3	Adenylate kinase isoenzyme 1	AK1	10;1	51.142		-0.420425	0.68749	0.28462			-0.3489	0.1977	-0.456	-1.0745	30.4821	30.4991	30.0798	29.8052	30.831	30.3014	30.5358	30.8797	1910100000	1499800000	1323200000	1517500000	1134800000	1556600000	938130000	1975700000
P54819	sp|P54819|KAD2_HUMAN Adenylate kinase 2, mitochondrial OS=Homo sapiens OX=9606 GN=AK2 PE=1 SV=2	Adenylate kinase 2, mitochondrial;Adenylate kinase 2, mitochondrial, N-terminally processed	AK2	21	323.31		0.242375	0.589144	0.384995			0.2358	0.7311	0.0625	-0.0599	35.422	35.6182	35.2137	35.2573	35.1862	34.8871	35.1512	35.3172	39093000000	46033000000	31773000000	52742000000	39845000000	38157000000	41067000000	42809000000
Q9UIJ7	sp|Q9UIJ7|KAD3_HUMAN GTP:AMP phosphotransferase AK3, mitochondrial OS=Homo sapiens OX=9606 GN=AK3 PE=1 SV=4	GTP:AMP phosphotransferase AK3, mitochondrial	AK3	10	63.681		0.3092	0.808573	0.28305			0.4133	0.7243	0.093	0.0062	31.4828	31.1723	31.1133	30.8858	31.0695	30.448	31.0203	30.8796	2253400000	3001000000	1464700000	2419900000	2322900000	2177900000	1984100000	1975500000
P27144	sp|P27144|KAD4_HUMAN Adenylate kinase 4, mitochondrial OS=Homo sapiens OX=9606 GN=AK4 PE=1 SV=1	Adenylate kinase 4, mitochondrial	AK4	5	38.315		1.33665	1.14184	0.105302			0.0105	1.7535	2.3098	1.2728	28.9522	29.2663	28.3591	28.9014	28.9417	27.5128	26.0493	27.6286	515610000	519390000	191500000	645700000	344300000	69441000	501400000	207510000
Q9UKA4	sp|Q9UKA4|AKA11_HUMAN A-kinase anchor protein 11 OS=Homo sapiens OX=9606 GN=AKAP11 PE=1 SV=1	A-kinase anchor protein 11	AKAP11	2	2.57		-1.92532	0.531882	0.277094			-4.314	-4.7662	0.4092	0.9697	19.7136	18.9412	21.8928	23.9347	24.0276	23.7074	21.4836	22.965	17101000	859800	13697000	503340	3893900	2932300	0	0
P09913	sp|P09913|IFIT2_HUMAN Interferon-induced protein with tetratricopeptide repeats 2 OS=Homo sapiens OX=9606 GN=IFIT2 PE=1 SV=1	Interferon-induced protein with tetratricopeptide repeats 2	IFIT2	14	135.49	+	5.13828	2.50319	0.0190099	+		4.1037	4.4782	6.7577	5.2135	30.8721	30.8032	30.3868	30.4857	26.7684	26.325	23.6291	25.2722	114310000	1965300000	84067000	1873600000	1403900000	12974000	1503500000	40521000
O43823	sp|O43823|AKAP8_HUMAN A-kinase anchor protein 8 OS=Homo sapiens OX=9606 GN=AKAP8 PE=1 SV=1	A-kinase anchor protein 8	AKAP8	3	12.669		0.47265	0.294829	0.505189			-0.6283	-0.0836	0.3373	2.2652	23.9532	22.4056	23.0406	26.6203	24.5815	22.4892	22.7033	24.3551	0	0	5887400	5555800	8627800	6829400	103160000	21459000
Q9ULX6	sp|Q9ULX6|AKP8L_HUMAN A-kinase anchor protein 8-like OS=Homo sapiens OX=9606 GN=AKAP8L PE=1 SV=4	A-kinase anchor protein 8-like	AKAP8L	2	35.958		-0.410275	0.276734	0.51987			0.0427	0.575	-2.0764	-0.1824	25.9525	25.4797	24.4707	25.858	25.9098	24.9047	26.5471	26.0404	63042000	64935000	31410000	46789000	0	0	60820000	69013000
P14550	sp|P14550|AK1A1_HUMAN Aldo-keto reductase family 1 member A1 OS=Homo sapiens OX=9606 GN=AKR1A1 PE=1 SV=3	Alcohol dehydrogenase [NADP(+)]	AKR1A1	19	185.43		0.0541267	0.0828988	0.871212			0.2134	0.5855	-0.1078	-0.4746	33.6688	33.7261	33.2281	33.2699	33.4554	33.1406	33.3359	33.7445	11778000000	13656000000	9469200000	14209000000	10061000000	10842000000	10357000000	14392000000
P15121;C9JRZ8	sp|P15121|ALDR_HUMAN Aldo-keto reductase family 1 member B1 OS=Homo sapiens OX=9606 GN=AKR1B1 PE=1 SV=3	Aldose reductase	AKR1B1	18;1	163.04		-0.145926	0.552241	0.478679			-0.3271	0.147	-0.0941	-0.3095	32.8961	33.0158	33.0207	32.7509	33.2232	32.8688	33.1148	33.0604	10027000000	7993200000	7843100000	8684700000	8714000000	9301100000	7227800000	8957200000
O43488;Q8NHP1;O95154	sp|O43488|ARK72_HUMAN Aflatoxin B1 aldehyde reductase member 2 OS=Homo sapiens OX=9606 GN=AKR7A2 PE=1 SV=3	Aflatoxin B1 aldehyde reductase member 2	AKR7A2	10;2;1	126.53		0.116101	0.361869	0.588854			-0.0535	0.5007	0.002	0.0152	32.0232	31.9234	31.5718	31.6334	32.0767	31.4227	31.5698	31.6182	4529400000	4364600000	2878600000	4073000000	3192000000	3187500000	3331300000	3296200000
P13716	sp|P13716|HEM2_HUMAN Delta-aminolevulinic acid dehydratase OS=Homo sapiens OX=9606 GN=ALAD PE=1 SV=1	Delta-aminolevulinic acid dehydratase	ALAD	9	84.635		0.283875	0.80603	0.296606			0.6066	0.3596	0.2891	-0.1198	31.3347	30.7559	30.5288	30.4257	30.7281	30.3963	30.2397	30.5455	1778600000	2708200000	1413200000	1813200000	1549100000	1267800000	1442300000	1567100000
Q13740	sp|Q13740|CD166_HUMAN CD166 antigen OS=Homo sapiens OX=9606 GN=ALCAM PE=1 SV=2	CD166 antigen	ALCAM	17	178.71		0.24105	0.938105	0.291623			0.2739	0.4698	0.2785	-0.058	32.1185	32.0766	32.0465	31.8507	31.8446	31.6068	31.768	31.9087	3856300000	4662500000	3270400000	4529200000	4435600000	3656900000	3872800000	4031500000
Q8IZ83	sp|Q8IZ83|A16A1_HUMAN Aldehyde dehydrogenase family 16 member A1 OS=Homo sapiens OX=9606 GN=ALDH16A1 PE=1 SV=2	Aldehyde dehydrogenase family 16 member A1	ALDH16A1	14	135.97		-0.0891495	0.150389	0.764419			-0.7315	0.1773	0.0502	0.1474	30.5741	30.8424	30.4696	30.6681	31.3056	30.6651	30.4194	30.5207	2654200000	1598500000	1702600000	1925300000	1486800000	1436000000	1706200000	1540400000
P54886	sp|P54886|P5CS_HUMAN Delta-1-pyrroline-5-carboxylate synthase OS=Homo sapiens OX=9606 GN=ALDH18A1 PE=1 SV=2	Delta-1-pyrroline-5-carboxylate synthase;Glutamate 5-kinase;Gamma-glutamyl phosphate reductase	ALDH18A1	15	84.06		0.0354743	0.0519549	0.911521			-0.4187	0.3382	-0.2924	0.5148	29.3972	29.8848	29.6537	29.6166	29.8159	29.5466	29.9461	29.1018	945110000	707050000	784190000	991370000	844590000	1034400000	823170000	576130000
P30837;O94788	sp|P30837|AL1B1_HUMAN Aldehyde dehydrogenase X, mitochondrial OS=Homo sapiens OX=9606 GN=ALDH1B1 PE=1 SV=4	Aldehyde dehydrogenase X, mitochondrial	ALDH1B1	17;1	234.97		0.271275	0.782145	0.307329			0.1777	0.6596	0.2993	-0.0515	33.1796	33.0596	32.8618	31.6721	33.0019	32.4	32.5625	31.7236	8601100000	9728800000	5667400000	8952400000	7805300000	6343100000	3421700000	3546200000
Q3SY69	sp|Q3SY69|AL1L2_HUMAN Mitochondrial 10-formyltetrahydrofolate dehydrogenase OS=Homo sapiens OX=9606 GN=ALDH1L2 PE=1 SV=2	Mitochondrial 10-formyltetrahydrofolate dehydrogenase	ALDH1L2	4	14.913		1.51043	0.518454	0.29265			3.1841	3.9487	-1.0931	0.002	25.43	25.4446	25.5372	25.7329	22.2459	21.4959	26.6303	25.7309	4973800	45205000	2957400	45665000	48694000	103880000	55768000	55691000
P05091;P00352;P47895	sp|P05091|ALDH2_HUMAN Aldehyde dehydrogenase, mitochondrial OS=Homo sapiens OX=9606 GN=ALDH2 PE=1 SV=2	Aldehyde dehydrogenase, mitochondrial	ALDH2	25;1;0	322.16		0.774475	1.2995	0.107772			1.3407	1.0215	0.3534	0.3823	34.4675	33.924	33.4966	33.5522	33.1268	32.9025	33.1432	33.1699	9379200000	23754000000	8028700000	16298000000	12119000000	9486000000	12596000000	9663200000
P51648	sp|P51648|AL3A2_HUMAN Aldehyde dehydrogenase family 3 member A2 OS=Homo sapiens OX=9606 GN=ALDH3A2 PE=1 SV=1	Fatty aldehyde dehydrogenase	ALDH3A2	2	2.0504		0.1046	0.0265927	0.944771			2.3553	2.3015	-2.487	-1.7514	28.0983	25.4207	23.1897	22.1888	25.743	23.1192	25.6767	23.9402	56158000	287370000	9111200	44914000	9567600	53635000	0	0
P30038	sp|P30038|AL4A1_HUMAN Delta-1-pyrroline-5-carboxylate dehydrogenase, mitochondrial OS=Homo sapiens OX=9606 GN=ALDH4A1 PE=1 SV=3	Delta-1-pyrroline-5-carboxylate dehydrogenase, mitochondrial	ALDH4A1	5	14.211		-1.42967	1.29076	0.078			-0.7641	-1.0438	-1.1416	-2.7692	24.4734	27.7203	26.8817	24.6521	25.2375	28.7641	28.0233	27.4213	39558000	23293000	455890000	221130000	123650000	272810000	26364000	179740000
Q02252	sp|Q02252|MMSA_HUMAN Methylmalonate-semialdehyde/malonate-semialdehyde dehydrogenase [acylating], mitochondrial OS=Homo sapiens OX=9606 GN=ALDH6A1 PE=1 SV=2	Methylmalonate-semialdehyde dehydrogenase [acylating], mitochondrial	ALDH6A1	4	21.714		-0.532726	1.0009	0.183895			-1.1754	-0.4862	-0.3367	-0.1326	26.4572	26.6749	27.8485	26.1232	27.6326	27.1611	28.1852	26.2558	208080000	92135000	150070000	107140000	241680000	305210000	73090000	80127000
P49189	sp|P49189|AL9A1_HUMAN 4-trimethylaminobutyraldehyde dehydrogenase OS=Homo sapiens OX=9606 GN=ALDH9A1 PE=1 SV=3	4-trimethylaminobutyraldehyde dehydrogenase	ALDH9A1	23	279.98		-0.13845	0.310104	0.594954			-0.2901	0.3899	-0.3233	-0.3303	32.7843	33.2007	32.8555	32.7223	33.0744	32.8108	33.1788	33.0526	9044600000	7396900000	7534400000	9871700000	7771200000	9723600000	7086100000	8908700000
P04075;P05062	sp|P04075|ALDOA_HUMAN Fructose-bisphosphate aldolase A OS=Homo sapiens OX=9606 GN=ALDOA PE=1 SV=2	Fructose-bisphosphate aldolase A	ALDOA	35;0	323.31		0.116849	0.388814	0.576892			0.0929	0.4663	-0.0095	-0.0823	38.7206	38.9648	38.5305	38.5565	38.6277	38.4985	38.54	38.6388	424720000000	452970000000	388320000000	536510000000	397030000000	399660000000	404250000000	427990000000
P09972	sp|P09972|ALDOC_HUMAN Fructose-bisphosphate aldolase C OS=Homo sapiens OX=9606 GN=ALDOC PE=1 SV=2	Fructose-bisphosphate aldolase C	ALDOC	9	175.17		0.159375	1.79698	0.274238			0.1374	0.205	0.078	0.2171	32.2408	32.2048	31.5247	31.6765	32.1034	31.9998	31.4467	31.4594	4614000000	5075000000	4294300000	4950000000	3089400000	2926900000	3432200000	2952800000
Q9BT22	sp|Q9BT22|ALG1_HUMAN Chitobiosyldiphosphodolichol beta-mannosyltransferase OS=Homo sapiens OX=9606 GN=ALG1 PE=1 SV=2	Chitobiosyldiphosphodolichol beta-mannosyltransferase	ALG1	3	18.566		-0.054925	0.067835	0.88446			0.3911	0.4284	-0.6854	-0.3538	27.8069	28.0238	27.2067	27.1779	27.4158	27.5954	27.8921	27.5317	179050000	234810000	202790000	272900000	154890000	249090000	151830000	194030000
Q2TAA5	sp|Q2TAA5|ALG11_HUMAN GDP-Man:Man(3)GlcNAc(2)-PP-Dol alpha-1,2-mannosyltransferase OS=Homo sapiens OX=9606 GN=ALG11 PE=1 SV=2	GDP-Man:Man(3)GlcNAc(2)-PP-Dol alpha-1,2-mannosyltransferase	ALG11	2	5.9514		1.99523	1.38468	0.0621625			1.2822	2.164	3.562	0.9727	26.6741	26.4263	23.4464	24.2984	25.3919	24.2623	19.8844	23.3257	44028000	107080000	20122000	90182000	11431000	967840	0	0
Q9H553	sp|Q9H553|ALG2_HUMAN Alpha-1,3/1,6-mannosyltransferase ALG2 OS=Homo sapiens OX=9606 GN=ALG2 PE=1 SV=1	Alpha-1,3/1,6-mannosyltransferase ALG2	ALG2	3	23.413		0.425751	0.888327	0.223527			0.0906	0.596	0.926	0.0904	28.4192	28.7282	28.4685	28.451	28.3286	28.1322	27.5425	28.3606	337090000	358950000	294200000	444670000	371420000	195490000	366940000	344650000
Q9Y673	sp|Q9Y673|ALG5_HUMAN Dolichyl-phosphate beta-glucosyltransferase OS=Homo sapiens OX=9606 GN=ALG5 PE=1 SV=1	Dolichyl-phosphate beta-glucosyltransferase	ALG5	7	39.957		1.13702	0.811393	0.182842			0.9952	2.8118	-0.0295	0.7706	30.3664	30.4944	29.8065	30.2485	29.3712	27.6826	29.836	29.4779	694390000	1384200000	215430000	1512600000	938980000	958340000	1275600000	747720000
Q9BVK2	sp|Q9BVK2|ALG8_HUMAN Probable dolichyl pyrophosphate Glc1Man9GlcNAc2 alpha-1,3-glucosyltransferase OS=Homo sapiens OX=9606 GN=ALG8 PE=1 SV=2	Probable dolichyl pyrophosphate Glc1Man9GlcNAc2 alpha-1,3-glucosyltransferase	ALG8	2	3.3671		1.41507	0.628569	0.233244			3.1093	2.4497	1.3335	-1.2322	23.0038	21.7034	26.8157	23.2013	19.8945	19.2537	25.4822	24.4335	974660	8411000	625070	3414900	118120000	46871000	0	0
P20292	sp|P20292|AL5AP_HUMAN Arachidonate 5-lipoxygenase-activating protein OS=Homo sapiens OX=9606 GN=ALOX5AP PE=1 SV=2	Arachidonate 5-lipoxygenase-activating protein	ALOX5AP	8	33.134		-0.0270758	0.0153894	0.967924			0.1255	-1.4352	1.3503	-0.1489	32.2192	30.6817	32.469	32.3393	32.0937	32.1169	31.1187	32.4882	4583100000	4999800000	4657600000	1722300000	5944700000	2331600000	5433900000	6024500000
Q86V81	sp|Q86V81|THOC4_HUMAN THO complex subunit 4 OS=Homo sapiens OX=9606 GN=ALYREF PE=1 SV=3	THO complex subunit 4	ALYREF	7	280.09		0.0436506	0.152869	0.827126			-0.0878	0.2912	0.1353	-0.1641	33.1564	33.346	33.1336	32.9891	33.2442	33.0548	32.9983	33.1532	10174000000	9573600000	8922400000	10918000000	9423700000	8579800000	8525400000	9552400000
Q01433	sp|Q01433|AMPD2_HUMAN AMP deaminase 2 OS=Homo sapiens OX=9606 GN=AMPD2 PE=1 SV=3	AMP deaminase 2	AMPD2	8	27.736		0.0580001	0.0526307	0.897026			0.2175	0.9655	-0.1302	-0.8208	29.4167	29.5641	28.5859	28.5477	29.1992	28.5986	28.7161	29.3685	616340000	716640000	406470000	793770000	402920000	440980000	392380000	693100000
P12277	sp|P12277|KCRB_HUMAN Creatine kinase B-type OS=Homo sapiens OX=9606 GN=CKB PE=1 SV=1	Creatine kinase B-type	CKB	25	323.31	+	5.1106	3.20446	0.0101053	+		5.7056	4.2546	5.591	4.8912	36.4317	36.4823	35.8658	35.794	30.7261	32.2277	30.2748	30.9028	1776200000	92693000000	5029100000	96002000000	62615000000	1299000000	59574000000	2007600000
Q9H1A4	sp|Q9H1A4|APC1_HUMAN Anaphase-promoting complex subunit 1 OS=Homo sapiens OX=9606 GN=ANAPC1 PE=1 SV=1	Anaphase-promoting complex subunit 1	ANAPC1	2	10.417		-0.361725	0.142372	0.704531			1.062	1.1192	-0.8866	-2.7415	25.4861	25.4115	24.3943	21.5892	24.4241	24.2923	25.2809	24.3307	22510000	46998000	20545000	44629000	22051000	40766000	3155000	21100000
Q9UJX5	sp|Q9UJX5|APC4_HUMAN Anaphase-promoting complex subunit 4 OS=Homo sapiens OX=9606 GN=ANAPC4 PE=1 SV=2	Anaphase-promoting complex subunit 4	ANAPC4	2	16.089		-0.692325	0.357002	0.429033			-0.5245	-2.945	0.3083	0.3919	26.7812	23.872	26.3661	26.3911	27.3057	26.817	26.0578	25.9992	165890000	115330000	118230000	15353000	86492000	69853000	88004000	67071000
Q9UJX4	sp|Q9UJX4|APC5_HUMAN Anaphase-promoting complex subunit 5 OS=Homo sapiens OX=9606 GN=ANAPC5 PE=1 SV=2	Anaphase-promoting complex subunit 5	ANAPC5	3	10.075		-0.436049	0.995081	0.202457			-0.6886	-0.4385	0.0915	-0.7086	26.0307	25.5638	23.9595	25.2833	26.7193	26.0023	23.868	25.9919	110490000	68551000	67217000	49598000	16313000	15310000	40836000	66735000
Q9P2R3	sp|Q9P2R3|ANFY1_HUMAN Rabankyrin-5 OS=Homo sapiens OX=9606 GN=ANKFY1 PE=1 SV=2	Rabankyrin-5	ANKFY1	11	120.68		0.33025	0.298381	0.517873			-0.6025	-0.2196	1.0532	1.0899	28.2505	28.0638	29.3231	29.1626	28.853	28.2834	28.2699	28.0727	484870000	319330000	326710000	280570000	671650000	323670000	600930000	282300000
Q8IWZ3;O75179	sp|Q8IWZ3|ANKH1_HUMAN Ankyrin repeat and KH domain-containing protein 1 OS=Homo sapiens OX=9606 GN=ANKHD1 PE=1 SV=1	Ankyrin repeat and KH domain-containing protein 1	ANKHD1	3;1	29.638		-0.9574	0.24992	0.519805			-3.4486	-3.0951	2.8743	-0.1602	22.2829	22.1179	26.2536	25.0292	25.7315	25.213	23.3793	25.1894	55712000	5102900	38893000	4551500	80003000	10911000	34241000	38263000
Q13077	sp|Q13077|TRAF1_HUMAN TNF receptor-associated factor 1 OS=Homo sapiens OX=9606 GN=TRAF1 PE=1 SV=1	TNF receptor-associated factor 1	TRAF1	20	311.14	+	4.96222	3.2087	0.00984615	+		4.1598	4.7829	5.6992	5.207	33.0286	32.1891	31.6386	31.9058	28.8688	27.4062	25.9394	26.6988	490190000	8762200000	177860000	4896600000	3343200000	64347000	4023500000	108930000
Q96PP9;Q6ZN66	sp|Q96PP9|GBP4_HUMAN Guanylate-binding protein 4 OS=Homo sapiens OX=9606 GN=GBP4 PE=1 SV=2	Guanylate-binding protein 4	GBP4	21;1	320.8	+	4.84535	3.41003	0.012	+		4.0357	5.0332	5.0902	5.2223	32.322	32.3662	32.2522	32.4616	28.2863	27.333	27.162	27.2393	327360000	5369100000	169070000	5535900000	5115500000	150170000	5914400000	158430000
Q92625	sp|Q92625|ANS1A_HUMAN Ankyrin repeat and SAM domain-containing protein 1A OS=Homo sapiens OX=9606 GN=ANKS1A PE=1 SV=4	Ankyrin repeat and SAM domain-containing protein 1A	ANKS1A	2	8.7067		-1.08535	0.532571	0.294127			-2.3691	1.0738	-2.5378	-0.5083	24.7406	24.498	23.7268	26.3026	27.1097	23.4242	26.2646	26.8109	144820000	28033000	0	0	13883000	80616000	82767000	117730000
Q4KMQ2	sp|Q4KMQ2|ANO6_HUMAN Anoctamin-6 OS=Homo sapiens OX=9606 GN=ANO6 PE=1 SV=2	Anoctamin-6	ANO6	9	59.495		0.733825	1.76869	0.062163			0.6855	1.0844	0.3509	0.8145	30.4462	29.4841	30.4738	30.817	29.7607	28.3997	30.1229	30.0025	909620000	1462900000	354120000	750910000	1491200000	1169200000	1891700000	1075600000
P39687;O95626;O43423	sp|P39687|AN32A_HUMAN Acidic leucine-rich nuclear phosphoprotein 32 family member A OS=Homo sapiens OX=9606 GN=ANP32A PE=1 SV=1	Acidic leucine-rich nuclear phosphoprotein 32 family member A	ANP32A	8;2;2	183.2		0.2068	0.817364	0.345424			0.0704	0.4774	0.2811	-0.0017	32.6661	32.8209	33.0351	32.8779	32.5957	32.3435	32.754	32.8796	6490500000	6815200000	5449500000	7587200000	8801600000	7243100000	7892700000	7902400000
Q92688	sp|Q92688|AN32B_HUMAN Acidic leucine-rich nuclear phosphoprotein 32 family member B OS=Homo sapiens OX=9606 GN=ANP32B PE=1 SV=1	Acidic leucine-rich nuclear phosphoprotein 32 family member B	ANP32B	7	58.696		0.0375252	0.136468	0.849661			-0.1044	0.3168	0.0412	-0.1035	32.3664	32.502	32.4376	32.2865	32.4708	32.1852	32.3964	32.39	5952400000	5536800000	4883100000	6082300000	5816900000	5653300000	5238600000	5628200000
Q9BTT0	sp|Q9BTT0|AN32E_HUMAN Acidic leucine-rich nuclear phosphoprotein 32 family member E OS=Homo sapiens OX=9606 GN=ANP32E PE=1 SV=1	Acidic leucine-rich nuclear phosphoprotein 32 family member E	ANP32E	8	323.31		0.103999	0.180627	0.719366			-0.4422	0.0915	0.1676	0.5991	30.6419	31.216	31.1988	31.5587	31.0841	31.1245	31.0312	30.9596	2276400000	1675400000	2341000000	2494300000	2464800000	2194500000	3163100000	2088200000
P15144	sp|P15144|AMPN_HUMAN Aminopeptidase N OS=Homo sapiens OX=9606 GN=ANPEP PE=1 SV=4	Aminopeptidase N	ANPEP	45	323.31		0.42815	1.30235	0.157276			0.4489	0.7991	0.2632	0.2014	35.7718	36.0536	35.5019	35.6255	35.3229	35.2545	35.2387	35.4241	42980000000	58666000000	40988000000	71321000000	48655000000	40541000000	53007000000	46101000000
P04083	sp|P04083|ANXA1_HUMAN Annexin A1 OS=Homo sapiens OX=9606 GN=ANXA1 PE=1 SV=2	Annexin A1	ANXA1	35	323.31		0.234126	0.9683	0.288356			0.1509	0.5311	0.1954	0.0591	36.8885	37.0675	36.6817	36.6879	36.7376	36.5364	36.4863	36.6288	114580000000	127220000000	99664000000	144020000000	110230000000	96266000000	110700000000	106260000000
P50995	sp|P50995|ANX11_HUMAN Annexin A11 OS=Homo sapiens OX=9606 GN=ANXA11 PE=1 SV=1	Annexin A11	ANXA11	18	91.845		-0.110626	0.171108	0.722047			-0.0536	0.528	-0.3368	-0.5801	32.1849	32.6137	32.1112	31.9086	32.2385	32.0857	32.448	32.4887	5067200000	4882300000	4557900000	6572100000	4639000000	5858900000	4031400000	6026700000
P07355;A6NMY6	sp|P07355|ANXA2_HUMAN Annexin A2 OS=Homo sapiens OX=9606 GN=ANXA2 PE=1 SV=2;sp|A6NMY6|AXA2L_HUMAN Putative annexin A2-like protein OS=Homo sapiens OX=9606 GN=ANXA2P2 PE=5 SV=2	Annexin A2;Putative annexin A2-like protein	ANXA2;ANXA2P2	41;29	323.31		0.225425	0.684966	0.365024			0.2654	0.5903	0.1221	-0.0761	36.8633	37.1059	36.725	36.6418	36.5979	36.5156	36.6029	36.7179	104010000000	125010000000	98241000000	147910000000	113590000000	104370000000	107220000000	113030000000
P09525	sp|P09525|ANXA4_HUMAN Annexin A4 OS=Homo sapiens OX=9606 GN=ANXA4 PE=1 SV=4	Annexin A4	ANXA4	19	270.34		0.22065	0.905193	0.308929			0.1777	0.5108	0.1796	0.0145	34.0606	33.9446	33.8424	33.6235	33.8829	33.4338	33.6628	33.609	15840000000	17917000000	11603000000	16533000000	15402000000	13599000000	13234000000	13101000000
P08758	sp|P08758|ANXA5_HUMAN Annexin A5 OS=Homo sapiens OX=9606 GN=ANXA5 PE=1 SV=2	Annexin A5	ANXA5	35	323.31		0.140251	0.436669	0.520072			0.1657	0.4996	-0.0012	-0.1031	36.998	37.0587	36.7829	36.6786	36.8323	36.5591	36.7841	36.7817	122360000000	137250000000	101250000000	143150000000	118240000000	118340000000	109990000000	118140000000
P08133	sp|P08133|ANXA6_HUMAN Annexin A6 OS=Homo sapiens OX=9606 GN=ANXA6 PE=1 SV=3	Annexin A6	ANXA6	58	323.31		-0.0277252	0.100904	0.888209			-0.2457	0.2151	0.0102	-0.0905	35.8428	36.0546	35.8201	35.6609	36.0885	35.8395	35.8099	35.7514	73069000000	61623000000	61484000000	71371000000	60664000000	60237000000	54324000000	57844000000
P20073	sp|P20073|ANXA7_HUMAN Annexin A7 OS=Homo sapiens OX=9606 GN=ANXA7 PE=1 SV=3	Annexin A7	ANXA7	9	103.75		0.234	0.211299	0.630606			0.5173	1.2756	-0.2632	-0.5937	30.5807	30.9375	30.1815	30.0747	30.0634	29.6619	30.4447	30.6684	1122000000	1605900000	849430000	2056400000	1217700000	1461400000	1130800000	1706500000
Q10567	sp|Q10567|AP1B1_HUMAN AP-1 complex subunit beta-1 OS=Homo sapiens OX=9606 GN=AP1B1 PE=1 SV=3	AP-1 complex subunit beta-1	AP1B1	31	323.31		-0.0336008	0.108997	0.874878			-0.1438	0.1161	0.1782	-0.2849	33.898	33.8829	33.874	33.5804	34.0418	33.7668	33.6958	33.8653	17685000000	16007000000	14616000000	15841000000	15743000000	13914000000	12844000000	15648000000
O43747	sp|O43747|AP1G1_HUMAN AP-1 complex subunit gamma-1 OS=Homo sapiens OX=9606 GN=AP1G1 PE=1 SV=5	AP-1 complex subunit gamma-1	AP1G1	16	173.15		0.514975	2.27687	0.0550751			0.4895	0.669	0.5667	0.3347	31.4997	31.53	31.6009	31.626	31.0102	30.861	31.0342	31.2913	2162700000	3036400000	1950300000	3100800000	3256900000	2199000000	3314200000	2628000000
Q9BXS5;Q9Y6Q5	sp|Q9BXS5|AP1M1_HUMAN AP-1 complex subunit mu-1 OS=Homo sapiens OX=9606 GN=AP1M1 PE=1 SV=3	AP-1 complex subunit mu-1	AP1M1	20;2	167.52		0.137049	0.39698	0.541112			0.0758	0.3301	-0.2344	0.3767	32.3504	32.2132	31.5104	32.3631	32.2746	31.8831	31.7448	31.9864	5195500000	5475700000	3960700000	4978900000	3059000000	3598600000	5524000000	4254700000
P56377	sp|P56377|AP1S2_HUMAN AP-1 complex subunit sigma-2 OS=Homo sapiens OX=9606 GN=AP1S2 PE=1 SV=1	AP-1 complex subunit sigma-2	AP1S2	5	47.094		0.1382	0.15076	0.727234			-0.448	0.669	0.7619	-0.4301	29.6241	28.8263	28.6469	28.1418	30.0721	28.1573	27.885	28.5719	1128800000	827470000	299360000	475970000	420310000	247870000	296170000	399030000
O95782	sp|O95782|AP2A1_HUMAN AP-2 complex subunit alpha-1 OS=Homo sapiens OX=9606 GN=AP2A1 PE=1 SV=3	AP-2 complex subunit alpha-1	AP2A1	22	176.72		0.2986	0.853261	0.276013			-0.1296	0.4179	0.5624	0.3437	31.6437	31.9333	31.7787	31.8301	31.7733	31.5154	31.2163	31.4864	3670500000	3355000000	3069600000	4100800000	3684200000	2494800000	3817900000	3008500000
O94973	sp|O94973|AP2A2_HUMAN AP-2 complex subunit alpha-2 OS=Homo sapiens OX=9606 GN=AP2A2 PE=1 SV=2	AP-2 complex subunit alpha-2	AP2A2	23	323.31		-0.148826	0.56288	0.467696			-0.3437	0.1712	-0.2271	-0.1957	32.9115	33.3473	32.9833	32.9591	33.2552	33.1761	33.2104	33.1548	10252000000	8079000000	9704900000	10928000000	8491100000	9938400000	8349900000	9562600000
P63010	sp|P63010|AP2B1_HUMAN AP-2 complex subunit beta OS=Homo sapiens OX=9606 GN=AP2B1 PE=1 SV=1	AP-2 complex subunit beta	AP2B1	21	187.99		0.15085	0.316433	0.579318			-0.1526	0.6269	0.2812	-0.1521	31.6293	32.0218	31.8267	31.5768	31.7819	31.3949	31.5455	31.7289	3692300000	3321700000	2823700000	4360400000	3808900000	3134400000	3203100000	3559300000
Q96CW1	sp|Q96CW1|AP2M1_HUMAN AP-2 complex subunit mu OS=Homo sapiens OX=9606 GN=AP2M1 PE=1 SV=2	AP-2 complex subunit mu	AP2M1	20	124.01		0.185175	0.387118	0.512923			-0.2584	0.491	0.5293	-0.0212	32.2188	32.5908	32.6867	32.1933	32.4772	32.0998	32.1574	32.2145	5978700000	4998200000	4602600000	6468500000	6913300000	4790200000	4910700000	4983400000
P53680	sp|P53680|AP2S1_HUMAN AP-2 complex subunit sigma OS=Homo sapiens OX=9606 GN=AP2S1 PE=1 SV=2	AP-2 complex subunit sigma	AP2S1	6	24.186		-0.273075	0.516942	0.399081			-0.5032	0.1421	0.0482	-0.7794	30.4105	30.6024	29.7224	30.088	30.9137	30.4603	29.6742	30.8674	2022800000	1427200000	1477300000	1630200000	885790000	856710000	1141300000	1958900000
O00203;Q13367	sp|O00203|AP3B1_HUMAN AP-3 complex subunit beta-1 OS=Homo sapiens OX=9606 GN=AP3B1 PE=1 SV=3	AP-3 complex subunit beta-1	AP3B1	28;3	172.07		0.034574	0.0922562	0.882134			-0.096	0.4262	-0.1153	-0.0766	31.3618	31.5427	31.6883	30.7986	31.4578	31.1165	31.8036	30.8752	2949400000	2759500000	2328100000	3128200000	3460400000	3748400000	1867700000	1969500000
O14617	sp|O14617|AP3D1_HUMAN AP-3 complex subunit delta-1 OS=Homo sapiens OX=9606 GN=AP3D1 PE=1 SV=1	AP-3 complex subunit delta-1	AP3D1	26	207.67		0.209149	0.473381	0.44669			-0.209	0.6839	0.1667	0.195	31.7636	32.4133	31.858	31.7532	31.9726	31.7294	31.6913	31.5582	4214200000	3645800000	3560400000	5719600000	3892400000	3467700000	3619700000	3162100000
Q9Y2T2	sp|Q9Y2T2|AP3M1_HUMAN AP-3 complex subunit mu-1 OS=Homo sapiens OX=9606 GN=AP3M1 PE=1 SV=1	AP-3 complex subunit mu-1	AP3M1	10	83.389		0.151899	0.698979	0.42935			0.3054	0.261	0.1496	-0.1084	30.3473	30.7916	30.4035	30.3295	30.0419	30.5306	30.2539	30.4379	1105400000	1366000000	1551100000	1858700000	1420300000	1280400000	1349200000	1454500000
Q92572	sp|Q92572|AP3S1_HUMAN AP-3 complex subunit sigma-1 OS=Homo sapiens OX=9606 GN=AP3S1 PE=1 SV=1	AP-3 complex subunit sigma-1	AP3S1	3	14.011		0.839525	0.39547	0.392959			-0.3165	3.0225	1.3991	-0.747	28.5268	28.0699	28.5392	27.6526	28.8433	25.0474	27.1401	28.3996	481620000	386740000	34674000	281770000	390090000	147910000	210990000	354110000
Q2VPB7	sp|Q2VPB7|AP5B1_HUMAN AP-5 complex subunit beta-1 OS=Homo sapiens OX=9606 GN=AP5B1 PE=1 SV=4	AP-5 complex subunit beta-1	AP5B1	2	7.2475		1.8519	0.954525	0.13797			2.9723	3.5653	0.46	0.41	24.7162	24.8529	24.3893	24.7344	21.7439	21.2876	23.9293	24.3244	3512000	27563000	2559800	30302000	21974000	15975000	27913000	21008000
O14727	sp|O14727|APAF_HUMAN Apoptotic protease-activating factor 1 OS=Homo sapiens OX=9606 GN=APAF1 PE=1 SV=2	Apoptotic protease-activating factor 1	APAF1	2	7.6283		-0.0569253	0.139277	0.813156			-0.1325	0.3607	-0.3356	-0.1203	26.7326	27.2164	27.0189	27.0644	26.8651	26.8557	27.3545	27.1847	122240000	111510000	121440000	155940000	135990000	171600000	140340000	152550000
Q7Z5R6	sp|Q7Z5R6|AB1IP_HUMAN Amyloid beta A4 precursor protein-binding family B member 1-interacting protein OS=Homo sapiens OX=9606 GN=APBB1IP PE=1 SV=1	Amyloid beta A4 precursor protein-binding family B member 1-interacting protein	APBB1IP	10	56.562		-0.0417242	0.103269	0.863692			0.2351	-0.1789	-0.3738	0.1507	30.7413	29.4935	29.7042	29.9246	30.5062	29.6724	30.078	29.7739	1525000000	1795000000	855630000	755820000	874690000	1133400000	1019100000	917960000
P13798	sp|P13798|ACPH_HUMAN Acylamino-acid-releasing enzyme OS=Homo sapiens OX=9606 GN=APEH PE=1 SV=4	Acylamino-acid-releasing enzyme	APEH	14	87.379		0.273075	0.318034	0.516882			-0.6555	0.6986	0.8552	0.194	31.0616	31.4372	31.6894	31.1849	31.7171	30.7386	30.8342	30.9909	3530200000	2241100000	1791600000	2907700000	3463100000	1914400000	2441100000	2134000000
P27695	sp|P27695|APEX1_HUMAN DNA repair nuclease/redox regulator APEX1 OS=Homo sapiens OX=9606 GN=APEX1 PE=1 SV=2	DNA-(apurinic or apyrimidinic site) lyase;DNA-(apurinic or apyrimidinic site) lyase, mitochondrial	APEX1	17	323.31		-0.0159245	0.0480845	0.944573			-0.0214	0.2698	-0.039	-0.2731	33.7801	33.8869	33.7467	33.5743	33.8015	33.6171	33.7857	33.8474	14972000000	14751000000	13175000000	15885000000	14414000000	14808000000	12790000000	15455000000
Q9BZZ5	sp|Q9BZZ5|API5_HUMAN Apoptosis inhibitor 5 OS=Homo sapiens OX=9606 GN=API5 PE=1 SV=3	Apoptosis inhibitor 5	API5	16	125.3		0.0851502	0.237574	0.702869			-0.029	0.4272	0.1579	-0.2155	31.738	31.7188	31.5853	31.5216	31.767	31.2916	31.4274	31.7371	3654500000	3581700000	2628600000	3534400000	3221900000	2887900000	3082900000	3579500000
Q96GX9	sp|Q96GX9|MTNB_HUMAN Methylthioribulose-1-phosphate dehydratase OS=Homo sapiens OX=9606 GN=APIP PE=1 SV=1	Methylthioribulose-1-phosphate dehydratase	APIP	3	20.601		0.0415001	0.0514088	0.908798			0.5436	0.4307	-0.1966	-0.6117	28.0153	26.9475	22.6707	27.2416	27.4717	26.5168	22.8673	27.8533	186120000	271300000	96021000	129420000	0	0	158690000	242480000
A6NK06	sp|A6NK06|IRG1_HUMAN Cis-aconitate decarboxylase OS=Homo sapiens OX=9606 GN=ACOD1 PE=1 SV=1	Cis-aconitate decarboxylase	IRG1	10	79.711	+	4.8035	2.33653	0.0224483	+		4.5292	3.4884	6.5041	4.6923	29.1365	27.9594	28.7814	29.4896	24.6073	24.471	22.2773	24.7973	25559000	590140000	0	260990000	461380000	5083300	753810000	29156000
Q9HDC9	sp|Q9HDC9|APMAP_HUMAN Adipocyte plasma membrane-associated protein OS=Homo sapiens OX=9606 GN=APMAP PE=1 SV=2	Adipocyte plasma membrane-associated protein	APMAP	15	157.69		0.1986	0.495882	0.445038			0.2516	0.6458	0.0018	-0.1048	33.4078	33.6069	33.0848	33.0115	33.1562	32.9611	33.083	33.1163	9572400000	11396000000	8361300000	13082000000	9110200000	9098500000	8658900000	9310900000
Q8NCW5	sp|Q8NCW5|NNRE_HUMAN NAD(P)H-hydrate epimerase OS=Homo sapiens OX=9606 GN=NAXE PE=1 SV=2	NAD(P)H-hydrate epimerase	APOA1BP	11	148.2		-0.04145	0.631346	0.723582			-0.0692	-0.0628	0.0418	-0.0756	31.5342	31.4387	31.4403	31.095	31.6034	31.5015	31.3985	31.1706	3262700000	3109800000	3040200000	2910600000	2913800000	2830700000	2293600000	2417100000
Q9NRW3;Q96AK3	sp|Q9NRW3|ABC3C_HUMAN DNA dC->dU-editing enzyme APOBEC-3C OS=Homo sapiens OX=9606 GN=APOBEC3C PE=1 SV=2	DNA dC->dU-editing enzyme APOBEC-3C	APOBEC3C	2;0	10.179		0.35815	0.424733	0.419778			1.3487	0.2188	0.1184	-0.2533	27.7188	24.9535	26.3904	23.6743	26.3701	24.7347	26.272	23.9276	86734000	220890000	0	32490000	87965000	81034000	0	0
Q9HC16	sp|Q9HC16|ABC3G_HUMAN DNA dC->dU-editing enzyme APOBEC-3G OS=Homo sapiens OX=9606 GN=APOBEC3G PE=1 SV=1	DNA dC->dU-editing enzyme APOBEC-3G	APOBEC3G	7	23.812		0.624401	1.32165	0.118865			1.0914	0.6941	0.5528	0.1593	32.3594	33.2735	30.9303	32.8739	31.268	32.5794	30.3775	32.7146	2585800000	5510000000	6417500000	10383000000	2046200000	1394900000	7871100000	7048100000
Q0VD83	sp|Q0VD83|APOBR_HUMAN Apolipoprotein B receptor OS=Homo sapiens OX=9606 GN=APOBR PE=1 SV=3	Apolipoprotein B receptor	APOBR	29	323.31		0.0673761	0.145155	0.790891			-0.401	0.3437	0.2778	0.049	32.8412	33.4786	33.3394	33.0977	33.2422	33.1349	33.0616	33.0487	10160000000	7694400000	9431900000	11969000000	10868000000	8964500000	9191600000	8885000000
P02649	sp|P02649|APOE_HUMAN Apolipoprotein E OS=Homo sapiens OX=9606 GN=APOE PE=1 SV=1	Apolipoprotein E	APOE	6	61.574		-1.2796	0.433925	0.352019			-3.4276	-3.2964	1.1495	0.4561	25.3457	24.8293	26.7661	26.7807	28.7733	28.1257	25.6166	26.3246	458800000	42640000	292880000	29811000	114130000	51448000	115290000	84041000
P05362	sp|P05362|ICAM1_HUMAN Intercellular adhesion molecule 1 OS=Homo sapiens OX=9606 GN=ICAM1 PE=1 SV=2	Intercellular adhesion molecule 1	ICAM1	26	245.78	+	4.75327	5.02393	0.0768	+		4.7412	4.5503	4.8009	4.9207	34.6619	34.6598	34.2249	34.1765	29.9207	30.1095	29.424	29.2558	1016300000	27182000000	1158400000	27142000000	20078000000	720280000	19416000000	641030000
Q03169	sp|Q03169|TNAP2_HUMAN Tumor necrosis factor alpha-induced protein 2 OS=Homo sapiens OX=9606 GN=TNFAIP2 PE=1 SV=2	Tumor necrosis factor alpha-induced protein 2	TNFAIP2	36	323.31	+	4.71655	3.8196	0.0225882	+		4.4011	4.5698	5.2806	4.6147	33.9018	34.0006	33.9945	33.7218	29.5007	29.4308	28.7139	29.1071	759600000	16049000000	723700000	17187000000	17114000000	440290000	14167000000	578260000
Q9BUR5	sp|Q9BUR5|MIC26_HUMAN MICOS complex subunit MIC26 OS=Homo sapiens OX=9606 GN=APOO PE=1 SV=1	Apolipoprotein O	APOO	4	13.315		-0.472324	0.268994	0.519774			1.0453	-0.6848	-0.0344	-2.2154	24.593	25.5604	23.1651	23.7364	23.5477	26.2452	23.1995	25.9518	0	0	79543000	49481000	9405800	9632700	13976000	64902000
Q6UXV4	sp|Q6UXV4|MIC27_HUMAN MICOS complex subunit MIC27 OS=Homo sapiens OX=9606 GN=APOOL PE=1 SV=1	MICOS complex subunit MIC27	APOOL	7	42.886		0.31585	0.592368	0.353022			0.003	0.4939	0.8685	-0.102	30.6841	30.5585	30.4779	29.7261	30.6811	30.0646	29.6094	29.8281	1721600000	1725200000	1122900000	1581300000	1495400000	819080000	888080000	953150000
Q9UKG1	sp|Q9UKG1|DP13A_HUMAN DCC-interacting protein 13-alpha OS=Homo sapiens OX=9606 GN=APPL1 PE=1 SV=1	DCC-interacting protein 13-alpha	APPL1	11	110.54		-0.47055	1.10724	0.172026			-0.2033	-0.1218	-0.7938	-0.7633	30.1772	30.0104	29.2033	29.3481	30.3805	30.1322	29.9971	30.1114	1397800000	1214100000	1176800000	1081500000	618120000	1071600000	683360000	1159900000
P07741	sp|P07741|APT_HUMAN Adenine phosphoribosyltransferase OS=Homo sapiens OX=9606 GN=APRT PE=1 SV=2	Adenine phosphoribosyltransferase	APRT	16	208.46		0.0879498	0.215145	0.712238			0.1386	0.5015	-0.091	-0.1973	33.9003	33.8051	33.3863	33.5302	33.7617	33.3036	33.4773	33.7275	14564000000	16033000000	10602000000	15009000000	11227000000	11958000000	12405000000	14223000000
O60306	sp|O60306|AQR_HUMAN RNA helicase aquarius OS=Homo sapiens OX=9606 GN=AQR PE=1 SV=4	Intron-binding protein aquarius	AQR	8	47.436		0.1077	0.0922905	0.828533			-0.61	1.277	-0.1723	-0.0639	27.694	28.0032	28.041	28.3787	28.304	26.7262	28.2133	28.4426	331390000	217140000	111020000	269040000	276170000	311210000	349010000	364820000
P10398	sp|P10398|ARAF_HUMAN Serine/threonine-protein kinase A-Raf OS=Homo sapiens OX=9606 GN=ARAF PE=1 SV=2	Serine/threonine-protein kinase A-Raf	ARAF	3	14.897		0.2218	0.149499	0.711255			0.2824	1.4612	-1.174	0.3176	25.7055	27.3458	26.6398	25.4416	25.4231	25.8846	27.8138	25.124	44991000	54716000	61948000	170570000	104560000	235940000	45572000	36566000
Q9NQ25	sp|Q9NQ25|SLAF7_HUMAN SLAM family member 7 OS=Homo sapiens OX=9606 GN=SLAMF7 PE=1 SV=1	SLAM family member 7	SLAMF7	7	33.636	+	4.6689	2.70214	0.0231325	+		4.3513	3.549	5.157	5.6183	29.1509	29.8988	29.3031	28.184	24.7996	26.3498	24.1461	22.5657	29203000	596050000	85524000	1001000000	662380000	18565000	304940000	6207800
P48444	sp|P48444|COPD_HUMAN Coatomer subunit delta OS=Homo sapiens OX=9606 GN=ARCN1 PE=1 SV=1	Coatomer subunit delta	ARCN1	22	175.65		0.522274	1.29214	0.138022			0.2063	0.4814	0.9866	0.4148	33.225	33.4224	32.9665	33.1422	33.0187	32.941	31.9799	32.7274	8701900000	10040000000	8245800000	11512000000	8392900000	4235400000	9479800000	7111200000
P84077;P61204	sp|P84077|ARF1_HUMAN ADP-ribosylation factor 1 OS=Homo sapiens OX=9606 GN=ARF1 PE=1 SV=2;sp|P61204|ARF3_HUMAN ADP-ribosylation factor 3 OS=Homo sapiens OX=9606 GN=ARF3 PE=1 SV=2	ADP-ribosylation factor 1;ADP-ribosylation factor 3	ARF1;ARF3	13;10	323.31		0.18685	0.862548	0.353007			0.1863	0.4419	0.1129	0.0063	35.5353	35.6068	35.2611	35.2339	35.349	35.1649	35.1482	35.2276	43764000000	49795000000	38519000000	52326000000	41175000000	38077000000	40406000000	40231000000
P18085	sp|P18085|ARF4_HUMAN ADP-ribosylation factor 4 OS=Homo sapiens OX=9606 GN=ARF4 PE=1 SV=3	ADP-ribosylation factor 4	ARF4	11	154.19		0.2171	0.197212	0.650153			-0.1754	-0.4396	1.4144	0.069	31.9205	31.0897	31.8491	31.1402	32.0959	31.5293	30.4347	31.0712	4590200000	4064700000	3099300000	2285300000	3868400000	1451300000	2366700000	2256100000
P84085	sp|P84085|ARF5_HUMAN ADP-ribosylation factor 5 OS=Homo sapiens OX=9606 GN=ARF5 PE=1 SV=2	ADP-ribosylation factor 5	ARF5	4	33.916		1.00415	0.323944	0.439706			0.3024	4.2413	1.1488	-1.6759	27.2433	26.2752	25.0622	25.8597	26.9409	22.0339	23.9134	27.5356	128830000	158870000	4294000	81213000	0	0	60889000	194560000
P23381	sp|P23381|SYWC_HUMAN Tryptophan--tRNA ligase, cytoplasmic OS=Homo sapiens OX=9606 GN=WARS1 PE=1 SV=2	Tryptophan--tRNA ligase, cytoplasmic;T1-TrpRS;T2-TrpRS	WARS	42	323.31	+	4.64555	4.23736	0.032	+		4.2971	4.9296	4.7897	4.5658	38.5559	38.7062	38.5942	38.4892	34.2588	33.7766	33.8045	33.9234	20556000000	404100000000	14715000000	448470000000	414980000000	15003000000	385830000000	16292000000
Q8N6T3	sp|Q8N6T3|ARFG1_HUMAN ADP-ribosylation factor GTPase-activating protein 1 OS=Homo sapiens OX=9606 GN=ARFGAP1 PE=1 SV=2	ADP-ribosylation factor GTPase-activating protein 1	ARFGAP1	4	46.247		0.0217247	0.0100124	0.981545			-0.6366	1.6327	0.6425	-1.5517	27.2346	28.7282	28.4463	25.4793	27.8712	27.0955	27.8038	27.031	245510000	157920000	143400000	444690000	365760000	234300000	46778000	137130000
Q8N6H7	sp|Q8N6H7|ARFG2_HUMAN ADP-ribosylation factor GTPase-activating protein 2 OS=Homo sapiens OX=9606 GN=ARFGAP2 PE=1 SV=1	ADP-ribosylation factor GTPase-activating protein 2	ARFGAP2	8	48.166		-0.0475507	0.0808054	0.87823			-0.4534	0.4212	-0.3137	0.1557	30.0562	29.9364	28.0507	29.2795	30.5096	29.5152	28.3644	29.1238	1528600000	1116400000	767310000	1027400000	278040000	345570000	651660000	584960000
Q9Y6D6	sp|Q9Y6D6|BIG1_HUMAN Brefeldin A-inhibited guanine nucleotide-exchange protein 1 OS=Homo sapiens OX=9606 GN=ARFGEF1 PE=1 SV=2	Brefeldin A-inhibited guanine nucleotide-exchange protein 1	ARFGEF1	4	17.205		0.329775	0.187427	0.642958			-0.1868	2.2582	-0.082	-0.6703	24.693	25.5017	25.2337	25.2376	24.8798	23.2435	25.3157	25.9079	30873000	27123000	9930900	47509000	39455000	41762000	39562000	62959000
Q9Y6D5	sp|Q9Y6D5|BIG2_HUMAN Brefeldin A-inhibited guanine nucleotide-exchange protein 2 OS=Homo sapiens OX=9606 GN=ARFGEF2 PE=1 SV=3	Brefeldin A-inhibited guanine nucleotide-exchange protein 2	ARFGEF2	4	38.831		-0.464224	0.169789	0.653832			-3.3035	-0.4334	1.2422	0.6378	28.1774	27.3409	27.3869	28.6109	31.4809	27.7743	26.1447	27.9731	2997000000	303560000	229560000	169990000	175500000	74191000	409960000	263480000
P53367	sp|P53367|ARFP1_HUMAN Arfaptin-1 OS=Homo sapiens OX=9606 GN=ARFIP1 PE=1 SV=2	Arfaptin-1	ARFIP1	8	22.947		0.0722756	0.0578656	0.89075			-0.4943	-0.4741	-0.0458	1.3033	28.4018	27.7093	27.2351	30.2275	28.8961	28.1834	27.2809	28.9242	499580000	354650000	304820000	219450000	157970000	163070000	1257100000	509390000
Q07960	sp|Q07960|RHG01_HUMAN Rho GTPase-activating protein 1 OS=Homo sapiens OX=9606 GN=ARHGAP1 PE=1 SV=1	Rho GTPase-activating protein 1	ARHGAP1	23	235.24		-0.0865765	0.647294	0.557519			-0.1872	0.0226	0.0006	-0.1823	33.2656	33.1609	33.1288	33.0393	33.4528	33.1383	33.1282	33.2216	11757000000	10326000000	9454200000	9603700000	9391800000	9388000000	8827300000	10016000000
Q68EM7	sp|Q68EM7|RHG17_HUMAN Rho GTPase-activating protein 17 OS=Homo sapiens OX=9606 GN=ARHGAP17 PE=1 SV=1	Rho GTPase-activating protein 17	ARHGAP17	10	52.224		0.7754	1.61679	0.0680309			0.5206	0.4645	1.2602	0.8563	29.7862	29.3598	28.845	29.4795	29.2656	28.8953	27.5848	28.6232	645390000	925880000	499280000	688940000	482180000	201300000	748520000	413480000
Q8N392	sp|Q8N392|RHG18_HUMAN Rho GTPase-activating protein 18 OS=Homo sapiens OX=9606 GN=ARHGAP18 PE=1 SV=3	Rho GTPase-activating protein 18	ARHGAP18	14	113.31		-1.1265	1.22621	0.100658			-0.6355	-0.3695	-1.4844	-2.0166	30.0303	29.465	29.1165	28.9641	30.6658	29.8345	30.6009	30.9807	1703400000	1096500000	957350000	741070000	582030000	1628500000	523690000	2118900000
P01911;P13762	sp|P01911|DRB1_HUMAN HLA class II histocompatibility antigen, DRB1 beta chain OS=Homo sapiens OX=9606 GN=HLA-DRB1 PE=1 SV=2	HLA class II histocompatibility antigen, DRB1-15 beta chain	HLA-DRB1	4;1	77.575	+	4.54823	1.96168	0.0243832	+		6.2792	2.5294	4.1281	5.2562	32.3488	33.0976	32.0292	33.2813	26.0696	30.5682	27.9011	28.0251	70425000	5469500000	1592000000	9191400000	4382700000	250650000	10439000000	273140000
Q9UNA1	sp|Q9UNA1|RHG26_HUMAN Rho GTPase-activating protein 26 OS=Homo sapiens OX=9606 GN=ARHGAP26 PE=1 SV=1	Rho GTPase-activating protein 26	ARHGAP26	6	18.324		-0.224525	0.109398	0.774718			1.0243	0.098	-2.3188	0.2984	26.2517	23.9081	24.7989	27.2592	25.2274	23.8101	27.1177	26.9608	39283000	79900000	0	0	29188000	145630000	160630000	130620000
Q7Z6I6	sp|Q7Z6I6|RHG30_HUMAN Rho GTPase-activating protein 30 OS=Homo sapiens OX=9606 GN=ARHGAP30 PE=1 SV=3	Rho GTPase-activating protein 30	ARHGAP30	3	16.654		-0.266275	0.338281	0.506899			-0.6776	-0.6745	0.6497	-0.3627	28.6936	28.4037	29.0789	27.0652	29.3712	29.0782	28.4292	27.4279	694390000	434130000	566790000	355120000	567050000	361450000	140420000	180560000
P98171	sp|P98171|RHG04_HUMAN Rho GTPase-activating protein 4 OS=Homo sapiens OX=9606 GN=ARHGAP4 PE=1 SV=2	Rho GTPase-activating protein 4	ARHGAP4	12	137.73		-0.8404	1.18036	0.120867			-0.6491	-0.0848	-1.3132	-1.3145	29.0236	29.1686	28.6082	28.5692	29.6727	29.2534	29.9214	29.8837	855810000	545720000	639960000	603430000	409200000	1016800000	398270000	990580000
Q9BRR9	sp|Q9BRR9|RHG09_HUMAN Rho GTPase-activating protein 9 OS=Homo sapiens OX=9606 GN=ARHGAP9 PE=1 SV=2	Rho GTPase-activating protein 9	ARHGAP9	3	10.73		-0.64845	1.07187	0.157379			-0.4858	-0.0304	-0.8524	-1.2252	28.0311	27.9568	27.3487	27.684	28.5169	27.9872	28.2011	28.9092	384110000	274280000	266060000	260520000	170910000	308580000	215630000	504110000
P52565	sp|P52565|GDIR1_HUMAN Rho GDP-dissociation inhibitor 1 OS=Homo sapiens OX=9606 GN=ARHGDIA PE=1 SV=3	Rho GDP-dissociation inhibitor 1	ARHGDIA	14	281.63		0.178425	0.367379	0.520537			0.2104	0.7202	-0.0926	-0.1243	35.1616	35.4115	34.9071	34.8267	34.9512	34.6913	34.9997	34.951	33218000000	38433000000	27741000000	45702000000	32217000000	34353000000	30470000000	33212000000
P52566	sp|P52566|GDIR2_HUMAN Rho GDP-dissociation inhibitor 2 OS=Homo sapiens OX=9606 GN=ARHGDIB PE=1 SV=3	Rho GDP-dissociation inhibitor 2	ARHGDIB	15	323.31		0.182025	0.685578	0.397298			-0.0584	0.2631	0.4576	0.0658	35.6348	35.5246	35.5482	35.3944	35.6932	35.2615	35.0906	35.3286	55557000000	53352000000	41187000000	49426000000	50242000000	36586000000	45161000000	43149000000
Q92888	sp|Q92888|ARHG1_HUMAN Rho guanine nucleotide exchange factor 1 OS=Homo sapiens OX=9606 GN=ARHGEF1 PE=1 SV=2	Rho guanine nucleotide exchange factor 1	ARHGEF1	28	184.19		-0.0591998	0.168053	0.786429			-0.2943	0.1846	0.1452	-0.2723	31.7827	32.0381	31.7934	31.6542	32.077	31.8535	31.6482	31.9265	4530400000	3694500000	3880200000	4409900000	3722000000	3365500000	3379500000	4081700000
Q6ZSZ5	sp|Q6ZSZ5|ARHGI_HUMAN Rho guanine nucleotide exchange factor 18 OS=Homo sapiens OX=9606 GN=ARHGEF18 PE=1 SV=4	Rho guanine nucleotide exchange factor 18	ARHGEF18	2	17.819		-0.0959001	0.236162	0.691046			-0.0352	0.3029	-0.4282	-0.2231	27.5177	27.8929	27.4221	27.337	27.5529	27.59	27.8503	27.5601	196900000	192160000	202030000	249230000	179830000	241980000	169530000	197890000
Q9NZQ7	sp|Q9NZQ7|PD1L1_HUMAN Programmed cell death 1 ligand 1 OS=Homo sapiens OX=9606 GN=CD274 PE=1 SV=1	Programmed cell death 1 ligand 1	CD274	6	39.159	+	4.54687	2.04407	0.0214777	+		5.2868	6.3049	3.237	3.3588	29.769	29.8576	30.5718	29.9181	24.4822	23.5527	27.3348	26.5593	23435000	914870000	12305000	972850000	1596000000	169270000	1014500000	98886000
Q15052	sp|Q15052|ARHG6_HUMAN Rho guanine nucleotide exchange factor 6 OS=Homo sapiens OX=9606 GN=ARHGEF6 PE=1 SV=2	Rho guanine nucleotide exchange factor 6	ARHGEF6	4	17.251		0.3979	0.543954	0.352537			0.3254	1.222	-0.2651	0.3093	29.0509	29.5425	28.2544	27.7917	28.7255	28.3205	28.5195	27.4824	443840000	556150000	335220000	781950000	320200000	384800000	232340000	187510000
Q14155	sp|Q14155|ARHG7_HUMAN Rho guanine nucleotide exchange factor 7 OS=Homo sapiens OX=9606 GN=ARHGEF7 PE=1 SV=2	Rho guanine nucleotide exchange factor 7	ARHGEF7	2	3.6442		1.64002	0.956166	0.137945			-0.4867	2.1113	2.0816	2.8539	23.803	25.9419	25.7559	26.373	24.2897	23.8306	23.6743	23.5191	0	0	14918000	64461000	56662000	13387000	86907000	12021000
Q9Y4X5	sp|Q9Y4X5|ARI1_HUMAN E3 ubiquitin-protein ligase ARIH1 OS=Homo sapiens OX=9606 GN=ARIH1 PE=1 SV=2	E3 ubiquitin-protein ligase ARIH1	ARIH1	2	18.216		0.873225	0.412728	0.377621			2.4204	-1.3454	0.3674	2.0505	27.0183	27.4228	27.7084	27.8104	24.5979	28.7682	27.341	25.7599	25392000	135930000	457200000	179920000	219310000	170000000	235370000	56820000
P40616	sp|P40616|ARL1_HUMAN ADP-ribosylation factor-like protein 1 OS=Homo sapiens OX=9606 GN=ARL1 PE=1 SV=1	ADP-ribosylation factor-like protein 1	ARL1	6	59.38		0.102174	0.173778	0.723836			0.3949	0.5411	-0.3647	-0.1626	30.4138	30.6231	29.7355	30.1337	30.0189	30.082	30.1002	30.2963	1087900000	1430400000	1136500000	1653700000	893880000	1151000000	1178000000	1318500000
P36405	sp|P36405|ARL3_HUMAN ADP-ribosylation factor-like protein 3 OS=Homo sapiens OX=9606 GN=ARL3 PE=1 SV=2	ADP-ribosylation factor-like protein 3	ARL3	2	7.2219		-0.194901	0.389885	0.506802			-0.7033	-0.0425	0.2557	-0.2895	26.4996	27.1712	27.0688	26.7102	27.2029	27.2137	26.8131	26.9997	154490000	94879000	155650000	151130000	140770000	117910000	109790000	134190000
Q15041	sp|Q15041|AR6P1_HUMAN ADP-ribosylation factor-like protein 6-interacting protein 1 OS=Homo sapiens OX=9606 GN=ARL6IP1 PE=1 SV=2	ADP-ribosylation factor-like protein 6-interacting protein 1	ARL6IP1	4	13.338		0.478201	0.419415	0.401623			0.7293	-0.5997	0.1691	1.6141	27.7289	27.9157	29.4432	29.6676	26.9996	28.5154	29.2741	28.0535	134180000	222450000	383690000	253200000	729930000	649220000	852790000	278580000
O75915	sp|O75915|PRAF3_HUMAN PRA1 family protein 3 OS=Homo sapiens OX=9606 GN=ARL6IP5 PE=1 SV=1	PRA1 family protein 3	ARL6IP5	6	68.861		1.03595	1.57862	0.0619888			1.3451	1.5864	0.6296	0.5827	32.4183	32.8303	32.6295	32.388	31.0732	31.2439	31.9999	31.8053	2259200000	5739500000	2543100000	7636700000	6644600000	4294700000	5620200000	3752800000
Q96BM9	sp|Q96BM9|ARL8A_HUMAN ADP-ribosylation factor-like protein 8A OS=Homo sapiens OX=9606 GN=ARL8A PE=1 SV=1	ADP-ribosylation factor-like protein 8A	ARL8A	3	21.933		0.570199	1.4847	0.105719			0.7629	0.8885	0.2595	0.3699	32.1101	32.182	31.7742	31.6868	31.3472	31.2935	31.5147	31.3169	2731800000	4635600000	2632000000	4872600000	3672800000	3068000000	3456800000	2675100000
P32970	sp|P32970|CD70_HUMAN CD70 antigen OS=Homo sapiens OX=9606 GN=CD70 PE=1 SV=2	CD70 antigen	CD70	3	41.036	+	4.54458	3.15867	0.00817021	+		4.7082	3.6252	4.9529	4.892	30.2201	31.0977	30.3776	30.298	25.5119	27.4725	25.4247	25.406	47847000	1250700000	186230000	2298000000	1395000000	45041000	1320100000	44459000
Q9NVT9	sp|Q9NVT9|ARMC1_HUMAN Armadillo repeat-containing protein 1 OS=Homo sapiens OX=9606 GN=ARMC1 PE=1 SV=1	Armadillo repeat-containing protein 1	ARMC1	3	49.733		-1.92425	1.28188	0.0717193			-1.7916	-3.2204	-2.3852	-0.2998	27.2017	22.7553	26.3111	26.3162	28.9933	25.9757	28.6963	26.616	534380000	154360000	65990000	7080000	83258000	434960000	83556000	102850000
Q8N2F6	sp|Q8N2F6|ARM10_HUMAN Armadillo repeat-containing protein 10 OS=Homo sapiens OX=9606 GN=ARMC10 PE=1 SV=1	Armadillo repeat-containing protein 10	ARMC10	3	9.0366		0.130825	0.113149	0.787061			0.1219	1.277	-0.268	-0.6076	26.7744	26.2869	27.1662	25.1773	26.6525	25.0099	27.4342	25.7849	105490000	114790000	33786000	81876000	150610000	181350000	37943000	57812000
Q8IUR7	sp|Q8IUR7|ARMC8_HUMAN Armadillo repeat-containing protein 8 OS=Homo sapiens OX=9606 GN=ARMC8 PE=1 SV=2	Armadillo repeat-containing protein 8	ARMC8	14	68.524		0.54715	0.3564	0.436024			0.5319	-1.1719	1.1896	1.639	28.5909	28.3314	27.9957	29.6752	28.059	29.5033	26.8061	28.0362	279650000	404320000	761010000	337760000	267640000	117340000	857280000	275250000
Q7Z3E5	sp|Q7Z3E5|ARMC9_HUMAN LisH domain-containing protein ARMC9 OS=Homo sapiens OX=9606 GN=ARMC9 PE=1 SV=3	LisH domain-containing protein ARMC9	ARMC9	3	14.714		0.526575	0.167812	0.653966			0.3277	2.3565	-2.6656	2.0877	24.4055	26.5549	25.8137	23.7732	24.0778	24.1984	28.4793	21.6855	17707000	22222000	0	0	58979000	374220000	14337000	3372700
Q9H993	sp|Q9H993|ARMT1_HUMAN Damage-control phosphatase ARMT1 OS=Homo sapiens OX=9606 GN=ARMT1 PE=1 SV=1	Protein-glutamate O-methyltransferase	ARMT1	16	147.89		-0.143674	0.471387	0.510988			-0.3135	0.2078	-0.1287	-0.3403	30.9785	31.0174	31.1333	30.8661	31.292	30.8096	31.262	31.2064	2629300000	2115700000	1882000000	2173500000	2355300000	2575100000	1957100000	2477800000
Q92747	sp|Q92747|ARC1A_HUMAN Actin-related protein 2/3 complex subunit 1A OS=Homo sapiens OX=9606 GN=ARPC1A PE=1 SV=2	Actin-related protein 2/3 complex subunit 1A	ARPC1A	9	64.734		0.1839	0.297237	0.57108			0.3819	0.7744	-0.1377	-0.283	31.2258	31.2052	30.6998	30.5198	30.8439	30.4308	30.8375	30.8028	1927200000	2511400000	1447400000	2475700000	1744000000	1918700000	1539500000	1873100000
O15143	sp|O15143|ARC1B_HUMAN Actin-related protein 2/3 complex subunit 1B OS=Homo sapiens OX=9606 GN=ARPC1B PE=1 SV=3	Actin-related protein 2/3 complex subunit 1B	ARPC1B	22	323.31		0.250375	1.09324	0.257748			0.1727	0.5383	0.1628	0.1277	36.0226	36.2643	35.9057	35.937	35.8499	35.726	35.7429	35.8093	61930000000	69805000000	56832000000	82538000000	64370000000	57501000000	65785000000	60209000000
O15144	sp|O15144|ARPC2_HUMAN Actin-related protein 2/3 complex subunit 2 OS=Homo sapiens OX=9606 GN=ARPC2 PE=1 SV=1	Actin-related protein 2/3 complex subunit 2	ARPC2	35	323.31		0.25305	0.74542	0.329057			0.2739	0.6476	0.1181	-0.0274	36.0294	36.2141	35.8507	35.8021	35.7555	35.5665	35.7326	35.8295	58008000000	70135000000	50883000000	79714000000	61962000000	57095000000	59910000000	61061000000
O15145	sp|O15145|ARPC3_HUMAN Actin-related protein 2/3 complex subunit 3 OS=Homo sapiens OX=9606 GN=ARPC3 PE=1 SV=3	Actin-related protein 2/3 complex subunit 3	ARPC3	14	146.62		0.30575	1.30734	0.196217			0.2184	0.5867	0.2545	0.1634	34.0056	33.7867	34.0399	33.7994	33.7872	33.2	33.7854	33.636	14824000000	17247000000	9867300000	14819000000	17662000000	14805000000	14950000000	13349000000
P59998	sp|P59998|ARPC4_HUMAN Actin-related protein 2/3 complex subunit 4 OS=Homo sapiens OX=9606 GN=ARPC4 PE=1 SV=3	Actin-related protein 2/3 complex subunit 4	ARPC4	17	313.14		0.319001	1.09306	0.21373			0.3255	0.6624	0.1767	0.1114	35.4235	35.4574	35.1748	35.103	35.098	34.795	34.9981	34.9916	36774000000	46083000000	29808000000	47177000000	38786000000	34315000000	36903000000	34161000000
O15511	sp|O15511|ARPC5_HUMAN Actin-related protein 2/3 complex subunit 5 OS=Homo sapiens OX=9606 GN=ARPC5 PE=1 SV=3	Actin-related protein 2/3 complex subunit 5	ARPC5	9	323.31		0.1933	0.327202	0.536935			0.2112	0.8353	-0.2622	-0.0111	35.068	35.4793	34.9725	34.909	34.8568	34.644	35.2347	34.9201	31112000000	36018000000	26847000000	47899000000	33710000000	40431000000	32259000000	32509000000
Q9BPX5	sp|Q9BPX5|ARP5L_HUMAN Actin-related protein 2/3 complex subunit 5-like protein OS=Homo sapiens OX=9606 GN=ARPC5L PE=1 SV=1	Actin-related protein 2/3 complex subunit 5-like protein	ARPC5L	4	77.858		0.132275	0.85486	0.422893			0.1304	0.242	0.2102	-0.0535	30.205	29.9137	30.5255	29.8538	30.0746	29.6717	30.3153	29.9073	1130700000	1237700000	855200000	1011400000	1545600000	1336000000	970280000	1006900000
P49407	sp|P49407|ARRB1_HUMAN Beta-arrestin-1 OS=Homo sapiens OX=9606 GN=ARRB1 PE=1 SV=2	Beta-arrestin-1	ARRB1	9	58.674		-0.0160246	0.0424153	0.946266			-0.2089	0.1737	0.2282	-0.2571	30.4355	30.7696	30.4039	29.677	30.6444	30.5959	30.1757	29.9341	1678400000	1452100000	1622900000	1830500000	1420600000	1212800000	858340000	1025800000
P32121	sp|P32121|ARRB2_HUMAN Beta-arrestin-2 OS=Homo sapiens OX=9606 GN=ARRB2 PE=1 SV=2	Beta-arrestin-2	ARRB2	3	18.156		0.227726	0.36327	0.505556			-0.1615	-0.1597	0.8994	0.3327	27.8854	27.3667	24.704	28.7211	28.0469	27.5264	23.8046	28.3884	277310000	247930000	193320000	173060000	0	0	442490000	351370000
P15289	sp|P15289|ARSA_HUMAN Arylsulfatase A OS=Homo sapiens OX=9606 GN=ARSA PE=1 SV=3	Arylsulfatase A;Arylsulfatase A component B;Arylsulfatase A component C	ARSA	3	9.132		-1.27957	0.621458	0.243047			-3.2052	0.0058	-2.2984	0.3795	24.0444	24.0774	24.083	27.0722	27.2496	24.0716	26.3814	26.6927	159570000	17301000	0	0	17771000	87417000	141110000	108470000
P15848	sp|P15848|ARSB_HUMAN Arylsulfatase B OS=Homo sapiens OX=9606 GN=ARSB PE=1 SV=1	Arylsulfatase B	ARSB	3	7.1044		-0.278975	0.147693	0.704567			-1.301	0.3116	-1.507	1.3805	26.4422	26.4755	24.5812	24.2586	27.7432	26.1639	26.0882	22.8781	224670000	91179000	75184000	93307000	25100000	71342000	0	0
Q13510	sp|Q13510|ASAH1_HUMAN Acid ceramidase OS=Homo sapiens OX=9606 GN=ASAH1 PE=1 SV=5	Acid ceramidase;Acid ceramidase subunit alpha;Acid ceramidase subunit beta	ASAH1	20	166.49		-0.363724	1.00011	0.214096			-0.4519	0.0854	-0.4669	-0.6215	32.969	33.2721	33.169	32.9378	33.4209	33.1867	33.6359	33.5593	11500000000	8407100000	9776800000	10373000000	9657600000	13348000000	8227500000	12658000000
P02778	sp|P02778|CXL10_HUMAN C-X-C motif chemokine 10 OS=Homo sapiens OX=9606 GN=CXCL10 PE=1 SV=2	C-X-C motif chemokine 10;CXCL10(1-73)	CXCL10	3	11.807	+	4.5091	2.68111	0.0225882	+		5.1065	3.3163	4.3335	5.2801	28.2439	27.3577	27.0223	28.311	23.1374	24.0414	22.6888	23.0309	9226600	317880000	0	171990000	136310000	0	333010000	8570400
Q9H1I8	sp|Q9H1I8|ASCC2_HUMAN Activating signal cointegrator 1 complex subunit 2 OS=Homo sapiens OX=9606 GN=ASCC2 PE=1 SV=3	Activating signal cointegrator 1 complex subunit 2	ASCC2	5	54.555		1.01448	0.501075	0.312371			-1.2466	1.8822	0.7877	2.6346	25.7486	25.0317	26.7418	25.0574	26.9952	23.1495	25.9541	22.4228	133770000	56378000	9304200	34299000	112220000	65008000	34916000	5622600
Q8N3C0	sp|Q8N3C0|ASCC3_HUMAN Activating signal cointegrator 1 complex subunit 3 OS=Homo sapiens OX=9606 GN=ASCC3 PE=1 SV=3	Activating signal cointegrator 1 complex subunit 3	ASCC3	12	38.746		0.53615	0.504715	0.349702			0.9491	1.5683	0.0069	-0.3797	28.9438	28.7963	27.3127	26.7477	27.9947	27.228	27.3058	27.1274	267460000	516370000	157200000	466190000	166700000	165910000	112680000	146610000
P04424	sp|P04424|ARLY_HUMAN Argininosuccinate lyase OS=Homo sapiens OX=9606 GN=ASL PE=1 SV=4	Argininosuccinate lyase	ASL	4	50.51		0.229775	0.480828	0.43641			-0.0047	0.337	0.7392	-0.1524	28.3845	27.8489	28.0028	27.1686	28.3892	27.5119	27.2636	27.321	351570000	350410000	191380000	241750000	268960000	161130000	150860000	167660000
O95671	sp|O95671|ASML_HUMAN Probable bifunctional dTTP/UTP pyrophosphatase/methyltransferase protein OS=Homo sapiens OX=9606 GN=ASMTL PE=1 SV=3	N-acetylserotonin O-methyltransferase-like protein	ASMTL	5	18.87		0.99895	1.60756	0.0609292			0.8804	0.5577	0.8823	1.6754	27.5699	27.5329	27.9504	28.3201	26.6895	26.9752	27.0681	26.6447	108230000	199240000	131930000	194190000	259360000	140710000	335120000	104920000
O43681	sp|O43681|GET3_HUMAN ATPase GET3 OS=Homo sapiens OX=9606 GN=GET3 PE=1 SV=2	ATPase ASNA1	ASNA1	12	68.874		0.204775	0.556853	0.419536			-0.2114	0.4599	0.4193	0.1513	31.3007	31.9632	31.5369	31.3384	31.5121	31.5033	31.1176	31.1871	3062600000	2645200000	3043900000	4186900000	3115700000	2329800000	2715200000	2444900000
Q15646	sp|Q15646|OASL_HUMAN 2-5-oligoadenylate synthase-like protein OS=Homo sapiens OX=9606 GN=OASL PE=1 SV=2	2-5-oligoadenylate synthase-like protein	OASL	9	30.391	+	4.47853	2.41053	0.019646	+		6.0657	4.0919	3.5255	4.231	27.792	29.8071	28.7272	29.2394	21.7263	25.7152	25.2017	25.0084	3469400	232390000	55085000	939350000	444370000	38590000	633760000	33751000
Q12797	sp|Q12797|ASPH_HUMAN Aspartyl/asparaginyl beta-hydroxylase OS=Homo sapiens OX=9606 GN=ASPH PE=1 SV=3	Aspartyl/asparaginyl beta-hydroxylase	ASPH	12	55.927		-0.0604248	0.104322	0.841839			-0.6355	0.1485	-0.0481	0.2934	29.476	30.2196	29.8388	30.1311	30.1115	30.0711	29.8869	29.8377	1160000000	746700000	1128000000	1250300000	960210000	992760000	1175900000	959510000
Q9BZE9	sp|Q9BZE9|ASPC1_HUMAN Tether containing UBX domain for GLUT4 OS=Homo sapiens OX=9606 GN=ASPSCR1 PE=1 SV=1	Tether containing UBX domain for GLUT4	ASPSCR1	3	14.528		1.02177	0.676956	0.225912			-0.0905	-0.0781	1.9384	2.3173	24.8276	24.2614	24.6897	24.0803	24.9181	24.3395	22.7513	21.763	31703000	29775000	21229000	20110000	27060000	7060300	17737000	3558900
P00966	sp|P00966|ASSY_HUMAN Argininosuccinate synthase OS=Homo sapiens OX=9606 GN=ASS1 PE=1 SV=2	Argininosuccinate synthase	ASS1	22	191.58		0.184676	0.70051	0.394931			0.1077	0.5058	0.1435	-0.0183	33.3255	33.3339	33.1185	33.0615	33.2178	32.8281	32.975	33.0798	9989500000	10764000000	7625100000	10827000000	9325100000	8442200000	8964000000	9078200000
P00973	sp|P00973|OAS1_HUMAN 2-5-oligoadenylate synthase 1 OS=Homo sapiens OX=9606 GN=OAS1 PE=1 SV=4	2-5-oligoadenylate synthase 1	OAS1	15	170.78	+	4.43658	3.49099	0.0123871	+		4.7214	3.7396	4.5768	4.7085	31.2454	31.4694	31.228	31.3594	26.524	27.7298	26.6512	26.6509	96496000	2545700000	222590000	2973300000	2515100000	105390000	2755000000	105370000
Q8ND71	sp|Q8ND71|GIMA8_HUMAN GTPase IMAP family member 8 OS=Homo sapiens OX=9606 GN=GIMAP8 PE=2 SV=2	GTPase IMAP family member 8	GIMAP8	5	26.089	+	4.434	2.76499	0.0196923	+		3.7452	4.1319	4.2287	5.6302	28.4522	28.4741	27.2203	27.4049	24.707	24.3422	22.9916	21.7747	27388000	367260000	21268000	372860000	156360000	8340000	177700000	3587900
Q9NVI7	sp|Q9NVI7|ATD3A_HUMAN ATPase family AAA domain-containing protein 3A OS=Homo sapiens OX=9606 GN=ATAD3A PE=1 SV=2	ATPase family AAA domain-containing protein 3A	ATAD3A	7	116.59		-0.136001	0.155958	0.722731			0.2371	0.5644	-0.5937	-0.7518	31.7249	31.9804	30.6602	31.0417	31.4878	31.416	31.2539	31.7935	3011500000	3549300000	2865300000	4237100000	1696800000	2560700000	2210400000	3722100000
Q96BY7	sp|Q96BY7|ATG2B_HUMAN Autophagy-related protein 2 homolog B OS=Homo sapiens OX=9606 GN=ATG2B PE=1 SV=5	Autophagy-related protein 2 homolog B	ATG2B	3	3.267		-3.4244	0.667664	0.202689			-6.8282	-7.5362	-0.1776	0.8444	23.6919	23.2252	24.781	26.9791	30.5201	30.7614	24.9586	26.1347	1539800000	13551000	1820200000	9805800	28829000	32606000	132290000	73676000
Q9NT62	sp|Q9NT62|ATG3_HUMAN Ubiquitin-like-conjugating enzyme ATG3 OS=Homo sapiens OX=9606 GN=ATG3 PE=1 SV=1	Ubiquitin-like-conjugating enzyme ATG3	ATG3	10	138.94		0.797125	1.82318	0.0512997			0.8415	1.1323	0.3693	0.8454	31.4332	31.8491	31.2103	31.4019	30.5917	30.7168	30.841	30.5565	1618100000	2899500000	1764700000	3868500000	2484500000	1923400000	2837300000	1579100000
Q96DT6	sp|Q96DT6|ATG4C_HUMAN Cysteine protease ATG4C OS=Homo sapiens OX=9606 GN=ATG4C PE=1 SV=1	Cysteine protease ATG4C	ATG4C	2	4.6741		-0.610025	0.178603	0.634949			-1.2107	-0.2654	2.5769	-3.5409	23.7611	23.6353	24.2305	21.2468	24.9718	23.9007	21.6536	24.7877	32904000	14217000	0	0	19684000	3299000	2488400	28962000
Q9H1Y0	sp|Q9H1Y0|ATG5_HUMAN Autophagy protein 5 OS=Homo sapiens OX=9606 GN=ATG5 PE=1 SV=2	Autophagy protein 5	ATG5	2	26.497		0.256351	0.791632	0.312933			-0.0717	0.6057	0.2263	0.2651	28.621	28.9057	28.7403	28.8228	28.6927	28.3	28.514	28.5577	433860000	412830000	330490000	502910000	448440000	383320000	474820000	395110000
O95352	sp|O95352|ATG7_HUMAN Ubiquitin-like modifier-activating enzyme ATG7 OS=Homo sapiens OX=9606 GN=ATG7 PE=1 SV=1	Ubiquitin-like modifier-activating enzyme ATG7	ATG7	25	217.92		0.416749	0.974468	0.2058			0.2955	0.9104	0.4177	0.0434	31.694	32.176	31.9307	31.5654	31.3985	31.2656	31.513	31.522	2830700000	3474000000	2581600000	4852300000	4093400000	3064500000	3177800000	3083700000
P31939	sp|P31939|PUR9_HUMAN Bifunctional purine biosynthesis protein ATIC OS=Homo sapiens OX=9606 GN=ATIC PE=1 SV=3	Bifunctional purine biosynthesis protein PURH;Phosphoribosylaminoimidazolecarboxamide formyltransferase;IMP cyclohydrolase	ATIC	43	323.31		0.0456247	0.209164	0.791883			-0.072	0.2866	-0.045	0.0129	34.0214	34.2367	33.9391	33.8194	34.0934	33.9501	33.9841	33.8065	18329000000	17436000000	16596000000	20243000000	16470000000	16992000000	15158000000	15023000000
Q8NHH9	sp|Q8NHH9|ATLA2_HUMAN Atlastin-2 OS=Homo sapiens OX=9606 GN=ATL2 PE=1 SV=2	Atlastin-2	ATL2	2	7.5775		0.922325	0.30911	0.455324			-2.0095	0.0457	2.9624	2.6907	24.1597	25.8478	26.6847	26.458	26.1692	25.8021	23.7223	23.7673	75460000	18741000	58505000	60388000	107870000	13840000	92185000	14278000
Q6DD88	sp|Q6DD88|ATLA3_HUMAN Atlastin-3 OS=Homo sapiens OX=9606 GN=ATL3 PE=1 SV=1	Atlastin-3	ATL3	19	275.41		0.56995	1.88859	0.068561			0.4825	0.8873	0.4192	0.4908	31.9076	32.0036	31.5488	31.832	31.4251	31.1163	31.1296	31.3412	2883300000	4028400000	2327700000	4305600000	3141500000	2349400000	3822800000	2720400000
Q99572	sp|Q99572|P2RX7_HUMAN P2X purinoceptor 7 OS=Homo sapiens OX=9606 GN=P2RX7 PE=1 SV=4	P2X purinoceptor 7	P2RX7	5	12.792	+	4.40058	1.41874	0.0467184	+		5.1786	6.6412	4.925	0.8575	27.8876	28.5678	25.0809	26.7538	22.709	21.9266	20.1559	25.8963	6856500	248320000	3986300	397900000	35490000	1168200	113160000	0
Q9HD20	sp|Q9HD20|AT131_HUMAN Endoplasmic reticulum transmembrane helix translocase OS=Homo sapiens OX=9606 GN=ATP13A1 PE=1 SV=2	Manganese-transporting ATPase 13A1	ATP13A1	27	143.92		-0.0387754	0.058395	0.901448			-0.217	0.6119	-0.4185	-0.1315	30.8181	30.7136	30.3422	30.1681	31.0351	30.1017	30.7607	30.2996	2200400000	1893100000	1152200000	1760800000	1361200000	1819300000	1206400000	1321600000
[truncated: 2,860 more rows]

## Sheet: S2-3
Supplementary table S2-3: S-acyl proteome and total proteome comparison of sites with a detected parent protein (SILAC)
[truncated: 876 more rows]
