# Supplementary material for: Long-Chain S-Acylation Is a Key Modulator During the Macrophage Inflammatory Response
Source: Mol Cell Proteomics. 2026 Jun 10;25(7):101600. doi: 10.1016/j.mcpro.2026.101600 (PMC13380729; doi:10.1016/j.mcpro.2026.101600)
Supplement: Supporting Table S3 [file mmc6.xlsx]

## Sheet: Description
Supplementary table S3: 2-BP and PalmB total proteome (DIA), secretome (DIA-PASEF), and S-acyl-proteome (DDA) analysis
Table of content
Sheet
S3-1	Identified proteins in the proteome of pro-inflammatory THP-1 macrophages treated with 2-bromopalmitate or DMSO
S3-2	Identified proteins in the secretome of pro-inflammatory THP-1 macrophages treated with 2-bromopalmitate or DMSO
S3-3	Identified proteins in the proteome of pro-inflammatory THP-1 macrophages treated with Palmostatin B or DMSO
S3-4	Identified proteins in the secretome of pro-inflammatory THP-1 macrophages treated with Palmostatin B or DMSO
S3-5	Identified long-chain S-acylation sites in the S-acyl-proteome of pro-inflammatory THP-1 macrophages treated with Palmostatin B or DMSO
S3-6	Isolation window tables of diaPASEF method used to measure secretome samples
S3-7	Human proteins featured in ExoCarta database (20th of March 2025)
Headers S3-1
Protein Group	Uniprot protein identifiers of identified protein
Genes	Gene name
First Protein Description	Protein name
Unique precursors	Number of unique precursors detected across all replicates for a protein
Significant (t-test)	Is the protein significantly enriched in pro-inflammatory macrophages treated either with DMSO or 2-BP according to a t-test (FDR 0.05, S0 = 0.1)
p-value	is -log10(p-value)
Difference	is log2(MaxLFQ intensity 2-BP treatment/MaxLFQ intensity DMSO treatment ) for pro-inflammatory THP-1 macrophages
Significant_BP	Protein is significant based on: 1) Being present in ≥2 replicates of 2-BP treated macrophages, 0 replicates of DMSO treated macrophages; 2) Significant according to t-test after imputation, Difference ≥ 0.5
Significant_noBP	Protein is significant based on: 1) Being present in ≥2 replicates of DMSO treated macrophages, 0 replicates of 2-BP treated macrophages; 2) Significant according to t-test after imputation, Difference ≤ -0.5
MaxLFQ Intensity BP_1	MaxLFQIntensity in M(LPS+IFNγ) with 2-BP replicate 1
MaxLFQ Intensity BP_2	MaxLFQ Intensity in M(LPS+IFNγ) with 2-BP replicate 2
MaxLFQ Intensity BP_3	MaxLFQ Intensity in M(LPS+IFNγ) with 2-BP replicate 3
MaxLFQ Intensity noBP_1	MaxLFQ Intensity in M(LPS+IFNγ) with DMSO replicate 1
MaxLFQ Intensity noBP_2	MaxLFQ Intensity in M(LPS+IFNγ) with DMSO replicate 2
MaxLFQ Intensity noBP_3	MaxLFQ Intensity in M(LPS+IFNγ) with DMSO replicate 3
log2_BP_1	log2(MaxLFQ Intensity) in M(LPS+IFNγ) with 2-BP replicate 1
log2_BP_2	log2(MaxLFQ Intensity) in M(LPS+IFNγ) with 2-BP replicate 2
log2_BP_3	log2(MaxLFQ Intensity) in M(LPS+IFNγ) with 2-BP replicate 3
log2_noBP_1	log2(MaxLFQ Intensity) in M(LPS+IFNγ) with DMSO replicate 1
log2_noBP_2	log2(MaxLFQ Intensity) in M(LPS+IFNγ) with DMSO replicate 2
log2_noBP_3	log2(MaxLFQ Intensity) in M(LPS+IFNγ) with DMSO replicate 3
Headers S3-2
Protein Group	Uniprot protein identifiers of identified protein
Genes	Gene name
First Protein Description	Protein name
Unique precursors	Number of unique precursors detected across all replicates for a protein
Significant (t-test)	Is the protein significantly enriched in pro-inflammatory macrophages treated either with DMSO or 2-BP according to a t-test (FDR 0.05, S0 = 0.1)
p-value	is -log10(p-value)
Difference	is log2(MaxLFQ intensity 2-BP treatment/MaxLFQ intensity DMSO treatment ) for pro-inflammatory THP-1 macrophages
Significant_BP	Protein is significant based on: 1) Being present in ≥2 replicates of 2-BP treated macrophages, 0 replicates of DMSO treated macrophages; 2) Significant according to t-test after imputation, Difference ≥ 0.5
Significant_noBP	Protein is significant based on: (1) Significantly downregulated after 2-BP treatment (log2FC ≤ -1.76, FDR < 0.05, or absent in 2-BP secretomes) (2) less than 2 values imputed in the vehicle condition.
Secretion category	Category as pertained to figure S14E
secreted (Reales-Carderon et al. 2017)	Detected in THP-1-derived EVs by Reales-Calderón et al. (2017) (10.1021/acs.jproteome.6b00605, Table pr6b00605_si_002.xlsx, “Resolved proteins”)
secreted (ExoCarta March 2025)	Protein found in the ExoCarta database
secreted (human protein atlas)	Classified as a secreted protein by the Human Protein Atlas
secreted (Uniprot)	Proteins selected on having "Secreted Extracellular Space" as their subcellular location as determined by Uniprot
Secretome location	Location proteins are secreted to according to the Human Protein Atlas
Secretome function	Function of secreted protein according to the Human Protein Atlas
Single cell expression cluster	Assigned cluster resulting from gene clustering analysis of RNA expression data across single cell types
Biological process	Biological process as mentioned in the Human Protein Atlas
Molecular function	Molecular function as mentioned in the Human Protein Atlas
Prediction	SignalP 6.0 prediction. "SP" = predicted to be secreted "OTHER" = not predicted to be secreted
CS first position	First residue of signal peptide cleavage site predicted by SignalP 6.0
CS second position	Second residue of signal peptide cleavage site predicted by SignalP 6.0
CS Prob	Cleavage site probability as reported by SignalP 6.0
MaxLFQ Intensity BP_1	MaxLFQIntensity in M(LPS+IFNγ) with 2-BP replicate 1
MaxLFQ.Intensity_BP_2	MaxLFQ Intensity in M(LPS+IFNγ) with 2-BP replicate 2
MaxLFQ Intensity BP_3	MaxLFQ Intensity in M(LPS+IFNγ) with 2-BP replicate 3
MaxLFQ Intensity noBP_1	MaxLFQ Intensity in M(LPS+IFNγ) with DMSO replicate 1
MaxLFQ Intensity noBP_2	MaxLFQ Intensity in M(LPS+IFNγ) with DMSO replicate 2
MaxLFQ Intensity noBP_3	MaxLFQ Intensity in M(LPS+IFNγ) with DMSO replicate 3
log2_BP_1	log2(MaxLFQ Intensity) in M(LPS+IFNγ) with 2-BP replicate 1
log2_BP_2	log2(MaxLFQ Intensity) in M(LPS+IFNγ) with 2-BP replicate 2
log2_BP_3	log2(MaxLFQ Intensity) in M(LPS+IFNγ) with 2-BP replicate 3
log2_noBP_1	log2(MaxLFQ Intensity) in M(LPS+IFNγ) with DMSO replicate 1
log2_noBP_2	log2(MaxLFQ Intensity) in M(LPS+IFNγ) with DMSO replicate 2
log2_noBP_3	log2(MaxLFQ Intensity) in M(LPS+IFNγ) with DMSO replicate 3
Site_01….Site_11	Long-chain S-acylation sites detected in SILAC ssABE dataset for this protein
Headers S3-3
Protein Group	Uniprot protein identifiers of identified protein
Genes	Gene name
First Protein Description	Protein name
Unique precursors	Number of unique precursors detected across all replicates for a protein
Significant (t-test)	Is the protein significantly enriched in pro-inflammatory macrophages treated either with DMSO or PalmB according to a t-test (FDR 0.05, S0 = 0.1)
p-value	is -log10(p-value)
Difference	is log2(MaxLFQ intensity PalmB treatment/MaxLFQ intensity DMSO treatment ) for pro-inflammatory THP-1 macrophages
Significant_PalmB	Protein is significant based on: 1) Being present in ≥2 replicates of PalmB treated macrophages, 0 replicates of DMSO treated macrophages; 2) Significant according to t-test after imputation, Difference ≥ 0.5
Significant_DMSO	Protein is significant based on: 1) Being present in ≥2 replicates of DMSO treated macrophages, 0 replicates of PalmB treated macrophages; 2) Significant according to t-test after imputation, Difference ≤ -0.5
MaxLFQ Intensity PalmB_1	MaxLFQIntensity in M(LPS+IFNγ) with PalmB replicate 1
MaxLFQ Intensity PalmB_2	MaxLFQ Intensity in M(LPS+IFNγ) with PalmB replicate 2
MaxLFQ Intensity PalmB_3	MaxLFQ Intensity in M(LPS+IFNγ) with PalmB replicate 3
MaxLFQ Intensity DMSO_1	MaxLFQ Intensity in M(LPS+IFNγ) with DMSO replicate 1
MaxLFQ Intensity DMSO_2	MaxLFQ Intensity in M(LPS+IFNγ) with DMSO replicate 2
MaxLFQ Intensity DMSO_3	MaxLFQ Intensity in M(LPS+IFNγ) with DMSO replicate 3
log2_PalmB_1	log2(MaxLFQ Intensity) in M(LPS+IFNγ) with PalmB replicate 1
log2_PalmB_2	log2(MaxLFQ Intensity) in M(LPS+IFNγ) with PalmB replicate 2
log2_PalmB_3	log2(MaxLFQ Intensity) in M(LPS+IFNγ) with PalmB replicate 3
log2_DMSO_1	log2(MaxLFQ Intensity) in M(LPS+IFNγ) with DMSO replicate 1
log2_DMSO_2	log2(MaxLFQ Intensity) in M(LPS+IFNγ) with DMSO replicate 2
log2_DMSO_3	log2(MaxLFQ Intensity) in M(LPS+IFNγ) with DMSO replicate 3
Headers S3-4
Protein Group	Uniprot protein identifiers of identified protein
Genes	Gene name
First Protein Description	Protein name
Unique precursors	Number of unique precursors detected across all replicates for a protein
Significant (t-test)	Is the protein significantly enriched in pro-inflammatory macrophages treated either with DMSO or 2-BP according to a t-test (FDR 0.05, S0 = 0.1)
p-value	is -log10(p-value)
Difference	is log2(MaxLFQ intensity PalmB treatment/MaxLFQ intensity DMSO treatment ) for pro-inflammatory THP-1 macrophages
Significant_PalmB	Protein is significant based on: 1) Being present in ≥2 replicates of PalmB treated macrophages, 0 replicates of DMSO treated macrophages; 2) Significant according to t-test after imputation, Difference ≥ 0.5
Significant_vehicle	Protein is significant based on: 1) Being present in ≥2 replicates of DMSO treated macrophages, 0 replicates of PalmB treated macrophages; 2) Significant according to t-test after imputation, Difference ≤ -0.5
Secretion category	Category as pertained to figure S14E
secreted (Reales-Carderon et al. 2017)	Detected in THP-1-derived EVs by Reales-Calderón et al. (2017) (10.1021/acs.jproteome.6b00605, Table pr6b00605_si_002.xlsx, “Resolved proteins”)
secreted (ExoCarta March 2025)	Protein found in the ExoCarta database
secreted (human protein atlas)	Classified as a secreted protein by the Human Protein Atlas
secreted (Uniprot)	Proteins selected on having "Secreted Extracellular Space" as their subcellular location as determined by Uniprot
Secretome location	Location proteins are secreted to according to the Human Protein Atlas
Secretome function	Function of secreted protein according to the Human Protein Atlas
Single cell expression cluster	Assigned cluster resulting from gene clustering analysis of RNA expression data across single cell types
Biological process	Biological process as mentioned in the Human Protein Atlas
Molecular function	Molecular function as mentioned in the Human Protein Atlas
Prediction	SignalP 6.0 prediction. "SP" = predicted to be secreted "OTHER" = not predicted to be secreted
CS first position	First residue of signal peptide cleavage site predicted by SignalP 6.0
CS second position	Second residue of signal peptide cleavage site predicted by SignalP 6.0
CS Prob	Cleavage site probability as reported by SignalP 6.0
MaxLFQ.Intensity_PalmB_1	MaxLFQIntensity in M(LPS+IFNγ) with PalmB replicate 1
MaxLFQ.Intensity_PalmB_2	MaxLFQ Intensity in M(LPS+IFNγ) with PalmB replicate 2
MaxLFQ.Intensity_PalmB_3	MaxLFQ Intensity in M(LPS+IFNγ) with PalmB replicate 3
MaxLFQ.Intensity_vehicle_1	MaxLFQ Intensity in M(LPS+IFNγ) with DMSO replicate 1
MaxLFQ.Intensity_vehicle_2	MaxLFQ Intensity in M(LPS+IFNγ) with DMSO replicate 2
MaxLFQ.Intensity_vehicle_3	MaxLFQ Intensity in M(LPS+IFNγ) with DMSO replicate 3
log2_PalmB_1	log2(MaxLFQ Intensity) in M(LPS+IFNγ) with PalmB replicate 1
log2_PalmB_2	log2(MaxLFQ Intensity) in M(LPS+IFNγ) with PalmB replicate 2
log2_PalmB_3	log2(MaxLFQ Intensity) in M(LPS+IFNγ) with PalmB replicate 3
log2_vehicle_1	log2(MaxLFQ Intensity) in M(LPS+IFNγ) with DMSO replicate 1
log2_vehicle_2	log2(MaxLFQ Intensity) in M(LPS+IFNγ) with DMSO replicate 2
log2_vehicle_3	log2(MaxLFQ Intensity) in M(LPS+IFNγ) with DMSO replicate 3
Site_01…Site_03	Long-chain S-acylation sites detected in label-free PalmB ssABE dataset (Table S3-5) for this protein
Headers S3-5
Uniprot ID	Uniprot protein identifiers of parent proteins of mapped sites
Gene;position	Gene name; site of S-acylation
Peptide sequence	Identified amino acid sequence of the peptide
Carbamidomethyl (C) probabilities	Peptide sequence and localization probability of Carbamidomethyl indicated in parentheses
Precursor m/z	The recalibrated mass-over-charge value of the precursor ion, after correction by MaxQuant
Precursor charge	The charge state of the precursor ion
Score	The Andromeda score of the best identified modified peptide containing a site (S2-1). Protein score which is derived from peptide posterior error probabilities (S2-2)
Score for localization	The Andromeda score of the MS/MS spectrum used for calculating the localization score for this site
Significant (unpaired t-test; PalmB-vehicle)	Is the site significantly enriched in M(LPS + IFNy) macrophages treated either with PalmB or vehicle according to an unpaired t-test (FDR 0.05, S0 = 0.1).
average FC (PalmB-vehicle)	Average log2 fold change of detected site
p-value	is -log10(p-value)
Significant (PalmB)	Significant according to t-test after imputation (FDR 0.05, S0 = 0.1, Difference ≥ 0.5)
Significant (Vehicle)	Significant according to t-test after imputation (FDR 0.05, S0 = 0.1, Difference ≤ -0.55)
average difference vehicle (+/- HA)	Average log2 fold change (+/- hydroxylamine) of detected site in vehicle-treated M(LPS + IFNy) macrophages
average difference PalmB (+/- HA)	Average log2 fold change (+/- hydroxylamine) of detected site in PalmB-treated M(LPS + IFNy) macrophages
p-value (vehicle +/- HA)	is -log10(p-value) of unpaired t-test comparing +/- hydroxylamine samples of vehicle-treated M(LPS + IFNy) macrophages
p-value (PalmB +/- HA)	is -log10(p-value) of unpaired t-test comparing +/- hydroxylamine samples of PalmB-treated M(LPS + IFNy) macrophages
average normalized log2(intensity) DMSO_rep1_HA	Average median normalized log2 intensity of technical duplicates of DMSO +hydroxylamine replicate 1
average normalized log2(intensity) DMSO_rep2_HA	Average median normalized log2 intensity of technical duplicates of DMSO +hydroxylamine replicate 3
average normalized log2(intensity) DMSO_rep3_HA	Average median normalized log2 intensity of technical duplicates of DMSO +hydroxylamine replicate 3
average normalized log2(intensity) PalmB_rep1_HA	Average median normalized log2 intensity of technical duplicates of PalmB +hydroxylamine replicate 1
average normalized log2(intensity) PalmB_rep2_HA	Average median normalized log2 intensity of technical duplicates of PalmB +hydroxylamine replicate 3
average normalized log2(intensity) PalmB_rep3_HA	Average median normalized log2 intensity of technical duplicates of PalmB +hydroxylamine replicate 3
average normalized log2(intensity) DMSO_rep1	Average median normalized log2 intensity of technical duplicates of DMSO replicate 1
average normalized log2(intensity) DMSO_rep2	Average median normalized log2 intensity of technical duplicates of DMSO replicate 3
average normalized log2(intensity) DMSO_rep3	Average median normalized log2 intensity of technical duplicates of DMSO replicate 3
average normalized log2(intensity) PalmB_rep1	Average median normalized log2 intensity of technical duplicates of PalmB replicate 1
average normalized log2(intensity) PalmB_rep2	Average median normalized log2 intensity of technical duplicates of PalmB replicate 3
average normalized log2(intensity) PalmB_rep3	Average median normalized log2 intensity of technical duplicates of PalmB replicate 3
Headers S3-6
Scan type	Scan Type
Ramp	MS/MS ramp number
Mass Begin [Da]	Starting mass in Dalton of ramp
Mass End [Da]	Ending mass in Dalton of ramp
1/K0 Begin [V·Cm2]	Starting ion mobility of ramp
1/K0 End [V·Cm2]	Ending ion mobility of ramp
Headers S3-7
Content_type	Type of biomolecule
ENTREZ gene ID	NCBI Entrez Gene ID
Gene symbol	Gene name
Species	Organism name
Experiment_ID	Published study the identification was made in, publication details can be found via http://exocarta.org/Archive/ExoCarta_experiment_details_6.txt
Methods	All the methods used in the study that identified the molecules (e.g. FACS, Western blotting). When more than one method was used in the study, "|" is used to separate them

## Sheet: S3-1
Supplementary table S3-1: Identified proteins in the proteome of pro-inflammatory THP-1 macrophages treated with 2-bromopalmitate or DMSO
Protein Group	Genes	First Protein Description	Unique precursors	Significant (t-test)	p-value	Difference	Significant_BP	Significant_noBP	MaxLFQ Intensity BP_1	MaxLFQ Intensity BP_2	MaxLFQ Intensity BP_3	MaxLFQ Intensity noBP_1	MaxLFQ Intensity noBP_2	MaxLFQ Intensity noBP_3	log2_BP_1	log2_BP_2	log2_BP_3	log2_noBP_1	log2_noBP_2	log2_noBP_3
P01023	A2M	Alpha-2-macroglobulin	22		0.778601	0.201003			48175000	52112200	47884000	49711700	41761600	38123500	25.5218	25.6351	25.513	25.5671	25.3157	25.1842
Q9NRG9	AAAS	Aladin	11		0.784344	0.826984			59470300	54332800	25973800	37432100	18760100	21408100	25.8257	25.6953	24.6306	25.1578	24.1612	24.3517
Q86V21	AACS	Acetoacetyl-CoA synthetase	4		0.00835048	0.00777181			13274400	9711720	6761060	11091200	9291420	8322360	23.6621	23.2113	22.6888	23.4029	23.1475	22.9886
Q2M2I8	AAK1	AP2-associated protein kinase 1	20		1.55059	-0.203222			50834700	45313300	45649800	52344800	54927700	55806800	25.5993	25.4334	25.4441	25.6415	25.711	25.7339
Q9H7C9	AAMDC	Mth938 domain-containing protein	4		0.899089	-0.598142			61163500	38506700	68237100	64291300	90530800	95780400	25.8662	25.1986	26.0241	25.9381	26.4319	26.5132
Q13685	AAMP	Angio-associated migratory cell protein	7		0.319367	-0.103956			69385100	72803400	64497500	65002600	71571100	86930600	26.0481	26.1175	25.9427	25.954	26.0929	26.3734
Q9Y312	AAR2	Protein AAR2 homolog	6		0.0466175	0.0441475			10678100	12956900	7048490	10235200	11703200	7427120	23.3482	23.6272	22.7489	23.287	23.4804	22.8244
P49588	AARS1	Alanine--tRNA ligase, cytoplasmic	59		1.35704	-0.419688			231050000	201460000	268852000	279023000	336255000	319239000	27.7836	27.5859	28.0022	28.0558	28.325	28.2501
Q5JTZ9	AARS2	Alanine--tRNA ligase, mitochondrial	45		0.413628	0.220135			95073500	79504800	63566100	82970300	60664800	60397300	26.5025	26.2445	25.9218	26.3061	25.8544	25.848
Q9BTE6	AARSD1	Alanyl-tRNA editing protein Aarsd1	11		0.527943	-0.131289			15233600	12394300	13845400	15397700	13795700	16169500	23.8608	23.5632	23.7229	23.8762	23.7177	23.9468
Q9NRN7	AASDHPPT	L-aminoadipate-semialdehyde dehydrogenase-phosphopantetheinyl transferase	12		0.641885	-0.263687			67155100	50706000	48047000	76331600	59973400	61840700	26.001	25.5957	25.5179	26.1858	25.8378	25.8821
Q9NY61	AATF	Protein AATF	20		1.09289	0.443873			48683300	46219900	42476800	34511700	41230800	26688000	25.5369	25.462	25.3402	25.0406	25.2972	24.6697
P80404	ABAT	4-aminobutyrate aminotransferase, mitochondrial	3		0.471319	-0.279301			1303400	763138	1089450	1384640	1322630	1057660	20.3138	19.5416	20.0552	20.4011	20.335	20.0124
O95477	ABCA1	Phospholipid-transporting ATPase ABCA1	11		2.13194	0.60756			6227710	6992450	5370320	4322330	3975230	3847660	22.5703	22.7374	22.3566	22.0434	21.9226	21.8755
P08183	ABCB1	ATP-dependent translocase ABCB1	13		1.62456	0.336927			9909410	9856960	8744990	7627090	6825290	8143200	23.2404	23.2327	23.06	22.8627	22.7025	22.9572
Q9NRK6	ABCB10	ATP-binding cassette sub-family B member 10, mitochondrial	14		1.22847	0.52872			21366200	23738000	17255700	17464700	13540200	12326400	24.3488	24.5007	24.0406	24.0579	23.6907	23.5552
O75027	ABCB7	Iron-sulfur clusters transporter ABCB7, mitochondrial	18		1.41023	0.508607			31557200	41866700	30338000	26064200	24801700	21533300	24.9115	25.3193	24.8546	24.6356	24.5639	24.3601
Q9NUT2	ABCB8	Mitochondrial potassium channel ATP-binding subunit	2	+	2.91044	0.962746	+		0	599542	455363	0	262782	0	19.0308	19.1935	18.7967	18.0919	18.0035	18.0373
P33527	ABCC1	Multidrug resistance-associated protein 1	24		1.53066	0.315711			18038700	19507900	18070000	16754500	13701200	14367100	24.1046	24.2176	24.1071	23.998	23.7078	23.7763
O15438	ABCC3	ATP-binding cassette sub-family C member 3	9		0.282387	0.142834			8757060	7926580	8243160	8963330	5724660	8285640	23.062	22.9183	22.9748	23.0956	22.4488	22.9822
O15439	ABCC4	ATP-binding cassette sub-family C member 4	11		0.825074	0.288637			9832140	8563650	8667780	8807430	6157620	7383940	23.2291	23.0298	23.0472	23.0703	22.5539	22.816
P33897	ABCD1	ATP-binding cassette sub-family D member 1	23		1.39008	0.463763			75224100	68231200	67636200	62527000	45717200	46296900	26.1647	26.0239	26.0113	25.898	25.4462	25.4644
P28288	ABCD3	ATP-binding cassette sub-family D member 3	23		0.712664	0.414069			120243000	114122000	81536200	102497000	69760900	66147700	26.8414	26.766	26.2809	26.611	26.0559	25.9792
O14678	ABCD4	Lysosomal cobalamin transporter ABCD4	4	+	2.51159	2.02899	+		721011	734795	0	275017	0	141727	19.4597	19.487	19.9424	18.0692	17.6201	17.1128
P61221	ABCE1	ATP-binding cassette sub-family E member 1	41		2.72919	-0.213548			151895000	143786000	150506000	175170000	168775000	173340000	27.1785	27.0993	27.1652	27.3842	27.3305	27.369
Q8NE71	ABCF1	ATP-binding cassette sub-family F member 1	31		0.973199	-0.267555			47466500	47463700	57518600	53862200	65823100	63756000	25.5004	25.5003	25.7775	25.6828	25.9721	25.9261
Q9UG63	ABCF2	ATP-binding cassette sub-family F member 2	45		1.36276	-0.134998			86068300	84330700	86092300	89096600	93524100	99294400	26.359	26.3296	26.3594	26.4089	26.4788	26.5652
Q9NUQ8	ABCF3	ATP-binding cassette sub-family F member 3	15		0.58149	-0.0476138			26991400	27413200	25804600	26689000	28291900	27918200	24.686	24.7084	24.6211	24.6697	24.7539	24.7347
Q9NUJ1	ABHD10	Palmitoyl-protein thioesterase ABHD10, mitochondrial	17		0.835258	-0.327705			69378400	47888500	56126400	79458700	73220600	63357100	26.048	25.5132	25.7422	26.2437	26.1257	25.917
Q8NFV4	ABHD11	sn-1-specific diacylglycerol lipase ABHD11	7		0.0806161	-0.0768941			33369100	25783200	21033800	40253300	21395700	24655500	24.992	24.6199	24.3262	25.2626	24.3508	24.5554
Q8N2K0	ABHD12	Lysophosphatidylserine lipase ABHD12	21		1.00951	0.427107			133062000	111390000	156614000	119237000	91118500	87901700	26.9875	26.731	27.2226	26.8293	26.4412	26.3894
Q96IU4	ABHD14B	Putative protein-lysine deacylase ABHD14B	6		1.99907	-0.55363			75629500	69186700	88173700	104246000	120942000	115716000	26.1724	26.044	26.3938	26.6354	26.8497	26.786
O95870	ABHD16A	Phosphatidylserine lipase ABHD16A	27		1.57785	0.443534			124513000	106356000	103507000	93680400	76402200	76144900	26.8917	26.6643	26.6252	26.4812	26.1871	26.1822
P08910	ABHD2	Monoacylglycerol lipase ABHD2	3		0.0421803	-0.0513388			0	0	835450	1368700	585430	700069	19.259	19.8754	19.6722	20.3844	19.1591	19.4171
Q8WU67	ABHD3	Phospholipase ABHD3	3		1.2235	0.873075			35562000	28269100	16452900	0	13259300	0	25.0838	24.7527	23.9718	23.8513	23.6605	23.6774
Q8WTS1	ABHD5	1-acylglycerol-3-phosphate O-acyltransferase ABHD5	4		0.639139	0.290961			912264	1163850	756779	676600	755238	858633	19.7991	20.1505	19.5295	19.3679	19.5266	19.7117
Q9BV23	ABHD6	Monoacylglycerol lipase ABHD6	7		0.0531846	0.063083			23512400	11011400	27352600	19529600	17775400	17891900	24.4869	23.3925	24.7052	24.2192	24.0834	24.0928
Q8IZP0	ABI1	Abl interactor 1	19		0.746816	-0.340634			86089600	83646100	130595000	128684000	121013000	122628000	26.3593	26.3178	26.9605	26.9393	26.8506	26.8697
Q9NYB9	ABI2	Abl interactor 2	6		1.79048	-0.326431			17514900	16492100	19164100	20773900	23530600	22326300	24.0621	23.9753	24.1919	24.3083	24.488	24.4122
Q9P2A4	ABI3	ABI gene family member 3	4		1.43795	-0.403901			3965610	4169810	3153760	4838370	4773890	5229300	21.9191	21.9916	21.5886	22.2061	22.1867	22.3182
P00519	ABL1	Tyrosine-protein kinase ABL1	4		0.154917	-0.110275			1176300	1386670	2114680	1524860	1549110	1836590	20.1658	20.4032	21.012	20.5402	20.563	20.8086
P42684	ABL2	Tyrosine-protein kinase ABL2	4		0.117587	0.0642808			1573600	1369900	1966520	1297140	1723080	1659350	20.5856	20.3856	20.9072	20.3069	20.7166	20.6622
Q12979	ABR	Active breakpoint cluster region-related protein	30		0.562392	-0.099081			51122800	43614500	47378000	52475000	47818800	51731000	25.6075	25.3783	25.4977	25.6451	25.5111	25.6245
Q9P1F3	ABRACL	Costars family protein ABRACL	10		0.535698	-0.408918			508363000	395157000	836763000	637937000	742348000	830712000	28.9213	28.5578	29.6402	29.2488	29.4675	29.6298
Q6UWZ7	ABRAXAS1	BRCA1-A complex subunit Abraxas 1	2		0.561396	0.206602			1154520	1035210	1000460	748154	1050180	990364	20.1389	19.9815	19.9322	19.513	20.0022	19.9176
Q15018	ABRAXAS2	BRISC complex subunit Abraxas 2	9		1.17244	-0.412258			12553600	11661900	15921900	15602100	18035700	19521900	23.5816	23.4753	23.9245	23.8952	24.1044	24.2186
Q9ULW3	ABT1	Activator of basal transcription 1	6		0.928835	0.991172			12331700	15399300	5377730	6068700	3932360	5448250	23.5559	23.8764	22.3586	22.533	21.907	22.3774
P09110	ACAA1	3-ketoacyl-CoA thiolase, peroxisomal	20		2.88517	0.355226			106575000	98563700	101869000	83214800	79104500	77662600	26.6673	26.5546	26.6021	26.3103	26.2373	26.2107
P42765	ACAA2	3-ketoacyl-CoA thiolase, mitochondrial	21		0.305639	-0.13681			107251000	74817300	104727000	113979000	101680000	96372400	26.6764	26.1569	26.6421	26.7642	26.5995	26.5221
Q13085	ACACA	Acetyl-CoA carboxylase 1	30		0.107079	0.0146033			20223700	20908000	19518500	18928100	20638700	20494700	24.2695	24.3176	24.2183	24.174	24.2988	24.2887
Q6JQN1	ACAD10	Acyl-CoA dehydrogenase family member 10	12		0.0863067	0.0864073			4979760	3798110	2851020	5041870	2667180	3350410	22.2476	21.8568	21.443	22.2655	21.3469	21.6759
Q9UKU7	ACAD8	Isobutyryl-CoA dehydrogenase, mitochondrial	13		0.365473	-0.196665			22918500	14774400	15311900	22599500	19054300	18123400	24.45	23.8166	23.8682	24.4298	24.1836	24.1114
Q9H845	ACAD9	Complex I assembly factor ACAD9, mitochondrial	33		1.03867	0.295377			138328000	124238000	127768000	125284000	101156000	93744800	27.0435	26.8885	26.929	26.9006	26.592	26.4822
P11310	ACADM	Medium-chain specific acyl-CoA dehydrogenase, mitochondrial	27		0.0170154	0.00847944			380747000	303722000	416869000	398887000	371645000	319504000	28.5043	28.1782	28.635	28.5714	28.4694	28.2513
P16219	ACADS	Short-chain specific acyl-CoA dehydrogenase, mitochondrial	10		0.40269	0.129429			42891800	42031700	36308300	42756900	32766400	35697400	25.3542	25.325	25.1138	25.3497	24.9657	25.0893
P45954	ACADSB	Short/branched chain specific acyl-CoA dehydrogenase, mitochondrial	10		0.373445	0.112104			26602200	26450600	25253800	27762800	24534000	20663700	24.665	24.6568	24.59	24.7267	24.5483	24.3006
P49748	ACADVL	Very long-chain specific acyl-CoA dehydrogenase, mitochondrial	43		1.83683	0.390203			262486000	255988000	252043000	221850000	189822000	178651000	27.9677	27.9315	27.9091	27.725	27.5001	27.4126
Q15057	ACAP2	Arf-GAP with coiled-coil, ANK repeat and PH domain-containing protein 2	29		1.15054	-0.274298			29500600	30998500	36607200	36027000	41619600	39493700	24.8142	24.8857	25.1256	25.1026	25.3108	25.2351
P24752	ACAT1	Acetyl-CoA acetyltransferase, mitochondrial	29		0.254296	-0.100299			368253000	317126000	424021000	437720000	402907000	345894000	28.4561	28.2405	28.6596	28.7054	28.5859	28.3658
Q9BWD1	ACAT2	Acetyl-CoA acetyltransferase, cytosolic	22		1.54891	-0.328837			80386000	70439200	79218300	91510600	90796400	106967000	26.2604	26.0699	26.2393	26.4474	26.4361	26.6726
Q9H3P7	ACBD3	Golgi resident protein GCP60	21		1.08163	-0.438726			46676500	39575500	58906700	56997600	70340300	67582900	25.4762	25.2381	25.8119	25.7644	26.0678	26.0102
Q5T8D3	ACBD5	Acyl-CoA-binding domain-containing protein 5	9		0.634569	0.227433			29995700	28107900	37134500	31210300	24975400	25030100	24.8383	24.7445	25.1463	24.8955	24.574	24.5772
Q9UKV3	ACIN1	Apoptotic chromatin condensation inducer in the nucleus	51		1.63416	0.284074			122230000	111508000	113722000	101777000	97226000	86766500	26.865	26.7326	26.7609	26.6008	26.5348	26.3706
P53396	ACLY	ATP-citrate synthase	88		1.18615	-0.345924			336411000	272918000	366034000	380758000	421332000	430081000	28.3256	28.0239	28.4474	28.5043	28.6504	28.68
P21399	ACO1	Cytoplasmic aconitate hydratase	25		1.02729	-0.179244			37274400	31679700	35788300	37774200	38976700	41668300	25.1517	24.9171	25.093	25.1709	25.2161	25.3124
Q99798	ACO2	Aconitate hydratase, mitochondrial	59		0.0364995	0.0117334			212086000	171328000	196318000	206846000	188079000	178944000	27.6601	27.3522	27.5486	27.624	27.4868	27.4149
A6NK06	ACOD1	Cis-aconitate decarboxylase	20		1.87651	-0.667042			84006600	76004900	61288100	130143000	109079000	110349000	26.324	26.1796	25.8691	26.9555	26.7008	26.7175
Q86TX2	ACOT1	Acyl-coenzyme A thioesterase 1	12		0.445379	-0.234123			106258000	67276600	84746900	117759000	92482300	90517100	26.663	26.0036	26.3367	26.8113	26.4627	26.4317
Q8WXI4	ACOT11	Acyl-coenzyme A thioesterase 11	5		0.811616	-0.284154			10120700	7939800	10571100	12978200	11541400	10239600	23.2708	22.9207	23.3336	23.6296	23.4603	23.2877
Q9NPJ3	ACOT13	Acyl-coenzyme A thioesterase 13	5		0.962409	-0.501212			41495300	23716600	33693400	49630500	43820900	43232000	25.3064	24.4994	25.006	25.5647	25.3851	25.3656
O00154	ACOT7	Cytosolic acyl coenzyme A thioester hydrolase	13		1.64286	-0.247604			84288200	80778100	77621600	89841500	103561000	95055700	26.3288	26.2675	26.21	26.4209	26.6259	26.5023
O14734	ACOT8	Acyl-coenzyme A thioesterase 8	12		1.26756	0.389319			33393300	33548400	29933400	29307000	23836500	21364000	24.9931	24.9997	24.8353	24.8047	24.5067	24.3487
Q9Y305	ACOT9	Acyl-coenzyme A thioesterase 9, mitochondrial	28		1.13914	0.235657			58645300	56956300	54900300	54845900	45966500	44559900	25.8055	25.7634	25.7103	25.7089	25.4541	25.4092
Q15067	ACOX1	Peroxisomal acyl-coenzyme A oxidase 1	33		2.19042	0.208671			190648000	204400000	190486000	173009000	164302000	169206000	27.5063	27.6068	27.5051	27.3663	27.2918	27.3342
O15254	ACOX3	Peroxisomal acyl-coenzyme A oxidase 3	21		1.22195	0.745653			37019600	29370100	51336900	27393600	23439100	18441000	25.1418	24.8078	25.6135	24.7073	24.4824	24.1364
P24666	ACP1	Low molecular weight phosphotyrosine protein phosphatase	9		0.741319	-0.276424			206211000	151310000	145455000	215981000	200884000	185859000	27.6195	27.1729	27.116	27.6863	27.5818	27.4696
P11117	ACP2	Lysosomal acid phosphatase	13		1.46621	0.313202			56791600	61136100	64450300	54012000	44168100	48905500	25.7592	25.8655	25.9417	25.6868	25.3965	25.5435
P15309	ACP3	Prostatic acid phosphatase	15		0.81609	0.293861			45253100	37188000	52508300	38311500	38693700	32353900	25.4315	25.1483	25.646	25.1913	25.2056	24.9474
Q96CM8	ACSF2	Medium-chain acyl-CoA ligase ACSF2, mitochondrial	9		0.15193	-0.0657953			18717900	15896300	12971300	16242200	17557900	15518100	24.1579	23.9222	23.6288	23.9532	24.0656	23.8874
Q4G176	ACSF3	Malonate--CoA ligase ACSF3, mitochondrial	13		0.0290902	-0.0410614			15678700	8559940	21055900	12758300	11299900	21348600	23.9023	23.0292	24.3277	23.6049	23.4298	24.3476
P33121	ACSL1	Long-chain-fatty-acid--CoA ligase 1	43		0.767862	0.210012			310666000	361794000	273354000	279770000	253758000	279640000	28.2108	28.4306	28.0262	28.0597	27.9189	28.059
O95573	ACSL3	Fatty acid CoA ligase Acsl3	32		1.47016	0.515719			92289600	102628000	70604200	62983100	59135400	61438000	26.4597	26.6128	26.0732	25.9085	25.8175	25.8726
O60488	ACSL4	Long-chain-fatty-acid--CoA ligase 4	41		2.35102	0.50641			195323000	202783000	225305000	153811000	134027000	151023000	27.5413	27.5954	27.7473	27.1966	26.9979	27.1702
Q9ULC5	ACSL5	Long-chain-fatty-acid--CoA ligase 5	18		1.32182	0.340801			22957300	29092500	24040900	21397700	19951400	18515600	24.4524	24.7941	24.519	24.351	24.25	24.1422
Q9NUB1	ACSS1	Acetyl-coenzyme A synthetase 2-like, mitochondrial	10		0.0373144	0.0279865			17023900	12653900	13590200	18897300	12738900	11473700	24.0211	23.5931	23.6961	24.1717	23.6027	23.4518
Q9NR19	ACSS2	Acetyl-coenzyme A synthetase, cytoplasmic	10		0.0934211	0.0506077			19343300	19054800	13685100	18726800	14585000	16623000	24.2053	24.1837	23.7061	24.1586	23.798	23.9867
P68133	ACTA1	Actin, alpha skeletal muscle	23		0.0773117	-0.0322584			20490500000	20300200000	17726800000	17709300000	23780400000	18723800000	34.2542	34.2408	34.0452	34.0438	34.4691	34.1242
P60709	ACTB	Actin, cytoplasmic 1	38		0.229151	-0.159083			13974100000	18294200000	24678100000	17411700000	23940500000	21068900000	33.702	34.0907	34.5225	34.0193	34.4787	34.2944
Q562R1	ACTBL2	Beta-actin-like protein 2	24		0.578198	0.538961			23045900000	17701400000	19616100000	7916240000	17525300000	18806100000	34.4238	34.0431	34.1913	32.8822	34.0287	34.1305
P63261	ACTG1	Actin, cytoplasmic 2	5		0.593448	0.184628			1855050000	1891060000	1507810000	1372690000	1710570000	1534470000	30.7888	30.8165	30.4898	30.3544	30.6718	30.5151
O96019	ACTL6A	Actin-like protein 6A	14		0.128782	-0.0677217			90411400	92855000	102580000	128172000	91957600	84114200	26.43	26.4685	26.6122	26.9335	26.4545	26.3258
Q5BKX5	ACTMAP	Actin maturation protease	2		0.915296	-0.457866			3162410	0	5449370	5728660	5431060	6177090	21.5926	22.0372	22.3777	22.4498	22.3728	22.5585
P12814	ACTN1	Alpha-actinin-1	62		1.64452	-0.335844			917078000	943044000	901442000	1034390000	1285890000	1178380000	29.7725	29.8127	29.7477	29.9461	30.2601	30.1342
P35609	ACTN2	Alpha-actinin-2	2		0.300886	-0.651586			66830700	12263300	0	20581500	53708500	42194500	25.994	23.5478	23.8074	24.2948	25.6786	25.3306
O43707	ACTN4	Alpha-actinin-4	104		1.12647	-0.348269			1051210000	803796000	1098920000	1182210000	1278130000	1267800000	29.9694	29.5823	30.0334	30.1388	30.2514	30.2397
Q9NZ32	ACTR10	Actin-related protein 10	6		0.380915	-0.191537			19444700	17010700	12168000	17256200	17484700	19866200	24.2129	24.0199	23.5366	24.0406	24.0596	24.2438
P61163	ACTR1A	Alpha-centractin	11		1.06939	-0.426605			34876500	30314900	46982200	48100500	49659100	50493600	25.0558	24.8535	25.4856	25.5195	25.5656	25.5896
P42025	ACTR1B	Beta-centractin	14		0.256353	-0.0797297			130011000	126542000	109486000	112492000	138805000	136160000	26.9541	26.915	26.7062	26.7452	27.0485	27.0207
P61160	ACTR2	Actin-related protein 2	36		1.05788	-0.229457			1936480000	1681570000	1617500000	1915740000	1991840000	2224340000	30.8508	30.6472	30.5911	30.8353	30.8915	31.0507
P61158	ACTR3	Actin-related protein 3	49		1.37809	-0.348001			916592000	712339000	739464000	957995000	1004120000	1034920000	29.7717	29.408	29.4619	29.8354	29.9033	29.9469
Q9H9F9	ACTR5	Actin-related protein 5	6		0.0930209	0.122686			1457130	725318	756303	542577	952845	1197960	20.4747	19.4683	19.5286	19.0495	19.8619	20.1921
Q9H981	ACTR8	Actin-related protein 8	5	+			+		4936470	5034880	0	0	0	0	22.235	22.2635
Q03154	ACY1	Aminoacylase-1	18		1.0762	-0.305162			333756000	256937000	250031000	345467000	346306000	338043000	28.3142	27.9368	27.8975	28.364	28.3675	28.3326
P07311	ACYP1	Acylphosphatase-1	5		0.996896	-0.68911			9797380	0	15242800	14492300	17313900	18224500	23.224	22.8007	23.8616	23.7888	24.0454	24.1194
P14621	ACYP2	Acylphosphatase-2	3		1.52313	-0.579366			18116800	12473600	16681500	21300100	24692500	23910100	24.1108	23.5724	23.9917	24.3444	24.5576	24.5111
P00813	ADA	Adenosine deaminase	19		1.30031	-0.434156			21247600	18117100	24089600	24707300	31075300	29790000	24.3408	24.1108	24.5219	24.5584	24.8893	24.8283
Q9NZK5	ADA2	Adenosine deaminase 2	5		1.01129	0.302237			10575700	10264200	8230840	8155140	8369640	6982220	23.3342	23.2911	22.9726	22.9593	22.9967	22.7353
O14672	ADAM10	Disintegrin and metalloproteinase domain-containing protein 10	28	+	3.64457	0.529626	+		48716400	48068100	46045100	34278800	31597300	33093300	25.5379	25.5186	25.4565	25.0308	24.9133	24.98
P78536	ADAM17	Disintegrin and metalloproteinase domain-containing protein 17	19		0.591848	0.155352			67767500	52774500	60225300	57974500	52201100	51524100	26.0141	25.6533	25.8439	25.7889	25.6376	25.6187
Q9UKQ2	ADAM28	Disintegrin and metalloproteinase domain-containing protein 28	9		1.04165	0.564849			15911200	12501700	8899410	9084790	7775190	7742790	23.9235	23.5756	23.0853	23.115	22.8904	22.8844
Q13443	ADAM9	Disintegrin and metalloproteinase domain-containing protein 9	11		1.74923	0.66839			32200700	33713000	25338400	16365900	19446700	21529800	24.9406	25.0068	24.5948	23.9642	24.213	24.3598
O15204	ADAMDEC1	ADAM DEC1	5		0.243027	0.171048			18749500	29096000	22590500	24101300	15377500	23299700	24.1603	24.7943	24.4292	24.5226	23.8743	24.4738
O75689	ADAP1	Arf-GAP with dual PH domain-containing protein 1	12		1.03618	-0.330556			22984700	18410100	26122700	27213500	28982300	27868800	24.4542	24.134	24.6388	24.6978	24.7887	24.7321
Q9NPF8	ADAP2	Arf-GAP with dual PH domain-containing protein 2	4		0.139473	-0.236378			2411550	831466	3534800	0	2100820	2332370	21.2015	19.6653	21.7532	21.1733	21.0025	21.1534
P55265	ADAR	Double-stranded RNA-specific adenosine deaminase	65		1.17524	0.179555			209635000	205125000	232851000	201450000	188789000	181244000	27.6433	27.6119	27.7948	27.5858	27.4922	27.4334
P78563	ADARB1	Double-stranded RNA-specific editase 1	8		0.0520548	-0.0306435			6380010	6298550	4533160	6768230	5673720	5055840	22.6051	22.5866	22.1121	22.6903	22.4359	22.2695
Q86TW2	ADCK1	AarF domain-containing protein kinase 1	4		0.724185	0.319525			4794700	5440190	6295500	5526870	0	3845880	22.193	22.3752	22.5859	22.398	21.9226	21.8749
Q3MIX3	ADCK5	Uncharacterized aarF domain-containing protein kinase 5	6		0.0177588	0.00338809			5739690	5728550	6041900	5424040	6237010	0	22.4525	22.4497	22.5266	22.3709	22.5724	22.4753
P51828	ADCY7	Adenylate cyclase type 7	10		0.0379597	0.0533517			7553200	6495030	3312170	8029510	4374300	4140430	22.8487	22.6309	21.6593	22.9369	22.0606	21.9813
O60503	ADCY9	Adenylate cyclase type 9	6		0.116528	0.336613			3041460	4392610	6122950	11742900	1041700	3320900	21.5363	22.0666	22.5458	23.4853	19.9905	21.6631
P35611	ADD1	Alpha-adducin	10		0.241175	0.0892557			11261700	9575770	8982450	10598000	9305740	8158160	23.4249	23.191	23.0987	23.3373	23.1497	22.9598
P35612	ADD2	Beta-adducin	7		0.035374	0.102533			9259250	8319860	3017900	2399840	17129600	4569520	23.1425	22.9881	21.5251	21.1945	24.03	22.1236
Q9UEY8	ADD3	Gamma-adducin	3		0.796941	-0.412571			4416600	4983720	7224830	7419620	6263370	8069900	22.0745	22.2488	22.7845	22.8229	22.5785	22.9441
Q96PE1	ADGRA2	Adhesion G protein-coupled receptor A2	2		0.399345	0.251965			547888	441670	625941	564886	475430	333986	19.0635	18.7526	19.2557	19.1076	18.8589	18.3494
Q9UHX3	ADGRE2	Adhesion G protein-coupled receptor E2	5		1.66456	0.751312			27759600	40134700	29403600	19532600	16223800	21673000	24.7265	25.2583	24.8095	24.2194	23.9516	24.3694
P48960	ADGRE5	Adhesion G protein-coupled receptor E5	13		0.74022	0.205167			56078100	65188700	63587000	56748200	58177100	45956300	25.7409	25.9581	25.9222	25.7581	25.7939	25.4538
O95490	ADGRL2	Adhesion G protein-coupled receptor L2	6		1.47075	0.403143			13652100	16657300	13910100	10140300	12473100	10815200	23.7026	23.9897	23.7296	23.2736	23.5723	23.3666
Q9HAR2	ADGRL3	Adhesion G protein-coupled receptor L3	9		1.23319	0.581327			5793290	4925670	5422980	3163910	4801270	3041290	22.466	22.2319	22.3707	21.5933	22.195	21.5363
P11766	ADH5	Alcohol dehydrogenase class-3	18		1.51704	-0.295874			253852000	242024000	259920000	274889000	329926000	325766000	27.9194	27.8506	27.9535	28.0343	28.2976	28.2793
Q9BV57	ADI1	Acireductone dioxygenase	8		1.26238	-0.585377			10029200	7078890	11533300	12980900	14284400	14916500	23.2577	22.7551	23.4593	23.6299	23.7679	23.8304
Q9GZN8	ADISSP	Adipose-secreted signaling protein	6		0.427061	0.132373			23849600	22058200	28606400	20962700	24794700	21986900	24.5075	24.3948	24.7698	24.3213	24.5635	24.3901
P55263	ADK	Adenosine kinase	15		2.3456	-0.412673			73288800	68372300	75751100	89115200	99470000	101005000	26.1271	26.0269	26.1748	26.4092	26.5678	26.5899
Q9H2P0	ADNP	Activity-dependent neuroprotector homeobox protein	32		1.9144	0.341999			33795000	35238500	36435600	29780500	28415900	25179500	25.0103	25.0707	25.1188	24.8279	24.7602	24.5857
Q6IQ32	ADNP2	Activity-dependent neuroprotector homeobox protein 2	7		0.576355	1.10744			3628340	3979120	2113200	2543580	2530620	473855	21.7909	21.924	21.011	21.2784	21.2711	18.8541
Q96SZ5	ADO	2-aminoethanethiol dioxygenase	5		0.0710257	0.10503			8116710	26735400	15801700	11502600	15448200	15511200	22.9525	24.6722	23.9136	23.4555	23.8809	23.8868
Q9BRR6	ADPGK	ADP-dependent glucokinase	23		0.588192	0.343925			137180000	197243000	253813000	142614000	149268000	157791000	27.0315	27.5554	27.9192	27.0875	27.1533	27.2334
P54922	ADPRH	ADP-ribosylhydrolase ARH1	2		0.641637	0.503191			0	0	5337270	4182360	5306970	7288180	23.1827	23.1117	22.3477	21.9959	22.3395	22.7971
Q9NX46	ADPRS	ADP-ribosylhydrolase ARH3	10		1.92115	-0.358884			43221100	37388500	41138900	48329700	52817600	54928500	25.3652	25.1561	25.294	25.5264	25.6545	25.7111
Q16186	ADRM1	Proteasomal ubiquitin receptor ADRM1	11		0.400007	-0.196719			83771500	67575600	97443000	77564800	100362000	106674000	26.32	26.01	26.5381	26.2089	26.5806	26.6686
P30566	ADSL	Adenylosuccinate lyase	23		0.773251	-0.187982			98095000	85003400	79832800	101300000	90826900	106956000	26.5477	26.341	26.2505	26.5941	26.4366	26.6724
Q8N142	ADSS1	Adenylosuccinate synthetase isozyme 1	4		0.0959361	-0.0273279			0	2855900	3020080	2616120	3144170	3269710	21.4903	21.4455	21.5262	21.319	21.5842	21.6407
P30520	ADSS2	Adenylosuccinate synthetase isozyme 2	34		1.45025	-0.285089			142454000	142538000	161538000	167725000	179105000	197531000	27.0859	27.0868	27.2673	27.3215	27.4162	27.5575
Q8N556	AFAP1	Actin filament-associated protein 1	4	+				+	0	0	0	106979000	80018300	103411000				26.6728	26.2538	26.6238
P55196	AFDN	Afadin	9		2.07833	-0.812925			180025	130862	184134	266751	301297	292633	17.4578	16.9977	17.4904	18.0251	18.2008	18.1587
Q9UHB7	AFF4	AF4/FMR2 family member 4	16		0.0504178	-0.0114263			2614790	2309820	2666760	2689000	2527160	2427140	21.3183	21.1393	21.3467	21.3586	21.2691	21.2108
Q8WV93	AFG1L	AFG1-like ATPase	5		1.89249	0.267338			26907700	29565100	0	25022500	22696100	0	24.6815	24.8174	24.7428	24.5767	24.4359	24.427
Q8NB90	AFG2A	ATPase family gene 2 protein homolog A	13		0.428576	0.447872			29721400	10380700	19369200	14725500	12574100	12717200	24.825	23.3074	24.2073	23.8118	23.584	23.6003
Q9BVQ7	AFG2B	ATPase family gene 2 protein homolog B	12		1.87772	-0.401339			6141210	5270210	6544750	7795390	7747660	8080020	22.5501	22.3294	22.6419	22.8942	22.8853	22.9459
Q9Y4W6	AFG3L2	AFG3-like protein 2	47		1.69638	0.439505			132240000	130005000	159702000	113339000	96718100	100423000	26.9786	26.954	27.2508	26.7561	26.5273	26.5815
Q6ULP2	AFTPH	Aftiphilin	17		1.44115	-0.51156			9399850	11581300	12768900	13894800	17571800	16494800	23.1642	23.4653	23.6061	23.728	24.0668	23.9755
P20933	AGA	N(4)-(beta-N-acetylglucosaminyl)-L-asparaginase	2		1.24483	-0.380062			17259400	0	19820800	25654400	19890200	23345300	24.0409	23.9133	24.2405	24.6127	24.2456	24.4766
Q99490	AGAP2	Arf-GAP with GTPase, ANK repeat and PH domain-containing protein 2	7		0.292599	-0.0530637			7004350	6332500	6372570	6298000	0	0	22.7398	22.5943	22.6034	22.5865	22.7615	22.7488
Q96P47	AGAP3	Arf-GAP with GTPase, ANK repeat and PH domain-containing protein 3	12		0.0941785	-0.0297489			26961400	26691800	22771200	27200800	23196000	27629800	24.6844	24.6699	24.4407	24.6971	24.4674	24.7197
P52594	AGFG1	Arf-GAP domain and FG repeat-containing protein 1	14		1.23954	-0.387404			50222300	43745400	57182900	57550900	71499200	68328700	25.5818	25.3826	25.7691	25.7783	26.0914	26.026
Q8N302	AGGF1	Angiogenic factor with G patch and FHA domains 1	4		0.05373	-0.0280584			1554700	1339570	1369360	1798970	1385360	1213060	20.5682	20.3533	20.3851	20.7787	20.4018	20.2102
Q53H12	AGK	Acylglycerol kinase, mitochondrial	19		2.21982	0.570161			108223000	113196000	111504000	86303700	71155600	67966700	26.6894	26.7542	26.7325	26.3629	26.0845	26.0183
P35573	AGL	Glycogen debranching enzyme	32		2.78179	-0.469129			17418400	15905300	16600000	21641600	23146700	24352600	24.0541	23.923	23.9847	24.3673	24.4643	24.5376
Q9UL18	AGO1	Protein argonaute-1	9		2.4085	-0.387683			14231800	12365600	12759700	16706700	17161600	17538000	23.7626	23.5598	23.6051	23.9939	24.0327	24.064
Q9UKV8	AGO2	Protein argonaute-2	26		0.984983	-0.316154			41660000	33326700	29911700	40194300	43766800	45557400	25.3122	24.9902	24.8342	25.2605	25.3833	25.4412
Q99943	AGPAT1	1-acyl-sn-glycerol-3-phosphate acyltransferase alpha	9		0.562562	0.404157			85845600	60575100	51279300	66272900	44931900	38643300	26.3552	25.8522	25.6119	25.9819	25.4212	25.2037
O15120	AGPAT2	1-acyl-sn-glycerol-3-phosphate acyltransferase beta	6		0.999524	0.521317			15008400	18404200	11158900	12028500	9622000	9007430	23.8393	24.1335	23.4117	23.52	23.1979	23.1027
Q9NRZ7	AGPAT3	1-acyl-sn-glycerol-3-phosphate acyltransferase gamma	11		1.58886	0.432928			39226200	50633800	43261400	35080800	33071400	30103900	25.2253	25.5936	25.3666	25.0642	24.9791	24.8434
Q9NUQ2	AGPAT5	1-acyl-sn-glycerol-3-phosphate acyltransferase epsilon	14	+	2.88568	0.784437	+		28442400	32584900	29420400	19368900	17066800	16142000	24.7615	24.9577	24.8103	24.2072	24.0247	23.9443
O00116	AGPS	Alkyldihydroxyacetonephosphate synthase, peroxisomal	38	+	2.91511	0.504625	+		210890000	230562000	208466000	161397000	149410000	147191000	27.6519	27.7806	27.6352	27.266	27.1547	27.1331
O00468	AGRN	Agrin	7		0.854942	0.384397			6066520	6461020	4591440	3635660	4332380	5137310	22.5324	22.6233	22.1305	21.7938	22.0467	22.2926
P01019	AGT	Angiotensinogen	9		0.531372	0.231499			70322800	66386400	54840800	67361600	48524800	48399200	26.0675	25.9844	25.7087	26.0054	25.5322	25.5285
Q9UPW5	AGTPBP1	Cytosolic carboxypeptidase 1	10		0.201485	0.0588805			6461080	6518120	7169740	6477810	7256670	5683170	22.6233	22.636	22.7735	22.6271	22.7909	22.4383
Q6RW13	AGTRAP	Type-1 angiotensin II receptor-associated protein	3		1.01851	0.427697			56108800	53269500	41739900	45409700	34566600	32659300	25.7417	25.6668	25.3149	25.4365	25.0429	24.961
Q8WYP5	AHCTF1	Protein ELYS	73		1.56662	0.307316			43561700	45945600	45090100	40532600	35700500	32916700	25.3766	25.4534	25.4263	25.2726	25.0894	24.9723
P23526	AHCY	Adenosylhomocysteinase	29		1.93758	-0.477825			470353000	371495000	458378000	595336000	607944000	597714000	28.8092	28.4688	28.772	29.1491	29.1794	29.1549
O43865	AHCYL1	S-adenosylhomocysteine hydrolase-like protein 1	17		3.64667	-0.384566			61226700	58367000	58164500	78529800	75347300	78155900	25.8677	25.7986	25.7936	26.2267	26.1671	26.2199
Q5TGY3	AHDC1	Transcription factor Gibbin	3		0.372509	-0.309526			59285.2	43225	91707.8	87560.5	81813	62443.5	15.8554	15.3996	16.4848	16.418	16.32	15.9303
Q09666	AHNAK	Neuroblast differentiation-associated protein AHNAK	310		0.0085592	-0.00240644			784160000	764277000	884968000	867980000	825544000	743886000	29.5466	29.5095	29.7211	29.6931	29.6208	29.4705
Q8IVF2	AHNAK2	Protein AHNAK2	6		0.471641	-0.316889			3619040	4525460	6731380	5006330	6539050	6508870	21.7872	22.1096	22.6825	22.2553	22.6406	22.634
P35869	AHR	Aryl hydrocarbon receptor	8		1.22383	0.324591			22799200	22569800	20406700	15682400	16730100	20378600	24.4425	24.4279	24.2825	23.9026	23.9959	24.2806
O95433	AHSA1	Activator of 90 kDa heat shock protein ATPase homolog 1	30		1.77877	-0.319219			238536000	220030000	215652000	255233000	294310000	292638000	27.8296	27.7131	27.6841	27.9272	28.1328	28.1245
Q96BJ3	AIDA	Axin interactor, dorsalization-associated protein	9		0.457972	-0.12966			14310200	16976800	14296000	18661500	15101200	16138100	23.7705	24.0171	23.7691	24.1536	23.8482	23.944
P55008	AIF1	Allograft inflammatory factor 1	9		0.982915	-0.485984			267881000	261291000	389933000	349637000	450272000	476268000	27.997	27.9611	28.5387	28.3813	28.7462	28.8272
O95831	AIFM1	Apoptosis-inducing factor 1, mitochondrial	28		0.143038	0.0461826			142186000	130876000	162348000	149906000	145579000	125759000	27.0832	26.9636	27.2745	27.1595	27.1172	26.9061
Q12904	AIMP1	Aminoacyl tRNA synthase complex-interacting multifunctional protein 1	22		1.8351	-0.261377			245160000	247551000	250505000	272899000	315519000	304053000	27.8691	27.8832	27.9003	28.0238	28.2332	28.1797
Q13155	AIMP2	Aminoacyl tRNA synthase complex-interacting multifunctional protein 2	10		0.138702	0.077973			66732700	86324200	57658700	66890900	56362000	74914600	25.9919	26.3633	25.781	25.9953	25.7482	26.1587
O00170	AIP	AH receptor-interacting protein	22		1.25681	-0.411263			100211000	82797200	114961000	119190000	139322000	135092000	26.5785	26.3031	26.7766	26.8287	27.0538	27.0094
P00568	AK1	Adenylate kinase isoenzyme 1	20		0.742884	-0.345568			100242000	105026000	139016000	116749000	155918000	164946000	26.5789	26.6462	27.0507	26.7988	27.2162	27.2974
P54819	AK2	Adenylate kinase 2, mitochondrial	36		1.65028	-0.675367			669796000	513559000	716488000	1096720000	1072150000	853705000	29.3191	28.936	29.4164	30.0305	29.9979	29.6692
Q9UIJ7	AK3	GTP:AMP phosphotransferase AK3, mitochondrial	19		1.0063	-0.324849			89214900	68338600	79624700	111484000	98190300	87144100	26.4108	26.0262	26.2467	26.7323	26.5491	26.3769
P27144	AK4	Adenylate kinase 4, mitochondrial	17		1.36492	-0.187432			78628900	73569500	78344200	94477400	84899400	83430100	26.2286	26.1326	26.2233	26.4935	26.3393	26.3141
Q9Y3D8	AK6	Adenylate kinase isoenzyme 6	7		0.744152	-0.571323			18233500	20217400	37214900	42894100	34505900	30407300	24.1201	24.2691	25.1494	25.3543	25.0403	24.8579
Q92667	AKAP1	A-kinase anchor protein 1, mitochondrial	24		1.06146	0.216193			27261600	25215800	28109700	25799300	22526600	21209700	24.7004	24.5878	24.7446	24.6208	24.4251	24.3382
Q9UKA4	AKAP11	A-kinase anchor protein 11	11		1.72681	-0.35158			3444990	3302020	4043630	4721190	4509640	4488010	21.7161	21.6549	21.9472	22.1707	22.1046	22.0976
Q12802	AKAP13	A-kinase anchor protein 13	32		2.49744	-0.236668			14739900	14299900	13510300	16815900	16721800	16566200	23.8132	23.7695	23.6876	24.0033	23.9952	23.9817
Q02040	AKAP17A	A-kinase anchor protein 17A	15		0.64601	0.371166			18938300	15079200	26054300	16707400	16142200	12750600	24.1748	23.8461	24.635	23.994	23.9443	23.6041
O43823	AKAP8	A-kinase anchor protein 8	20		0.0374688	0.0231857			41976400	45551300	42992300	55427300	41842000	33777000	25.3231	25.441	25.3576	25.7241	25.3184	25.0095
Q9ULX6	AKAP8L	A-kinase anchor protein 8-like	12		0.443649	0.153254			45327900	49136200	36738900	43539900	37583000	36359100	25.4339	25.5503	25.1308	25.3758	25.1636	25.1158
Q99996	AKAP9	A-kinase anchor protein 9	29		1.77786	-0.461962			5652700	5100510	6570950	7787090	8437420	7535390	22.4305	22.2822	22.6477	22.8927	23.0084	22.8453
Q7Z591	AKNA	Microtubule organization protein AKNA	6		0.147848	-0.122151			3618250	7248240	5528660	5761730	6400400	5068800	21.7869	22.7892	22.3985	22.4581	22.6097	22.2732
P14550	AKR1A1	Aldo-keto reductase family 1 member A1	25		1.07875	-0.377327			154987000	131561000	169144000	164986000	211807000	216298000	27.2076	26.9712	27.3337	27.2978	27.6582	27.6884
P15121	AKR1B1	Aldo-keto reductase family 1 member B1	15		0.96508	-0.361749			137309000	119026000	113609000	127383000	176273000	175448000	27.0329	26.8267	26.7595	26.9246	27.3932	27.3865
O43488	AKR7A2	Aflatoxin B1 aldehyde reductase member 2	15		1.1894	-0.352385			370624000	327100000	452725000	474332000	503796000	477911000	28.4654	28.2852	28.7541	28.8213	28.9083	28.8322
P31749	AKT1	RAC-alpha serine/threonine-protein kinase	13		0.192927	0.0451361			22649900	27238700	22861600	24109500	23373900	22786500	24.433	24.6992	24.4464	24.5231	24.4784	24.4417
Q96B36	AKT1S1	Proline-rich AKT1 substrate 1	5	+	2.40014	-0.662966		+	15529800	16434100	18936800	24494700	26928900	29083400	23.8885	23.9702	24.1747	24.546	24.6827	24.7937
P31751	AKT2	RAC-beta serine/threonine-protein kinase	8		0.0484949	0.0176201			11181200	12485600	13735900	12369200	13622300	10971100	23.4146	23.5738	23.7114	23.5602	23.6995	23.3872
P13716	ALAD	Delta-aminolevulinic acid dehydratase	8		1.28632	-0.436844			20973800	15542900	20153800	28439600	24246000	23632600	24.3221	23.8898	24.2645	24.7614	24.5312	24.4943
P13196	ALAS1	5-aminolevulinate synthase, non-specific, mitochondrial	6		0.437941	-0.195956			6131790	6212220	4435810	5571340	6321310	7211170	22.5479	22.5667	22.0808	22.4096	22.5918	22.7818
Q13740	ALCAM	CD166 antigen	23		1.66645	0.365192			200958000	254106000	223110000	175512000	178241000	170421000	27.5823	27.9209	27.7332	27.387	27.4093	27.3445
Q8IZ83	ALDH16A1	Aldehyde dehydrogenase family 16 member A1	25		1.33123	-0.535162			59681000	38805100	43030300	65453300	67979300	68153900	25.8308	25.2097	25.3589	25.964	26.0186	26.0223
P54886	ALDH18A1	Delta-1-pyrroline-5-carboxylate synthase	30		0.975446	0.346006			67914400	66805500	57419400	61321400	47287800	43751900	26.0172	25.9935	25.775	25.8699	25.495	25.3828
P30837	ALDH1B1	Aldehyde dehydrogenase X, mitochondrial	19		0.607427	-0.305988			168533000	119133000	197401000	197760000	211200000	179295000	27.3285	26.828	27.5566	27.5592	27.654	27.4178
Q3SY69	ALDH1L2	Mitochondrial 10-formyltetrahydrofolate dehydrogenase	36		0.509872	0.206612			59111800	51893900	42783100	51432400	41979500	39554800	25.8169	25.6291	25.3505	25.6162	25.3232	25.2373
P05091	ALDH2	Aldehyde dehydrogenase, mitochondrial	28		0.120714	0.056455			250142000	178119000	189501000	216356000	194327000	178576000	27.8982	27.4083	27.4976	27.6888	27.5339	27.412
P51648	ALDH3A2	Aldehyde dehydrogenase family 3 member A2	13		0.914134	0.378216			39200400	37514700	26420600	28694400	25055000	24613900	25.2244	25.161	24.6552	24.7743	24.5786	24.553
P43353	ALDH3B1	Aldehyde dehydrogenase family 3 member B1	7		0.372106	0.253766			61491600	51119900	37129500	47706400	31494900	45828400	25.8739	25.6074	25.1461	25.5077	24.9086	25.4497
P30038	ALDH4A1	Delta-1-pyrroline-5-carboxylate dehydrogenase, mitochondrial	19		0.11326	-0.0862954			21774600	17403300	32891400	26380000	24926200	22681200	24.3761	24.0529	24.9712	24.6529	24.5712	24.435
P51649	ALDH5A1	Succinate-semialdehyde dehydrogenase, mitochondrial	7		0.124138	-0.0903536			10906700	6998340	6723300	10331200	8124130	7378040	23.3787	22.7386	22.6807	23.3005	22.9538	22.8148
Q02252	ALDH6A1	Methylmalonate-semialdehyde/malonate-semialdehyde dehydrogenase [acylating], mitochondrial	20		0.222194	0.0651983			65455600	67131800	61753500	71041000	60872700	54793000	25.964	26.0005	25.88	26.0821	25.8593	25.7075
P49419	ALDH7A1	Alpha-aminoadipic semialdehyde dehydrogenase	6		0.307838	0.438761			44457900	30334100	42156400	53828000	14240600	29782900	25.4059	24.8544	25.3292	25.6819	23.7635	24.828
P49189	ALDH9A1	4-trimethylaminobutyraldehyde dehydrogenase	26		0.654193	-0.128943			288478000	267493000	253468000	268290000	300889000	316800000	28.1039	27.9949	27.9172	27.9992	28.1647	28.239
P04075	ALDOA	Fructose-bisphosphate aldolase A	48		1.23144	-0.427837			4864370000	4061550000	5718600000	5834410000	6757500000	6975900000	32.1796	31.9194	32.413	32.4419	32.6538	32.6997
P09972	ALDOC	Fructose-bisphosphate aldolase C	35		0.528137	-0.246061			563042000	728057000	831143000	742314000	782825000	978011000	29.0687	29.4395	29.6305	29.4675	29.5441	29.8653
Q9BT22	ALG1	Chitobiosyldiphosphodolichol beta-mannosyltransferase	8		0.154648	0.111041			18106100	14978800	20726700	22620100	14616900	13495900	24.11	23.8364	24.305	24.4311	23.8011	23.686
Q2TAA5	ALG11	GDP-Man:Man(3)GlcNAc(2)-PP-Dol alpha-1,2-mannosyltransferase	4		1.41929	0.414626			39717500	42746300	36517400	33856600	30327700	25494800	25.2433	25.3493	25.1221	25.0129	24.8541	24.6037
Q9BV10	ALG12	Dol-P-Man:Man(7)GlcNAc(2)-PP-Dol alpha-1,6-mannosyltransferase	2		0.429095	0.217857			21291600	30980400	29004700	27875000	20731100	21046600	24.3438	24.8849	24.7898	24.7325	24.3053	24.3271
Q9NP73	ALG13	Putative bifunctional UDP-N-acetylglucosamine transferase and deubiquitinase ALG13	4		1.85821	0.696128			13878500	15796400	10681800	8207030	0	0	23.7263	23.9131	23.3487	22.9684	22.948	22.9833
Q96F25	ALG14	UDP-N-acetylglucosamine transferase subunit ALG14 homolog	2		3.28624	0.264339			3005910	2868170	3033970	2468080	0	2491770	21.5194	21.4517	21.5328	21.235	21.2271	21.2487
Q9H553	ALG2	Alpha-1,3/1,6-mannosyltransferase ALG2	9		1.16974	0.295787			56642900	47331600	59760400	47642700	41096800	44236800	25.7554	25.4963	25.8327	25.5058	25.2925	25.3987
Q9Y673	ALG5	Dolichyl-phosphate beta-glucosyltransferase	11		0.454736	0.149966			86123600	110238000	85194500	84399000	91529700	76653700	26.3599	26.716	26.3443	26.3307	26.4477	26.1919
Q9BVK2	ALG8	Probable dolichyl pyrophosphate Glc1Man9GlcNAc2 alpha-1,3-glucosyltransferase	2		0.152041	0.1177			26051900	47101300	28770300	34073000	31322500	25897400	24.6349	25.4893	24.7781	25.0221	24.9007	24.6263
Q9H6U8	ALG9	Alpha-1,2-mannosyltransferase ALG9	4		1.13575	0.716025			4041370	6844590	6735930	4071380	2807530	3677670	21.9464	22.7065	22.6834	21.9571	21.4209	21.8104
Q6P6C2	ALKBH5	RNA demethylase ALKBH5	5		1.72469	-0.398528			3375410	3246830	3392430	3907310	4995660	4362480	21.6866	21.6306	21.6939	21.8977	22.2522	22.0567
P09917	ALOX5	Polyunsaturated fatty acid 5-lipoxygenase	28		1.45566	0.475467			133376000	157115000	114877000	92945800	89950900	107128000	26.9909	27.2272	26.7755	26.4699	26.4226	26.6748
P20292	ALOX5AP	Arachidonate 5-lipoxygenase-activating protein	3		0.645124	0.557585			1014720000	870680000	509114000	729488000	415906000	465005000	29.9184	29.6976	28.9234	29.4423	28.6317	28.7927
Q96Q42	ALS2	Alsin	6		0.413947	0.803184			3976370	2879550	1032330	2909360	820397	932098	21.923	21.4574	19.9775	21.4723	19.646	19.8301
Q86V81	ALYREF	THO complex subunit 4	11		0.289139	-0.0761979			470791000	390107000	480275000	454970000	453518000	500885000	28.8105	28.5393	28.8393	28.7612	28.7566	28.8999
Q9UHK6	AMACR	Alpha-methylacyl-CoA racemase	2		0.887074	0.403093			7011780	6115690	4350580	4647970	0	4103810	22.7414	22.5441	22.0528	22.1482	22.0122	21.9685
Q9C0C7	AMBRA1	Activating molecule in BECN1-regulated autophagy protein 1	7		2.36857	0.544812			4077720	0	4511810	3297360	0	0	21.9593	22.1751	22.1053	21.6529	21.5359	21.4165
Q9UKV5	AMFR	E3 ubiquitin-protein ligase AMFR	8		2.15718	0.680219			5094660	4594710	4261070	3356640	2600710	2777130	22.2806	22.1315	22.0228	21.6786	21.3105	21.4052
Q01433	AMPD2	AMP deaminase 2	27		1.19282	-0.323861			40768000	35777800	47397000	47954800	52592100	53753600	25.2809	25.0926	25.4983	25.5152	25.6483	25.6799
Q01432	AMPD3	AMP deaminase 3	45		2.30796	-0.468784			88307900	86772900	88794000	111810000	118797000	135780000	26.396	26.3707	26.404	26.7365	26.8239	27.0167
Q9H1A4	ANAPC1	Anaphase-promoting complex subunit 1	18		0.563066	0.112504			13885200	15214800	16766500	14904600	13877700	13552600	23.727	23.859	23.9991	23.8293	23.7263	23.6921
Q9UM13	ANAPC10	Anaphase-promoting complex subunit 10	2		0.26686	0.0741367			0	14172000	18042100	15728600	14441900	14592700	23.8504	23.7565	24.1049	23.9069	23.7838	23.7987
Q9UJX6	ANAPC2	Anaphase-promoting complex subunit 2	8		0.0193196	0.0111917			8562250	12490700	9856610	11728600	9195220	9549630	23.0296	23.5744	23.2327	23.4835	23.1325	23.187
Q9UJX5	ANAPC4	Anaphase-promoting complex subunit 4	10		0.196643	-0.199641			3457330	3662040	7713510	4510980	5787570	5665560	21.7212	21.8042	22.879	22.105	22.4645	22.4338
Q9UJX4	ANAPC5	Anaphase-promoting complex subunit 5	15		1.97692	-0.122096			8559090	8617410	8698410	9650070	9445400	9073120	23.029	23.0388	23.0523	23.2021	23.1712	23.1132
Q9UJX3	ANAPC7	Anaphase-promoting complex subunit 7	12	+	3.32208	0.566154	+		17536900	17803500	16254100	11864600	11044000	11933100	24.0639	24.0857	23.9543	23.5002	23.3968	23.5085
Q9P2R3	ANKFY1	Rabankyrin-5	18		0.220594	-0.0889441			38890100	29648700	41723800	41084100	36844100	38239500	25.2129	24.8215	25.3144	25.2921	25.1349	25.1886
Q8IWZ3	ANKHD1	Ankyrin repeat and KH domain-containing protein 1	31		1.56362	-0.177056			18200600	17988900	19678900	20546400	22008900	20589900	24.1175	24.1006	24.2301	24.2924	24.3916	24.2954
Q86XL3	ANKLE2	Ankyrin repeat and LEM domain-containing protein 2	29		0.187077	0.0628637			26581700	22938000	30506600	27002700	25135400	24047400	24.6639	24.4512	24.8626	24.6866	24.5832	24.5194
Q8IV38	ANKMY2	Ankyrin repeat and MYND domain-containing protein 2	2		0.433182	-0.204163			0	0	3772500	3313730	5165320	3759550	21.7259	21.6171	21.8471	21.66	22.3004	21.8421
Q6UB99	ANKRD11	Ankyrin repeat domain-containing protein 11	4		0.331027	0.331225			208250	97951.4	206554	104162	166647	121898	17.668	16.5798	17.6562	16.6685	17.3464	16.8953
Q8IZ07	ANKRD13A	Ankyrin repeat domain-containing protein 13A	12		0.12876	0.184466			27656700	9371010	10678000	11917100	10091400	15680700	24.7211	23.1598	23.3481	23.5065	23.2666	23.9025
Q6ZTN6	ANKRD13D	Ankyrin repeat domain-containing protein 13D	6	+	3.05736	0.591424	+		9902200	8893910	10055500	6676300	6127910	6328060	23.2393	23.0844	23.2615	22.6706	22.547	22.5933
O75179	ANKRD17	Ankyrin repeat domain-containing protein 17	18		0.729907	-0.350297			20674400	17944900	20515900	20187000	23641400	33042200	24.3013	24.0971	24.2902	24.2669	24.4948	24.9778
Q5VYY1	ANKRD22	Ankyrin repeat domain-containing protein 22	4		1.17827	-0.515991			1869010	2073860	1836320	2292410	2520490	3602040	20.8338	20.9839	20.8084	21.1284	21.2653	21.7804
Q96NW4	ANKRD27	Ankyrin repeat domain-containing protein 27	6		0.0657521	-0.0346928			4856940	0	3963200	4294660	5616350	3838500	22.2116	22.0935	21.9182	22.0341	22.4212	21.8721
O15084	ANKRD28	Serine/threonine-protein phosphatase 6 regulatory ankyrin repeat subunit A	6		0.0500193	0.0630188			4486860	6403820	2595430	3114690	4089280	5135920	22.0973	22.6105	21.3075	21.5707	21.9634	22.2922
Q8N8A2	ANKRD44	Serine/threonine-protein phosphatase 6 regulatory ankyrin repeat subunit B	28		3.58846	-0.406317			28148000	29070500	29624400	37095600	38633800	39373200	24.7465	24.7931	24.8203	25.1447	25.2034	25.2307
Q8NB46	ANKRD52	Serine/threonine-protein phosphatase 6 regulatory ankyrin repeat subunit C	10		0.417445	-0.4125			4734790	4071000	10062200	6662940	7753410	8852380	22.1749	21.957	23.2624	22.6677	22.8864	23.0776
Q92625	ANKS1A	Ankyrin repeat and SAM domain-containing protein 1A	21		0.739583	-0.463737			10193400	10892000	16279300	15399900	14050200	21910800	23.2811	23.3768	23.9565	23.8764	23.7441	24.3851
Q9H8Y5	ANKZF1	tRNA endonuclease ANKZF1	5		0.142361	-0.0787487			16291100	11842800	11696700	16647200	12590400	12682500	23.9576	23.4975	23.4796	23.9888	23.5858	23.5963
Q9NQW6	ANLN	Anillin	20		0.0817005	-0.0423177			13029800	18860000	18856700	16273400	18064100	17213400	23.6353	24.1688	24.1686	23.956	24.1066	24.037
Q9NW15	ANO10	Anoctamin-10	5		0.144884	0.195546			6006480	11838900	10211200	4929570	12966100	7564750	22.5181	23.497	23.2836	22.233	23.6282	22.8509
Q4KMQ2	ANO6	Anoctamin-6	17		0.772869	0.124941			65970100	56958600	59290900	58700700	53917400	54286200	25.9753	25.7634	25.8213	25.8069	25.6842	25.6941
P39687	ANP32A	Acidic leucine-rich nuclear phosphoprotein 32 family member A	20		0.543251	-0.162916			489964000	504656000	430492000	459588000	600406000	541301000	28.8681	28.9107	28.6814	28.7758	29.1614	29.0119
Q92688	ANP32B	Acidic leucine-rich nuclear phosphoprotein 32 family member B	11		0.48125	-0.191893			433213000	390347000	495973000	425680000	597151000	491745000	28.6905	28.5402	28.8857	28.6652	29.1535	28.8733
Q9BTT0	ANP32E	Acidic leucine-rich nuclear phosphoprotein 32 family member E	11		0.33664	-0.0953541			296073000	331655000	371489000	343892000	389031000	332459000	28.1414	28.3051	28.4687	28.3574	28.5353	28.3086
P15144	ANPEP	Aminopeptidase N	76		0.195324	0.0650241			874521000	684929000	869663000	818156000	720002000	772457000	29.7039	29.3514	29.6959	29.6078	29.4234	29.5249
Q9H6X2	ANTXR1	Anthrax toxin receptor 1	5	+	3.05202	1.81028	+		94879700	72816700	113772000	29395600	24470600	25331600	26.4996	26.1178	26.7616	24.8091	24.5445	24.5944
P04083	ANXA1	Annexin A1	52		0.0253889	-0.0149174			1095990000	1273230000	1687730000	1216910000	1387160000	1439140000	30.0296	30.2458	30.6524	30.1806	30.3695	30.4226
P50995	ANXA11	Annexin A11	37	+	3.29143	0.648101	+		354632000	365341000	360922000	214562000	227645000	248763000	28.4017	28.4447	28.4271	27.6768	27.7622	27.8902
P07355	ANXA2	Annexin A2	50		3.20821	0.301964			2668640000	2681930000	2820980000	2156420000	2241310000	2229470000	31.3135	31.3206	31.3935	31.006	31.0617	31.0541
P12429	ANXA3	Annexin A3	8		0.137753	-0.180102			13161700	4262860	6067050	8302610	8079750	7379490	23.6498	22.0234	22.5326	22.9851	22.9459	22.8151
P09525	ANXA4	Annexin A4	40	+	4.72048	0.868484	+		445207000	425406000	418894000	227146000	239683000	239446000	28.7299	28.6643	28.642	27.759	27.8366	27.8351
P08758;cRAP-P08758	ANXA5;cRAP-ANXA5	Annexin A5	45		0.438913	-0.512823			1153240000	846365000	2555780000	1565130000	2034910000	2275260000	30.103	29.6567	31.2511	30.5436	30.9223	31.0834
P08133	ANXA6	Annexin A6	81		1.86738	0.449133			1066940000	898116000	1129960000	723719000	742965000	791387000	29.9908	29.7423	30.0736	29.4309	29.4687	29.5598
P20073	ANXA7	Annexin A7	26		1.64921	0.421022			98493000	125245000	116588000	85009900	78650700	89624500	26.5535	26.9002	26.7968	26.3411	26.229	26.4174
P13928	ANXA8	Annexin A8	6		0.507629	-0.285022			2132470	2013840	3219340	2540800	3406020	2889730	21.0241	20.9415	21.6183	21.2769	21.6997	21.4625
P28039	AOAH	Acyloxyacyl hydrolase	3		0.506339	0.359168			5864330	3569320	4430220	4857800	3058890	2957090	22.4835	21.7672	22.0789	22.2119	21.5446	21.4957
P19801	AOC1	Diamine oxidase [copper-containing]	17		0.449609	0.254443			37415900	30250700	25027400	32579200	23281900	22002100	25.1571	24.8505	24.577	24.9574	24.4727	24.3911
Q10567	AP1B1	AP-1 complex subunit beta-1	27		0.36021	-0.148998			308351000	229403000	207887000	279812000	264938000	270408000	28.2	27.7733	27.6312	28.0599	27.9811	28.0106
O43747	AP1G1	AP-1 complex subunit gamma-1	23		0.120386	-0.114736			445847000	314958000	207386000	402976000	299700000	306104000	28.732	28.2306	27.6277	28.5861	28.1589	28.1894
O75843	AP1G2	AP-1 complex subunit gamma-like 2	4		0.0806776	-0.0171986			6457620	0	5600910	0	6225410	6106480	22.6226	22.6407	22.4172	22.6205	22.5697	22.5419
Q9BXS5	AP1M1	AP-1 complex subunit mu-1	26		1.10916	-0.296488			137314000	117245000	107164000	157762000	134165000	150998000	27.0329	26.805	26.6752	27.2332	26.9994	27.17
P61966	AP1S1	AP-1 complex subunit sigma-1A	2		0.606293	-0.293002			1538990	1036560	954154	1402100	1346200	1483090	20.5536	19.9834	19.8639	20.4192	20.3605	20.5002
P56377	AP1S2	AP-1 complex subunit sigma-2	7		2.4914	-0.52486			56647200	54182100	62831800	77622600	83811200	88291500	25.7555	25.6913	25.905	26.21	26.3206	26.3958
O95782	AP2A1	AP-2 complex subunit alpha-1	28		0.102095	-0.0404542			124119000	99587000	97953200	124246000	103080000	102834000	26.8871	26.5695	26.5456	26.8886	26.6192	26.6157
O94973	AP2A2	AP-2 complex subunit alpha-2	50		0.679846	0.13921			165334000	139535000	146264000	147073000	128522000	133645000	27.3008	27.0561	27.124	27.132	26.9374	26.9938
P63010	AP2B1	AP-2 complex subunit beta	47		0.167034	0.0180397			290893000	272404000	267925000	266818000	274971000	278719000	28.1159	28.0212	27.9973	27.9913	28.0347	28.0542
Q96CW1	AP2M1	AP-2 complex subunit mu	28		1.40512	0.420711			377196000	274242000	328446000	253587000	243376000	229520000	28.4907	28.0309	28.2911	27.9179	27.8586	27.774
P53680	AP2S1	AP-2 complex subunit sigma	6		0.245859	0.101731			228771000	196774000	158764000	194227000	175115000	170065000	27.7693	27.552	27.2423	27.5332	27.3837	27.3415
O00203	AP3B1	AP-3 complex subunit beta-1	44		2.10435	-0.13568			113850000	107345000	108254000	119501000	120684000	121638000	26.7626	26.6777	26.6898	26.8324	26.8467	26.858
O14617	AP3D1	AP-3 complex subunit delta-1	38		0.647687	-0.139225			111301000	116058000	95096000	114877000	114228000	125044000	26.7299	26.7903	26.5029	26.7755	26.7673	26.8979
Q9Y2T2	AP3M1	AP-3 complex subunit mu-1	16		0.492597	-0.135539			43036300	47073300	35784900	45872700	47378700	44215600	25.3591	25.4884	25.0928	25.4511	25.4977	25.3981
P53677	AP3M2	AP-3 complex subunit mu-2	5		0.499072	1.75059			8927000	11152300	16338100	809821	1982110	26595700	23.0897	23.4108	23.9617	19.6272	20.9186	24.6647
Q92572	AP3S1	AP-3 complex subunit sigma-1	6		0.866201	-0.258335			76094000	58615300	56169200	77323200	75654700	73284900	26.1813	25.8048	25.7433	26.2044	26.1729	26.127
P59780	AP3S2	AP-3 complex subunit sigma-2	3		1.2549	-0.494188			10583400	9198620	14095100	15804900	16262700	14918600	23.3353	23.133	23.7487	23.9139	23.9551	23.8306
Q9Y6B7	AP4B1	AP-4 complex subunit beta-1	5		1.17694	-0.435607			4167290	2962310	3248930	4119810	5147500	4678900	21.9907	21.4983	21.6315	21.9741	22.2954	22.1577
Q9UPM8	AP4E1	AP-4 complex subunit epsilon-1	7	+	3.00453	-1.32549		+	2353850	2716350	2788520	6320000	5694430	7798390	21.1666	21.3732	21.4111	22.5915	22.4411	22.8947
O00189	AP4M1	AP-4 complex subunit mu-1	2		0.584427	-0.205184			1830530	1997630	1430810	1928540	1908220	2178290	20.8038	20.9299	20.4484	20.8791	20.8638	21.0548
Q9Y587	AP4S1	AP-4 complex subunit sigma-1	2		0.0159675	-0.0199757			8831890	8710910	9940020	15066900	9404240	5625960	23.0743	23.0544	23.2448	23.8449	23.1649	22.4237
Q2VPB7	AP5B1	AP-5 complex subunit beta-1	6		0.659433	0.482841			3760680	2378880	1731480	1934750	1780040	1647980	21.8426	21.1819	20.7236	20.8837	20.7635	20.6523
O43299	AP5Z1	AP-5 complex subunit zeta-1	12		0.746517	0.0655416			6816600	6981360	7272070	6836100	6438670	6860740	22.7006	22.7351	22.7939	22.7047	22.6183	22.7099
O14727	APAF1	Apoptotic protease-activating factor 1	15		0.46235	-0.157017			26408900	21604000	20610400	28954600	23211600	24252100	24.6545	24.3648	24.2969	24.7873	24.4683	24.5316
Q7Z5R6	APBB1IP	Amyloid beta A4 precursor protein-binding family B member 1-interacting protein	19		0.82155	-0.272296			47958300	36685400	49490000	48673800	56763600	55515900	25.5153	25.1287	25.5606	25.5366	25.7585	25.7264
P25054	APC	Adenomatous polyposis coli protein	8		1.80175	-0.527743			392340	460295	519647	624654	709966	634059	18.5817	18.8122	18.9872	19.2527	19.4374	19.2743
P13798	APEH	Acylamino-acid-releasing enzyme	23		1.87142	-0.429698			94629400	84206100	89134900	107949000	120176000	133794000	26.4958	26.3274	26.4095	26.6858	26.8406	26.9954
P27695	APEX1	DNA repair nuclease/redox regulator APEX1	25		0.398422	-0.154716			384052000	320373000	435570000	368078000	427995000	469296000	28.5167	28.2552	28.6983	28.4554	28.673	28.8059
Q9BZZ5	API5	Apoptosis inhibitor 5	27		0.432009	-0.0703398			211956000	180395000	200062000	208195000	202720000	209793000	27.6592	27.4266	27.5759	27.6334	27.5949	27.6444
Q96GX9	APIP	Methylthioribulose-1-phosphate dehydratase	4		1.91354	-0.660294			25177700	21703600	29332100	36087300	44321600	39557300	24.5856	24.3714	24.806	25.105	25.4015	25.2374
Q06481	APLP2	Amyloid beta precursor like protein 2	24		1.64058	0.674351			70321500	57373000	52166900	44376200	36570700	31908600	26.0675	25.7739	25.6366	25.4033	25.1242	24.9274
Q9HDC9	APMAP	Adipocyte plasma membrane-associated protein	25		1.54129	0.650873			1057270000	1093520000	852163000	789460000	574238000	561456000	29.9777	30.0263	29.6666	29.5563	29.0971	29.0646
Q9NRW3	APOBEC3C	DNA dC->dU-editing enzyme APOBEC-3C	4		0.0134029	-0.0146243			53602700	48427900	24203300	39290900	40647100	40554800	25.6758	25.5293	24.5287	25.2277	25.2766	25.2734
Q9HC16	APOBEC3G	DNA dC->dU-editing enzyme APOBEC-3G	3		1.0476	-0.498368			17998400	19745200	12334300	21349200	22398000	25839900	24.1014	24.235	23.5562	24.3477	24.4169	24.6231
Q0VD83	APOBR	Apolipoprotein B receptor	61		0.449574	0.0848217			397856000	374101000	365575000	383195000	367295000	324082000	28.5677	28.4789	28.4456	28.5135	28.4524	28.2718
P02655	APOC2	Apolipoprotein C-II	3		0.567448	0.4768			55706400	24754000	0	30461400	24794800	21696600	25.7313	24.5612	24.9329	24.8605	24.5635	24.371
P02649	APOE	Apolipoprotein E	19	+	2.51078	0.803882	+		63236000	74198800	63471300	43878800	36421800	35022300	25.9142	26.1449	25.9196	25.387	25.1183	25.0618
O14791	APOL1	Apolipoprotein L1	3		1.34574	-0.614967			1432610	2087880	1433500	2156170	2525130	2829010	20.4502	20.9936	20.4511	21.04	21.2679	21.4319
Q9BQE5	APOL2	Apolipoprotein L2	9	+	2.95942	-0.706159		+	25336200	23969300	24907600	37294200	39177900	44954300	24.5947	24.5147	24.5701	25.1524	25.2235	25.422
O95236	APOL3	Apolipoprotein L3	2	+				+	0	0	0	11907500	15942200	23814200				23.5054	23.9263	24.5053
Q9BWW8	APOL6	Apolipoprotein L6	5	+	2.73161	-2.19488		+	0	4698860	2545150	18732700	17160200	16877400	22.1724	22.1639	21.2793	24.1591	24.0326	24.0086
Q9BUR5	APOO	MICOS complex subunit MIC26	5		1.518	0.406443			46245500	49632300	61043400	40465000	39405700	37738100	25.4628	25.5648	25.8633	25.2702	25.2319	25.1695
Q6UXV4	APOOL	MICOS complex subunit MIC27	14		1.0848	0.239177			128814000	130992000	115069000	118282000	96767400	103162000	26.9407	26.9649	26.7779	26.8177	26.528	26.6203
P05067	APP	Amyloid-beta precursor protein	15		1.17791	0.380998			18201600	15370500	19800800	15001700	14243300	11739600	24.1176	23.8737	24.2391	23.8386	23.7638	23.4849
Q9UKG1	APPL1	DCC-interacting protein 13-alpha	23		1.29338	-0.23198			63457900	52671200	59945800	70092500	66173200	69978100	25.9193	25.6505	25.8372	26.0628	25.9797	26.0604
Q8NEU8	APPL2	DCC-interacting protein 13-beta	8		0.423587	-0.217702			7515970	4563240	6543150	7320960	7263710	6636260	22.8415	22.1216	22.6416	22.8036	22.7923	22.6619
P07741	APRT	Adenine phosphoribosyltransferase	17		0.0908979	-0.0442155			287970000	221719000	192366000	243911000	227947000	242183000	28.1013	27.7242	27.5193	27.8618	27.7641	27.8515
O60306	AQR	RNA helicase aquarius	34		0.418282	0.0726611			41225300	39681700	45566000	40148100	42118200	37900100	25.297	25.242	25.4415	25.2588	25.3279	25.1757
P10398	ARAF	Serine/threonine-protein kinase A-Raf	8		0.0417677	-0.113098			7404510	14679000	21538000	4741440	27911400	22379200	22.82	23.8073	24.3604	22.1769	24.7344	24.4157
Q96P48	ARAP1	Arf-GAP with Rho-GAP domain, ANK repeat and PH domain-containing protein 1	42		0.161271	0.0430304			30671000	35751400	35799300	32372900	30754800	36052900	24.8704	25.0915	25.0934	24.9483	24.8743	25.1036
Q8WUF8	ARB2A	Cotranscriptional regulator ARB2A	9		0.130084	0.0880553			23412900	13322100	15812400	16381100	17018100	14731600	24.4808	23.6673	23.9146	23.9655	24.0206	23.8124
P48444	ARCN1	Coatomer subunit delta	42		2.80743	-0.456401			257168000	224383000	236635000	330383000	320730000	332889000	27.9381	27.7414	27.8181	28.2996	28.2568	28.3105
O15033	AREL1	Apoptosis-resistant E3 ubiquitin protein ligase 1	4		0.481626	0.23893			509902	534281	372161	473779	339844	383139	18.9599	19.0272	18.5056	18.8539	18.3745	18.5475
P84077	ARF1	ADP-ribosylation factor 1	11		0.803524	-0.358717			735139000	680778000	840928000	744827000	1131400000	1052970000	29.4534	29.3426	29.6474	29.4723	30.0755	29.9718
P18085	ARF4	ADP-ribosylation factor 4	3		0.889387	0.216396			551240000	500313000	447331000	462937000	389820000	435913000	29.0381	28.8983	28.7368	28.7862	28.5382	28.6995
P84085	ARF5	ADP-ribosylation factor 5	9		0.0221043	-0.0228322			481250000	707833000	312941000	520932000	460955000	465526000	28.8422	29.3988	28.2213	28.9565	28.7801	28.7943
P62330	ARF6	ADP-ribosylation factor 6	10		1.23431	0.273794			111549000	105276000	97189300	95707500	77716300	86835000	26.7331	26.6496	26.5343	26.5121	26.2117	26.3718
Q8N6T3	ARFGAP1	ADP-ribosylation factor GTPase-activating protein 1	18		0.480803	-0.384998			31096900	39414700	62148800	42695100	62680500	63384900	24.8903	25.2322	25.8892	25.3476	25.9015	25.9176
Q8N6H7	ARFGAP2	ADP-ribosylation factor GTPase-activating protein 2	19		0.292485	-0.0193615			109652000	105860000	108810000	111054000	106282000	111406000	26.7084	26.6576	26.6972	26.7267	26.6633	26.7313
Q9NP61	ARFGAP3	ADP-ribosylation factor GTPase-activating protein 3	12		0.519846	-0.26409			22256200	22770500	33588000	26516600	34280800	32429100	24.4077	24.4407	25.0014	24.6604	25.0309	24.9508
Q9Y6D6	ARFGEF1	Brefeldin A-inhibited guanine nucleotide-exchange protein 1	30		0.651496	-0.19577			30013100	25535700	35157600	33204000	35423800	34418300	24.8391	24.606	25.0673	24.9849	25.0782	25.0367
Q9Y6D5	ARFGEF2	Brefeldin A-inhibited guanine nucleotide-exchange protein 2	22		0.00270794	0.000724157			11912100	10498600	12248000	10691900	11861700	12059500	23.5059	23.3237	23.546	23.35	23.4998	23.5237
Q5TH69	ARFGEF3	Brefeldin A-inhibited guanine nucleotide-exchange protein 3	4		0.821016	0.258257			29821900	0	0	27966600	27797400	20705800	24.8299	24.9017	24.8124	24.7372	24.7284	24.3035
P53367	ARFIP1	Arfaptin-1	14		0.977739	-0.230887			40573400	39014600	47942800	46360600	49145900	53835300	25.274	25.2175	25.5148	25.4664	25.5506	25.682
P53365	ARFIP2	Arfaptin-2	4		0.944843	0.529007			893001	1258600	0	548372	886424	839612	19.7683	20.2634	20.0571	19.0648	19.7576	19.6794
Q13795	ARFRP1	ADP-ribosylation factor-related protein 1	2		0.110122	0.0539385			6824850	7770380	10138200	8231550	7252630	8050210	22.7024	22.8896	23.2733	22.9727	22.7901	22.9406
Q9NWB6	ARGLU1	Arginine and glutamate-rich protein 1	8		1.99293	0.295675			103395000	111008000	107388000	84388400	94554200	83526500	26.6236	26.7261	26.6783	26.3305	26.4946	26.3157
Q07960	ARHGAP1	Rho GTPase-activating protein 1	33		2.26307	0.378207			237219000	256278000	220165000	189806000	178093000	180342000	27.8216	27.9331	27.714	27.5	27.4081	27.4262
A1A4S6	ARHGAP10	Rho GTPase-activating protein 10	6		0.706648	-0.488014			5733310	5189630	7082560	6303260	7534410	12241600	22.4509	22.3072	22.7558	22.5877	22.8451	23.5453
Q6P4F7	ARHGAP11A	Rho GTPase-activating protein 11A	5		0.911321	1.66655			1695240	300762	1757830	369092	293098	258965	20.6931	18.1983	20.7454	18.4936	18.161	17.9824
Q8IWW6	ARHGAP12	Rho GTPase-activating protein 12	3		0.864904	0.196625			3433140	0	0	2930000	3456650	2881320	21.7111	21.6639	21.8766	21.4825	21.7209	21.4583
Q53QZ3	ARHGAP15	Rho GTPase-activating protein 15	13		1.20974	0.271842			33566000	33841100	30570400	25897500	30730900	24792200	25.0005	25.0123	24.8656	24.6263	24.8732	24.5634
Q68EM7	ARHGAP17	Rho GTPase-activating protein 17	26		1.49374	0.243491			92201000	85380900	102093000	78055300	79711700	77852600	26.4583	26.3474	26.6053	26.218	26.2483	26.2142
Q8N392	ARHGAP18	Rho GTPase-activating protein 18	42		0.866133	-0.221574			88373400	79117200	88497900	87913200	98387500	113405000	26.3971	26.2375	26.3991	26.3896	26.552	26.7569
P42331	ARHGAP25	Rho GTPase-activating protein 25	22		1.07863	-0.189526			39955900	40534500	35144300	43136300	46913400	41713800	25.2519	25.2726	25.0668	25.3624	25.4835	25.314
Q9UNA1	ARHGAP26	Rho GTPase-activating protein 26	14		1.02172	0.304398			29732900	27472500	22390700	23462500	20347400	20343300	24.8256	24.7115	24.4164	24.4839	24.2783	24.278
Q6ZUM4	ARHGAP27	Rho GTPase-activating protein 27	14		0.0296295	0.00896327			24557000	25257600	29743800	24494200	26538100	27857100	24.5496	24.5902	24.8261	24.5459	24.6616	24.7315
Q7Z6I6	ARHGAP30	Rho GTPase-activating protein 30	19		2.24449	0.179366			39964200	41671400	40655200	34925500	35755500	37338400	25.2522	25.3126	25.2769	25.0578	25.0917	25.1542
Q2M1Z3	ARHGAP31	Rho GTPase-activating protein 31	13		1.27292	-2.07008			3735090	2332210	1165080	20489500	5974520	6138410	21.8327	21.1533	20.152	24.2884	22.5104	22.5494
Q9NRY4	ARHGAP35	Rho GTPase-activating protein 35	17		0.910518	-0.117636			28384600	31803000	29251700	33766900	32162700	31052400	24.7586	24.9227	24.802	25.0091	24.9389	24.8882
P98171	ARHGAP4	Rho GTPase-activating protein 4	41		0.602775	-0.150201			53792200	50322000	54963800	50902600	62259400	64158500	25.6809	25.5847	25.712	25.6012	25.8918	25.9351
Q92619	ARHGAP45	Rho GTPase-activating protein 45	34		0.21582	-0.0412483			81446200	76727800	89258100	80985100	88847800	84463900	26.2793	26.1932	26.4115	26.2712	26.4048	26.3318
Q9BRR9	ARHGAP9	Rho GTPase-activating protein 9	15		1.63801	0.413631			33150900	42295000	33909300	26670100	28231900	26717300	24.9825	25.334	25.0152	24.6687	24.7508	24.6713
P52565	ARHGDIA	Rho GDP-dissociation inhibitor 1	17		1.11472	-0.279992			700724000	591520000	562153000	821177000	720172000	705272000	29.3843	29.1399	29.0664	29.6131	29.4238	29.3936
P52566	ARHGDIB	Rho GDP-dissociation inhibitor 2	22		0.726882	-0.249986			1238180000	1422570000	1614240000	1556900000	1968150000	1560510000	30.2056	30.4059	30.5882	30.536	30.8742	30.5394
Q92888	ARHGEF1	Rho guanine nucleotide exchange factor 1	51		2.9246	0.282801			119435000	123645000	118319000	97190800	102982000	96957200	26.8316	26.8816	26.8181	26.5343	26.6178	26.5308
O15013	ARHGEF10	Rho guanine nucleotide exchange factor 10	9		0.485288	0.149913			5847840	6836550	8070750	6192380	6229520	6124200	22.4795	22.7048	22.9443	22.5621	22.5707	22.5461
O15085	ARHGEF11	Rho guanine nucleotide exchange factor 11	20		1.88667	-0.367273			14467600	16010700	15708300	21056000	17928100	20687400	23.7863	23.9325	23.905	24.3277	24.0957	24.3022
Q9NZN5	ARHGEF12	Rho guanine nucleotide exchange factor 12	14		0.68827	0.788536			9428720	23300600	9041230	9585370	7909530	5083570	23.1686	24.4739	23.1081	23.1924	22.9152	22.2774
Q6ZSZ5	ARHGEF18	Rho guanine nucleotide exchange factor 18	15		0.5588	-0.165213			9796010	9387780	10451800	11355300	12643800	9439060	23.2238	23.1624	23.3172	23.4369	23.5919	23.1702
Q92974	ARHGEF2	Rho guanine nucleotide exchange factor 2	77		1.64685	0.171169			274255000	252016000	267875000	244059000	226909000	234200000	28.0309	27.9089	27.997	27.8627	27.7575	27.8032
Q8TER5	ARHGEF40	Rho guanine nucleotide exchange factor 40	15		0.577297	-1.20987			29659200	5905800	49217000	56725600	46816800	40178900	24.822	22.4937	25.5527	25.7575	25.4805	25.2599
Q15052	ARHGEF6	Rho guanine nucleotide exchange factor 6	18		0.920883	-0.205304			78056300	97353200	80381600	97638600	94532000	101420000	26.218	26.5367	26.2604	26.5409	26.4943	26.5958
Q14155	ARHGEF7	Rho guanine nucleotide exchange factor 7	14		0.229225	-0.0557137			30599200	27276100	32422300	29262400	30736300	33782300	24.867	24.7011	24.9505	24.8025	24.8734	25.0098
O14497	ARID1A	AT-rich interactive domain-containing protein 1A	49		0.194493	0.0599969			109434000	103098000	130505000	116002000	111152000	100801000	26.7055	26.6194	26.9595	26.7896	26.728	26.5869
Q8NFD5	ARID1B	AT-rich interactive domain-containing protein 1B	32		0.436682	0.155409			38592800	29875700	39706300	35577100	31572700	29502100	25.2018	24.8325	25.2429	25.0844	24.9122	24.8143
Q68CP9	ARID2	AT-rich interactive domain-containing protein 2	14		0.746898	0.313637			8963200	10347300	9733660	8025240	9521820	6153840	23.0956	23.3028	23.2146	22.9361	23.1828	22.5531
Q99856	ARID3A	AT-rich interactive domain-containing protein 3A	10		0.01723	0.0122382			54182300	37697400	60708700	46154400	57770000	45336900	25.6913	25.168	25.8554	25.46	25.7838	25.4342
Q4LE39	ARID4B	AT-rich interactive domain-containing protein 4B	11		0.0578087	-0.0143293			5957530	6520490	5639510	6467570	6209370	5620050	22.5063	22.6365	22.4271	22.6248	22.566	22.4222
Q9Y4X5	ARIH1	E3 ubiquitin-protein ligase ARIH1	11		0.767236	-0.322615			36914700	24386300	30093000	37139900	34020400	41935400	25.1377	24.5396	24.8429	25.1465	25.0199	25.3217
O95376	ARIH2	E3 ubiquitin-protein ligase ARIH2	3		1.0386	-0.501261			5327150	3594850	5975490	6906420	6487840	7242360	22.3449	21.7775	22.5106	22.7195	22.6293	22.788
Q96B23	ARK2N	Protein ARK2N	4		0.679664	-0.833395			11666900	4149630	14480300	15375300	15632300	16501600	23.4759	21.9846	23.7876	23.8741	23.898	23.9761
P40616	ARL1	ADP-ribosylation factor-like protein 1	8		0.298526	0.0649974			72700600	78580200	70202600	76669200	71167500	64210100	26.1155	26.2277	26.065	26.1921	26.0847	25.9363
Q969Q4	ARL11	ADP-ribosylation factor-like protein 11	4	+	3.14962	0.7589	+		5699280	5600690	5330860	3134720	3633060	3083420	22.4423	22.4172	22.3459	21.5799	21.7928	21.5561
Q8N8R7	ARL14EP	ARL14 effector protein	4		0.250276	0.0581284			10036500	10982800	11128400	11200200	9280590	10457600	23.2588	23.3887	23.4077	23.417	23.1458	23.318
Q9NXU5	ARL15	ADP-ribosylation factor-like protein 15	4		0.586841	0.133821			7095340	6064230	7628710	6531620	6222490	6114520	22.7584	22.5319	22.863	22.639	22.5691	22.5438
P36404	ARL2	ADP-ribosylation factor-like protein 2	8		1.38441	-0.201904			19423800	17711000	18725900	20985600	20253100	23064500	24.2113	24.0781	24.1585	24.3229	24.2716	24.4592
Q9Y2Y0	ARL2BP	ADP-ribosylation factor-like protein 2-binding protein	4		0.642925	-0.492006			1186880	819478	1734550	1979620	1705350	1390150	20.1787	19.6443	20.7261	20.9168	20.7016	20.4068
P36405	ARL3	ADP-ribosylation factor-like protein 3	8		0.616085	-0.0628605			48848100	48675700	48080300	50109000	48337000	53789900	25.5418	25.5367	25.5189	25.5786	25.5266	25.6808
Q15041	ARL6IP1	ADP-ribosylation factor-like protein 6-interacting protein 1	4		0.858119	0.962701			98221200	142678000	120398000	91483100	81026000	30747600	26.5495	27.0882	26.8432	26.447	26.2719	24.874
Q66PJ3	ARL6IP4	ADP-ribosylation factor-like protein 6-interacting protein 4	4		0.138955	0.0773265			39491900	30037900	48838900	35298000	38284100	36504100	25.2351	24.8403	25.5415	25.0731	25.1902	25.1216
O75915	ARL6IP5	PRA1 family protein 3	12		0.85053	0.572147			135385000	146375000	84434100	96814600	62051600	84754100	27.0125	27.1251	26.3313	26.5287	25.887	26.3368
Q96BM9	ARL8A	ADP-ribosylation factor-like protein 8A	4		0.486976	0.131257			725170000	713632000	840542000	661281000	639704000	782657000	29.4337	29.4106	29.6467	29.3007	29.2528	29.5438
Q9NVJ2	ARL8B	ADP-ribosylation factor-like protein 8B	23		0.507257	0.248384			415762000	509460000	672964000	478614000	442641000	401417000	28.6312	28.9244	29.326	28.8343	28.7216	28.5805
Q9NVT9	ARMC1	Armadillo repeat-containing protein 1	10		0.793385	0.365828			31912300	51054900	37561600	31371300	27620400	33006700	24.9276	25.6055	25.1628	24.9029	24.7192	24.9763
Q8N2F6	ARMC10	Armadillo repeat-containing protein 10	10		0.339346	0.123634			35827200	36389800	31314900	38032000	28434200	29194500	25.0946	25.117	24.9003	25.1807	24.7611	24.7992
Q6NXE6	ARMC6	Armadillo repeat-containing protein 6	6		0.974072	-0.228507			6401770	7308970	8209750	8205890	8422550	8938800	22.61	22.8012	22.9689	22.9682	23.0058	23.0917
Q8IUR7	ARMC8	Armadillo repeat-containing protein 8	25		0.0482294	0.0160573			31749200	33196400	28655300	34078100	27204400	31507500	24.9202	24.9845	24.7723	25.0223	24.6973	24.9092
Q7Z3E5	ARMC9	LisH domain-containing protein ARMC9	13		1.91208	-0.708856			8477540	6859120	8201510	11431100	15332200	11882300	23.0152	22.7096	22.9675	23.4465	23.8701	23.5023
Q9UH62	ARMCX3	Armadillo repeat-containing X-linked protein 3	11		1.0868	0.586356			8826940	9176210	5642920	6001440	4576820	4916160	23.0735	23.1295	22.428	22.5169	22.1259	22.2291
Q5T2E6	ARMH3	Armadillo-like helical domain-containing protein 3	5		0.996885	-0.450275			4929960	3314460	4656500	6345960	4949630	6178520	22.2331	21.6603	22.1508	22.5974	22.2389	22.5588
Q9H993	ARMT1	Damage-control phosphatase ARMT1	14		0.885923	-0.346075			101408000	67752300	82391100	104585000	96936400	114672000	26.5956	26.0138	26.296	26.6401	26.5305	26.7729
P27540	ARNT	Aryl hydrocarbon receptor nuclear translocator	14		0.0129745	0.0112324			3504580	2588160	5109050	3725200	3561440	3412310	21.7408	21.3035	22.2846	21.8289	21.764	21.7023
Q92747	ARPC1A	Actin-related protein 2/3 complex subunit 1A	16		1.91866	-0.366992			74022600	62491000	72172500	90835200	85210000	92519900	26.1415	25.8971	26.1049	26.4367	26.3445	26.4633
O15143	ARPC1B	Actin-related protein 2/3 complex subunit 1B	29		1.11758	-0.440741			1441920000	956002000	1250270000	1545930000	1566580000	1779470000	30.4253	29.8324	30.2196	30.5258	30.545	30.7288
O15144	ARPC2	Actin-related protein 2/3 complex subunit 2	36		1.57322	-0.263634			1005550000	942756000	921494000	1086610000	1104820000	1258970000	29.9053	29.8123	29.7794	30.0172	30.0412	30.2296
O15145	ARPC3	Actin-related protein 2/3 complex subunit 3	21		1.73181	-0.352583			791176000	781530000	919885000	986994000	1075470000	1115460000	29.5594	29.5417	29.7769	29.8785	30.0023	30.055
P59998	ARPC4	Actin-related protein 2/3 complex subunit 4	15		1.26825	-0.305407			1659260000	1486730000	1299350000	1935710000	1813580000	1723080000	30.6279	30.4695	30.2751	30.8502	30.7562	30.6823
O15511	ARPC5	Actin-related protein 2/3 complex subunit 5	12		1.43934	-0.433961			1127770000	1192090000	1143390000	1305480000	1601420000	1812820000	30.0708	30.1508	30.0907	30.2819	30.5767	30.7556
Q9BPX5	ARPC5L	Actin-related protein 2/3 complex subunit 5-like protein	15		1.63692	-0.498343			235020000	204403000	197424000	266621000	287256000	349042000	27.8082	27.6068	27.5567	27.9902	28.0978	28.3788
Q7Z6K5	ARPIN	Arpin	3		1.01315	-0.303549			6906760	6101890	6936360	6962900	9418060	8380150	22.7196	22.5408	22.7257	22.7313	23.167	22.9985
P56211	ARPP19	cAMP-regulated phosphoprotein 19	6	+	1.85266	-1.58834		+	12013400	28248600	15516200	45350700	58247200	54200200	23.5181	24.7517	23.8873	25.4346	25.7957	25.6918
P49407	ARRB1	Beta-arrestin-1	23		0.639917	-0.229534			83051900	98232300	69112800	88068300	102232000	100936000	26.3075	26.5497	26.0424	26.3921	26.6073	26.5889
P32121	ARRB2	Beta-arrestin-2	18		0.788985	0.158517			55587400	56498500	50357300	44412700	53374200	47982400	25.7283	25.7517	25.5857	25.4045	25.6696	25.516
Q8N5I2	ARRDC1	Arrestin domain-containing protein 1	4		0.985886	0.493989			72682900	68741700	44487900	45347300	38976900	45021400	26.1151	26.0347	25.4069	25.4345	25.2161	25.4241
P15289	ARSA	Arylsulfatase A	8		0.0874473	0.0835813			42444600	26444400	27018700	39942600	21586700	29560800	25.3391	24.6565	24.6875	25.2514	24.3636	24.8172
P15848	ARSB	Arylsulfatase B	19		0.629043	-0.14046			53577400	42814100	45927800	53983700	52186400	50080900	25.6751	25.3516	25.4529	25.686	25.6372	25.5778
P51689	ARSD	Arylsulfatase D	6		1.12472	0.627389			12009100	13317200	8741270	9145920	0	5826070	23.5176	23.6668	23.0594	23.1247	22.7629	22.4741
Q13510	ASAH1	Acid ceramidase	24		1.10716	0.284388			376657000	291602000	305495000	277013000	266941000	251187000	28.4887	28.1194	28.1866	28.0454	27.9919	27.9042
Q9ULH1	ASAP1	Arf-GAP with SH3 domain, ANK repeat and PH domain-containing protein 1	23		1.45884	-0.292411			37150700	37242200	41361100	42479500	48739900	50769600	25.1469	25.1504	25.3018	25.3403	25.5386	25.5975
O43150	ASAP2	Arf-GAP with SH3 domain, ANK repeat and PH domain-containing protein 2	2		0.0742186	-0.0279986			0	0	9874070	8740690	11282300	8661960	23.0901	23.1238	23.2352	23.0593	23.4276	23.0463
Q8N9N2	ASCC1	Activating signal cointegrator 1 complex subunit 1	8		0.816947	-0.258469			37927900	31932900	31219100	39280900	46629800	35334000	25.1768	24.9285	24.8959	25.2273	25.4747	25.0746
Q9H1I8	ASCC2	Activating signal cointegrator 1 complex subunit 2	15		1.14008	-0.176504			27283800	25780200	27652900	33247600	29485900	28638900	24.7015	24.6198	24.7209	24.9867	24.8135	24.7715
Q8N3C0	ASCC3	Activating signal cointegrator 1 complex subunit 3	54		0.704058	-0.152255			27574400	27844200	22678100	29410700	28014600	29004000	24.7168	24.7309	24.4348	24.8098	24.7397	24.7897
L0R819	ASDURF	ASNSD1 upstream open reading frame protein	3	+	2.9981	-1.07527		+	0	0	1130310	2206130	2672920	2011560	20.0282	20.0006	20.1083	21.0731	21.35	20.9399
Q9Y294	ASF1A	Histone chaperone ASF1A	4		0.080776	0.105291			13915700	11707200	5452880	11579500	7244850	8507030	23.7302	23.4809	22.3786	23.4651	22.7885	23.0202
Q9NVP2	ASF1B	Histone chaperone ASF1B	5		0.012208	0.0232061			5883200	4543900	1702340	5408900	2874620	2788960	22.4882	22.1155	20.6991	22.3669	21.4549	21.4113
Q9UBL3	ASH2L	Set1/Ash2 histone methyltransferase complex subunit ASH2	16		1.2478	0.141893			59652700	59288100	56761600	56050400	53405300	49928300	25.8301	25.8212	25.7584	25.7402	25.6705	25.5734
P04424	ASL	Argininosuccinate lyase	13		0.369514	-0.498527			37306000	34263100	74402900	118506000	46271500	48905300	25.1529	25.0302	26.1489	26.8204	25.4636	25.5435
O95671	ASMTL	Probable bifunctional dTTP/UTP pyrophosphatase/methyltransferase protein	16		0.356354	-0.107367			17563300	15097800	17199900	16335700	16909200	20641800	24.0661	23.8478	24.0359	23.9615	24.0113	24.2991
P08243	ASNS	Asparagine synthetase [glutamine-hydrolyzing]	15		2.13169	-0.340436			32590700	31326500	30540100	38030500	38319300	43428100	24.958	24.9009	24.8642	25.1807	25.1916	25.3721
Q12797	ASPH	Aspartyl/asparaginyl beta-hydroxylase	37		1.89672	0.319276			204884000	243760000	221174000	181855000	174930000	178764000	27.6102	27.8609	27.7206	27.4382	27.3822	27.4135
Q9BZE9	ASPSCR1	Tether containing UBX domain for GLUT4	13		0.380221	-0.108566			27838300	28805800	29950800	26658200	34947100	32309800	24.7306	24.7799	24.8361	24.6681	25.0587	24.9455
Q7L266	ASRGL1	Isoaspartyl peptidase/L-asparaginase	3		1.02259	-0.594445			872481	482079	529495	840817	939489	970465	19.7348	18.8789	19.0143	19.6814	19.8415	19.8883
P00966	ASS1	Argininosuccinate synthase	25		0.90254	-0.396502			100087000	67123800	100311000	105721000	124979000	116327000	26.5767	26.0003	26.5799	26.6557	26.8971	26.7936
Q76L83	ASXL2	Putative Polycomb group protein ASXL2	9		0.610095	0.577545			5423210	6993920	14439400	5746350	5313930	5396890	22.3707	22.7377	23.7835	22.4542	22.3413	22.3637
Q8NBU5	ATAD1	Outer mitochondrial transmembrane helix translocase	13		0.609053	0.285255			44811200	55033100	35449600	39823800	31646900	38329800	25.4174	25.7138	25.0793	25.2471	24.9156	25.192
Q6PL18	ATAD2	ATPase family AAA domain-containing protein 2	32		0.949432	0.276414			18402600	21430400	24479400	18540200	18272000	16039200	24.1334	24.3532	24.5451	24.1442	24.1231	23.9351
Q9ULI0	ATAD2B	ATPase family AAA domain-containing protein 2B	12		0.260597	0.117641			2712030	2993050	3798680	2565390	2839870	3313970	21.3709	21.5132	21.8571	21.2907	21.4374	21.6601
Q9NVI7	ATAD3A	ATPase family AAA domain-containing protein 3A	45		1.5969	0.594872			141289000	153383000	134417000	118273000	83865900	85240600	27.0741	27.1926	27.0021	26.8175	26.3216	26.345
Q5T9A4	ATAD3B	ATPase family AAA domain-containing protein 3B	3		0.557059	0.380884			172159000	140041000	85038900	95546700	96160500	101069000	27.3592	27.0613	26.3416	26.5097	26.5189	26.5908
O95260	ATE1	Arginyl-tRNA--protein transferase 1	3		0.321076	-0.23897			3322410	0	4787740	3597590	4976980	3700110	21.6638	21.273	22.1909	21.7786	22.2468	21.8191
P15336	ATF2	Cyclic AMP-dependent transcription factor ATF-2	5	+	2.59017	-0.677111		+	3394710	2830610	2783630	5013220	4811830	4532720	21.6949	21.4327	21.4085	22.2573	22.1982	22.1119
P18847	ATF3	Cyclic AMP-dependent transcription factor ATF-3	5		1.8057	-0.73207			14481000	13195300	10285500	24061200	19662300	19037800	23.7877	23.6535	23.2941	24.5202	24.2289	24.1824
P18850	ATF6	Cyclic AMP-dependent transcription factor ATF-6 alpha	8		1.89585	0.632317			5811990	6194200	6152370	4707780	3344400	3777280	22.4706	22.5625	22.5527	22.1666	21.6733	21.8489
Q99941	ATF6B	Cyclic AMP-dependent transcription factor ATF-6 beta	10	+	4.90921	0.649541	+		9976520	9677850	9598950	6306600	6063670	6278510	23.2501	23.2063	23.1944	22.5884	22.5318	22.582
P17544	ATF7	Cyclic AMP-dependent transcription factor ATF-7	6		0.205855	-0.257155			12332000	6422470	4463600	11404700	6858910	7714660	23.5559	22.6147	22.0898	23.4431	22.7095	22.8792
Q6VMQ6	ATF7IP	Activating transcription factor 7-interacting protein 1	8		0.24173	0.056715			6684180	7339920	8339550	7151990	7110810	7150190	22.6723	22.8073	22.9915	22.7699	22.7616	22.7696
Q9BSB4	ATG101	Autophagy-related protein 101	3		0.574858	-0.294018			13880400	9299660	15549000	16007000	14748400	15669000	23.7265	23.1487	23.8903	23.9322	23.8141	23.9014
O94817	ATG12	Ubiquitin-like protein ATG12	2		2.2397	-0.475861			8984120	8430530	0	0	0	13192300	23.0989	23.0072	23.0993	23.5983	23.3815	23.6532
O75143	ATG13	Autophagy-related protein 13	9		0.239456	-0.925691			39608500	2341410	9468620	7957320	68442800	11052000	25.2393	21.1589	23.1747	22.9239	26.0284	23.3978
Q676U5	ATG16L1	Autophagy-related protein 16-1	9		1.7426	-0.587566			19595300	18640800	25017900	28298900	33722800	32493700	24.224	24.152	24.5765	24.7542	25.0072	24.9537
Q2TAZ0	ATG2A	Autophagy-related protein 2 homolog A	7		1.47609	0.337489			4898520	5728400	4621740	3741240	4066970	4225080	22.2239	22.4497	22.14	21.8351	21.9555	22.0105
Q96BY7	ATG2B	Autophagy-related protein 2 homolog B	7		0.661708	-0.165064			9444410	9355770	0	11575900	9126340	9946220	23.171	23.1574	23.0083	23.4646	23.1216	23.2457
Q9NT62	ATG3	Ubiquitin-like-conjugating enzyme ATG3	11		1.96587	-0.337529			77173600	80819400	82499600	97512500	95567400	111400000	26.2016	26.2682	26.2979	26.5391	26.51	26.7312
Q9Y4P1	ATG4B	Cysteine protease ATG4B	12		0.421457	-0.475348			10255000	6516890	20469000	14850800	15875600	15591000	23.2898	22.6358	24.2869	23.824	23.9203	23.8942
Q96DT6	ATG4C	Cysteine protease ATG4C	4		0.578922	0.237364			4676380	4156610	3186930	3620320	3006410	3474290	22.157	21.987	21.6037	21.7877	21.5196	21.7283
Q9H1Y0	ATG5	Autophagy protein 5	8		0.285208	-0.206352			45706000	36404000	71380700	61041100	56747100	52661400	25.4459	25.1176	26.089	25.8633	25.758	25.6502
O95352	ATG7	Ubiquitin-like modifier-activating enzyme ATG7	39		1.41439	-0.372981			73513200	62725400	56309400	81337600	78435400	88393700	26.1315	25.9025	25.7469	26.2774	26.225	26.3974
Q7Z3C6	ATG9A	Autophagy-related protein 9A	8		1.35465	0.301788			24473700	22059500	21631400	20402400	18509900	16510200	24.5447	24.3949	24.3666	24.2822	24.1418	23.9769
P31939	ATIC	Bifunctional purine biosynthesis protein ATIC	60		0.938498	-0.403432			219677000	192420000	290364000	266082000	323518000	329913000	27.7108	27.5197	28.1133	27.9873	28.2693	28.2975
Q8NHH9	ATL2	Atlastin-2	16		1.02712	0.355061			18504500	16324100	18975800	14883900	16066600	11455500	24.1414	23.9605	24.1777	23.8272	23.9376	23.4495
Q6DD88	ATL3	Atlastin-3	26		1.93306	0.580116			362370000	451589000	337674000	267556000	252507000	244798000	28.4329	28.7504	28.3311	27.9953	27.9117	27.867
Q13315	ATM	Serine-protein kinase ATM	35		1.24026	0.216615			18085700	18050900	15316600	14824700	15011300	14320900	24.1083	24.1056	23.8686	23.8215	23.8395	23.7716
O00244	ATOX1	Copper transport protein ATOX1	6		1.00988	-0.666453			149384000	90673400	152717000	156574000	219303000	240865000	27.1544	26.4342	27.1863	27.2223	27.7084	27.8436
P98196	ATP11A	Phospholipid-transporting ATPase IH	11		0.530545	0.165782			27713200	28252300	21967100	25150300	22952800	21106600	24.7241	24.7519	24.3888	24.5841	24.4522	24.3312
Q9Y2G3	ATP11B	Phospholipid-transporting ATPase IF	6		0.0354087	-0.0251357			2876370	2698400	4022380	3851010	3258520	2621430	21.4558	21.3637	21.9396	21.8768	21.6358	21.3219
Q8NB49	ATP11C	Phospholipid-transporting ATPase IG	5		0.0208282	0.0214761			5885180	4951180	10161100	6733000	7687840	5470180	22.4887	22.2393	23.2766	22.6828	22.8741	22.3832
Q9HD20	ATP13A1	Endoplasmic reticulum transmembrane helix translocase	39		2.2087	0.451648			100131000	95462700	91401700	77715400	65788300	66807100	26.5773	26.5084	26.4457	26.2117	25.9713	25.9935
Q9H7F0	ATP13A3	Polyamine-transporting ATPase 13A3	10		0.657198	0.329849			8420300	13883800	9707590	9027010	8382150	7553790	23.0054	23.7269	23.2107	23.1058	22.9989	22.8488
P05023	ATP1A1	Sodium/potassium-transporting ATPase subunit alpha-1	56		1.97426	0.194277			486394000	487702000	511862000	453574000	428500000	417106000	28.8575	28.8614	28.9312	28.7568	28.6747	28.6358
P05026	ATP1B1	Sodium/potassium-transporting ATPase subunit beta-1	9		0.374359	0.258556			74039100	82635200	43280200	53842900	55365600	51885700	26.1418	26.3003	25.3672	25.6823	25.7225	25.6288
P54709	ATP1B3	Sodium/potassium-transporting ATPase subunit beta-3	19		0.536757	0.182088			240778000	216661000	260861000	251223000	191013000	194197000	27.8431	27.6909	27.9587	27.9044	27.5091	27.5329
P16615	ATP2A2	Sarcoplasmic/endoplasmic reticulum calcium ATPase 2	65		1.61343	0.504138			472776000	563528000	434303000	387753000	333115000	314002000	28.8166	29.0699	28.6941	28.5306	28.3114	28.2262
Q93084	ATP2A3	Sarcoplasmic/endoplasmic reticulum calcium ATPase 3	19		1.03782	0.405421			17184800	21382000	26479700	16476900	16555400	15351800	24.0346	24.3499	24.6584	23.9739	23.9808	23.8719
P20020	ATP2B1	Plasma membrane calcium-transporting ATPase 1	53		1.16418	0.0527287			145817000	150410000	146612000	145529000	140494000	140938000	27.1196	27.1643	27.1274	27.1167	27.0659	27.0705
P23634	ATP2B4	Plasma membrane calcium-transporting ATPase 4	25		0.0447505	0.0358804			50846700	44857300	69175200	66769400	53247200	41187800	25.5997	25.4188	26.0438	25.9927	25.6662	25.2957
P98194	ATP2C1	Calcium-transporting ATPase type 2C member 1	17		0.964123	0.23476			15878300	19609700	17256500	16291100	13719000	14755200	23.9206	24.2251	24.0406	23.9576	23.7097	23.8147
P25705	ATP5F1A	ATP synthase subunit alpha, mitochondrial	58		2.44879	0.478134			2822640000	2768420000	2825650000	2222670000	1987840000	1849060000	31.3944	31.3664	31.3959	31.0496	30.8886	30.7841
P06576	ATP5F1B	ATP synthase subunit beta, mitochondrial	55		2.19123	0.400902			2757840000	2908110000	2986490000	2323240000	2253990000	1987210000	31.3609	31.4374	31.4758	31.1135	31.0698	30.8881
P36542	ATP5F1C	ATP synthase subunit gamma, mitochondrial	19		1.81961	0.601183			680394000	668750000	553299000	486381000	383722000	386428000	29.3418	29.3169	29.0435	28.8575	28.5155	28.5256
P30049	ATP5F1D	ATP synthase subunit delta, mitochondrial	3		0.786231	0.55069			663912000	673855000	378023000	477926000	340937000	330246000	29.3064	29.3279	28.4939	28.8322	28.3449	28.299
P56381;Q5VTU8	ATP5F1E;ATP5F1EP2	ATP synthase subunit epsilon, mitochondrial	2		0.732176	0.533805			291291000	153968000	286946000	170880000	133980000	185248000	28.1179	27.1981	28.0962	27.3484	26.9974	27.4649
Q9UII2	ATP5IF1	ATPase inhibitor, mitochondrial	8		0.0272313	0.0167478			129051000	129039000	86754400	100279000	117107000	118811000	26.9434	26.9432	26.3704	26.5794	26.8033	26.8241
P56385	ATP5ME	ATP synthase subunit e, mitochondrial	6		0.442764	0.25507			168616000	131647000	219025000	119946000	147475000	161714000	27.3292	26.9721	27.7065	26.8378	27.1359	27.2689
P56134	ATP5MF	ATP synthase subunit f, mitochondrial	4	+	2.62819	0.77721	+		498240000	590446000	474253000	313056000	278487000	317915000	28.8923	29.1372	28.8211	28.2218	28.053	28.2441
O75964	ATP5MG	ATP synthase subunit g, mitochondrial	4	+	2.08309	1.64808	+		174333000	107790000	229470000	58600500	44629700	53554300	27.3773	26.6836	27.7737	25.8044	25.4115	25.6745
P56378	ATP5MJ	ATP synthase subunit ATP5MJ, mitochondrial	2		1.46599	1.00209			124810000	64188000	71654000	46435800	35779700	43001100	26.8952	25.9358	26.0945	25.4687	25.0926	25.3579
Q96IX5	ATP5MK	ATP synthase membrane subunit K, mitochondrial	3	+	2.07015	1.34164	+		27484900	17366800	30918900	8802280	9098680	11319800	24.7121	24.0498	24.882	23.0694	23.1172	23.4323
P24539	ATP5PB	ATP synthase F(0) complex subunit B1, mitochondrial	25		0.379275	0.108857			523972000	613407000	685503000	593035000	553172000	535572000	28.9649	29.1923	29.3526	29.1435	29.0432	28.9965
O75947	ATP5PD	ATP synthase subunit d, mitochondrial	12		0.349324	0.212605			391650000	376052000	645897000	380406000	393884000	408031000	28.545	28.4864	29.2667	28.503	28.5532	28.6041
P18859	ATP5PF	ATP synthase-coupling factor 6, mitochondrial	9		0.40366	-0.274129			91056600	95367100	150444000	107550000	132326000	162328000	26.4403	26.507	27.1647	26.6804	26.9795	27.2743
P48047	ATP5PO	ATP synthase subunit O, mitochondrial	15		4.10003	0.361951			602429000	587267000	598841000	475966000	460011000	455864000	29.1662	29.1294	29.1576	28.8263	28.7771	28.764
Q15904	ATP6AP1	V-type proton ATPase subunit S1	15		1.26313	0.451195			100246000	79616000	79980700	74472600	55339300	60611200	26.579	26.2466	26.2531	26.1502	25.7218	25.8531
O75787	ATP6AP2	Renin receptor	15		1.94661	0.472021			108671000	116860000	100884000	87423500	77280000	71060600	26.6954	26.8002	26.5881	26.3815	26.2036	26.0825
Q93050	ATP6V0A1	V-type proton ATPase 116 kDa subunit a 1	27		1.30296	0.631488			91397000	81102500	57785700	56071200	47742300	43038100	26.4456	26.2732	25.7842	25.7408	25.5088	25.3591
P61421	ATP6V0D1	V-type proton ATPase subunit d 1	17		1.41128	0.391745			317480000	324125000	280113000	269547000	228968000	206810000	28.2421	28.272	28.0614	28.006	27.7706	27.6237
Q8N8Y2	ATP6V0D2	V-type proton ATPase subunit d 2	3		1.34145	0.357942			33482600	38609400	37631600	24657500	29628200	31634200	24.9969	25.2024	25.1654	24.5555	24.8205	24.915
P38606	ATP6V1A	V-type proton ATPase catalytic subunit A	47		0.559876	0.0614007			394077000	384729000	395387000	395470000	353427000	377481000	28.5539	28.5193	28.5587	28.559	28.3968	28.4918
P21281	ATP6V1B2	V-type proton ATPase subunit B, brain isoform	46		1.13788	-0.0649942			264521000	264838000	252827000	278423000	268837000	270873000	27.9788	27.9805	27.9136	28.0527	28.0022	28.013
P21283	ATP6V1C1	V-type proton ATPase subunit C 1	32		1.53533	-0.163792			136314000	136856000	147569000	151599000	163645000	155998000	27.0224	27.0281	27.1368	27.1757	27.286	27.217
Q9Y5K8	ATP6V1D	V-type proton ATPase subunit D	19		0.0816843	-0.022089			97511600	103617000	83673600	98573600	92647400	96923900	26.5391	26.6267	26.3183	26.5547	26.4652	26.5303
P36543	ATP6V1E1	V-type proton ATPase subunit E 1	23		0.525716	-0.0737991			239195000	219960000	254285000	252580000	251098000	245936000	27.8336	27.7127	27.9219	27.9122	27.9037	27.8737
Q16864	ATP6V1F	V-type proton ATPase subunit F	8		1.66918	-0.186069			163615000	153714000	151911000	169650000	178292000	185985000	27.2857	27.1957	27.1787	27.338	27.4097	27.4706
O75348	ATP6V1G1	V-type proton ATPase subunit G 1	5		0.195965	-0.0735817			182802000	219357000	249488000	208313000	239756000	233425000	27.4457	27.7087	27.8944	27.6342	27.837	27.7984
Q9UI12	ATP6V1H	V-type proton ATPase subunit H	25		0.226619	0.0253099			132593000	133016000	143427000	138259000	131779000	131722000	26.9824	26.987	27.0957	27.0428	26.9735	26.9729
Q04656	ATP7A	Copper-transporting ATPase 1	4	+	2.61639	0.708558	+		0	3761370	4516820	2616700	2342450	2365290	21.8285	21.8428	22.1069	21.3193	21.1596	21.1736
Q8TF62	ATP8B4	Probable phospholipid-transporting ATPase IM	12		0.381644	0.143937			14042000	12246100	10577400	12643000	10857600	9822760	23.7432	23.5458	23.3345	23.5918	23.3722	23.2277
O43861	ATP9B	Probable phospholipid-transporting ATPase IIB	9		1.29189	0.442718			9898140	10645100	8005680	7867450	6144380	6949850	23.2387	23.3437	22.9326	22.9075	22.5508	22.7285
Q5TC12	ATPAF1	ATP synthase mitochondrial F1 complex assembly factor 1	4		0.337982	-0.186605			9469860	6694210	6280510	10068200	7829550	7445100	23.1749	22.6745	22.5825	23.2633	22.9005	22.8279
Q8N5M1	ATPAF2	ATP synthase mitochondrial F1 complex assembly factor 2	3		0.608462	-0.326372			9381790	7445560	12325400	12567500	10173800	13273800	23.1614	22.8279	23.5551	23.5832	23.2784	23.6621
Q6UW56	ATRAID	All-trans retinoic acid-induced differentiation factor	2		0.41973	0.227965			33560000	29553800	28897100	33824300	19885500	26524800	25.0002	24.8168	24.7844	25.0116	24.2452	24.6608
O75882	ATRN	Attractin	3		1.21189	0.692532			4583620	6839830	0	3666070	0	3972150	22.1281	22.7055	23.0141	21.8058	22.0428	21.9215
P46100	ATRX	Transcriptional regulator ATRX	32		1.10733	0.191018			25355800	25624800	26584000	24505900	23221100	20403200	24.5958	24.611	24.6641	24.5466	24.4689	24.2823
Q9UBB4	ATXN10	Ataxin-10	16		1.02213	-0.188917			56845600	52280600	53570400	64171900	55459000	66260400	25.7605	25.6398	25.6749	25.9354	25.7249	25.9816
Q99700	ATXN2	Ataxin-2	20		0.773016	-0.238276			14560700	14885600	19736700	18837000	19114100	19500300	23.7956	23.8274	24.2344	24.1671	24.1881	24.217
Q8WWM7	ATXN2L	Ataxin-2-like protein	45		1.51983	-0.38809			114833000	107354000	139921000	151576000	157560000	161872000	26.775	26.6778	27.06	27.1755	27.2313	27.2703
P54252	ATXN3	Ataxin-3	8		0.170419	-0.120868			9864300	11374300	6543660	8327330	10997200	10308100	23.2338	23.4393	22.6417	22.9894	23.3906	23.2973
Q14CW9	ATXN7L3	Ataxin-7-like protein 3	2		1.69869	-0.459281			318087	0	374398	445262	489857	417314	18.2791	18.166	18.5142	18.7643	18.902	18.6708
Q9Y679	AUP1	Lipid droplet-regulating VLDL assembly factor AUP1	12		1.57367	0.589416			157001000	161807000	191319000	137064000	97222500	107071000	27.2262	27.2697	27.5114	27.0303	26.5348	26.674
O14965	AURKA	Aurora kinase A	8		1.77501	0.204346			8860120	8573770	9178500	7273730	7780670	8055010	23.0789	23.0315	23.1298	22.7943	22.8915	22.9415
Q96GD4	AURKB	Aurora kinase B	6		0.770548	0.455653			5740790	7711530	4404970	5135950	3870560	3803340	22.4528	22.8786	22.0707	22.2922	21.8841	21.8588
Q9NQS1	AVEN	Cell death regulator Aven	3		0.916155	-0.888786			2180890	1103550	0	2922980	4202200	3736180	21.0565	20.0737	21.5183	21.479	22.0027	21.8331
Q8NBF6	AVL9	Late secretory pathway protein AVL9 homolog	12		2.99739	0.278719			31751900	31733000	33027500	25568700	27020700	26980100	24.9203	24.9195	24.9772	24.6079	24.6876	24.6854
Q9H6S1	AZI2	5-azacytidine-induced protein 2	3		0.231318	0.242967			3107870	1990230	1163160	1544750	0	0	21.5675	20.9245	20.1496	20.5589	20.6544	20.6994
Q96L58	B3GALT6	Beta-1,3-galactosyltransferase 6	5		1.24427	2.90424			1337880	15772700	5922350	1081400	466900	589950	20.3515	23.9109	22.4977	20.0445	18.8328	19.1702
O94766	B3GAT3	Galactosylgalactosylxylosylprotein 3-beta-glucuronosyltransferase 3	12		0.621794	0.26342			35784000	33642100	25015600	29950000	24035000	24190800	25.0928	25.0038	24.5763	24.8361	24.5186	24.528
Q6Y288	B3GLCT	Beta-1,3-glucosyltransferase	5		1.94675	-0.241522			10167200	0	9110670	11308200	11617100	11781900	23.2774	23.2696	23.1191	23.4309	23.4697	23.4901
Q9NY97	B3GNT2	N-acetyllactosaminide beta-1,3-N-acetylglucosaminyltransferase 2	5		1.86104	0.736664			2562350	0	3425820	0	0	1794170	21.289	21.2233	21.708	20.4944	20.7411	20.7749
P15291	B4GALT1	Beta-1,4-galactosyltransferase 1	4		0.146027	0.113573			26419900	32240700	20014400	31598300	19602500	21733800	24.6551	24.9424	24.2545	24.9133	24.2245	24.3734
Q9UBV7	B4GALT7	Beta-1,4-galactosyltransferase 7	3		0.845205	1.12725			3724980	2694190	11128500	2197990	0	0	21.8288	21.3614	23.4078	21.0678	21.0502	21.0983
Q9NWV8	BABAM1	BRISC and BRCA1-A complex member 1	8		0.19391	-0.18804			36901700	39647800	25745300	29444000	59218800	31939200	25.1372	25.2407	24.6178	24.8115	25.8196	24.9288
Q9NXR7	BABAM2	BRISC and BRCA1-A complex member 2	7		0.0658414	-0.0560856			26381000	32108500	52221500	35379600	35727500	39323800	24.653	24.9365	25.6381	25.0764	25.0905	25.2289
O14867	BACH1	Transcription regulator protein BACH1	4		1.1775	-0.392829			3881840	5153910	3916930	5321380	5300890	6287920	21.8883	22.2972	21.9013	22.3434	22.3378	22.5842
Q99933	BAG1	BAG family molecular chaperone regulator 1	6		0.560214	-0.24326			24179900	25340800	36691900	34774700	32417500	33074100	24.5273	24.595	25.129	25.0515	24.9503	24.9792
O95816	BAG2	BAG family molecular chaperone regulator 2	11		0.554145	-0.256105			31889900	29575200	44469100	37947400	47269600	39825500	24.9266	24.8179	25.4063	25.1775	25.4944	25.2472
O95817	BAG3	BAG family molecular chaperone regulator 3	15		2.43896	-0.380484			9365030	9016100	10249300	11992600	12367200	12872100	23.1589	23.1041	23.289	23.5156	23.56	23.6177
O95429	BAG4	BAG family molecular chaperone regulator 4	6		0.169578	0.503824			5900440	7087520	65451400	8483170	11351400	9969930	22.4924	22.7568	25.9639	23.0162	23.4364	23.2492
Q9UL15	BAG5	BAG family molecular chaperone regulator 5	15		0.0884434	-0.022644			25252100	23925800	26510600	23092500	27952300	26010300	24.5899	24.5121	24.6601	24.4609	24.7365	24.6326
P46379	BAG6	Large proline-rich protein BAG6	28		1.27465	-0.266848			57865700	49374700	46202800	62751600	59954900	61112900	25.7862	25.5573	25.4615	25.9031	25.8374	25.865
Q9UQB8	BAIAP2	Brain-specific angiogenesis inhibitor 1-associated protein 2	14		0.515016	-0.0772057			19241700	18290300	21104800	20075300	20383300	21312400	24.1977	24.1246	24.3311	24.2589	24.2809	24.3452
Q16611	BAK1	Bcl-2 homologous antagonist/killer	2		1.76159	1.00775			28670800	32545200	22611600	17596600	10724200	13752200	24.7731	24.9559	24.4306	24.0688	23.3544	23.7132
O75531	BANF1	Barrier-to-autointegration factor	13		0.975789	-0.368134			349458000	478719000	477907000	492128000	572368000	610274000	28.3805	28.8346	28.8322	28.8745	29.0924	29.1849
Q8N9N5	BANP	Protein BANP	3		0.0814395	-0.122221			1982480	0	4109450	3789610	1940910	5195430	20.9189	21.7947	21.9705	21.8536	20.8883	22.3088
Q92560	BAP1	Ubiquitin carboxyl-terminal hydrolase BAP1	8		1.2466	0.318375			136072000	134309000	107110000	101951000	104535000	94739300	27.0198	27.001	26.6745	26.6033	26.6394	26.4975
Q8IXM2	BAP18	Chromatin complexes subunit BAP18	9		0.795087	-0.287256			37626300	35270700	50104900	45588600	52380200	50603400	25.1652	25.072	25.5784	25.4422	25.6425	25.5927
Q99728	BARD1	BRCA1-associated RING domain protein 1	5		1.28045	0.376521			5363140	4894330	5860070	4584230	4349850	3525670	22.3546	22.2227	22.4825	22.1282	22.0525	21.7495
P80723	BASP1	Brain acid soluble protein 1	27		0.0437594	0.0239251			385988000	468640000	568016000	405771000	477328000	504742000	28.524	28.8039	29.0814	28.5961	28.8304	28.911
Q07812	BAX	Apoptosis regulator BAX	10		0.897359	0.231391			112368000	127609000	124497000	89351300	108809000	113488000	26.7437	26.9272	26.8915	26.413	26.6972	26.758
Q9NRL2	BAZ1A	Bromodomain adjacent to zinc finger domain protein 1A	50		0.181733	0.0260728			65897700	63569300	63473000	66599900	64108300	58989200	25.9737	25.9218	25.9196	25.989	25.934	25.8139
Q9UIG0	BAZ1B	Tyrosine-protein kinase BAZ1B	45		1.59521	0.359027			43681300	44501700	39234400	37025600	32317400	30211100	25.3805	25.4074	25.2256	25.142	24.9458	24.8486
Q9UIF9	BAZ2A	Bromodomain adjacent to zinc finger domain protein 2A	18		0.886867	0.203561			12455400	10644500	10553200	10589900	9746380	8877670	23.5703	23.3436	23.3312	23.3362	23.2164	23.0817
Q9UHQ4	BCAP29	B-cell receptor-associated protein 29	11		1.01248	0.330943			36243000	33726200	44918000	33644600	27102200	30256600	25.1112	25.0074	25.4208	25.0039	24.6919	24.8507
P51572	BCAP31	B-cell receptor-associated protein 31	25		0.119074	0.0647958			749787000	738404000	1118870000	844430000	811729000	789806000	29.4819	29.4598	30.0594	29.6534	29.5964	29.5569
O75934	BCAS2	Pre-mRNA-splicing factor SPF27	25		1.09419	0.196208			72492400	74641400	82901300	72585500	64819800	63398900	26.1113	26.1535	26.3049	26.1132	25.9499	25.918
P54687	BCAT1	Branched-chain-amino-acid aminotransferase, cytosolic	8		2.13503	-0.708117			56143000	46564200	59740900	83983300	81431700	99569600	25.7426	25.4727	25.8322	26.3236	26.2791	26.5692
O15382	BCAT2	Branched-chain-amino-acid aminotransferase, mitochondrial	11		0.233467	-0.0756791			43558100	39926800	45284400	52176600	44636600	39578600	25.3764	25.2509	25.4325	25.6369	25.4117	25.2382
Q9P287	BCCIP	BRCA2 and CDKN1A-interacting protein	8		0.322159	-0.283856			15874300	10762700	24966600	17963100	19381700	22108000	23.9202	23.3595	24.5735	24.0985	24.2082	24.3981
P12694	BCKDHA	2-oxoisovalerate dehydrogenase subunit alpha, mitochondrial	25		1.05361	0.375123			89340500	75779500	70265900	72184200	56193300	53758700	26.4128	26.1753	26.0663	26.1052	25.7439	25.68
P21953	BCKDHB	2-oxoisovalerate dehydrogenase subunit beta, mitochondrial	9		1.13608	0.54362			25580900	31541900	18541900	16961000	17511700	16264500	24.6086	24.9108	24.1443	24.0157	24.0618	23.9552
O14874	BCKDK	Branched-chain alpha-ketoacid dehydrogenase kinase	15		1.14505	0.228528			49164700	59642600	59838500	47660600	48132300	47556800	25.5511	25.8298	25.8346	25.5063	25.5205	25.5031
O95999	BCL10	B-cell lymphoma/leukemia 10	6		1.86628	-0.446944			11864600	9976380	11385700	14102600	14512400	16679300	23.5002	23.2501	23.4407	23.7495	23.7908	23.9916
P10415	BCL2	Apoptosis regulator Bcl-2	2		0.186743	0.143621			635040	428664	384912	539473	426797	337587	19.2765	18.7095	18.5542	19.0412	18.7032	18.3649
Q9BXK5	BCL2L13	Bcl-2-like protein 13	18		2.24826	0.471226			89665000	93178900	80434200	67599400	63645500	58628700	26.418	26.4735	26.2613	26.0105	25.9236	25.8051
P20749	BCL3	B-cell lymphoma 3 protein	2	+				+	0	0	0	14840100	14056200	17245500				23.823	23.7447	24.0397
P41182	BCL6	B-cell lymphoma 6 protein	3		0.858398	0.649482			1712510	1935680	2695210	1571600	883204	1667690	20.7077	20.8844	21.362	20.5838	19.7524	20.6694
Q4VC05	BCL7A	B-cell CLL/lymphoma 7 protein family member A	2		0.559723	-0.401841			361731	303225	429283	530662	325916	627870	18.4646	18.21	18.7116	19.0174	18.3141	19.2601
Q8WUZ0	BCL7C	B-cell CLL/lymphoma 7 protein family member C	6		0.191165	0.0859299			37447500	39762800	37515800	43475500	37052400	29003500	25.1584	25.2449	25.161	25.3737	25.1431	24.7897
Q86UU0	BCL9L	B-cell CLL/lymphoma 9-like protein	6		0.219538	-0.543158			4305460	4877400	1901460	3146420	2402140	16345600	22.0377	22.2177	20.8587	21.5853	21.1959	23.9624
Q9NYF8	BCLAF1	Bcl-2-associated transcription factor 1	53		0.258343	0.0922902			321965000	256557000	334651000	313556000	278299000	261464000	28.2623	27.9347	28.3181	28.2241	28.0521	27.962
A2AJT9	BCLAF3	BCLAF1 and THRAP3 family member 3	3		0.594495	0.217648			4255260	0	0	4617770	3309380	0	22.0208	21.9744	22.1359	22.1388	21.6581	21.6813
P11274	BCR	Breakpoint cluster region protein	4		0.499213	-1.11228			2904180	1042770	3722920	2482660	3175360	14450100	21.4697	19.992	21.828	21.2435	21.5985	23.7846
Q9Y276	BCS1L	Mitochondrial chaperone BCS1	15		1.08778	0.434268			36027300	29479200	41233400	30305200	26048900	22485700	25.1026	24.8132	25.2973	24.8531	24.6347	24.4225
Q02338	BDH1	D-beta-hydroxybutyrate dehydrogenase, mitochondrial	12		2.01439	0.576183			38008000	34017200	39054500	28745200	23471600	22583500	25.1798	25.0198	25.219	24.7768	24.4844	24.4288
Q9BUT1	BDH2	Dehydrogenase/reductase SDR family member 6	4		0.845995	0.243651			0	0	9021400	7376510	8102520	9715080	23.3066	23.2957	23.1049	22.8145	22.9499	23.2118
Q14457	BECN1	Beclin-1	7		0.0377327	-0.0378965			15348600	11243500	23747800	13929900	19252600	16534100	23.8716	23.4226	24.5013	23.7317	24.1985	23.9789
O15155	BET1	BET1 homolog	3		1.41675	0.327641			18835600	21909900	20411800	15276100	15246000	18299700	24.167	24.3851	24.2829	23.8648	23.8619	24.1253
Q9NYM9	BET1L	BET1-like protein	2		0.905331	0.386237			7864680	0	8911240	4759900	6731930	6952700	22.907	22.7588	23.0872	22.1825	22.6826	22.7291
Q8NFJ8	BHLHE22	Class E basic helix-loop-helix protein 22	4	+	2.59251	-0.932304		+	4542200	5417430	5522020	10260600	10827800	8499610	22.115	22.3692	22.3968	23.2906	23.3682	23.019
Q8TD16	BICD2	Protein bicaudal D homolog 2	25		1.26307	-0.192491			24827400	25026000	24154800	25587800	29520300	29648900	24.5654	24.5769	24.5258	24.609	24.8152	24.8215
Q6AI39	BICRAL	BRD4-interacting chromatin-remodeling complex-associated protein-like	3		0.710749	0.3256			1279080	1078160	1624530	1228960	989504	936068	20.2867	20.0401	20.6316	20.229	19.9163	19.8363
O00499	BIN1	Myc box-dependent-interacting protein 1	5		2.18579	-0.491174			3418510	0	3827400	5102080	4759800	4661150	21.7049	21.571	21.8679	22.2827	22.1825	22.1523
Q9UBW5	BIN2	Bridging integrator 2	20		0.40481	-0.114767			54515300	61565300	71334300	64548300	71278100	66062700	25.7002	25.8756	26.0881	25.9439	26.087	25.9773
Q13490	BIRC2	Baculoviral IAP repeat-containing protein 2	3		0.488522	-0.349516			1321680	1167210	1165540	1689130	1035990	2125340	20.3339	20.1546	20.1526	20.6878	19.9826	21.0193
O15392	BIRC5	Baculoviral IAP repeat-containing protein 5	3	+			+		3984370	2463450	4120090	0	0	0	21.9259	21.2322	21.9742
Q9NR09	BIRC6	Baculoviral IAP repeat-containing protein 6	36		0.911018	-0.255352			33194500	31439500	41967000	41007600	41567800	43695200	24.9844	24.9061	25.3228	25.2894	25.309	25.381
P54132	BLM	RecQ-like DNA helicase BLM	11		0.0679116	0.0318629			3945440	5188160	5614300	5002550	4873250	4411830	21.9118	22.3068	22.4207	22.2542	22.2165	22.0729
Q13867	BLMH	Bleomycin hydrolase	16		1.13187	-0.353325			95545600	72209700	94925000	120877000	106347000	106219000	26.5097	26.1057	26.5003	26.849	26.6642	26.6625
P78537	BLOC1S1	Biogenesis of lysosome-related organelles complex 1 subunit 1	4		0.0230577	-0.0311743			8249000	9528230	18709300	8109710	12874900	15027100	22.9758	23.1838	24.1573	22.9512	23.6181	23.8411
Q6QNY1	BLOC1S2	Biogenesis of lysosome-related organelles complex 1 subunit 2	4		0.86135	0.64003			4277090	8520820	0	4580120	4395990	4289330	22.0282	23.0226	23.0964	22.127	22.0678	22.0323
Q6QNY0	BLOC1S3	Biogenesis of lysosome-related organelles complex 1 subunit 3	4		0.0298382	-0.0108388			21027300	0	23874300	23462400	21093700	0	24.3258	24.174	24.509	24.4838	24.3303	24.2271
Q8TDH9	BLOC1S5	Biogenesis of lysosome-related organelles complex 1 subunit 5	3		0.779108	0.595423			5809770	9178460	6583420	5009050	3190920	6367780	22.47	23.1298	22.6504	22.2561	21.6055	22.6024
Q2LD37	BLTP1	Bridge-like lipid transfer protein family member 1	8		0.466295	-1.61499			9166700	6041150	353806	5739520	9841940	9968440	23.128	22.5264	18.4326	22.4525	23.2305	23.2489
Q14667	BLTP2	Bridge-like lipid transfer protein family member 2	16		1.49703	0.455762			16340800	16462900	16332300	12429200	13812800	9919930	23.962	23.9727	23.9612	23.5672	23.7195	23.2419
Q6BDS2	BLTP3A	Bridge-like lipid transfer protein family member 3A	11		0.704401	0.359999			24960100	32593600	20749500	16722500	20691800	23076800	24.5731	24.9581	24.3066	23.9953	24.3026	24.4599
A0JNW5	BLTP3B	Bridge-like lipid transfer protein family member 3B	10		3.0904	-0.402747			5580020	5507150	5810820	7115720	7443620	7789570	22.4118	22.3929	22.4703	22.7626	22.8276	22.8931
P53004	BLVRA	Biliverdin reductase A	16		2.51457	-0.48751			75339900	63784700	70674600	95285200	96368300	101932000	26.1669	25.9267	26.0747	26.5057	26.5221	26.603
P30043	BLVRB	Flavin reductase (NADPH)	17		0.259963	-0.188157			350098000	291779000	201657000	392038000	266463000	291618000	28.3832	28.1203	27.5873	28.5464	27.9894	28.1195
Q9H2G9	BLZF1	Golgin-45	5		2.39298	-0.202742			0	2104470	0	2419960	2467730	2338320	21.0362	21.005	20.9489	21.2066	21.2348	21.157
P35226	BMI1	Polycomb complex protein BMI-1	2		1.58999	0.582573			4369250	5030040	3743190	3344890	2881500	2541580	22.059	22.2621	21.8358	21.6735	21.4584	21.2773
Q9NSY1	BMP2K	BMP-2-inducible protein kinase	21		0.29162	-0.0263398			41700700	38879600	42077900	41274200	41726100	41842700	25.3136	25.2125	25.3266	25.2987	25.3144	25.3185
Q14692	BMS1	Ribosome biogenesis protein BMS1 homolog	29		1.96532	0.47073			41609700	43765000	37322500	32008700	30076900	26526500	25.3104	25.3833	25.1535	24.932	24.8422	24.6609
Q12981	BNIP1	Vesicle transport protein SEC20	10		1.47352	0.227861			48485800	48138900	51051400	45677000	38952600	41697100	25.5311	25.5207	25.6054	25.445	25.2152	25.3134
Q12982	BNIP2	BCL2/adenovirus E1B 19 kDa protein-interacting protein 2	5		0.671682	0.33445			13525900	8531700	8512810	8217440	7460430	7993470	23.6892	23.0244	23.0212	22.9703	22.8308	22.9304
Q8NFC6	BOD1L1	Biorientation of chromosomes in cell division protein 1-like 1	41		0.268112	-0.0712891			15440300	13557200	14202300	17128300	14355100	14023100	23.8802	23.6926	23.7596	24.0299	23.7751	23.7413
Q9H3K6	BOLA2	BolA-like protein 2	8		0.712267	-0.266339			94486500	67264300	79565000	91099400	88376400	109283000	26.4936	26.0033	26.2456	26.4409	26.3972	26.7035
Q53S33	BOLA3	BolA-like protein 3	2		0.963443	-0.828098			201580	89985.8	198422	314910	235934	271070	17.621	16.4574	17.5982	18.2646	17.848	18.0483
Q14137	BOP1	Ribosome biogenesis protein BOP1	28		1.90158	0.401315			83666600	74805400	92848800	65294700	62330300	61981200	26.3181	26.1566	26.4684	25.9605	25.8934	25.8853
Q969J3	BORCS5	BLOC-1-related complex subunit 5	4		0.973008	-0.166545			7676990	7785540	6669030	8310760	8603000	7882370	22.8721	22.8924	22.669	22.9865	23.0364	22.9102
Q96GS4	BORCS6	BLOC-1-related complex subunit 6	5		0.66381	-0.10225			1642380	1425280	1422630	1576500	1624770	1608130	20.6474	20.4428	20.4401	20.5883	20.6318	20.617
P07738	BPGM	Bisphosphoglycerate mutase	4		0.817933	-0.20933			0	0	5486120	5938500	6159020	5429370	22.0566	22.3563	22.3874	22.5017	22.5543	22.3724
O95861	BPNT1	3'(2'),5'-bisphosphate nucleotidase 1	16		1.05922	-0.469662			69394000	62901400	89057000	84174900	102918000	119158000	26.0483	25.9066	26.4082	26.3269	26.6169	26.8283
Q9NX62	BPNT2	Golgi-resident adenosine 3',5'-bisphosphate 3'-phosphatase	9		1.12739	0.37563			97234300	97436000	120788000	92193000	81649100	69612200	26.535	26.538	26.8479	26.4582	26.2829	26.0528
Q12830	BPTF	Nucleosome-remodeling factor subunit BPTF	29		0.951979	0.17138			17544900	17624200	20299700	17343200	16406300	15446800	24.0645	24.0711	24.275	24.0479	23.9677	23.8808
Q7Z569	BRAP	BRCA1-associated protein	5		0.0879628	0.0975895			943712	953320	639863	481487	978405	997537	19.848	19.8626	19.2874	18.8771	19.9001	19.928
Q6PJG6	BRAT1	BRCA1-associated ATM activator 1	13		0.815617	0.233654			10622000	9905340	8877450	7786420	7633160	9667430	23.3406	23.2398	23.0817	22.8925	22.8638	23.2047
P38398	BRCA1	Breast cancer type 1 susceptibility protein	9		0.626139	0.251603			1927880	1950230	1564110	1850110	1435070	1312630	20.8786	20.8952	20.5769	20.8192	20.4527	20.324
P46736	BRCC3	Lys-63-specific deubiquitinase BRCC36	7		2.26565	-0.503419			19800200	20219800	20778300	32342900	27957300	26206900	24.239	24.2693	24.3086	24.9469	24.7367	24.6434
O95696	BRD1	Bromodomain-containing protein 1	9		1.17472	0.64283			18005800	13210400	13946500	12793300	8794790	7745560	24.102	23.6552	23.7334	23.6089	23.0682	22.8849
P25440	BRD2	Bromodomain-containing protein 2	12		0.922598	0.141791			21552200	22488400	21498600	21382100	19993900	18149400	24.3613	24.4227	24.3577	24.3499	24.2531	24.1134
Q15059	BRD3	Bromodomain-containing protein 3	9		0.508296	0.118783			8669320	8578780	8381400	8146250	8697910	6872000	23.0475	23.0323	22.9988	22.9577	23.0522	22.7123
O60885	BRD4	Bromodomain-containing protein 4	30		0.754634	0.153643			25651100	23997900	26922400	25468800	22422400	21083800	24.6125	24.5164	24.6823	24.6022	24.4184	24.3296
Q9NPI1	BRD7	Bromodomain-containing protein 7	5		0.348533	0.94052			1407830	11302100	5852060	4483550	3136680	936594	20.425	23.4301	22.4805	22.0962	21.5808	19.8371
Q9H0E9	BRD8	Bromodomain-containing protein 8	9		0.388038	0.22698			12532000	11939500	15903400	15144600	9310030	10527000	23.5791	23.5092	23.9228	23.8523	23.1504	23.3276
Q9H8M2	BRD9	Bromodomain-containing protein 9	7		1.02518	2.21199			12414100	42982500	22375200	15972100	2155190	3487360	23.5655	25.3572	24.4154	23.9291	21.0394	21.7337
Q92994	BRF1	Transcription factor IIIB 90 kDa subunit	3		1.41508	-0.496041			7228320	0	0	8219950	11197200	11491200	22.7852	22.8714	22.6966	22.9707	23.4166	23.454
Q8WY22	BRI3BP	BRI3-binding protein	6		1.08067	0.699811			98414400	153874000	97596200	91157800	54614600	69272600	26.5524	27.1972	26.5403	26.4419	25.7028	26.0458
Q8TDN6	BRIX1	Ribosome biogenesis protein BRX1 homolog	22		1.78536	0.63319			170628000	180128000	142657000	124151000	101461000	93292800	27.3463	27.4244	27.088	26.8875	26.5963	26.4753
Q9HCU9	BRMS1	Breast cancer metastasis-suppressor 1	2		0.00385341	0.0029424			8771490	7334250	7445530	10699400	7192530	6186230	23.0644	22.8062	22.8279	23.351	22.7781	22.5606
Q5VW32	BROX	BRO1 domain-containing protein BROX	7		1.71082	-0.317009			203834000	170091000	186026000	227689000	243885000	224539000	27.6028	27.3417	27.4709	27.7625	27.8616	27.7424
P55201	BRPF1	Peregrin	11		0.275779	0.138735			13057400	10386900	14292800	13356600	11600200	9375810	23.6384	23.3083	23.7688	23.671	23.4676	23.1605
Q9NW68	BSDC1	BSD domain-containing protein 1	4		0.934249	-0.18778			8020180	7819460	6914150	8167690	8298820	9452940	22.9352	22.8986	22.7211	22.9615	22.9845	23.1723
P35613	BSG	Basigin	10		0.964951	0.240254			675320000	630399000	797102000	635624000	551567000	587312000	29.331	29.2317	29.5702	29.2436	29.039	29.1296
Q10588	BST1	ADP-ribosyl cyclase/cyclic ADP-ribose hydrolase 2	12		0.229051	0.0902354			141844000	141804000	191455000	158188000	145119000	139052000	27.0797	27.0793	27.5124	27.2371	27.1127	27.0511
Q10589	BST2	Bone marrow stromal antigen 2	6		1.50212	0.478341			77228900	75306600	98881800	66227600	57999100	55371200	26.2026	26.1663	26.5592	25.9809	25.7895	25.7226
O14981	BTAF1	TATA-binding protein-associated factor 172	13		1.72464	0.477081			14716200	15224900	12890400	10781300	8902740	11157700	23.8109	23.8599	23.6198	23.362	23.0858	23.4115
P43251	BTD	Biotinidase	4		0.176837	-0.0756747			3083160	2224530	2194540	2690430	2529270	2588820	21.556	21.0851	21.0655	21.3594	21.2703	21.3039
P20290	BTF3	Transcription factor BTF3	9		0.460631	-0.233768			93833800	129740000	149199000	127979000	144027000	160225000	26.4836	26.951	27.1527	26.9313	27.1018	27.2555
Q96K17	BTF3L4	Transcription factor BTF3 homolog 4	12		1.70274	-0.43129			262279000	285939000	308756000	338982000	418554000	400146000	27.9665	28.0911	28.2019	28.3366	28.6408	28.576
Q06187	BTK	Tyrosine-protein kinase BTK	28		0.0968462	0.0307147			65091200	76693800	58886900	63734800	64395300	67194300	25.956	26.1926	25.8114	25.9256	25.9405	26.0018
Q7KYR7	BTN2A1	Butyrophilin subfamily 2 member A1	6		0.150739	0.170266			12999300	10542000	6546420	7563370	6448470	12909500	23.6319	23.3296	22.6423	22.8506	22.6205	23.6219
O43683	BUB1	Mitotic checkpoint serine/threonine-protein kinase BUB1	6	+	2.68763	1.08684	+		0	3278250	2987910	0	1275610	1738100	21.7514	21.6445	21.5107	20.6342	20.2828	20.7291
O60566	BUB1B	Mitotic checkpoint serine/threonine-protein kinase BUB1 beta	14		1.24431	-0.493586			3781620	4045590	2793490	4931840	4426230	5464070	21.8506	21.9479	21.4136	22.2337	22.0776	22.3815
O43684	BUB3	Mitotic checkpoint protein BUB3	19		0.15833	0.023777			288141000	269768000	276889000	291126000	258939000	271738000	28.1022	28.0071	28.0447	28.1171	27.948	28.0176
Q9BRD0	BUD13	BUD13 homolog	15		0.00858862	-0.00489171			20804300	18947000	18812900	24951500	16388000	18320800	24.3104	24.1755	24.1652	24.5726	23.9661	24.127
O43709	BUD23	Probable 18S rRNA (guanine-N(7))-methyltransferase	6		0.082037	0.049778			16687400	19132800	12376100	13160800	16579100	16328800	23.9923	24.1895	23.5611	23.6497	23.9829	23.9609
P41223	BUD31	Protein BUD31 homolog	7		0.259339	0.137314			47251400	33069300	33100700	40020000	30250600	32111400	25.4939	24.979	24.9804	25.2542	24.8505	24.9366
Q13895	BYSL	Bystin	15		1.09933	0.302625			36016100	37563900	31116500	32159600	25421300	27444300	25.1021	25.1628	24.8912	24.9387	24.5995	24.71
Q7L1Q6	BZW1	eIF5-mimic protein 2	23		2.06222	-0.40696			173261000	166059000	165145000	201172000	224910000	244779000	27.3684	27.3071	27.2992	27.5839	27.7448	27.8669
Q9Y6E2	BZW2	eIF5-mimic protein 1	28		2.32434	-0.178978			115435000	120147000	111900000	130901000	132817000	129514000	26.7825	26.8402	26.7376	26.9639	26.9849	26.9485
Q9H0W9	C11orf54	Ester hydrolase C11orf54	6		0.979454	-0.331854			27001500	22964300	30967900	29408700	36047400	36115800	24.6865	24.4529	24.8843	24.8097	25.1034	25.1061
Q9H3H3	C11orf68	UPF0696 protein C11orf68	6		0.562307	-0.284831			6761360	6209750	8677290	6955670	9065370	10447100	22.6889	22.5661	23.0488	22.7298	23.1119	23.3166
E9PRG8	C11orf98	Uncharacterized protein C11orf98	5		1.55048	0.158749			104181000	114171000	103101000	95313600	95641200	96703800	26.6345	26.7666	26.6195	26.5062	26.5111	26.5271
Q9NQ89	C12orf4	Protein C12orf4	2		2.13898	-0.319729			1956260	2106340	1994720	2368550	2499230	2699560	20.8997	21.0063	20.9278	21.1756	21.2531	21.3643
Q6ZRI6	C15orf39	Uncharacterized protein C15orf39	2		1.1456	-0.282237			0	1118580	0	1588840	1297910	1239260	20.0419	20.0932	20.1665	20.5995	20.3078	20.241
Q9HAS0	C17orf75	Protein Njmu-R1	4		0.123977	-0.0361163			42435500	47393900	38227600	45063200	40260400	45682000	25.3388	25.4982	25.1881	25.4254	25.2629	25.4451
Q8N9M1	C19orf47	Uncharacterized protein C19orf47	5		0.3881	-0.0749308			7447650	7535090	8106770	8610950	8411030	7340480	22.8284	22.8452	22.9507	23.0377	23.0039	22.8074
Q9UNZ5	C19orf53	Leydig cell tumor 10 kDa protein homolog	2		1.05664	-0.254199			21453700	19349900	21450300	21488000	26834400	26199400	24.3547	24.2058	24.3545	24.357	24.6776	24.643
Q13901	C1D	Nuclear nucleic acid-binding protein C1D	2		0.0680339	0.0517171			12861700	23300700	19414600	19309400	0	0	23.6166	24.4739	24.2106	24.2028	23.9969	23.9462
Q6ZSJ8	C1orf122	Uncharacterized protein C1orf122	2	+				+	0	0	0	0	5754270	6888840					22.4562	22.7158
Q8NDD1	C1orf131	Uncharacterized protein C1orf131	5		0.242241	-0.124633			0	0	11684600	13949000	11123000	9061030	23.2305	23.1694	23.4781	23.7337	23.407	23.1112
Q8IYL3	C1orf174	UPF0688 protein C1orf174	2		0.897525	0.635763			2293390	2312040	3798880	1846290	2228850	1304960	21.1291	21.1407	21.8571	20.8162	21.0879	20.3156
Q9H246	C1orf21	Uncharacterized protein C1orf21	3		0.772064	-0.976034			1183810	380618	1335600	1497590	1692670	1806880	20.175	18.538	20.3491	20.5142	20.6909	20.7851
Q9BV19	C1orf50	Uncharacterized protein C1orf50	12		1.07179	-0.490593			36415600	28233200	44431400	43826500	55602600	51994300	25.1181	24.7509	25.4051	25.3853	25.7286	25.6318
Q8N6N3	C1orf52	UPF0690 protein C1orf52	7		0.938668	-0.553984			15565700	13480300	25319500	25231400	25239400	26399800	23.8919	23.6843	24.5937	24.5887	24.5892	24.654
Q07021	C1QBP	Complement component 1 Q subcomponent-binding protein, mitochondrial	7		0.0647869	-0.036136			447418000	334078000	493856000	483144000	428286000	384578000	28.737	28.3156	28.8795	28.8479	28.674	28.5187
P02747	C1QC	Complement C1q subcomponent subunit C	4		0.111906	0.0742772			7414840	7447540	5166230	7832810	5393910	5786130	22.822	22.8283	22.3007	22.9011	22.3629	22.4642
P06681	C2	Complement C2	18		0.113826	-0.0394739			32314900	33512200	34237700	40300600	30133000	33144000	24.9457	24.9982	25.0291	25.2643	24.8448	24.9822
Q9Y426	C2CD2	C2 domain-containing protein 2	2		0.368419	0.28668			355386	747726	455792	362875	429305	428340	18.439	19.5121	18.798	18.4691	18.7116	18.7084
O14523	C2CD2L	Phospholipid transfer protein C2CD2L	12		1.48642	0.921912			53318300	27280000	40729800	18921100	21427600	21485400	25.6681	24.7013	25.2796	24.1735	24.353	24.3569
Q86YS7	C2CD5	C2 domain-containing protein 5	13		0.217965	-0.0771281			13692900	10231800	12924400	12690400	12207800	13721400	23.7069	23.2866	23.6236	23.5972	23.5413	23.7099
Q9BVC5	C2orf49	Ashwin	4		0.860935	-0.263153			13191900	13624800	17550300	18577000	16297900	18008000	23.6531	23.6997	24.065	24.147	23.9582	24.1021
Q3KRA6	C2orf76	UPF0538 protein C2orf76	2		0.751764	-0.647337			1718760	1157860	2513580	1998650	2792080	3444320	20.7129	20.143	21.2613	20.9306	21.4129	21.7158
P01024	C3	Complement C3	46		0.187177	-0.0434863			74785400	70118700	76552300	84910200	72759300	71126800	26.1563	26.0633	26.1899	26.3394	26.1166	26.0839
Q16581	C3AR1	C3a anaphylatoxin chemotactic receptor	3		1.11229	0.276676			65631100	69634600	65992300	60429700	59356100	47298600	25.9679	26.0533	25.9758	25.8488	25.8229	25.4953
Q5JPI3	C3orf38	Uncharacterized protein C3orf38	3		0.0197997	0.0175546			10909600	7022220	6425400	9971220	6926240	6872020	23.3791	22.7435	22.6154	23.2493	22.7236	22.7123
P21730	C5AR1	C5a anaphylatoxin chemotactic receptor 1	7		0.868472	0.474813			163484000	139885000	110823000	123729000	77414600	98578800	27.2846	27.0597	26.7237	26.8826	26.2061	26.5548
Q49AR2	C5orf22	UPF0489 protein C5orf22	8		0.820077	-0.325686			9830790	6854730	9911680	10436400	10660400	11817500	23.2289	22.7087	23.2407	23.3151	23.3458	23.4944
Q7Z6I8	C5orf24	UPF0461 protein C5orf24	3		0.600544	0.0935109			1757940	1693680	1943520	1636880	1644040	1770300	20.7455	20.6917	20.8902	20.6425	20.6488	20.7556
Q7Z4R8	C6orf120	UPF0669 protein C6orf120	3		2.29311	0.289398			49562400	55136100	49865800	42369600	42684700	41277300	25.5627	25.7165	25.5715	25.3365	25.3472	25.2988
Q6UWU4	C6orf89	Bombesin receptor-activated protein C6orf89	5		0.501041	0.307929			12160800	10703600	10283200	12235900	6582450	8760100	23.5357	23.3516	23.2938	23.5446	22.6502	23.0625
Q9BRJ6	C7orf50	Uncharacterized protein C7orf50	7		0.734081	1.04903			21733200	23736700	11861500	14037300	12298300	4001130	24.3734	24.5006	23.4998	23.7428	23.552	21.932
Q9H7E9	C8orf33	UPF0488 protein C8orf33	8		0.131532	-0.0510394			365929000	384953000	338379000	440279000	320637000	375457000	28.447	28.5201	28.3341	28.7138	28.2564	28.4841
Q6P1X6	C8orf82	UPF0598 protein C8orf82	2		0.132502	0.0857328			6397050	4800410	3952200	4882790	3938440	5280560	22.609	22.1947	21.9142	22.2193	21.9092	22.3323
Q9NZ63	C9orf78	Splicing factor C9orf78	3		0.495305	-0.357576			6382060	5724130	9532880	12118900	7236970	8352140	22.6056	22.4486	23.1845	23.5308	22.787	22.9937
P00918;cRAP-P00918	CA2;cRAP-CA2	Carbonic anhydrase 2	30		0.74509	-0.745501			3714700000	2160390000	6446270000	5812140000	6246190000	6715340000	31.7906	31.0086	32.5858	32.4364	32.5403	32.6448
P07451	CA3	Carbonic anhydrase 3	3		0.650047	0.421072			0	0	228240	161283	262243	250929	18.4282	18.2715	17.8002	17.2992	18.0005	17.9369
Q9H8G2	CAAP1	Caspase activity and apoptosis inhibitor 1	4		1.03186	-0.235489			22448700	25044600	22006500	30290300	27318600	24398400	24.4201	24.578	24.3914	24.8524	24.7034	24.5403
Q9Y376	CAB39	Calcium-binding protein 39	24		0.676125	-0.325078			116930000	96040200	155002000	134364000	154675000	164660000	26.8011	26.5171	27.2077	27.0016	27.2047	27.2949
Q9H9S4	CAB39L	Calcium-binding protein 39-like	3		1.23619	0.975921			8093650	6788810	0	6384480	2867320	3215500	22.9484	22.6947	22.9587	22.6061	21.4513	21.6166
Q9Y6J0	CABIN1	Calcineurin-binding protein cabin-1	9		0.775833	0.308445			4157040	0	6060700	4260120	4173110	3507370	21.9871	22.1643	22.5311	22.0225	21.9927	21.742
Q8WUQ7	CACTIN	Splicing factor Cactin	5		0.886937	0.26079			8454250	7360400	6724550	7128740	5981300	5705780	23.0112	22.8114	22.681	22.7652	22.512	22.444
Q86Y37	CACUL1	CDK2-associated and cullin domain-containing protein 1	2		0.235248	-0.0801792			447700	509531	453924	422249	520058	0	18.7722	18.9588	18.7921	18.6877	18.9883	19.0876
Q9HB71	CACYBP	Calcyclin-binding protein	36		0.713842	-0.375205			261926000	211951000	366185000	321119000	370522000	372802000	27.9646	27.6592	28.448	28.2585	28.465	28.4738
P27708	CAD	Multifunctional protein CAD	58		1.84831	-0.214537			63210500	57506000	58605800	71066400	66455400	70468400	25.9137	25.7772	25.8045	26.0827	25.9859	26.0705
Q9BY67	CADM1	Cell adhesion molecule 1	18		2.26509	0.165957			135261000	139142000	138259000	126900000	122278000	118752000	27.0112	27.052	27.0428	26.9191	26.8656	26.8234
Q13137	CALCOCO2	Calcium-binding and coiled-coil domain-containing protein 2	9		1.24266	0.356998			35658300	39311700	29039000	28207200	25614600	26817300	25.0877	25.2285	24.7915	24.7496	24.6105	24.6767
Q5R3K3	CALHM6	Calcium homeostasis modulator protein 6	4	+				+	0	0	0	4493360	6338310	5861330				22.0994	22.5957	22.4828
P0DP23;P0DP24;P0DP25	CALM1;CALM2;CALM3	Calmodulin-1	12		1.25503	-0.387351			1470490000	1576360000	1945210000	1946660000	2211030000	2344290000	30.4536	30.5539	30.8573	30.8584	31.0421	31.1265
P27797	CALR	Calreticulin	46		0.494317	-0.174747			4418670000	3421370000	4661010000	4972120000	4803500000	4243120000	32.041	31.6719	32.118	32.2112	32.1614	31.9825
O43852	CALU	Calumenin	33		1.14433	-0.27537			342252000	282311000	336426000	407413000	403586000	350490000	28.3505	28.0727	28.3257	28.6019	28.5883	28.3848
Q14012	CAMK1	Calcium/calmodulin-dependent protein kinase type 1	26		0.978457	-0.286509			124878000	100451000	105984000	124643000	125716000	153945000	26.8959	26.5819	26.6593	26.8932	26.9056	27.1978
Q13557	CAMK2D	Calcium/calmodulin-dependent protein kinase type II subunit delta	16		0.963062	-0.150566			142481000	123120000	135766000	143771000	156438000	144823000	27.0862	26.8755	27.0165	27.0992	27.221	27.1097
Q13555	CAMK2G	Calcium/calmodulin-dependent protein kinase type II subunit gamma	8		1.6367	0.459626			13087300	13064600	16909100	10082000	10154800	10858400	23.6417	23.6392	24.0113	23.2653	23.2757	23.3723
Q96RR4	CAMKK2	Calcium/calmodulin-dependent protein kinase kinase 2	4		1.15614	-0.178452			9331400	8603830	8885960	10075300	9380460	10940000	23.1537	23.0365	23.0831	23.2643	23.1612	23.3831
P49069	CAMLG	Guided entry of tail-anchored proteins factor CAMLG	4		1.60555	0.315243			3846460	0	4447460	3541100	0	3039770	21.8751	21.9826	22.0846	21.7558	21.7052	21.5355
Q5T5Y3	CAMSAP1	Calmodulin-regulated spectrin-associated protein 1	20		1.24573	-0.346263			10266200	8379450	11392100	12689100	12741400	12453400	23.2914	22.9984	23.4415	23.5971	23.603	23.57
Q08AD1	CAMSAP2	Calmodulin-regulated spectrin-associated protein 2	8		0.0711218	0.234191			545872	3435020	4491070	4207820	1020990	1204470	19.0582	21.7119	22.0986	22.0046	19.9615	20.2
Q86VP6	CAND1	Cullin-associated NEDD8-dissociated protein 1	58		1.13372	-0.170653			161172000	176252000	163167000	176686000	202582000	184658000	27.264	27.3931	27.2818	27.3966	27.5939	27.4603
P27824	CANX	Calnexin	66		1.07905	0.327199			2927820000	2516490000	3288830000	2566190000	2304260000	2075250000	31.4472	31.2288	31.6149	31.257	31.1017	30.9506
Q01518	CAP1	Adenylyl cyclase-associated protein 1	80		1.84763	-0.381028			14409300000	12766400000	13016800000	15796800000	17819200000	18787100000	33.7463	33.5716	33.5997	33.8789	34.0527	34.129
P40121	CAPG	Macrophage-capping protein	23		1.14733	-0.35361			1522930000	1304980000	1650230000	1641900000	2009760000	2073380000	30.5042	30.2814	30.62	30.6127	30.9044	30.9493
P07384	CAPN1	Calpain-1 catalytic subunit	34		1.10674	-0.214978			97112900	78281400	87616300	99079600	102195000	102861000	26.5332	26.2222	26.3847	26.5621	26.6067	26.6161
P17655	CAPN2	Calpain-2 catalytic subunit	42		1.00465	-0.208817			131114000	109938000	117679000	126277000	142868000	145150000	26.9662	26.7121	26.8103	26.912	27.0901	27.113
Q9Y6W3	CAPN7	Calpain-7	17		1.72247	-0.540653			8735950	7373620	9428190	10890100	13670700	12556100	23.0585	22.8139	23.1685	23.3765	23.7046	23.5819
P04632	CAPNS1	Calpain small subunit 1	16		1.07873	-0.205884			202671000	186637000	201304000	209059000	221110000	252753000	27.5946	27.4757	27.5848	27.6393	27.7202	27.9132
Q14444	CAPRIN1	Caprin-1	25		1.42425	-0.331274			245111000	237640000	298878000	326696000	338230000	313755000	27.8689	27.8242	28.155	28.2834	28.3334	28.2251
P52907	CAPZA1	F-actin-capping protein subunit alpha-1	22		0.198727	-0.0766029			1452670000	1574420000	1138120000	1359820000	1490370000	1506190000	30.4361	30.5522	30.084	30.3408	30.473	30.4883
P47755	CAPZA2	F-actin-capping protein subunit alpha-2	11		1.42819	-0.166049			180872000	169627000	160118000	186216000	191417000	194655000	27.4304	27.3378	27.2546	27.4724	27.5121	27.5363
P47756	CAPZB	F-actin-capping protein subunit beta	33		0.210056	-0.0524426			961792000	938941000	940573000	859727000	1044500000	1054880000	29.8412	29.8065	29.809	29.6793	29.9602	29.9744
Q96LW7	CARD19	Caspase recruitment domain-containing protein 19	5		0.603483	-0.169461			10520800	9234480	11177900	11835800	10199400	12796400	23.3267	23.1386	23.4141	23.4967	23.282	23.6092
Q9BX69	CARD6	Caspase recruitment domain-containing protein 6	4	+	2.47444	-0.977119		+	3863510	2988570	0	0	0	6072440	21.8815	21.511	21.3698	22.6342	22.5257	22.5338
Q9Y2G2	CARD8	Caspase recruitment domain-containing protein 8	9		0.709944	-0.238566			12744600	11265200	15828600	14393400	15940300	16266500	23.6034	23.4254	23.916	23.7789	23.9262	23.9554
Q9H257	CARD9	Caspase recruitment domain-containing protein 9	33	+	2.91825	0.551586	+		86838900	90521000	91865900	56126600	64310500	63538300	26.3718	26.4317	26.453	25.7422	25.9386	25.9211
Q9Y2V2	CARHSP1	Calcium-regulated heat-stable protein 1	5		1.16633	-0.398715			138014000	104815000	147091000	160267000	166031000	183221000	27.0402	26.6433	27.1321	27.2559	27.3069	27.449
Q86X55	CARM1	Histone-arginine methyltransferase CARM1	9		0.0380104	0.0135568			20736500	22518600	17195700	20612800	20056000	18883100	24.3057	24.4246	24.0355	24.297	24.2575	24.1706
Q8N4J0	CARNMT1	Carnosine N-methyltransferase	2		0.636167	-0.29552			5406880	4458810	7224690	6382690	6959730	7248870	22.3664	22.0882	22.7845	22.6057	22.7306	22.7893
P49589	CARS1	Cysteine--tRNA ligase, cytoplasmic	35		1.10214	-0.404292			65997900	49969200	68555400	70662600	85634900	86605400	25.9759	25.5745	26.0308	26.0744	26.3517	26.368
Q9HA77	CARS2	Probable cysteine--tRNA ligase, mitochondrial	15		0.136595	0.0723801			90779300	80476700	81424200	103237000	73549100	67395600	26.4359	26.2621	26.279	26.6214	26.1322	26.0062
O15234	CASC3	Protein CASC3	5		0.203842	0.161135			0	5470830	0	5233450	3325370	6803810	22.4707	22.3833	22.3118	22.3193	21.6651	22.6979
Q8WXE0	CASKIN2	Caskin-2	6		1.26323	-0.35066			593017	469458	621028	689428	695690	747392	19.1777	18.8406	19.2443	19.395	19.4081	19.5115
P29466	CASP1	Caspase-1	20		0.115458	-0.0557435			87511700	100268000	97574900	78714200	107466000	113654000	26.383	26.5793	26.54	26.2301	26.6793	26.7601
Q92851	CASP10	Caspase-10	5		1.14861	-0.851419			1281550	1181270	2202240	2029070	3129090	3084200	20.2895	20.1719	21.0705	20.9524	21.5773	21.5565
P42574	CASP3	Caspase-3	11		0.0204615	-0.00778198			31322600	27479000	34821400	28400700	31213200	34361000	24.9007	24.7118	25.0535	24.7594	24.8957	25.0343
P49662	CASP4	Caspase-4	8		1.49103	-0.431372			27577300	29500800	31229700	33608500	41401200	44777400	24.717	24.8143	24.8964	25.0023	25.3032	25.4163
P55210	CASP7	Caspase-7	3		1.62443	0.571393			0	0	8284530	0	4925630	7128240	23.1246	23.0389	22.982	22.4343	22.2319	22.7651
Q14790	CASP8	Caspase-8	13		0.0982314	0.0499935			28090300	22534000	30966500	26804700	22224200	29655200	24.7436	24.4256	24.8842	24.676	24.4056	24.8218
P55211	CASP9	Caspase-9	2		0.425401	0.223632			16512600	23795000	14093600	14802100	15451300	15208100	23.9771	24.5042	23.7485	23.8193	23.8812	23.8583
P20810	CAST	Calpastatin	32		1.2407	-0.496298			88376000	71927100	107238000	110454000	128117000	135204000	26.3972	26.1	26.6762	26.7189	26.9329	27.0106
P04040;cRAP-P04040	CAT;cRAP-CAT	Catalase	48		0.33485	-0.316921			645246000	383953000	973064000	822243000	753579000	752009000	29.2653	28.5164	29.858	29.615	29.4892	29.4862
Q13951	CBFB	Core-binding factor subunit beta	15		0.414105	-0.0904636			65316300	54913000	57226600	66922100	62993600	58765800	25.9609	25.7106	25.7702	25.996	25.9087	25.8085
P22681	CBL	E3 ubiquitin-protein ligase CBL	24		0.902876	-0.16991			64537900	55449400	60705700	63971800	65850700	73423700	25.9436	25.7247	25.8553	25.9309	25.9727	26.1297
P16152	CBR1	Carbonyl reductase [NADPH] 1	22		1.64548	-0.349647			104542000	86262600	104189000	120057000	125003000	129536000	26.6395	26.3622	26.6346	26.8391	26.8974	26.9488
P35520	CBS	Cystathionine beta-synthase	12		0.653709	-0.308108			32943900	22813800	36375600	34783100	40127200	37172800	24.9735	24.4434	25.1165	25.0519	25.2581	25.1477
P83916	CBX1	Chromobox protein homolog 1	8		0.409083	-0.124305			123047000	94098000	114759000	119940000	128202000	111902000	26.8746	26.4877	26.774	26.8377	26.9338	26.7377
Q13185	CBX3	Chromobox protein homolog 3	11		0.126688	0.0411332			453861000	351742000	420523000	385080000	379414000	421819000	28.7577	28.3899	28.6476	28.5206	28.4992	28.652
O00257	CBX4	E3 SUMO-protein ligase CBX4	4		0.956748	0.349165			5313350	4817510	5512030	4940960	4112140	3359660	22.3412	22.1999	22.3942	22.2364	21.9715	21.6799
P45973	CBX5	Chromobox protein homolog 5	15		0.062885	-0.0449982			271658000	178077000	296122000	276952000	259929000	218514000	28.0172	27.4079	28.1416	28.0451	27.9535	27.7031
Q9HC52	CBX8	Chromobox protein homolog 8	14		1.39651	1.14493			22694500	16558100	12646000	9886530	8738470	5086650	24.4358	23.981	23.5922	23.237	23.0589	22.2783
Q6P1N0	CC2D1A	Coiled-coil and C2 domain-containing protein 1A	16		1.24695	-0.129889			40858900	38869400	43622200	45345900	45021500	44457500	25.2841	25.2121	25.3786	25.4345	25.4241	25.4059
Q5T0F9	CC2D1B	Coiled-coil and C2 domain-containing protein 1B	22		0.363708	0.0504278			45778700	42991600	48151600	45900900	42377100	43869700	25.4482	25.3576	25.5211	25.452	25.3368	25.3867
Q8IX12	CCAR1	Cell division cycle and apoptosis regulator protein 1	45		0.685114	0.217257			83587900	75971700	79020000	82717000	60894300	63410100	26.3168	26.179	26.2357	26.3017	25.8598	25.9182
Q8N163	CCAR2	Cell cycle and apoptosis regulator protein 2	68		1.14956	0.185541			250624000	238961000	266520000	229635000	232139000	203579000	27.9009	27.8322	27.9897	27.7748	27.7904	27.601
Q96NT0	CCDC115	Coiled-coil domain-containing protein 115	5		0.667227	0.197707			8226070	8253320	8060120	8421930	6109450	7050200	22.9718	22.9765	22.9424	23.0057	22.5426	22.7492
Q8WUD4	CCDC12	Coiled-coil domain-containing protein 12	4		0.168849	0.058829			33020600	34904600	36529800	38012300	34568900	28351600	24.9769	25.0569	25.1226	25.18	25.043	24.7569
Q96CT7	CCDC124	Coiled-coil domain-containing protein 124	16		1.19314	-0.229226			38869100	47673100	44668900	49384300	52176600	51740400	25.2121	25.5067	25.4128	25.5575	25.6369	25.6248
Q96BQ5	CCDC127	Coiled-coil domain-containing protein 127	6		0.860375	0.784941			21372200	10653300	25034600	11153600	8015400	12464100	24.3492	23.3448	24.5774	23.411	22.9343	23.5713
Q9H6E4	CCDC134	Coiled-coil domain-containing protein 134	10		0.448178	0.0922464			27259800	29653700	28836100	25731400	29941800	24974100	24.7003	24.8217	24.7814	24.617	24.8357	24.5739
Q6PK04	CCDC137	Coiled-coil domain-containing protein 137	6		0.383398	-0.192511			26391000	17602800	18990500	27386800	0	21100800	24.6535	24.0693	24.1788	24.707	24.4414	24.3308
O60826	CCDC22	Coiled-coil domain-containing protein 22	21		0.534749	-0.0749906			24731900	21565300	22627500	24426500	24620500	23453900	24.5599	24.3622	24.4316	24.5419	24.5534	24.4833
Q86WR0	CCDC25	Coiled-coil domain-containing protein 25	10		1.70757	-0.611245			36283600	25533400	33307700	44449500	49258900	50236800	25.1128	24.6059	24.9894	25.4057	25.5539	25.5822
Q8IWP9	CCDC28A	Coiled-coil domain-containing protein 28A	4		0.0404403	0.161998			13076700	1767760	3807630	1926220	17569900	1856960	23.6405	20.7535	21.8605	20.8773	24.0666	20.8245
Q9BV29	CCDC32	Coiled-coil domain-containing protein 32	4		0.64207	-0.378033			13532100	8726160	15826900	14594100	16557300	16975200	23.6899	23.0569	23.9159	23.7989	23.981	24.0169
Q96MW1	CCDC43	Coiled-coil domain-containing protein 43	6		2.75936	-0.528465			22182100	23832200	22936900	30348500	35095100	34164000	24.4029	24.5064	24.4512	24.8551	25.0648	25.026
Q96A33	CCDC47	PAT complex subunit CCDC47	21		1.85094	0.336814			529038000	506049000	475932000	429034000	403636000	365232000	28.9788	28.9147	28.8262	28.6765	28.5885	28.4442
Q8IVM0	CCDC50	Coiled-coil domain-containing protein 50	4		0.32141	0.347643			3337790	4124400	0	2313960	4521740	4407240	21.6705	21.9758	22.7185	21.1419	22.1084	22.0714
Q96ER9	CCDC51	Mitochondrial potassium channel	7		1.42363	0.599347			13736100	14608200	10258700	9854970	7915220	7588750	23.7115	23.8003	23.2903	23.2324	22.9162	22.8554
Q9P031	CCDC59	Thyroid transcription factor 1-associated protein 26	4		1.66769	0.276397			15123100	17389900	17834500	13626200	13744500	14095600	23.8503	24.0517	24.0882	23.6999	23.7124	23.7487
Q16204	CCDC6	Coiled-coil domain-containing protein 6	8		1.48451	-0.660887			3328390	3797020	3404340	4238310	6662110	6022070	21.6664	21.8564	21.6989	22.0151	22.6675	22.5218
Q8IV32	CCDC71	Coiled-coil domain-containing protein 71	2		0.570522	-0.229179			51215800	66118800	44008500	59505700	60558400	66604300	25.6101	25.9786	25.3913	25.8265	25.8518	25.9891
Q8N4S0	CCDC82	Coiled-coil domain-containing protein 82	3		0.644598	0.19786			2625160	0	2216390	2146630	1903950	2487060	21.324	21.33	21.0798	21.0336	20.8606	21.246
Q9H6F5	CCDC86	Coiled-coil domain-containing protein 86	15		0.803703	0.322199			32890900	44942100	49925600	33667500	35170700	31892300	24.9712	25.4216	25.5733	25.0049	25.0679	24.9267
Q3V6T2	CCDC88A	Girdin	58		2.09354	0.288584			33029500	34325800	33343900	25446000	28172600	28938400	24.9773	25.0328	24.9909	24.6009	24.7478	24.7865
A6NC98	CCDC88B	Coiled-coil domain-containing protein 88B	40	+	2.77962	0.620106	+		27839200	23808700	23262100	16471600	16056700	16056000	24.7306	24.505	24.4715	23.9735	23.9367	23.9366
Q9Y3X0	CCDC9	Coiled-coil domain-containing protein 9	6		0.500205	-0.846004			53767600	12599400	58323500	75244400	49568900	61524500	25.6802	23.5869	25.7976	26.1651	25.5629	25.8747
Q9GZT6	CCDC90B	Coiled-coil domain-containing protein 90B, mitochondrial	11		0.789996	0.402908			12788000	21139400	17698200	14287000	12930900	11204500	23.6083	24.3334	24.0771	23.7682	23.6243	23.4176
Q7Z6B0	CCDC91	Coiled-coil domain-containing protein 91	3		2.08508	-0.503773			5628910	0	6543940	8901260	9607330	8070270	22.4244	22.648	22.6417	23.0856	23.1957	22.9442
Q567U6	CCDC93	Coiled-coil domain-containing protein 93	15		0.113456	-0.0352681			23210600	22049600	18972500	19974300	22081900	23689400	24.4683	24.3942	24.1774	24.2516	24.3964	24.4977
Q96F63	CCDC97	Coiled-coil domain-containing protein 97	6		0.0584724	-0.0250015			52287700	51178000	66076100	50467800	60984000	60516800	25.64	25.609	25.9776	25.5889	25.8619	25.8508
P16619	CCL3L1	C-C motif chemokine 3-like 1	2	+	3.24123	1.46464	+		59002900	42779000	45576300	18138800	18080800	16684400	25.8143	25.3504	25.4418	24.1126	24.108	23.992
P13501	CCL5	C-C motif chemokine 5	2	+	2.42924	-0.944895		+	0	72826700	64265800	119007000	119679000	161885000	26.0413	26.118	25.9375	26.8265	26.8346	27.2704
Q9BSQ5	CCM2	Cerebral cavernous malformations 2 protein	4		0.0487344	0.0211423			7533590	6967600	8734920	6528770	7893300	8514530	22.8449	22.7322	23.0584	22.6384	22.9122	23.0215
P20248	CCNA2	Cyclin-A2	5		0.181099	-0.104924			11829400	11778200	16428700	12648800	12852400	17513300	23.4959	23.4896	23.9697	23.5925	23.6155	24.0619
P14635	CCNB1	G2/mitotic-specific cyclin-B1	10		0.246955	-0.0908057			21692600	22466200	26602000	27994500	21496500	26020800	24.3707	24.4213	24.665	24.7386	24.3576	24.6332
P24863	CCNC	Cyclin-C	2		0.0676759	0.151038			0	0	10361.4	0	23707	13839	15.1358	15.4589	13.3389	15.1911	14.533	13.7565
P51946	CCNH	Cyclin-H	3		0.333798	-0.106464			5677440	6570280	6448400	6436340	7793270	5983800	22.4368	22.6475	22.6205	22.6178	22.8938	22.5126
O75909	CCNK	Cyclin-K	7		1.40195	0.661842			26703100	28049600	25854600	22388500	16381900	13333200	24.6705	24.7415	24.6239	24.4163	23.9656	23.6685
Q9UK58	CCNL1	Cyclin-L1	2		0.904352	0.753166			6149680	5688880	4332690	5160680	0	2321490	22.5521	22.4397	22.0468	22.2991	21.3334	21.1466
Q96S94	CCNL2	Cyclin-L2	2		0.340735	-0.0323111			3754700	3907850	3661050	3877000	3980370	3722880	21.8403	21.8979	21.8038	21.8865	21.9245	21.828
O60563	CCNT1	Cyclin-T1	7		0.0158848	0.00940259			5219000	8065030	7503300	6974750	6800990	6529110	22.3153	22.9432	22.8391	22.7337	22.6973	22.6385
O60583	CCNT2	Cyclin-T2	5		0.625228	-0.217442			9807190	6927570	8425910	9431880	9131850	10446100	23.2254	22.7239	23.0064	23.1691	23.1225	23.3165
Q8N7R7	CCNYL1	Cyclin-Y-like protein 1	4		0.312688	-0.177416			5501600	4814870	6283440	0	8001030	4910700	22.3914	22.1991	22.5831	22.5466	22.9318	22.2275
O43303	CCP110	Centriolar coiled-coil protein of 110 kDa	2		0.592745	-0.237947			2971460	3949130	3723720	3491440	0	4375290	21.5027	21.9131	21.8283	21.7354	22.1617	22.0609
Q9ULG6	CCPG1	Cell cycle progression protein 1	12	+	2.61683	0.69019	+		29596100	36216300	31707700	21618600	19558000	19135800	24.8189	25.1101	24.9183	24.3658	24.2213	24.1898
P32246	CCR1	C-C chemokine receptor type 1	2	+	2.18395	0.808006	+		4022320	4082860	3046140	2256690	0	1907470	21.9396	21.9611	21.5386	21.1058	21.0463	20.8632
O00421	CCRL2	C-C chemokine receptor-like 2	2		0.426665	-0.300514			184724	124487	251971	235817	225260	203765	17.495	16.9256	17.9429	17.8473	17.7812	17.6365
O14618	CCS	Copper chaperone for superoxide dismutase	8		0.565863	-0.490693			32272000	17042900	40591200	35794700	38999800	44367000	24.9438	24.0227	25.2747	25.0932	25.217	25.403
P78371	CCT2	T-complex protein 1 subunit beta	65		1.77458	-0.33919			679892000	571832000	678769000	787644000	830374000	816856000	29.3407	29.091	29.3383	29.553	29.6292	29.6055
P49368	CCT3	T-complex protein 1 subunit gamma	59		1.0958	-0.205814			803474000	792823000	794741000	829310000	914152000	1024490000	29.5817	29.5624	29.5659	29.6273	29.7679	29.9323
P50991	CCT4	T-complex protein 1 subunit delta	45		2.36072	-0.255657			648304000	636829000	619915000	724048000	755264000	796431000	29.2721	29.2463	29.2075	29.4315	29.4924	29.569
P48643	CCT5	T-complex protein 1 subunit epsilon	52		1.38587	-0.336444			518938000	459542000	578329000	602273000	664285000	693916000	28.951	28.7756	29.1073	29.1658	29.3072	29.3702
P40227	CCT6A	T-complex protein 1 subunit zeta	49		1.32589	-0.414736			546099000	511422000	680761000	689526000	813538000	802899000	29.0246	28.9299	29.3426	29.361	29.5996	29.5806
Q99832	CCT7	T-complex protein 1 subunit eta	48		2.04928	-0.513447			737989000	574843000	647084000	905711000	913663000	964881000	29.459	29.0986	29.2694	29.7545	29.7671	29.8458
P50990	CCT8	T-complex protein 1 subunit theta	55		1.90148	-0.240957			934096000	831593000	869313000	1013390000	1021850000	1076270000	29.799	29.6313	29.6953	29.9165	29.9285	30.0034
P86790;P86791	CCZ1;CCZ1B	Vacuolar fusion protein CCZ1 homolog B	14		0.0769244	0.0349452			24444100	17979300	23233400	19126600	23290300	21315100	24.543	24.0998	24.4697	24.1891	24.4732	24.3454
Q93033	CD101	Immunoglobulin superfamily member 2	5		0.734254	-0.506636			6759850	6188230	4711900	11781700	7819200	6135750	22.6886	22.5611	22.1679	23.49	22.8986	22.5488
Q6YHK3	CD109	CD109 antigen	30		0.669108	0.145696			39794400	41385300	36385900	39592800	32985300	33891200	25.2461	25.3026	25.1169	25.2387	24.9753	25.0144
P08571	CD14	Monocyte differentiation antigen CD14	21		0.741142	0.303371			565859000	551189000	772408000	483064000	457256000	580390000	29.0759	29.038	29.5248	28.8476	28.7684	29.1124
Q86VB7	CD163	Scavenger receptor cysteine-rich type 1 protein M130	32		1.37243	0.621869			65902800	92553600	81702500	41564600	56183000	58560000	25.9738	26.4638	26.2839	25.3089	25.7436	25.8034
Q99467	CD180	CD180 antigen	6		1.9047	0.683655			10223100	9235730	7256000	5960240	5270400	5263100	23.2853	23.1388	22.7907	22.5069	22.3295	22.3275
P29017	CD1C	T-cell surface glycoprotein CD1c	3		1.32799	0.702118			3464080	5182870	3229650	2797580	2069590	2325790	21.724	22.3053	21.6229	21.4157	20.9809	21.1493
Q9NNX6	CD209	CD209 antigen	3		1.98066	0.63335			41756200	36941200	30954000	23600600	25036600	21651000	25.3155	25.1387	24.8836	24.4923	24.5775	24.3679
Q9NZQ7	CD274	Programmed cell death 1 ligand 1	8		0.339376	-0.157197			20223000	27145500	22456400	22864000	23745300	31485900	24.2695	24.6942	24.4206	24.4466	24.5011	24.9082
Q5ZPR3	CD276	CD276 antigen	5		1.12596	0.407247			29417600	34730300	24970600	25064600	19702100	22150900	24.8102	25.0497	24.5737	24.5791	24.2318	24.4009
Q9Y5K6	CD2AP	CD2-associated protein	22		1.25698	-0.315154			34263100	33299000	40508500	40088700	46797500	47442900	25.0302	24.989	25.2717	25.2567	25.4799	25.4997
O95400	CD2BP2	CD2 antigen cytoplasmic tail-binding protein 2	7		1.11323	0.254824			1005170000	1017060000	847039000	859031000	807828000	734570000	29.9048	29.9218	29.6579	29.6781	29.5895	29.4523
Q9UGN4	CD300A	CMRF35-like molecule 8	9		1.27898	0.142885			27790100	28496900	31023900	25598900	26860900	26546300	24.7281	24.7643	24.8869	24.6096	24.679	24.662
Q8TDQ1	CD300LF	CMRF35-like molecule 1	4		0.616367	0.379889			12079500	9180840	7760800	9587740	6869990	5930520	23.5261	23.1302	22.8878	23.1928	22.7119	22.4997
P20138	CD33	Myeloid cell surface antigen CD33	16		0.0369152	-0.0121771			144334000	126970000	165384000	149211000	142431000	146270000	27.1048	26.9199	27.3012	27.1528	27.0857	27.1241
P16671	CD36	Platelet glycoprotein 4	9		1.68523	0.523914			250118000	207414000	290292000	171600000	168597000	175109000	27.898	27.6279	28.1129	27.3545	27.329	27.3837
P28907	CD38	ADP-ribosyl cyclase/cyclic ADP-ribose hydrolase 1	7		0.0491832	0.022253			38894200	31318300	39779400	40492500	31200500	36619200	25.2131	24.9005	25.2455	25.2712	24.8951	25.1261
P01730	CD4	T-cell surface glycoprotein CD4	6		1.01353	0.154222			14610600	13221600	15287100	12474000	13531700	12695300	23.8005	23.6564	23.8658	23.5724	23.6898	23.5978
P25942	CD40	Tumor necrosis factor receptor superfamily member 5	5		0.191165	-0.170794			78425700	133236000	64697700	86198200	93618700	119495000	26.2248	26.9894	25.9472	26.3612	26.4803	26.8324
P16070	CD44	CD44 antigen	15		0.742051	-0.201623			698411000	898898000	809702000	961790000	837285000	960013000	29.3795	29.7436	29.5928	29.8411	29.6411	29.8385
P15529	CD46	Membrane cofactor protein	3		1.05434	0.461046			25728600	36151600	28863100	17765100	24381800	23762200	24.6169	25.1076	24.7827	24.0825	24.5393	24.5022
Q08722	CD47	Leukocyte surface antigen CD47	2		0.965245	0.201098			193471000	215308000	180338000	179538000	176360000	156170000	27.5275	27.6818	27.4261	27.4197	27.3939	27.2185
P09326	CD48	CD48 antigen	6		0.0821535	-0.0981795			16137400	18170400	38940800	21059700	22805300	29159500	23.9439	24.1151	25.2148	24.328	24.4429	24.7975
P19256	CD58	Lymphocyte function-associated antigen 3	3		0.00376824	-0.00149218			84278300	95310000	108674000	95925700	87359300	104492000	26.3287	26.5061	26.6954	26.5154	26.3805	26.6388
P13987	CD59	CD59 glycoprotein	3		0.555745	0.196509			65639000	82862500	87035300	70627900	59923100	74332700	25.9681	26.3042	26.3751	26.0737	25.8366	26.1475
P08962	CD63	CD63 antigen	3		1.08721	0.307262			199280000	160394000	216071000	152526000	160996000	148458000	27.5702	27.257	27.6869	27.1845	27.2624	27.1455
P32970	CD70	CD70 antigen	5		1.60717	-0.671771			109522000	77614500	117428000	155459000	170593000	152163000	26.7066	26.2098	26.8072	27.212	27.346	27.181
P04233	CD74	HLA class II histocompatibility antigen gamma chain	6		1.96256	0.218406			80752700	80844700	81517300	73465000	65462500	70266000	26.267	26.2687	26.2806	26.1306	25.9642	26.0663
P60033	CD81	CD81 antigen	3		0.776704	0.271491			115183000	164086000	129412000	103675000	112608000	119127000	26.7794	27.2899	26.9474	26.6275	26.7467	26.8279
Q01151	CD83	CD83 antigen	4		1.06801	-0.47183			27096400	31609500	41349700	52411400	44186400	40793600	24.6916	24.9139	25.3014	25.6434	25.3971	25.2818
Q9UIB8	CD84	SLAM family member 5	10		1.11325	0.362212			33343300	29538600	25010900	25752200	21666400	20788200	24.9909	24.8161	24.5761	24.6182	24.369	24.3093
P21926	CD9	CD9 antigen	2		0.00665829	-0.00665665			13450700	14961500	26337200	18217600	20025900	14730500	23.6812	23.8348	24.6506	24.1188	24.2554	23.8123
Q9NPY3	CD93	Complement component C1q receptor	6		0.556331	0.270027			24479900	18398000	20152300	22075200	15764300	14875300	24.5451	24.133	24.2644	24.3959	23.9102	23.8264
P14209	CD99	CD99 antigen	6		0.0457889	-0.0215632			109223000	139190000	109784000	140617000	112649000	110197000	26.7027	27.0525	26.7101	27.0672	26.7473	26.7155
Q8TCZ2	CD99L2	CD99 antigen-like protein 2	6		0.774191	0.563552			44592700	75565500	71012500	56846000	39990700	32608100	25.4103	26.1712	26.0816	25.7606	25.2532	24.9587
Q8IWY9	CDAN1	Codanin-1	5		0.697812	-0.374986			2244070	1783340	2261150	3037670	3243060	2003320	21.0977	20.7661	21.1086	21.5345	21.6289	20.934
O75794	CDC123	Translation initiation factor eIF2 assembly protein	6		0.737961	-0.483744			5669540	3662060	7026860	7049740	8619080	6565460	22.4348	21.8042	22.7444	22.7491	23.0391	22.6465
Q13042	CDC16	Cell division cycle protein 16 homolog	13		0.0674509	0.0147362			29652100	31559000	30646200	28656500	33454900	29011100	24.8216	24.9115	24.8692	24.7724	24.9957	24.7901
Q12834	CDC20	Cell division cycle protein 20 homolog	15		1.5253	0.336927			59635000	66451100	54981200	51437700	47688300	44080700	25.8297	25.9858	25.7124	25.6163	25.5071	25.3936
Q9UJX2	CDC23	Cell division cycle protein 23 homolog	10		0.935186	-0.0859992			14634700	13662800	13872400	15549600	14498700	14712700	23.8029	23.7038	23.7257	23.8904	23.7894	23.8106
Q8NHZ8	CDC26	Anaphase-promoting complex subunit CDC26	3		0.368235	-0.1803			21482000	25523700	24131100	20682900	29062600	32024100	24.3566	24.6053	24.5244	24.3019	24.7927	24.9327
P30260	CDC27	Cell division cycle protein 27 homolog	9		0.972426	0.120947			13226800	13868400	12752300	11721200	13010700	11928100	23.657	23.7253	23.6043	23.4826	23.6332	23.5079
Q16543	CDC37	Hsp90 co-chaperone Cdc37	20		1.09769	-0.536459			665866000	578045000	928543000	923578000	1188940000	993090000	29.3107	29.1066	29.7904	29.7827	30.147	29.8874
Q7L3B6	CDC37L1	Hsp90 co-chaperone Cdc37-like 1	3		0.0612968	0.0619125			5441770	4692530	9381570	4703290	7035980	6364780	22.3756	22.1619	23.1614	22.1652	22.7463	22.6017
O60508	CDC40	Pre-mRNA-processing factor 17	24		0.548539	0.0915508			36609400	35406500	35057900	30833700	36587500	33298500	25.1257	25.0775	25.0632	24.878	25.1248	24.989
P60953	CDC42	Cell division control protein 42 homolog	16		1.6805	0.412312			603480000	634079000	683900000	420885000	527692000	499919000	29.1687	29.2401	29.3492	28.6489	28.9751	28.8971
Q9Y5S2	CDC42BPB	Serine/threonine-protein kinase MRCK beta	17		0.937488	-0.223656			5563200	6856240	6565420	7601650	6748240	7772420	22.4075	22.709	22.6465	22.8579	22.6861	22.8899
Q9H3Q1	CDC42EP4	Cdc42 effector protein 4	4		0.661002	-0.213427			0	0	2650720	2973080	3400490	3957130	21.5081	21.6305	21.338	21.5035	21.6973	21.916
O75419	CDC45	Cell division control protein 45 homolog	3		0.805886	0.236366			30096400	39705900	31896200	30995600	0	27793000	24.8431	25.2428	24.9269	24.8856	24.6899	24.7282
Q99459	CDC5L	Cell division cycle 5-like protein	65		1.44196	0.256175			129681000	126061000	135785000	120462000	107717000	100421000	26.9504	26.9095	27.0167	26.844	26.6827	26.5815
Q6P1J9	CDC73	Parafibromin	29		0.687584	0.739278			133078000	54622500	62902100	66273800	33710100	43995300	26.9877	25.703	25.9066	25.9819	25.0067	25.3908
Q69YH5	CDCA2	Cell division cycle-associated protein 2	14		0.577136	0.360039			20276000	18365200	31332600	20429200	18557600	14556400	24.2733	24.1305	24.9012	24.2841	24.1455	23.7952
Q96FF9	CDCA5	Sororin	6		0.838746	0.353339			24280500	21869100	16054000	17556000	16003500	14552400	24.5333	24.3824	23.9364	24.0655	23.9319	23.7948
Q53HL2	CDCA8	Borealin	8		0.0604732	0.0252908			7451880	6869460	8741530	8477070	7563110	6622000	22.8292	22.7118	23.0595	23.0151	22.8505	22.6588
O14735	CDIPT	CDP-diacylglycerol--inositol 3-phosphatidyltransferase	5		0.932027	0.711636			49715700	38349400	26807600	31710700	18174200	20191900	25.5672	25.1927	24.6761	24.9185	24.1154	24.2673
P06493	CDK1	Cyclin-dependent kinase 1	27		0.594686	-0.0893523			60368100	56599400	55250000	65806900	59497600	58059600	25.8473	25.7543	25.7195	25.9717	25.8263	25.791
Q9UQ88	CDK11A	Cyclin-dependent kinase 11A	29		0.735908	0.277047			76200100	60714900	56358600	61263700	47154600	50732500	26.1833	25.8555	25.7481	25.8685	25.4909	25.5964
P21127	CDK11B	Cyclin-dependent kinase 11B	2		0.0842601	0.0535285			36944300	26140000	41355000	35261400	35572800	28485400	25.1388	24.6398	25.3016	25.0716	25.0843	24.7637
Q9NYV4	CDK12	Cyclin-dependent kinase 12	17		0.497706	0.184371			14999000	11605400	12748000	13549200	10725200	10407400	23.8384	23.4683	23.6038	23.6917	23.3545	23.3111
Q14004	CDK13	Cyclin-dependent kinase 13	24		0.88965	0.273067			349363000	286378000	284131000	288352000	248777000	224594000	28.3802	28.0933	28.082	28.1033	27.8903	27.7427
Q9BWU1	CDK19	Cyclin-dependent kinase 19	7		1.06519	0.351322			20731700	24178000	17347900	17513800	16146900	14810100	24.3053	24.5272	24.0483	24.062	23.9448	23.8201
P24941	CDK2	Cyclin-dependent kinase 2	12		2.59127	-0.290153			17053700	16328600	15522700	19446000	20293100	20025800	24.0236	23.9609	23.8879	24.213	24.2745	24.2554
P11802	CDK4	Cyclin-dependent kinase 4	5		0.497631	0.347151			29841700	26928600	26347500	31560000	15400000	21164600	24.8308	24.6826	24.6512	24.9116	23.8764	24.3351
Q00535	CDK5	Cyclin-dependent kinase 5	13		0.551071	-0.187106			67585600	54552300	76103500	78242500	69322400	76336100	26.0102	25.7011	26.1815	26.2214	26.0468	26.1859
Q96SN8	CDK5RAP2	CDK5 regulatory subunit-associated protein 2	11		0.113318	0.0222626			7019130	7855050	7538620	6839270	7727990	7508320	22.7429	22.9052	22.8459	22.7054	22.8817	22.8401
Q96JB5	CDK5RAP3	CDK5 regulatory subunit-associated protein 3	26		1.1024	0.266834			117263000	110650000	104034000	105118000	89193600	82661300	26.8052	26.7214	26.6325	26.6474	26.4104	26.3007
Q00534	CDK6	Cyclin-dependent kinase 6	20		0.98852	-0.336774			113611000	93233600	85263000	139685000	118753000	109672000	26.7595	26.4743	26.3454	27.0576	26.8234	26.7086
P50613	CDK7	Cyclin-dependent kinase 7	4		0.581539	0.413127			11552000	7027550	11000100	8772770	8051420	5354980	23.4616	22.7446	23.391	23.0646	22.9408	22.3524
P50750	CDK9	Cyclin-dependent kinase 9	13		0.543231	0.230042			31303000	26793600	24602000	28901300	20137200	21974700	24.8998	24.6754	24.5523	24.7846	24.2634	24.3893
P38936	CDKN1A	Cyclin-dependent kinase inhibitor 1	8	+	2.33445	-0.961128		+	12338200	12400700	14841100	21140700	29539400	26830500	23.5566	23.5639	23.8231	24.3335	24.8161	24.6774
Q9NXV6	CDKN2AIP	CDKN2A-interacting protein	32		1.22567	0.184634			74499400	78337200	74739500	72810000	65619300	62188100	26.1507	26.2232	26.1554	26.1176	25.9676	25.8901
Q96HQ2	CDKN2AIPNL	CDKN2AIP N-terminal-like protein	3		0.308552	-0.226996			9161610	5941970	9816480	9710520	7424160	11884100	23.1272	22.5025	23.2268	23.2111	22.8238	23.5025
P42773	CDKN2C	Cyclin-dependent kinase 4 inhibitor C	5		1.01515	-0.477996			36626100	31101900	50208800	56561600	47526100	57488000	25.1264	24.8905	25.5814	25.7533	25.5022	25.7768
O95674	CDS2	Phosphatidate cytidylyltransferase 2	3		1.39751	0.507222			58438600	48008200	53850300	42015000	41005000	30541800	25.8004	25.5168	25.6825	25.3244	25.2893	24.8643
Q9UKY7	CDV3	Protein CDV3 homolog	13		1.31756	-0.423314			135086000	145146000	118512000	150043000	188178000	198465000	27.0093	27.1129	26.8205	27.1608	27.4875	27.5643
Q9Y232	CDYL	Chromodomain Y-like protein	6		1.00776	1.61105			6982340	29338400	7673360	5852490	3623020	2600680	22.7353	24.8063	22.8714	22.4806	21.7888	21.3105
P49715	CEBPA	CCAAT/enhancer-binding protein alpha	4		0.428809	0.209667			41801800	45259200	64457100	46740500	43841200	38481200	25.3171	25.4317	25.9418	25.4782	25.3858	25.1977
P17676	CEBPB	CCAAT/enhancer-binding protein beta	6		0.319681	0.0648206			22020300	24124600	26044800	21764500	24235900	22922300	24.3923	24.524	24.6345	24.3755	24.5306	24.4502
P49716	CEBPD	CCAAT/enhancer-binding protein delta	3		0.280351	-0.218013			10103200	19908200	11837200	13871400	17719700	15242200	23.2683	24.2469	23.4968	23.7256	24.0789	23.8616
Q03701	CEBPZ	CCAAT/enhancer-binding protein zeta	35		1.48584	0.403529			41131900	49914200	52573300	38903200	36019000	33283400	25.2938	25.5729	25.6478	25.2134	25.1023	24.9883
Q92879	CELF1	CUGBP Elav-like family member 1	11		0.275571	-0.119622			137423000	102742000	152199000	148006000	136249000	136658000	27.034	26.6145	27.1814	27.1411	27.0217	27.026
O95319	CELF2	CUGBP Elav-like family member 2	12		0.1949	-0.0222886			153042000	152741000	158699000	159176000	163742000	149084000	27.1894	27.1865	27.2417	27.246	27.2868	27.1516
Q9UHN6	CEMIP2	Inactive cell surface hyaluronidase CEMIP2	6		0.293105	1.01611			498015	9835220	5511600	2897520	1021040	1103050	18.9258	23.2295	22.394	21.4664	19.9616	20.0731
P07199	CENPB	Major centromere autoantigen B	5		1.18567	0.585951			11644000	13570300	8427890	7904630	7957350	6260280	23.4731	23.6939	23.0067	22.9143	22.9239	22.5778
Q03188	CENPC	Centromere protein C	27		1.14881	1.21536			22008900	31244500	30094500	21996300	7274580	10330500	24.3916	24.8971	24.843	24.3908	22.7944	23.3004
Q02224	CENPE	Centromere-associated protein E	3		0.0215523	0.0144628			287790	284985	452038	345030	334734	311498	18.1347	18.1205	18.7861	18.3964	18.3527	18.2489
P49454	CENPF	Centromere protein F	58		1.03049	0.260309			12893000	13219700	15237700	12429700	12016900	10119500	23.6201	23.6562	23.8611	23.5673	23.5186	23.2706
Q8N0S6	CENPL	Centromere protein L	2		1.36377	0.78831			1709480	1759930	1034560	922880	894747	731736	20.7051	20.7471	19.9806	19.8158	19.7711	19.481
Q96H22	CENPN	Centromere protein N	2		1.35083	0.4674			5422690	5174550	4477760	3954270	4021560	2989390	22.3706	22.303	22.0943	21.915	21.9393	21.5114
Q8N2Z9	CENPS	Centromere protein S	2		0.20117	-0.0575523			711185	849841	818217	788790	915975	771469	19.4399	19.6968	19.6421	19.5893	19.8049	19.5572
Q71F23	CENPU	Centromere protein U	3		1.14053	-0.345307			583737	626447	472407	651820	700493	775764	19.155	19.2568	18.8497	19.3141	19.418	19.5653
Q7Z7K6	CENPV	Centromere protein V	7		0.622211	0.35093			22290100	17475400	29286500	20611400	17857900	14939900	24.4099	24.0588	24.8037	24.2969	24.0901	23.8327
Q9UPN4	CEP131	Centrosomal protein of 131 kDa	17		0.645741	-0.233969			10456500	10496100	14521400	13484100	14621100	13149700	23.3179	23.3234	23.7917	23.6848	23.8015	23.6485
Q66GS9	CEP135	Centrosomal protein of 135 kDa	6		0.0292845	0.0161101			2066750	2073890	1483840	2083010	1722390	1714310	20.9789	20.9839	20.5009	20.9902	20.716	20.7092
Q5SW79	CEP170	Centrosomal protein of 170 kDa	54		1.20612	-0.30646			59782700	54354300	70876700	71590200	78338000	77669000	25.8332	25.6959	26.0788	26.0933	26.2232	26.2108
Q9Y4F5	CEP170B	Centrosomal protein of 170 kDa protein B	2		0.0387529	0.022665			0	0	728713	761105	966123	964486	19.8741	20.0179	19.475	19.5377	19.8818	19.8794
Q8TEP8	CEP192	Centrosomal protein of 192 kDa	6		0.07785	0.260322			502471	2373230	8206540	1798240	2177800	1454290	18.9387	21.1784	22.9683	20.7782	21.0544	20.4719
Q9BV73	CEP250	Centrosome-associated protein CEP250	17		1.86236	0.270542			5457520	5604300	6084560	4595050	5029770	4587590	22.3798	22.4181	22.5367	22.1316	22.2621	22.1293
Q5VT06	CEP350	Centrosome-associated protein 350	22		1.1671	-0.291637			3909380	3174510	4099290	4674880	4588580	4349300	21.8985	21.5981	21.9669	22.1565	22.1296	22.0524
Q9BYV8	CEP41	Centrosomal protein of 41 kDa	5		0.91717	2.5719			4534630	31405200	5443620	798612	789065	5852230	22.1126	24.9045	22.3761	19.6071	19.5898	22.4806
O95684	CEP43	Centrosomal protein 43	12		1.58071	-0.374027			15395000	15621600	18511400	21812700	22793800	19489400	23.876	23.897	24.1419	24.3787	24.4421	24.2162
Q5JTW2	CEP78	Centrosomal protein of 78 kDa	3		0.280419	-0.169848			1686630	1090110	1832310	1844530	1545920	1681920	20.6857	20.056	20.8052	20.8148	20.56	20.6817
Q6P2H3	CEP85	Centrosomal protein of 85 kDa	8		0.332259	-0.17634			5420550	4151150	7007180	6216110	6129870	5970850	22.37	21.9851	22.7404	22.5676	22.5474	22.5095
Q9Y6K0	CEPT1	Choline/ethanolaminephosphotransferase 1	4		1.0538	0.365508			173412000	194873000	182937000	176127000	132456000	123922000	27.3696	27.538	27.4468	27.392	26.9809	26.8849
Q96G23	CERS2	Ceramide synthase 2	8		1.37769	0.320048			158577000	179980000	189814000	153527000	141853000	127861000	27.2406	27.4233	27.5	27.1939	27.0798	26.93
Q9Y5P4	CERT1	Ceramide transfer protein	10		0.339386	-0.126998			136155000	112669000	99054200	112748000	134408000	130577000	27.0207	26.7475	26.5617	26.7485	27.002	26.9603
P23141	CES1	Liver carboxylesterase 1	44		0.964523	0.162417			449688000	445166000	450676000	446365000	385204000	374317000	28.7443	28.7298	28.7475	28.7336	28.521	28.4797
O00748	CES2	Cocaine esterase	6		0.414649	-0.184436			10801700	9921450	7194750	11315700	10242700	0	23.3648	23.2421	22.7785	23.4318	23.2881	23.2188
P41208	CETN2	Centrin-2	5		0.214891	-0.0931689			14582500	18717500	21116100	20080300	19798500	17596700	23.7977	24.1579	24.3318	24.2593	24.2389	24.0688
Q9Y6A4	CFAP20	Cilia- and flagella-associated protein 20	6		0.0106113	-0.00323931			44860800	36774400	40996000	42675300	42280800	37736400	25.419	25.1322	25.289	25.3469	25.3335	25.1695
P57076	CFAP298	Cilia- and flagella-associated protein 298	5		0.304571	0.083175			15232900	15933300	17545400	13535000	15687400	16870500	23.8607	23.9255	24.0646	23.6902	23.9031	24.008
O43822	CFAP410	Cilia- and flagella-associated protein 410	4	+			+		1926070	2355690	0	0	0	0	20.8772	21.1677
P00746	CFD	Complement factor D	5		0.937712	0.160103			7542750	6709630	6442330	6027690	6521140	5945780	22.8467	22.6778	22.6192	22.5232	22.6367	22.5034
Q9UEE9	CFDP1	Craniofacial development protein 1	6		0.689465	-0.255431			14449500	12691800	18251500	18297700	19137600	16258000	23.7845	23.5974	24.1215	24.1252	24.1899	23.9546
P23528	CFL1	Cofilin-1	20		0.424406	-0.175535			4268160000	5118110000	5205170000	4438780000	6074820000	6074520000	31.991	32.253	32.2773	32.0475	32.5002	32.5001
O15519	CFLAR	CASP8 and FADD-like apoptosis regulator	4	+				+	0	0	0	13662300	9679250	7073630				23.7037	23.2065	22.754
Q8N884	CGAS	Cyclic GMP-AMP synthase	16		0.744368	-0.239487			19039600	25301100	25963100	26338700	27259200	28663200	24.1825	24.5927	24.63	24.6507	24.7002	24.7727
Q9UFW8	CGGBP1	CGG triplet repeat-binding protein 1	2		0.382693	0.154608			12227400	13358300	17244100	12287600	14172400	11727100	23.5436	23.6712	24.0396	23.5507	23.7566	23.4833
Q99674	CGREF1	Cell growth regulator with EF hand domain protein 1	5		1.13393	0.203518			1647230	1700280	1981830	1525140	1576590	1511880	20.6516	20.6973	20.9184	20.5405	20.5884	20.5279
Q13111	CHAF1A	Chromatin assembly factor 1 subunit A	11		1.3282	0.451315			8843190	9353980	9601950	7617470	7465140	5464350	23.0761	23.1571	23.1949	22.8609	22.8317	22.3816
Q13112	CHAF1B	Chromatin assembly factor 1 subunit B	8		0.0152328	0.00341479			13734700	15591700	13758100	14553900	14894500	13495300	23.7113	23.8943	23.7138	23.7949	23.8283	23.686
Q96JM3	CHAMP1	Chromosome alignment-maintaining phosphoprotein 1	37		1.06149	0.195029			44645300	42415300	41354100	40680400	38109700	33671900	25.412	25.3381	25.3015	25.2778	25.1837	25.005
Q96BP2	CHCHD1	Small ribosomal subunit protein mS37	2		0.368296	-0.218359			10099200	14552500	13527700	18993400	12985900	12693200	23.2677	23.7948	23.6894	24.179	23.6304	23.5976
Q9Y6H1	CHCHD2	Coiled-coil-helix-coiled-coil-helix domain-containing protein 2	4		1.83499	-0.399954			182136000	181349000	154935000	245836000	213716000	223755000	27.4404	27.4342	27.2071	27.8731	27.6711	27.7373
Q9NX63	CHCHD3	MICOS complex subunit MIC19	31		0.842914	0.501285			312483000	275618000	276776000	295462000	168315000	169018000	28.2192	28.0381	28.0441	28.1384	27.3266	27.3326
Q8N4Q1	CHCHD4	Mitochondrial intermembrane space import and assembly protein 40	4		0.817523	-0.377429			39438800	39688300	61324300	62318400	58928900	57296400	25.2331	25.2422	25.87	25.8932	25.8125	25.7719
Q9BUK0	CHCHD7	Coiled-coil-helix-coiled-coil-helix domain-containing protein 7	2		1.73312	-0.520909			10532900	12134600	10595200	18665100	14326400	14960400	23.3284	23.5326	23.3369	24.1538	23.7722	23.8346
O14646	CHD1	Chromodomain-helicase-DNA-binding protein 1	9		0.126616	-0.129321			1922620	2168820	4236450	3357350	2565920	2683290	20.8746	21.0485	22.0144	21.6789	21.291	21.3556
Q86WJ1	CHD1L	Chromodomain-helicase-DNA-binding protein 1-like	15		2.05794	0.531404			14397200	14207900	11920700	8480230	9861660	9657080	23.7793	23.7602	23.507	23.0157	23.2334	23.2032
O14647	CHD2	Chromodomain-helicase-DNA-binding protein 2	36		1.8119	0.331718			18199100	19277700	17934300	16240600	13657400	14231400	24.1174	24.2004	24.0962	23.9531	23.7032	23.7626
Q14839	CHD4	Chromodomain-helicase-DNA-binding protein 4	97		1.52526	0.193858			95679200	89382700	95026800	87251600	79951900	77847400	26.5117	26.4135	26.5018	26.3787	26.2526	26.2141
Q9HCK8	CHD8	Chromodomain-helicase-DNA-binding protein 8	29		0.813563	0.196441			15685300	16491900	19537700	15636600	15531900	13831400	23.9029	23.9753	24.2198	23.8984	23.8887	23.7214
O14757	CHEK1	Serine/threonine-protein kinase Chk1	2		0.316543	0.274175			635467	1421720	942937	853426	844215	668600	19.2775	20.4392	19.8468	19.7029	19.6873	19.3508
Q8IWX8	CHERP	Calcium homeostasis endoplasmic reticulum protein	20		0.0405323	0.0195395			33977000	29493200	42544600	36208900	35446600	31894500	25.0181	24.8139	25.3425	25.1098	25.0791	24.9268
P36222	CHI3L1	Chitinase-3-like protein 1	19		0.363317	0.112752			547174000	484054000	583333000	562943000	493375000	440017000	29.0274	28.8506	29.1197	29.0684	28.8781	28.713
Q9BWS9	CHID1	Chitinase domain-containing protein 1	23		0.895446	-0.318521			157594000	123683000	125109000	196404000	163065000	147666000	27.2316	26.8821	26.8986	27.5492	27.2809	27.1378
Q9Y259	CHKB	Choline/ethanolamine kinase	8		0.243595	0.393101			13057100	31748400	8012470	8783960	16100500	10370500	23.6383	24.9202	22.9338	23.0664	23.9406	23.306
P24386	CHM	Rab proteins geranylgeranyltransferase component A 1	4		0.969486	-0.2967			1947960	2188710	1791860	2088740	2457210	2758620	20.8935	21.0616	20.773	20.9942	21.2286	21.3955
Q9HD42	CHMP1A	Charged multivesicular body protein 1a	5		0.525312	-0.439072			33393500	28375000	62634800	44998600	58492800	56186800	24.9931	24.7581	25.9005	25.4234	25.8018	25.7437
Q7LBR1	CHMP1B	Charged multivesicular body protein 1b	3		0.0386583	-0.0232468			102269000	99793500	146779000	109137000	108388000	132908000	26.6078	26.5724	27.1291	26.7016	26.6916	26.9859
O43633	CHMP2A	Charged multivesicular body protein 2a	13		0.0250587	-0.0106049			88842300	95770200	113407000	92519900	113702000	93770000	26.4047	26.5131	26.7569	26.4633	26.7607	26.4826
Q9UQN3	CHMP2B	Charged multivesicular body protein 2b	3		0.451709	0.323871			13169800	18670800	18599800	18960300	10683300	11513700	23.6507	24.1543	24.1488	24.1765	23.3489	23.4568
Q9Y3E7	CHMP3	Charged multivesicular body protein 3	5		0.531456	0.0685444			68253800	61481700	67320400	63979500	63924100	59897900	26.0244	25.8737	26.0045	25.9311	25.9299	25.836
Q9BY43	CHMP4A	Charged multivesicular body protein 4a	13		0.902093	-0.173422			93736900	104375000	100489000	102775000	110969000	123638000	26.4821	26.6372	26.5825	26.6149	26.7256	26.8815
Q9H444	CHMP4B	Charged multivesicular body protein 4b	14		0.877123	-0.133524			171154000	188904000	183238000	211430000	184559000	200413000	27.3507	27.4931	27.4491	27.6556	27.4595	27.5784
Q9NZZ3	CHMP5	Charged multivesicular body protein 5	4		0.623092	-0.219269			108005000	111531000	128977000	113548000	157724000	136866000	26.6865	26.7329	26.9425	26.7587	27.2328	27.0282
Q96FZ7	CHMP6	Charged multivesicular body protein 6	5		0.801266	0.304855			105363000	108415000	79723500	90662500	72363200	73638900	26.6508	26.692	26.2485	26.434	26.1088	26.134
Q8WUX9	CHMP7	Charged multivesicular body protein 7	15		1.66394	-1.12			11146800	12830900	22160300	32656100	33408200	29827900	23.4101	23.6131	24.4015	24.9608	24.9937	24.8302
Q9UHD1	CHORDC1	Cysteine and histidine-rich domain-containing protein 1	28		1.30781	-0.321222			90748300	90501900	111824000	113584000	129601000	121674000	26.4354	26.4314	26.7367	26.7592	26.9495	26.8584
Q99653	CHP1	Calcineurin B homologous protein 1	16		1.1758	0.667542			140147000	133474000	97222800	102737000	66962800	65968800	27.0624	26.992	26.5348	26.6144	25.9969	25.9753
Q9NRG0	CHRAC1	Chromatin accessibility complex protein 1	4		0.0117299	0.00940704			31628600	29578000	52375400	34464000	38699100	36025800	24.9147	24.818	25.6424	25.0386	25.2058	25.1025
Q9NPF2	CHST11	Carbohydrate sulfotransferase 11	2		0.105885	0.0597655			0	6358050	8121300	8513300	5600300	7143260	22.8324	22.6002	22.9533	23.0213	22.4171	22.7682
Q8NCH0	CHST14	Carbohydrate sulfotransferase 14	4		0.595355	0.402548			4094160	4813200	6400270	5172230	2961890	3564620	21.9651	22.1986	22.6097	22.3024	21.4981	21.7653
Q86X52	CHSY1	Chondroitin sulfate synthase 1	2	+				+	0	0	0	0	696288	415636					19.4093	18.665
Q8WVB6	CHTF18	Chromosome transmission fidelity protein 18 homolog	14		0.0683412	-0.0287374			14233700	16744100	11831000	14915300	14170200	14162700	23.7628	23.9972	23.4961	23.8303	23.7564	23.7556
Q9Y3Y2	CHTOP	Chromatin target of PRMT1 protein	8		0.467932	-0.0970109			119873000	108050000	126476000	132290000	130551000	116053000	26.8369	26.6871	26.9143	26.9791	26.96	26.7902
O15111	CHUK	Inhibitor of nuclear factor kappa-B kinase subunit alpha	7		0.926939	-0.594444			2107210	2770160	3773830	3540150	5340860	4010500	21.0069	21.4015	21.8476	21.7554	22.3486	21.9354
Q8WUH1	CHURC1	Protein Churchill	3		0.914964	-0.462155			16488000	21524200	14375800	19858700	22982900	29224000	23.9749	24.3595	23.7771	24.2433	24.4541	24.8006
O76071	CIAO1	Probable cytosolic iron-sulfur protein assembly protein CIAO1	13		1.24803	-0.423375			34154200	28643900	38481600	39138600	48749000	47588700	25.0256	24.7717	25.1977	25.2221	25.5389	25.5041
Q9H5X1	CIAO2A	Cytosolic iron-sulfur assembly component 2A	4		0.620497	-0.185864			44460000	34348600	35882900	47426700	40285800	42212700	25.406	25.0337	25.0968	25.4992	25.2638	25.3312
Q9Y3D0	CIAO2B	Cytosolic iron-sulfur assembly component 2B	4		1.49174	-0.528115			0	6964310	5494410	7518580	8551000	8751640	22.2254	22.7315	22.3895	22.842	23.0277	23.0611
Q6FI81	CIAPIN1	Anamorsin	17		0.660211	-0.293933			58998400	75259000	70097700	100006000	66430400	86329100	25.8142	26.1654	26.0629	26.5755	25.9853	26.3633
Q99828	CIB1	Calcium and integrin-binding protein 1	5		0.101576	0.0577621			12772200	11808000	11140500	14942300	9627520	10357400	23.6065	23.4933	23.4093	23.8329	23.1987	23.3042
Q96RK0	CIC	Protein capicua homolog	9		0.234664	0.138866			8671510	10491500	6260170	6817950	7533470	8307310	23.0479	23.3227	22.5778	22.7009	22.8449	22.986
Q8TCG1	CIP2A	Protein CIP2A	14		0.787992	-0.411859			12527100	14282900	20419900	17664600	23393100	20819700	23.5785	23.7678	24.2835	24.0744	24.4796	24.3114
Q14011	CIRBP	Cold-inducible RNA-binding protein	10		1.24494	-0.428059			125610000	109556000	142572000	143733000	175746000	189160000	26.9044	26.7071	27.0871	27.0988	27.3889	27.495
Q9NZ45	CISD1	CDGSH iron-sulfur domain-containing protein 1	6		1.99106	0.46333			173512000	172449000	181048000	141590000	130290000	112050000	27.3705	27.3616	27.4318	27.0771	26.9572	26.7396
Q8N5K1	CISD2	CDGSH iron-sulfur domain-containing protein 2	9	+	2.92071	0.543344	+		165486000	170319000	179149000	125701000	118382000	109629000	27.3021	27.3437	27.4166	26.9054	26.8189	26.7081
O14578	CIT	Citron Rho-interacting kinase	12		0.158224	-0.0797799			6692990	5598990	8524190	6611250	7306750	7805900	22.6742	22.4167	23.0231	22.6565	22.8008	22.8961
Q9ULV3	CIZ1	Cip1-interacting zinc finger protein	14	+	1.94513	1.88789	+		21090300	10173800	23242700	6076690	3967060	4081180	24.3301	23.2784	24.4703	22.5349	21.9196	21.9606
Q8WWK9	CKAP2	Cytoskeleton-associated protein 2	18		0.472954	-0.117538			28444300	34412900	33719100	32094100	35182800	37323700	24.7616	25.0364	25.0071	24.9358	25.0684	25.1536
Q8IYA6	CKAP2L	Cytoskeleton-associated protein 2-like	4		0.121696	0.0651118			7050350	8377370	11204900	8206810	8412680	8371760	22.7493	22.9981	23.4176	22.9684	23.0041	22.9971
Q07065	CKAP4	Cytoskeleton-associated protein 4	58		1.57104	0.455298			189309000	203956000	202001000	172303000	136737000	128442000	27.4962	27.6037	27.5898	27.3604	27.0268	26.9365
Q14008	CKAP5	Cytoskeleton-associated protein 5	74		1.0887	-0.22702			63143900	59622100	73931500	74832100	79847400	74685900	25.9121	25.8293	26.1397	26.1572	26.2507	26.1543
P12277	CKB	Creatine kinase B-type	21		1.91482	-0.509426			92831700	87285300	80506100	112104000	118673000	141433000	26.4681	26.3792	26.2626	26.7403	26.8224	27.0755
P61024	CKS1B	Cyclin-dependent kinases regulatory subunit 1	4		1.48936	-0.846691			32208600	17376800	24948200	40955900	42873300	46250400	24.9409	24.0507	24.5724	25.2876	25.3536	25.463
P33552	CKS2	Cyclin-dependent kinases regulatory subunit 2	3		0.524856	-0.424477			8310370	3962370	7406980	7127310	9662340	8561490	22.9865	21.9179	22.8205	22.7649	23.2039	23.0294
Q7Z460	CLASP1	CLIP-associating protein 1	37		0.815069	0.166787			19041600	22413200	18649400	16768400	18575400	18064200	24.1827	24.4178	24.1526	23.9992	24.1469	24.1066
O75122	CLASP2	CLIP-associating protein 2	35		0.788769	1.10831			93990800	24002900	59486100	19294400	35633100	19479600	26.486	24.5167	25.826	24.2017	25.0867	24.2155
Q8N2M8	CLASRP	CLK4-associating serine/arginine rich protein	5	+	3.32374	0.623038	+		19372100	20109600	18694300	0	13467000	11938200	24.2075	24.2614	24.1561	23.5638	23.6829	23.5091
Q96S66	CLCC1	Chloride channel CLIC-like protein 1	17		1.79768	-0.620771			14932900	14310400	16670100	20575400	28375100	22185100	23.832	23.7706	23.9908	24.2944	24.7581	24.4031
P51798	CLCN7	H(+)/Cl(-) exchange transporter 7	17		1.1614	0.531275			50514400	46243400	38398400	39756500	27864700	26824100	25.5902	25.4627	25.1945	25.2447	24.7319	24.677
Q96B33	CLDN23	Claudin-23	2		0.692115	0.576291			2491670	2123570	2583790	2671910	1205690	1280310	21.2487	21.0181	21.3011	21.3494	20.2014	20.2881
Q9Y240	CLEC11A	C-type lectin domain family 11 member A	11		1.61444	0.47694			55437300	60565700	45609200	41438200	38254700	35832400	25.7244	25.852	25.4428	25.3045	25.1891	25.0948
Q2KHT3	CLEC16A	Protein CLEC16A	4		0.211279	0.0910416			1534470	1379070	0	0	1336180	1199940	20.5493	20.3953	20.593	20.7202	20.3497	20.1945
O14967	CLGN	Calmegin	9		1.20129	0.280341			16405400	17219300	18574600	15378400	15215700	12518300	23.9677	24.0375	24.1468	23.8744	23.8591	23.5775
O00299	CLIC1	Chloride intracellular channel protein 1	26		0.698326	-0.218021			1900960000	2081690000	2412860000	2205900000	2426860000	2806620000	30.8241	30.9551	31.1681	31.0387	31.1764	31.3862
Q9Y696	CLIC4	Chloride intracellular channel protein 4	25		1.18838	-0.418685			138267000	142010000	180087000	177167000	205241000	232264000	27.0429	27.0814	27.4241	27.4005	27.6127	27.7912
Q96NY7	CLIC6	Chloride intracellular channel protein 6	6		0.924095	-0.830036			1349920	1330620	1000370	1249780	2793970	2891110	20.3644	20.3437	19.9321	20.2532	21.4139	21.4632
Q14677	CLINT1	Clathrin interactor 1	25		1.11232	-0.180677			122403000	105639000	124529000	131996000	135187000	131389000	26.8671	26.6546	26.8919	26.9759	27.0104	26.9693
P30622	CLIP1	CAP-Gly domain-containing linker protein 1	52		1.76812	-0.246067			211830000	216728000	236602000	248826000	268158000	271553000	27.6583	27.6913	27.8179	27.8906	27.9985	28.0167
Q9UDT6	CLIP2	CAP-Gly domain-containing linker protein 2	9		0.448288	-0.220055			597604	810913	909864	798642	1026510	849922	19.1888	19.6292	19.7953	19.6072	19.9693	19.697
P49760	CLK2	Dual specificity protein kinase CLK2	3	+			+		16509300	18288900	12512700	0	0	0	23.9768	24.1245	23.5769
P49761	CLK3	Dual specificity protein kinase CLK3	4		0.297974	0.195002			4774070	7546010	6568750	6861790	5096990	4510590	22.1868	22.8473	22.6472	22.7102	22.2812	22.1049
O75503	CLN5	Bis(monoacylglycero)phosphate synthase CLN5	2		0.190892	0.107155			7645890	6305330	5973710	7912380	0	5569430	22.8663	22.5881	22.5102	22.9157	22.3183	22.4091
Q9NWW5	CLN6	Ceroid-lipofuscinosis neuronal protein 6	5		1.45761	0.563314			63206600	43938500	59896800	37904800	33794500	40248400	25.9136	25.389	25.836	25.1759	25.0103	25.2624
P54105	CLNS1A	Methylosome subunit pICln	5		0.698988	-0.965552			27815700	21543100	77733100	50268600	70664400	97653400	24.7294	24.3607	26.212	25.5832	26.0745	26.5412
Q92989	CLP1	Polyribonucleotide 5'-hydroxyl-kinase Clp1	5		0.417817	0.106717			18386400	17687000	19772300	19183700	17654200	15207300	24.1321	24.0762	24.237	24.1934	24.0735	23.8583
Q9H078	CLPB	Mitochondrial disaggregase	23		0.192006	-0.0817159			61044800	65451600	52034000	74968700	58662300	56029100	25.8634	25.9639	25.633	26.1598	25.8059	25.7397
Q16740	CLPP	ATP-dependent Clp protease proteolytic subunit, mitochondrial	10		0.0197284	-0.00957934			104538000	81994200	76348500	98387800	82156100	82590100	26.6395	26.289	26.1861	26.552	26.2919	26.2995
O96005	CLPTM1	Putative lipid scramblase CLPTM1	12		1.97521	0.478508			91915700	105117000	83186000	70222800	66284100	63839600	26.4538	26.6474	26.3098	26.0654	25.9822	25.9279
Q96KA5	CLPTM1L	Lipid scramblase CLPTM1L	13		0.311728	0.274259			104074000	63218900	147522000	77833000	79637300	88528900	26.633	25.9139	27.1364	26.2139	26.2469	26.3996
O76031	CLPX	ATP-dependent Clp protease ATP-binding subunit clpX-like, mitochondrial	27		1.34301	0.356246			115171000	141157000	120322000	109984000	93363700	90815600	26.7792	27.0727	26.8423	26.7127	26.4764	26.4364
P09496	CLTA	Clathrin light chain A	11		0.894844	-0.44743			193574000	174760000	287721000	260985000	308953000	306071000	27.5283	27.3808	28.1001	27.9594	28.2028	28.1893
P09497	CLTB	Clathrin light chain B	11		0.793158	-0.411318			84533900	59969800	105808000	104872000	111312000	108078000	26.333	25.8377	26.6569	26.6441	26.73	26.6875
Q00610	CLTC	Clathrin heavy chain 1	156		0.141309	-0.0481408			755506000	638813000	591532000	751190000	643957000	652318000	29.4929	29.2508	29.1399	29.4846	29.2624	29.281
O75153	CLUH	Clustered mitochondria protein homolog	19		1.89502	-0.424433			14941700	11945000	12904700	17803300	17091600	18295800	23.8328	23.5099	23.6214	24.0856	24.0268	24.125
Q8N0X4	CLYBL	Citramalyl-CoA lyase, mitochondrial	11		0.414853	-0.12395			14010400	10640700	12937600	13150700	14487000	13100400	23.74	23.3431	23.6251	23.6486	23.7883	23.6431
Q8NFW8	CMAS	N-acylneuraminate cytidylyltransferase	23		0.12017	-0.219622			169141000	135749000	551889000	213738000	258579000	361993000	27.3337	27.0164	29.0398	27.6713	27.946	28.4314
Q7Z7K0	CMC1	COX assembly mitochondrial protein homolog	2		1.12436	-0.736817			33609300	31679500	60071400	75538300	61970300	63236400	25.0024	24.917	25.8402	26.1707	25.8851	25.9143
P30085	CMPK1	UMP-CMP kinase	24		1.63796	-0.361898			308549000	293541000	361183000	386742000	418120000	429363000	28.2009	28.129	28.4282	28.5268	28.6393	28.6776
Q5EBM0	CMPK2	UMP-CMP kinase 2, mitochondrial	9	+	3.00591	-0.873418		+	17137600	17609600	16597600	27470300	34436700	32556300	24.0307	24.0699	23.9845	24.7114	25.0374	24.9564
Q9BQ75	CMSS1	Protein CMSS1	10		0.238976	0.128459			10889200	10142500	15949200	11086300	11865300	10251900	23.3764	23.2739	23.927	23.4023	23.5002	23.2894
Q96MX0	CMTM3	CKLF-like MARVEL transmembrane domain-containing protein 3	3		0.16101	0.0959244			24895600	16727000	21533600	23873300	17578300	17504100	24.5694	23.9957	24.3601	24.5089	24.0673	24.0612
Q9NX76	CMTM6	CKLF-like MARVEL transmembrane domain-containing protein 6	4		1.40037	0.481815			40949700	43432400	30731200	25563100	27917500	28121100	25.2873	25.3723	24.8732	24.6076	24.7347	24.7451
Q8N1G2	CMTR1	Cap-specific mRNA (nucleoside-2'-O-)-methyltransferase 1	22		0.63917	-0.197873			29342700	21332800	24764200	29311700	26949100	29613100	24.8065	24.3466	24.5618	24.805	24.6837	24.8197
P62633	CNBP	CCHC-type zinc finger nucleic acid binding protein	7		0.254016	0.297101			30852000	31877800	32550400	13762600	31677600	39588200	24.8789	24.926	24.9562	23.7143	24.917	25.2386
Q96KP4	CNDP2	Cytosolic non-specific dipeptidase	50		1.31827	-0.48046			310350000	226648000	310824000	351164000	401373000	421268000	28.2093	27.7559	28.2115	28.3876	28.5804	28.6502
Q9P003	CNIH4	Protein cornichon homolog 4	2		0.961862	0.991461			93399200	51972200	36481100	41278500	22252300	24530400	26.4769	25.6312	25.1206	25.2989	24.4075	24.5481
G9CGD6;Q8WWN9	CNK3/IPCEF1;IPCEF1	CNK3/IPCEF1 fusion protein	11		0.0186651	-0.0040048			23677400	20110300	22734100	22122300	21984700	22443800	24.497	24.2614	24.4384	24.399	24.39	24.4198
Q99439	CNN2	Calponin-2	17		0.432638	-0.10345			434623000	410294000	492937000	436091000	504004000	495921000	28.6952	28.6121	28.8768	28.7001	28.9089	28.8855
Q6P4Q7	CNNM4	Metal transporter CNNM4	7		0.316567	0.183359			5192960	5484860	3520180	4767990	3532020	4066280	22.3081	22.387	21.7472	22.1849	21.7521	21.9553
A5YKK6	CNOT1	CCR4-NOT transcription complex subunit 1	60		0.643707	-0.171754			76831600	61956800	63283100	83063100	71520100	72475300	26.1952	25.8848	25.9153	26.3077	26.0918	26.111
Q9H9A5	CNOT10	CCR4-NOT transcription complex subunit 10	14		1.17183	-0.311774			33478600	27783700	29744600	42957300	35302700	34888400	24.9967	24.7277	24.8261	25.3564	25.0733	25.0562
Q9UKZ1	CNOT11	CCR4-NOT transcription complex subunit 11	4		0.121905	0.0367368			10784600	9777420	12014300	9627440	10779800	11309100	23.3625	23.221	23.5182	23.1987	23.3618	23.431
Q9NZN8	CNOT2	CCR4-NOT transcription complex subunit 2	12		1.90295	-0.326197			17664600	16912700	17154100	23843700	21057500	20113600	24.0744	24.0116	24.032	24.5071	24.3278	24.2617
O75175	CNOT3	CCR4-NOT transcription complex subunit 3	16		1.40398	-0.300045			27410300	25232800	31341700	32469600	35351000	35244500	24.7082	24.5888	24.9016	24.9526	25.0752	25.0709
O95628	CNOT4	CCR4-NOT transcription complex subunit 4	6		1.23577	-0.303457			0	0	6902810	8528100	10290500	9532560	23.0108	22.8631	22.7188	23.0238	23.2948	23.1844
Q96LI5	CNOT6L	CCR4-NOT transcription complex subunit 6-like	2		0.122374	0.156297			5277020	3626910	4602800	5336150	2173170	5488780	22.3313	21.7903	22.1341	22.3474	21.0514	22.3881
Q9UIV1	CNOT7	CCR4-NOT transcription complex subunit 7	8		0.581196	-0.208452			16373700	13102600	12546600	16312200	14043300	18125900	23.9649	23.6434	23.5808	23.9594	23.7434	24.1115
Q92600	CNOT9	CCR4-NOT transcription complex subunit 9	7		0.581843	-0.208928			24927900	32932700	30955300	39247000	31658700	31581200	24.5713	24.973	24.8837	25.2261	24.9161	24.9126
P09543	CNP	2',3'-cyclic-nucleotide 3'-phosphodiesterase	30		1.74209	0.311614			188486000	187617000	195072000	164406000	159357000	137734000	27.4899	27.4832	27.5394	27.2927	27.2477	27.0373
Q9Y2B0	CNPY2	Protein canopy homolog 2	22		0.86591	-0.305914			144357000	127667000	175869000	207995000	175320000	167915000	27.1051	26.9278	27.3899	27.632	27.3854	27.3232
Q9BT09	CNPY3	Protein canopy homolog 3	13		0.254152	-0.0606906			369254000	330270000	380908000	395173000	392656000	339644000	28.46	28.2991	28.5049	28.5579	28.5487	28.3394
Q6PJW8	CNST	Consortin	4	+	3.09567	0.552645	+		11978800	12560700	11738400	8725220	7691100	8340330	23.514	23.5824	23.4847	23.0568	22.8748	22.9917
Q7Z7A1	CNTRL	Centriolin	6		0.219891	0.15479			2039250	1766900	1531920	1551270	1194470	2159070	20.9596	20.7528	20.5469	20.565	20.1879	21.042
Q9GZY4	COA1	Cytochrome c oxidase assembly factor 1 homolog	3		1.52024	0.221673			12377300	11605400	12156000	10353400	11102100	9580710	23.5612	23.4683	23.5352	23.3036	23.4043	23.1917
Q9Y2R0	COA3	Cytochrome c oxidase assembly factor 3 homolog, mitochondrial	5		0.0192027	0.0210819			28274100	47510500	63870800	44141700	37186000	50028000	24.753	25.5017	25.9287	25.3956	25.1483	25.5762
Q5JTJ3	COA6	Cytochrome c oxidase assembly factor 6 homolog	4	+	3.47715	-0.868929		+	42569900	36521300	42560900	75030100	74611500	72001100	25.3433	25.1222	25.343	26.161	26.1529	26.1015
Q96BR5	COA7	Cytochrome c oxidase assembly factor 7	9		0.280908	-0.214083			67316600	64455400	47627700	90292200	48529600	73607200	26.0045	25.9418	25.5053	26.4281	25.5324	26.1333
Q13057	COASY	Bifunctional coenzyme A synthase	14		0.311446	-0.16147			74828200	70374100	60079900	59832200	93991700	78705400	26.1571	26.0685	25.8404	25.8344	26.486	26.23
Q8WTW3	COG1	Conserved oligomeric Golgi complex subunit 1	13		1.69317	-0.755723			7675140	5507190	8836860	12209400	11981900	12290800	22.8718	22.3929	23.0751	23.5415	23.5144	23.5511
Q14746	COG2	Conserved oligomeric Golgi complex subunit 2	21		2.00089	-0.254874			17070900	16694900	18224500	19543400	21215100	21282600	24.025	23.9929	24.1194	24.2202	24.3386	24.3432
Q96JB2	COG3	Conserved oligomeric Golgi complex subunit 3	16		0.809453	-0.509757			14403000	11865000	23371200	23078100	22566900	22135300	23.7799	23.5002	24.4782	24.46	24.4277	24.3998
Q9H9E3	COG4	Conserved oligomeric Golgi complex subunit 4	17		1.46308	-0.240868			15615700	14802800	17171800	18162000	19880600	18140700	23.8965	23.8194	24.0335	24.1144	24.2449	24.1127
Q9UP83	COG5	Conserved oligomeric Golgi complex subunit 5	11		0.270431	0.141907			11162100	14493800	14988000	9746990	13909000	13315300	23.4121	23.7889	23.8373	23.2165	23.7295	23.6666
Q9Y2V7	COG6	Conserved oligomeric Golgi complex subunit 6	3		1.34506	0.242591			104964000	102154000	0	82468900	98047100	90524300	26.6453	26.6062	26.7524	26.2973	26.547	26.4318
P83436	COG7	Conserved oligomeric Golgi complex subunit 7	12		0.105125	-0.0536283			12767400	12944800	12130800	10238600	14094600	15531900	23.606	23.6259	23.5322	23.2875	23.7486	23.8887
Q96MW5	COG8	Conserved oligomeric Golgi complex subunit 8	4		0.416984	0.405045			7476690	6160600	0	7326100	6905520	3109440	22.834	22.5546	22.9187	22.8046	22.7193	21.5682
P38432	COIL	Coilin	11		1.23587	0.346033			15229000	20216200	19777200	14505500	14353900	14240800	23.8603	24.269	24.2373	23.7901	23.7749	23.7635
Q86Y22	COL23A1	Collagen alpha-1(XXIII) chain	5	+	2.83422	0.627602	+		34694200	31596800	35826900	23888400	21032900	21195400	25.0482	24.9133	25.0945	24.5098	24.3261	24.3372
P12109	COL6A1	Collagen alpha-1(VI) chain	45		0.651479	0.217272			112725000	147855000	152905000	125194000	109074000	118784000	26.7482	27.1396	27.1881	26.8996	26.7007	26.8238
P12110	COL6A2	Collagen alpha-2(VI) chain	5		0.81494	0.531968			6918080	8517370	6321540	6523020	3450460	5474870	22.7219	23.022	22.5918	22.6371	21.7184	22.3844
Q02388	COL7A1	Collagen alpha-1(VII) chain	21		1.47465	0.654246			16947500	22502700	16407000	12749800	9569060	13156900	24.0146	24.4236	23.9678	23.604	23.1899	23.6493
Q14055	COL9A2	Collagen alpha-2(IX) chain	21		0.157015	0.0679499			20333200	29566100	26242700	24761400	23047700	24001600	24.2773	24.8174	24.6454	24.5616	24.4581	24.5166
Q8NBJ5	COLGALT1	Procollagen galactosyltransferase 1	42		0.995685	0.342798			546490000	485031000	584137000	513540000	395311000	373917000	29.0256	28.8535	29.1217	28.9359	28.5584	28.4781
Q8N668	COMMD1	COMM domain-containing protein 1	4		0.665702	-0.328122			7663270	12224400	10085000	13818100	12644400	10697800	22.8695	23.5433	23.2657	23.7201	23.592	23.3508
Q9Y6G5	COMMD10	COMM domain-containing protein 10	7		0.0847469	-0.0442638			18654200	18217500	24804000	17893000	23380500	22091500	24.153	24.1188	24.5641	24.0929	24.4788	24.397
Q86X83	COMMD2	COMM domain-containing protein 2	7		0.463976	-0.238532			13753400	10405300	15917700	13222700	18082700	15645100	23.7133	23.3108	23.9241	23.6565	24.1081	23.8992
Q9UBI1	COMMD3	COMM domain-containing protein 3	5		0.583122	-0.279479			24055500	15997100	24522200	28242200	25093400	23809600	24.5199	23.9313	24.5476	24.7513	24.5808	24.505
Q9H0A8	COMMD4	COMM domain-containing protein 4	3		1.91158	-0.289357			15742700	15666800	14817900	17692200	20390400	18490700	23.9082	23.9012	23.8208	24.0766	24.2814	24.1403
Q9GZQ3	COMMD5	COMM domain-containing protein 5	2		1.76701	-0.407206			4286860	4939430	4922020	5643990	6809510	6324130	22.0315	22.2359	22.2308	22.4283	22.6991	22.5924
Q7Z4G1	COMMD6	COMM domain-containing protein 6	3		0.224385	-0.140134			3551910	0	4040960	2890000	0	4517030	21.7602	21.5032	21.9463	21.4626	22.0604	22.1069
Q86VX2	COMMD7	COMM domain-containing protein 7	5		0.36561	-0.127457			7725660	6177560	7602560	6763520	8335550	8389010	22.8812	22.5586	22.8581	22.6893	22.9908	23.0001
Q9NX08	COMMD8	COMM domain-containing protein 8	4		0.145381	-0.102266			8695710	9245190	12934600	8715260	10706200	13785200	23.0519	23.1403	23.6247	23.0551	23.3519	23.7166
Q9P000	COMMD9	COMM domain-containing protein 9	3	+	1.93437	2.55511	+		35515500	20318200	8936200	0	3365140	0	25.0819	24.2763	23.0912	21.5382	21.6822	21.5637
P21964	COMT	Catechol O-methyltransferase	24		1.77216	0.470383			704261000	835624000	657131000	485282000	557950000	537042000	29.3915	29.6383	29.2916	28.8542	29.0556	29.0005
Q8NHY2	COP1	E3 ubiquitin-protein ligase COP1	3		0.478825	0.367385			0	361785	165377	0	188222	0	18.0751	18.4648	17.3354	17.6441	17.5221	17.6069
P53621	COPA	Coatomer subunit alpha	86		1.90567	-0.313254			247710000	218430000	250159000	305856000	282000000	301025000	27.8841	27.7026	27.8983	28.1883	28.0711	28.1653
P53618	COPB1	Coatomer subunit beta	54		1.86711	-0.36471			227774000	200130000	233404000	275910000	270504000	304333000	27.763	27.5764	27.7983	28.0396	28.0111	28.1811
P35606	COPB2	Coatomer subunit beta'	54		2.13511	-0.396684			183116000	152907000	164254000	212852000	219571000	224522000	27.4482	27.1881	27.2914	27.6653	27.7101	27.7423
O14579	COPE	Coatomer subunit epsilon	25		1.14367	-0.265835			143402000	120188000	123417000	171584000	145934000	147649000	27.0955	26.8407	26.879	27.3543	27.1207	27.1376
Q9Y678	COPG1	Coatomer subunit gamma-1	60		2.45733	-0.408056			205004000	175811000	187907000	249106000	247627000	256496000	27.6111	27.3895	27.4854	27.8922	27.8836	27.9344
Q9UBF2	COPG2	Coatomer subunit gamma-2	17		1.50827	-0.227844			14837100	12954900	13208100	15859600	15403800	16690400	23.8227	23.627	23.6549	23.9189	23.8768	23.9925
Q9NQ92	COPRS	Coordinator of PRMT5 and differentiation stimulator	2		1.58002	-0.477538			4318570	3620880	4786480	5383640	5839160	6426930	22.0421	21.7879	22.1905	22.3602	22.4773	22.6157
P61201	COPS2	COP9 signalosome complex subunit 2	26		1.74039	-0.198552			64935000	59522300	62950200	72187900	74485800	68380000	25.9525	25.8269	25.9077	26.1053	26.1505	26.0271
Q9UNS2	COPS3	COP9 signalosome complex subunit 3	15		0.901254	-0.292119			102588000	113349000	88645100	143564000	111216000	118513000	26.6123	26.7562	26.4015	27.0971	26.7288	26.8205
Q9BT78	COPS4	COP9 signalosome complex subunit 4	34		0.677562	-0.0625693			68871400	62383600	65894100	67948100	69174700	68602000	26.0374	25.8947	25.9736	26.0179	26.0437	26.0317
Q92905	COPS5	COP9 signalosome complex subunit 5	12		1.67385	-0.263784			73233200	64718000	74675200	81364300	86910200	86621400	26.126	25.9477	26.1541	26.2779	26.373	26.3682
Q7L5N1	COPS6	COP9 signalosome complex subunit 6	12		0.426077	-0.129505			69696500	60525500	51526900	67429000	62955500	67028100	26.0546	25.851	25.6188	26.0069	25.9078	25.9983
Q9UBW8	COPS7A	COP9 signalosome complex subunit 7a	6		1.47198	-0.324072			11161800	11221400	11653500	12358700	15202300	15241300	23.4121	23.4198	23.4743	23.559	23.8578	23.8615
Q9H9Q2	COPS7B	COP9 signalosome complex subunit 7b	9		0.689398	-0.254931			40941900	34513200	50970300	48601600	52642700	47830800	25.2871	25.0406	25.6032	25.5345	25.6497	25.5114
Q99627	COPS8	COP9 signalosome complex subunit 8	4		0.91289	-0.422639			34463700	23918000	37866100	37975500	44921600	44061500	25.0386	24.5116	25.1744	25.1786	25.4209	25.393
P61923	COPZ1	Coatomer subunit zeta-1	10		0.225283	-0.0905832			168134000	144213000	180122000	150338000	172702000	203079000	27.325	27.1036	27.4244	27.1636	27.3637	27.5975
Q9H8M1	COQ10B	Coenzyme Q-binding protein COQ10 homolog B, mitochondrial	2		0.452538	0.274452			6467110	4195290	3904360	4669140	3650420	3512260	22.6247	22.0003	21.8967	22.1547	21.7996	21.744
Q5HYK3	COQ5	2-methoxy-6-polyprenyl-1,4-benzoquinol methylase, mitochondrial	18		1.13656	0.554831			52422500	49754100	34805600	36876600	28174500	27563000	25.6437	25.5683	25.0528	25.1362	24.7479	24.7162
Q9Y2Z9	COQ6	Ubiquinone biosynthesis monooxygenase COQ6, mitochondrial	8		0.969799	0.335969			20478000	16737100	20845700	17845300	15112000	13174300	24.2876	23.9965	24.3132	24.089	23.8492	23.6512
Q99807	COQ7	5-demethoxyubiquinone hydroxylase, mitochondrial	8		0.656332	0.827814			16046600	21057900	55442500	18276100	11978400	15302700	23.9358	24.3279	25.7245	24.1235	23.5139	23.8673
Q8NI60	COQ8A	Atypical kinase COQ8A, mitochondrial	18		1.47314	0.490473			39887800	34906900	34639400	31429700	23748000	23303100	25.2494	25.057	25.0459	24.9056	24.5013	24.474
Q96D53	COQ8B	Atypical kinase COQ8B, mitochondrial	8		0.500265	-0.243257			9742780	8927810	6959870	12383900	9248410	8765720	23.2159	23.0899	22.7306	23.562	23.1408	23.0634
O75208	COQ9	Ubiquinone biosynthesis protein COQ9, mitochondrial	11		0.938345	0.562499			60514000	65169000	39939800	46158800	34364100	30828700	25.8508	25.9577	25.2513	25.4601	25.0344	24.8778
P31146	CORO1A	Coronin-1A	41		1.11567	-0.140535			2579710000	2275410000	2376800000	2567730000	2661380000	2734530000	31.2646	31.0835	31.1464	31.2578	31.3095	31.3486
Q9BR76	CORO1B	Coronin-1B	18		1.25503	-0.324773			289339000	231667000	226391000	294966000	307856000	328330000	28.1082	27.7875	27.7542	28.136	28.1977	28.2906
Q9ULV4	CORO1C	Coronin-1C	33		0.625066	-0.159043			457564000	360943000	426440000	445124000	443802000	496259000	28.7694	28.4272	28.6678	28.7296	28.7253	28.8865
Q92828	CORO2A	Coronin-2A	3		0.069928	0.0278066			11788300	9815180	9188440	10634800	10650200	8859150	23.4909	23.2266	23.1314	23.3423	23.3444	23.0787
P57737	CORO7	Coronin-7	25		0.625387	-0.1206			88187500	76329000	79773500	81781000	89175500	94617300	26.3941	26.1857	26.2494	26.2853	26.4101	26.4956
Q14019	COTL1	Coactosin-like protein	11		1.88538	-0.516178			1268120000	1056200000	1286700000	1540800000	1770700000	1847770000	30.24	29.9762	30.261	30.521	30.7217	30.7831
Q14061	COX17	Cytochrome c oxidase copper chaperone	2		1.516	-0.878396			28988900	35430500	44908300	54173200	61823600	85559300	24.789	25.0785	25.4205	25.6911	25.8817	26.3504
Q8N8Q8	COX18	Cytochrome c oxidase assembly protein COX18, mitochondrial	3	+			+		5814370	4748690	0	0	0	0	22.4712	22.1791
Q49B96	COX19	Cytochrome c oxidase assembly protein COX19	2	+	2.82944	-0.722398		+	0	4451890	5004680	8719710	7654310	7267650	22.2087	22.086	22.2548	23.0558	22.8678	22.7931
Q5RI15	COX20	Cytochrome c oxidase assembly protein COX20, mitochondrial	9	+	3.3296	0.577564	+		171370000	167716000	155783000	115459000	110192000	105891000	27.3525	27.3214	27.215	26.7828	26.7154	26.658
P13073	COX4I1	Cytochrome c oxidase subunit 4 isoform 1, mitochondrial	15		0.470998	0.113103			926568000	807318000	991287000	903191000	819392000	791969000	29.7873	29.5886	29.8847	29.7505	29.61	29.5609
P20674	COX5A	Cytochrome c oxidase subunit 5A, mitochondrial	11		0.313992	0.175455			289034000	247422000	419741000	283778000	278408000	263789000	28.1067	27.8824	28.6449	28.0802	28.0526	27.9748
P10606	COX5B	Cytochrome c oxidase subunit 5B, mitochondrial	10		0.157356	0.112364			302976000	206562000	375011000	233574000	281974000	282094000	28.1746	27.622	28.4824	27.7993	28.071	28.0716
P12074	COX6A1	Cytochrome c oxidase subunit 6A1, mitochondrial	3		0.228834	0.268449			42544300	63414500	97830000	74905000	55329600	36441900	25.3425	25.9183	26.5438	26.1586	25.7215	25.1191
P14854	COX6B1	Cytochrome c oxidase subunit 6B1	3		0.0848461	-0.0708447			44836300	24785700	36034800	29965100	35337600	43820700	25.4182	24.563	25.1029	24.8368	25.0747	25.3851
P09669	COX6C	Cytochrome c oxidase subunit 6C	3		0.474953	0.215818			125990000	174779000	171729000	116614000	132044000	156782000	26.9087	27.381	27.3556	26.7972	26.9764	27.2242
P14406	COX7A2	Cytochrome c oxidase subunit 7A2, mitochondrial	2		2.26555	0.691473			85438100	70810000	71583900	52159000	41939000	47005800	26.3484	26.0774	26.0931	25.6364	25.3218	25.4863
O14548	COX7A2L	Cytochrome c oxidase subunit 7A-related protein, mitochondrial	2		1.23088	0.681588			6259070	4664610	8360400	3467240	0	3942650	22.5775	22.1533	22.9951	21.7254	22.0451	21.9107
O75976	CPD	Carboxypeptidase D	26		0.0596832	-0.0174872			43617900	36378200	39723200	43669000	40331400	37113000	25.3784	25.1166	25.2435	25.3801	25.2654	25.1454
Q7Z5Q1	CPEB2	Cytoplasmic polyadenylation element-binding protein 2	3		1.67753	-0.77118			10009100	6285690	9195330	14806400	13685100	14192600	23.2548	22.5836	23.1325	23.8197	23.7061	23.7586
Q17RY0	CPEB4	Cytoplasmic polyadenylation element-binding protein 4	2		1.17659	-0.568001			1402160	1517630	2273750	2705640	2542010	2292000	20.4192	20.5334	21.1166	21.3675	21.2775	21.1282
P14384	CPM	Carboxypeptidase M	13		0.391044	0.164786			115081000	106256000	110561000	124151000	93858600	82360400	26.7781	26.663	26.7203	26.8875	26.484	26.2954
Q99829	CPNE1	Copine-1	26		0.0188006	-0.00789769			229058000	263078000	259632000	213501000	286013000	260456000	27.7711	27.9709	27.9519	27.6697	28.0915	27.9565
Q96FN4	CPNE2	Copine-2	20		0.700427	0.215172			48280200	35516700	40410900	37740900	35565000	33002400	25.5249	25.082	25.2682	25.1696	25.084	24.9761
O75131	CPNE3	Copine-3	23		1.36181	0.560566			157522000	149937000	116765000	115161000	86021100	86778200	27.231	27.1598	26.799	26.7791	26.3582	26.3708
Q86YQ8	CPNE8	Copine-8	13		0.795807	0.229699			22808100	21387000	19007400	20727800	16104300	17227700	24.443	24.3502	24.1801	24.3051	23.9409	24.0382
P36551	CPOX	Oxygen-dependent coproporphyrinogen-III oxidase, mitochondrial	18		0.901903	-0.331846			48084800	38798900	38262700	62714300	49059100	46259800	25.5191	25.2095	25.1894	25.9023	25.548	25.4633
Q9BRF8	CPPED1	Serine/threonine-protein phosphatase CPPED1	13		1.90901	-0.413766			116055000	110179000	124473000	143543000	151320000	173232000	26.7902	26.7153	26.8913	27.0969	27.173	27.3681
Q9Y646	CPQ	Carboxypeptidase Q	5		0.128093	-0.0652835			36002500	23289600	29618100	32310400	30242600	29110300	25.1016	24.4732	24.82	24.9455	24.8501	24.795
Q10570	CPSF1	Cleavage and polyadenylation specificity factor subunit 1	41		0.268374	-0.492526			462496000	215149000	194381000	645842000	161698000	515782000	28.7849	27.6808	27.5343	29.2666	27.2687	28.9422
Q9P2I0	CPSF2	Cleavage and polyadenylation specificity factor subunit 2	32		1.17314	0.227121			67641200	62566800	64347300	60930000	56025500	49746000	26.0114	25.8989	25.9394	25.8606	25.7396	25.5681
Q9UKF6	CPSF3	Cleavage and polyadenylation specificity factor subunit 3	22		1.07711	0.211116			68194000	66425900	59086700	60731300	51875100	54770400	26.0231	25.9852	25.8163	25.8559	25.6285	25.7069
O95639	CPSF4	Cleavage and polyadenylation specificity factor subunit 4	10		0.944316	0.174267			39035300	35958900	35064300	35434800	32478000	29766700	25.2183	25.0998	25.0635	25.0787	24.953	24.8272
Q16630	CPSF6	Cleavage and polyadenylation specificity factor subunit 6	18		1.49601	0.321651			203122000	167664000	167208000	144460000	148161000	136299000	27.5978	27.321	27.3171	27.1061	27.1426	27.0222
Q8N684	CPSF7	Cleavage and polyadenylation specificity factor subunit 7	17		0.0950804	-0.0294959			106904000	104034000	88280700	111678000	97489600	95884200	26.6717	26.6325	26.3956	26.7348	26.5387	26.5148
P50416	CPT1A	Carnitine O-palmitoyltransferase 1, liver isoform	32		1.19073	0.622783			142285000	140462000	101954000	106980000	72652400	71802700	27.0842	27.0656	26.6033	26.6728	26.1145	26.0975
P23786	CPT2	Carnitine O-palmitoyltransferase 2, mitochondrial	42		1.05657	0.418184			246764000	233127000	186341000	200033000	150533000	149208000	27.8786	27.7965	27.4734	27.5757	27.1655	27.1528
Q9H3G5	CPVL	Probable serine carboxypeptidase CPVL	14		0.466285	0.281843			85163400	69601600	55759700	73375500	53726900	46657400	26.3437	26.0526	25.7327	26.1288	25.6791	25.4756
P29762	CRABP1	Cellular retinoic acid-binding protein 1	11		0.804316	-0.630648			264883000	134380000	292254000	377416000	331736000	308367000	27.9808	27.0017	28.1226	28.4916	28.3055	28.2001
P78560	CRADD	Death domain-containing protein CRADD	2		1.05815	-0.686013			210799	175939	0	357573	460357	262866	17.6855	17.4247	18.096	18.4479	18.8124	18.004
P43155	CRAT	Carnitine O-acetyltransferase	19		0.115565	-0.0465857			77512600	59942500	74433000	81078100	72021200	65249900	26.2079	25.8371	26.1494	26.2728	26.1019	25.9595
P16220	CREB1	Cyclic AMP-responsive element-binding protein 1	5		0.0500725	-0.0431169			68080300	74132200	81532900	106311000	78970400	53611400	26.0207	26.1436	26.2809	26.6637	26.2348	25.676
Q92793	CREBBP	CREB-binding protein	10		0.777821	0.211498			9967980	9229470	8287190	7575020	9016330	7190770	23.2489	23.1378	22.9825	22.8528	23.1041	22.7777
O75629	CREG1	Protein CREG1	3		0.248882	-0.470923			88764000	16396900	61026500	70332700	52418100	64145200	26.4035	23.9669	25.8629	26.0677	25.6436	25.9348
Q96HD1	CRELD1	Protein disulfide isomerase CRELD1	6		2.75867	0.413479			37395000	34523900	38097500	26629300	28821400	27123500	25.1563	25.0411	25.1832	24.6665	24.7806	24.693
Q6UXH1	CRELD2	Protein disulfide isomerase CRELD2	6		0.491358	0.173104			96678400	72605000	82229700	76970800	80732600	64806900	26.5267	26.1136	26.2932	26.1978	26.2666	25.9496
P50238	CRIP1	Cysteine-rich protein 1	7		0.192935	-0.206815			365687000	269592000	487896000	266554000	510929000	542963000	28.446	28.0062	28.862	27.9899	28.9285	29.0163
P46108	CRK	Adapter molecule crk	10		0.750529	-0.150679			20482300	20835800	17202000	20921200	21532800	22292400	24.2879	24.3126	24.0361	24.3185	24.36	24.41
P46109	CRKL	Crk-like protein	17		0.0354883	0.0127544			108969000	104720000	95603300	107581000	88018600	112196000	26.6993	26.642	26.5106	26.6808	26.3913	26.7414
Q8IUI8	CRLF3	Cytokine receptor-like factor 3	8		1.34982	-0.442425			14460300	10750800	10341900	15987700	16116100	15657500	23.7856	23.3579	23.302	23.9305	23.942	23.9004
Q9BZJ0	CRNKL1	Crooked neck-like protein 1	18		1.07405	0.388456			64344300	57352700	50908400	52767800	41479700	38268200	25.9393	25.7734	25.6014	25.6532	25.3059	25.1896
Q9UKG9	CROT	Peroxisomal carnitine O-octanoyltransferase	3		0.422207	-0.26486			1507060	2373670	0	1783540	2722760	0	20.5233	21.1787	20.9147	20.7663	21.3766	21.2683
O75718	CRTAP	Cartilage-associated protein	12		1.09714	0.285614			104674000	87662500	104657000	83351500	72001300	88355300	26.6413	26.3855	26.6411	26.3127	26.1015	26.3968
Q6UUV9	CRTC1	CREB-regulated transcription coactivator 1	5		0.226924	-0.165319			7957010	8313280	4511620	7359090	7754090	7375620	22.9238	22.987	22.1052	22.8111	22.8865	22.8143
Q53ET0	CRTC2	CREB-regulated transcription coactivator 2	6		0.227709	0.19938			15872200	15031900	7658720	10069500	10448200	11473600	23.92	23.8415	22.8687	23.2635	23.3168	23.4518
Q6UUV7	CRTC3	CREB-regulated transcription coactivator 3	5		0.108146	0.112523			254423	153286	359277	236040	247527	189785	17.9569	17.2259	18.4547	17.8487	17.9172	17.534
P53674	CRYBB1	Beta-crystallin B1	6		1.64666	-0.679062			17591500	14357200	21558900	25813700	31339000	27626000	24.0684	23.7753	24.3618	24.6216	24.9015	24.7195
Q9Y4K1	CRYBG1	Beta/gamma crystallin domain-containing protein 1	24		2.45605	-0.4086			20185900	21959600	21855000	26538000	28315200	30153500	24.2668	24.3883	24.3815	24.6616	24.7551	24.8458
Q68DQ2	CRYBG3	Very large A-kinase anchor protein	28		0.508295	-0.421036			23867500	13865200	31366300	30031800	32728600	25346700	24.5085	23.725	24.9027	24.84	24.964	24.5953
Q9Y2S2	CRYL1	Lambda-crystallin homolog	8		1.64431	-0.429312			13392000	10735700	10399700	15424600	14804200	15988400	23.6749	23.3559	23.31	23.8787	23.8195	23.9305
Q08257	CRYZ	Quinone oxidoreductase	6	+	2.27123	-0.769616		+	24106800	18547800	23152400	40064800	33556700	38152100	24.5229	24.1447	24.4647	25.2558	25.0001	25.1853
O95825	CRYZL1	Quinone oxidoreductase-like protein 1	9		1.45368	-0.378379			34309300	27913300	31487600	35981700	42848300	42959400	25.0321	24.7344	24.9083	25.1008	25.3527	25.3565
O75390	CS	Citrate synthase, mitochondrial	24		0.02772	-0.0126667			966349000	848437000	948562000	1101930000	924208000	784034000	29.848	29.6602	29.8212	30.0374	29.7836	29.5463
O75534	CSDE1	Cold shock domain-containing protein E1	41		2.25492	-0.445248			478170000	496434000	495997000	597526000	710670000	699837000	28.8329	28.887	28.8858	29.1544	29.4046	29.3824
P55060	CSE1L	Exportin-2	47		0.021678	0.00663439			206266000	240242000	190677000	205356000	219042000	207180000	27.6199	27.8399	27.5066	27.6136	27.7066	27.6263
P07333	CSF1R	Macrophage colony-stimulating factor 1 receptor	8		1.79081	0.379866			21186000	18360100	21983000	16824100	14855400	15528900	24.3366	24.1301	24.3899	24.004	23.8245	23.8885
P41240	CSK	Tyrosine-protein kinase CSK	29		1.24837	-0.49702			100771000	92018000	123825000	122451000	158111000	166704000	26.5865	26.4554	26.8837	26.8676	27.2364	27.3127
P48729	CSNK1A1	Casein kinase I isoform alpha	12		0.129225	0.0541573			63643300	54430300	52983400	63638500	46606400	55291600	25.9235	25.6979	25.659	25.9234	25.474	25.7206
P48730	CSNK1D	Casein kinase I isoform delta	11		0.151778	0.0658817			6443160	6066290	8159240	5718020	6890130	7058320	22.6193	22.5324	22.96	22.4471	22.7161	22.7509
Q9HCP0	CSNK1G1	Casein kinase I isoform gamma-1	3		0.12229	-0.0517871			2326360	2427690	2954900	3033850	0	2316250	21.1496	21.2112	21.4947	21.5327	21.3348	21.1434
Q9Y6M4	CSNK1G3	Casein kinase I isoform gamma-3	6		0.797277	0.544888			5531890	5998370	3989570	4817880	2586210	3421610	22.3993	22.5161	21.9278	22.2	21.3024	21.7062
P68400	CSNK2A1	Casein kinase II subunit alpha	23		0.775773	-0.13699			83463300	72575100	70382100	86042300	82177500	80166800	26.3146	26.113	26.0687	26.3585	26.2922	26.2565
P19784	CSNK2A2	Casein kinase II subunit alpha'	26		0.267343	-0.0547428			72129600	64494100	68455400	77853100	68010600	67394800	26.1041	25.9427	26.0287	26.2143	26.0193	26.0061
P67870	CSNK2B	Casein kinase II subunit beta	7		0.0407548	0.0149053			227427000	186825000	214658000	234565000	191538000	196809000	27.7608	27.4771	27.6775	27.8054	27.5131	27.5522
P21291	CSRP1	Cysteine and glycine-rich protein 1	14		1.20162	-0.356931			204408000	196841000	213469000	217434000	285560000	290579000	27.6069	27.5525	27.6695	27.696	28.0892	28.1144
P01034	CST3	Cystatin-C	5		0.523781	-0.164649			94001900	88594200	100180000	124421000	103005000	91677700	26.4862	26.4007	26.578	26.8907	26.6181	26.4501
P01040	CSTA	Cystatin-A	7		1.41167	-0.686522			274997000	219950000	357707000	389869000	480031000	481929000	28.0348	27.7126	28.4142	28.5384	28.8386	28.8442
P04080	CSTB	Cystatin-B	13		0.427645	-0.279785			446951000	323541000	526438000	418097000	497309000	655096000	28.7355	28.2694	28.9717	28.6393	28.8896	29.2871
Q05048	CSTF1	Cleavage stimulation factor subunit 1	11		0.110245	-0.0718689			60497000	65175800	53449100	84165000	50584400	57479900	25.8504	25.9578	25.6717	26.3267	25.5922	25.7766
P33240	CSTF2	Cleavage stimulation factor subunit 2	19		0.544207	0.102163			99207000	98083700	109924000	103125000	94919500	88358900	26.5639	26.5475	26.7119	26.6198	26.5002	26.3969
Q9H0L4	CSTF2T	Cleavage stimulation factor subunit 2 tau variant	10		0.439027	-0.0815296			28143600	27573000	26083300	31605900	28553500	26572200	24.7463	24.7168	24.6366	24.9137	24.7672	24.6634
Q12996	CSTF3	Cleavage stimulation factor subunit 3	30		0.439851	0.111128			81439200	77260400	66214800	75204000	65700100	66923600	26.2792	26.2032	25.9806	26.1643	25.9694	25.996
Q13363	CTBP1	C-terminal-binding protein 1	18		0.836848	0.13534			67290800	68861800	75949500	64174400	60399200	68523900	26.0039	26.0372	26.1785	25.9355	25.848	26.0301
Q01459	CTBS	Di-N-acetylchitobiase	2		1.10445	0.272847			15017300	16266100	16788300	15310100	12063100	12590400	23.8401	23.9554	24.001	23.868	23.5241	23.5858
P49711	CTCF	Transcriptional repressor CTCF	10		1.06414	0.355257			20963400	18843300	18301400	17843600	12605800	15354000	24.3214	24.1675	24.1255	24.0889	23.5876	23.8721
Q9Y5B0	CTDP1	RNA polymerase II subunit A C-terminal domain phosphatase	15		0.157229	0.121891			15343700	12947400	8299080	12664600	9511700	10622200	23.8711	23.6262	22.9845	23.5943	23.1813	23.3406
Q9GZU7	CTDSP1	Carboxy-terminal domain RNA polymerase II polypeptide A small phosphatase 1	4	+			+		0	16974800	9991670	0	0	0		24.0169	23.2523
Q05D32	CTDSPL2	CTD small phosphatase-like protein 2	14		1.51669	0.236902			37121500	41440100	38080200	35111300	30850600	33043900	25.1458	25.3045	25.1825	25.0654	24.8788	24.9779
P35221	CTNNA1	Catenin alpha-1	22		1.76177	-0.211719			18207200	17207800	19072300	21188100	20131300	21757500	24.118	24.0366	24.185	24.3368	24.2629	24.375
P35222	CTNNB1	Catenin beta-1	6		0.819058	-0.303265			14164200	0	13432400	20179100	16589600	13565900	23.7557	23.5989	23.6792	24.2664	23.9838	23.6935
Q8WYA6	CTNNBL1	Beta-catenin-like protein 1	28		2.09019	0.251991			119593000	114365000	107873000	94421800	99349300	93133000	26.8336	26.7691	26.6848	26.4926	26.566	26.4728
O60716	CTNND1	Catenin delta-1	39		2.5654	-0.33773			33736600	36018200	34516600	43020800	42260200	46563000	25.0078	25.1022	25.0408	25.3585	25.3328	25.4727
P17812	CTPS1	CTP synthase 1	44		2.13005	-0.394117			393297000	356654000	344510000	444916000	489952000	503108000	28.551	28.41	28.36	28.729	28.8681	28.9063
Q9NRF8	CTPS2	CTP synthase 2	11		1.04107	-0.0788263			14885500	15394700	14859900	15242500	16408900	16039900	23.8274	23.8759	23.8249	23.8616	23.968	23.9352
Q6PD62	CTR9	RNA polymerase-associated protein CTR9 homolog	29		0.163759	0.38947			125963000	31456400	82922900	99243800	21295300	69169100	26.9084	24.9069	26.3053	26.5645	24.344	26.0436
P10619	CTSA	Lysosomal protective protein	6		1.10622	0.399934			118188000	89433700	111005000	88895600	67997600	84502100	26.8165	26.4143	26.726	26.4056	26.019	26.3325
P07858	CTSB	Cathepsin B	18		0.190514	-0.0744521			893301000	800603000	657353000	879860000	740083000	842863000	29.7346	29.5765	29.2921	29.7127	29.4631	29.6507
P53634	CTSC	Dipeptidyl peptidase 1	15		0.47892	0.312063			100239000	169787000	102737000	116112000	84146300	93526700	26.5789	27.3392	26.6144	26.7909	26.3264	26.4789
P07339;cRAP-P07339	CTSD;cRAP-CTSD	Cathepsin D	28		0.259739	-0.239923			3181830000	1757560000	4095130000	3678370000	3172030000	3232470000	31.5672	30.7109	31.9313	31.7764	31.5628	31.59
P08311;cRAP-P08311	CTSG;cRAP-CTSG	Cathepsin G	2	+			+		11108900	8650400	0	0	0	0	23.4052	23.0443
P09668	CTSH	Pro-cathepsin H	8		0.560853	0.164963			174643000	167537000	189646000	176684000	165876000	134353000	27.3798	27.3199	27.4987	27.3966	27.3055	27.0015
P07711	CTSL	Procathepsin L	9		0.101146	-0.0600217			67119200	57604500	92573200	69293000	81227100	72044900	26.0002	25.7797	26.4641	26.0462	26.2755	26.1024
P25774	CTSS	Cathepsin S	16		0.772981	0.152544			541052000	462765000	517575000	495244000	431890000	441184000	29.0112	28.7857	28.9472	28.8836	28.6861	28.7168
Q9UBR2	CTSZ	Cathepsin Z	12		0.359872	-0.156875			504979000	359269000	504956000	536076000	450828000	525269000	28.9116	28.4205	28.9116	28.9979	28.748	28.9685
Q14247	CTTN	Src substrate cortactin	4		0.749154	-0.286968			3903920	3929280	4414400	4164820	4783930	6172530	21.8965	21.9058	22.0738	21.9898	22.1898	22.5574
Q9P2B4	CTTNBP2NL	CTTNBP2 N-terminal-like protein	10		0.887191	-0.401765			11432900	9745150	14357900	13088600	15576400	18092800	23.4467	23.2163	23.7753	23.6418	23.8929	24.1089
Q2VPK5	CTU2	Cytoplasmic tRNA 2-thiolation protein 2	7		1.18818	0.481705			5131350	5796430	3764530	3616340	3491490	3256870	22.2909	22.4667	21.844	21.7861	21.7354	21.6351
Q13616	CUL1	Cullin-1	33		1.67325	-0.105109			39455700	40224100	39726400	44451900	41838400	42182500	25.2337	25.2616	25.2436	25.4057	25.3183	25.3301
Q13617	CUL2	Cullin-2	22		0.356423	-0.109919			38761600	31845800	28677700	35620800	34701000	35993100	25.2081	24.9246	24.7734	25.0862	25.0485	25.1012
Q13618	CUL3	Cullin-3	37		0.794624	-0.160474			59895900	48957400	51507100	62277100	58134400	58242900	25.836	25.545	25.6183	25.8922	25.7929	25.7956
Q13619	CUL4A	Cullin-4A	39		1.1624	0.179265			96912400	84885800	86808200	83543800	75831600	77645800	26.5302	26.339	26.3713	26.316	26.1763	26.2104
Q13620	CUL4B	Cullin-4B	23		0.517666	-0.20664			21048300	16878300	25373800	22922600	23828300	25362300	24.3272	24.0087	24.5968	24.4503	24.5062	24.5962
Q93034	CUL5	Cullin-5	36		0.14308	-0.028827			39663600	40242300	34976700	37419400	38669600	40965700	25.2413	25.2622	25.0599	25.1573	25.2047	25.2879
Q96C57	CUSTOS	Protein CUSTOS	9		0.429625	0.181151			13010100	19603600	16026200	14165500	15080900	13127800	23.6331	24.2246	23.9339	23.7559	23.8462	23.6461
Q9NTM9	CUTC	Copper homeostasis protein cutC homolog	3		0.0715714	-0.0880845			0	1110090	2023010	1046320	2424720	1526610	20.4536	20.0822	20.9481	19.9969	21.2094	20.5419
P39880	CUX1	Homeobox protein cut-like 1	37		0.807742	0.23518			17659400	14833500	17707400	16330200	13558100	12846800	24.0739	23.8224	24.0778	23.961	23.6927	23.6149
Q13948	CUX1	Protein CASP	37		0.140604	0.100332			4758430	4823480	3457200	5378980	3409480	3511980	22.1821	22.2016	21.7212	22.3589	21.7011	21.7439
Q9P013	CWC15	Spliceosome-associated protein CWC15 homolog	14		0.373166	0.170965			39849100	40541200	37891500	44580400	28358800	33933500	25.248	25.2729	25.1754	25.4099	24.7573	25.0162
Q9HCG8	CWC22	Pre-mRNA-splicing factor CWC22 homolog	18		1.16967	0.375147			55150500	45046000	50878500	44238300	39780800	32921300	25.7169	25.4249	25.6006	25.3988	25.2456	24.9725
Q9NXE8	CWC25	Pre-mRNA-splicing factor CWC25 homolog	3		1.36826	0.412059			9333810	7608530	9728160	5981060	7390970	6634130	23.154	22.8592	23.2137	22.512	22.8173	22.6615
Q6UX04	CWC27	Spliceosome-associated protein CWC27 homolog	7		0.542568	0.502153			25731500	28086600	33169100	27900700	25609000	11808700	24.617	24.7434	24.9833	24.7338	24.6101	23.4933
Q69YN2	CWF19L1	CWF19-like protein 1	7		0.50065	-1.22474			5476560	11429700	14022600	87716600	11893600	10740600	22.3848	23.4463	23.7413	26.3863	23.5037	23.3566
P02778	CXCL10	C-X-C motif chemokine 10	4		0.507332	-0.408663			128003000	213108000	106978000	152201000	187369000	239364000	26.9316	27.667	26.6727	27.1814	27.4813	27.8346
O14625	CXCL11	C-X-C motif chemokine 11	2		0.386367	-0.551378			12419800	21104200	6710690	11267500	18186700	27015500	23.5661	24.331	22.678	23.4257	24.1164	24.6873
P10145;cRAP-P10145	CXCL8;cRAP-IL8	Interleukin-8	2		0.278618	0.144052			24168900	19300100	28281400	17857900	22648000	24174900	24.5266	24.2021	24.7533	24.0901	24.4329	24.527
Q07325	CXCL9	C-X-C motif chemokine 9	4		1.17516	-0.953054			31184000	55498100	28825600	51258300	85158200	82926200	24.8943	25.7259	24.7808	25.6113	26.3436	26.3053
Q8TB03	CXorf38	Uncharacterized protein CXorf38	7		0.738816	-0.184629			49909700	48558800	40730500	49897200	50285900	57754600	25.5728	25.5332	25.2796	25.5725	25.5837	25.7834
Q9P0U4	CXXC1	CXXC-type zinc finger protein 1	12		1.06575	0.322278			9408800	8309740	9189440	8328040	7254760	6084140	23.1656	22.9864	23.1315	22.9895	22.7905	22.5366
O14569	CYB561D2	Transmembrane reductase CYB561D2	3		0.897229	0.994905			14375900	13812400	7798400	7542690	3196440	8113870	23.7771	23.7195	22.8947	22.8466	21.608	22.952
P00167;cRAP-P00167	CYB5A;cRAP-CYB5A	Cytochrome b5	8		0.184641	0.202692			109057000	87631400	208112000	132472000	85365100	115387000	26.7005	26.3849	27.6328	26.9811	26.3471	26.7819
O43169	CYB5B	Cytochrome b5 type B	8		0.937267	0.446302			181060000	247178000	166707000	174049000	132035000	128344000	27.4319	27.881	27.3127	27.3749	26.9763	26.9354
Q9UHQ9	CYB5R1	NADH-cytochrome b5 reductase 1	23		1.72802	0.661055			172681000	137534000	143337000	114181000	92043900	81928100	27.3635	27.0352	27.0948	26.7667	26.4558	26.2879
Q6BCY4	CYB5R2	NADH-cytochrome b5 reductase 2	6		0.129659	-0.34403			6206200	3615210	21565800	9431670	4953430	21179700	22.5653	21.7856	24.3622	23.1691	22.24	24.3362
P00387	CYB5R3	NADH-cytochrome b5 reductase 3	26		0.918756	0.578445			742414000	678431000	454887000	539405000	356114000	358231000	29.4676	29.3376	28.7609	29.0068	28.4078	28.4163
Q7L1T6	CYB5R4	Cytochrome b5 reductase 4	8		0.394648	-0.133305			12909700	11029200	10867200	10765600	13700800	13841400	23.622	23.3948	23.3735	23.3599	23.7078	23.7225
P13498	CYBA	Cytochrome b-245 light chain	6		0.287065	-0.146024			399867000	380256000	578503000	509601000	526967000	443769000	28.5749	28.5024	29.1077	28.9248	28.9731	28.7252
P04839	CYBB	Cytochrome b-245 heavy chain	14		0.13314	0.0339654			575955000	467702000	558658000	514370000	522945000	521313000	29.1014	28.801	29.0574	28.9382	28.9621	28.9576
Q9BQA9	CYBC1	Cytochrome b-245 chaperone 1	9		0.742614	1.04817			101425000	83829100	28071200	42786200	21157600	29815000	26.5958	26.3209	24.7426	25.3506	24.3347	24.8295
Q53TN4	CYBRD1	Plasma membrane ascorbate-dependent reductase CYBRD1	3	+	2.85373	0.631949	+		18491400	19653600	17031500	12653500	11134200	11805600	24.1404	24.2283	24.0217	23.593	23.4085	23.493
P08574	CYC1	Cytochrome c1, heme protein, mitochondrial	19		2.04843	0.501943			749631000	886193000	906890000	648529000	572846000	571035000	29.4816	29.723	29.7564	29.2726	29.0936	29.089
P99999;cRAP-P99999	CYCS;cRAP-CYCS	Cytochrome c	16		1.17262	-1.04435			357116000	185405000	496154000	691740000	642188000	648756000	28.4118	27.4661	28.8862	29.3657	29.2584	29.2731
Q7L576	CYFIP1	Cytoplasmic FMR1-interacting protein 1	48		0.222006	-0.118862			101491000	88890100	130468000	100553000	109720000	136599000	26.5968	26.4055	26.9591	26.5834	26.7093	27.0254
Q96F07	CYFIP2	Cytoplasmic FMR1-interacting protein 2	5		0.845312	-0.39495			0	0	34288400	36408100	38116400	57681000	24.868	24.9992	25.0312	25.1178	25.1839	25.7816
Q9NQC7	CYLD	Ubiquitin carboxyl-terminal hydrolase CYLD	8		1.06593	-0.283822			10381900	9451330	11873800	11500200	13169600	13880300	23.3076	23.1721	23.5013	23.4552	23.6507	23.7265
Q16678	CYP1B1	Cytochrome P450 1B1	15		1.19441	-0.385765			17572100	20964300	15072400	25241900	22514900	21790900	24.0668	24.3214	23.8454	24.5893	24.4244	24.3772
Q6UW02	CYP20A1	Cytochrome P450 20A1	18		1.06966	0.498927			52228800	61096800	39747200	41699100	34638500	31115200	25.6383	25.8646	25.2444	25.3135	25.0459	24.8911
Q02318	CYP27A1	Sterol 26-hydroxylase, mitochondrial	14		2.77852	0.508849			85686200	86841200	82252400	63395300	61164500	54788800	26.3526	26.3719	26.2936	25.9179	25.8662	25.7074
Q96SQ9	CYP2S1	Cytochrome P450 2S1	10		0.951571	0.505089			17112200	17775100	13153400	14907700	9821030	9559770	24.0285	24.0834	23.6489	23.8296	23.2274	23.1885
Q16850	CYP51A1	Lanosterol 14-alpha demethylase	21		1.72614	0.479181			40646900	35253700	35888200	30514300	26379600	23586800	25.2766	25.0713	25.097	24.863	24.6529	24.4915
O75881	CYP7B1	Cytochrome P450 7B1	5		0.456946	-0.173842			6846900	8874720	6314380	7552690	8947060	8150670	22.707	23.0813	22.5902	22.8486	23.093	22.9585
Q9NUQ9	CYRIB	CYFIP-related Rac1 interactor B	21		1.5919	-0.417994			562143000	449748000	437104000	656388000	609383000	658925000	29.0664	28.7445	28.7034	29.29	29.1828	29.2955
Q15438	CYTH1	Cytohesin-1	7		0.0269454	0.023564			15859600	13881100	10862700	18487500	11322600	10878000	23.9189	23.7266	23.3729	24.14	23.4327	23.3749
Q9UIA0	CYTH4	Cytohesin-4	10		2.76161	0.203562			35038200	35889200	37309400	31124300	31621300	31218300	25.0624	25.097	25.153	24.8915	24.9144	24.8959
Q9NWV4	CZIB	CXXC motif containing zinc binding protein	10		2.21203	-0.381027			77396300	66307800	74479100	91339200	95050000	97232500	26.2058	25.9827	26.1503	26.4447	26.5022	26.5349
P98082	DAB2	Disabled homolog 2	18		0.812028	-0.208095			45581600	36437600	42318500	44897600	52558000	45913000	25.4419	25.1189	25.3348	25.4201	25.6474	25.4524
P61803	DAD1	Dolichyl-diphosphooligosaccharide--protein glycosyltransferase subunit DAD1	6		1.17237	1.23438			56948400	59749500	29746500	21312200	0	12244300	25.7632	25.8324	24.8262	24.3452	24.8279	23.5456
Q14118	DAG1	Dystroglycan 1	5		0.851805	0.267365			3831970	0	3792590	2818210	2771080	3736750	21.8697	21.7394	21.8548	21.4263	21.402	21.8334
Q8NCG7	DAGLB	Diacylglycerol lipase-beta	17		0.268068	-0.0556043			48658900	44066600	53354500	50251000	51967400	49179400	25.5362	25.3932	25.6691	25.5826	25.6311	25.5515
P51397	DAP	Death-associated protein 1	2		0.104923	-0.105572			3486770	2586210	6025730	4371780	0	3773580	21.7335	21.3024	22.5227	22.0598	21.968	21.8475
P51398	DAP3	Small ribosomal subunit protein mS29	19		0.770157	0.152109			77444000	74949400	87896300	76129100	73399600	66544800	26.2066	26.1594	26.3893	26.1819	26.1293	25.9878
P53355	DAPK1	Death-associated protein kinase 1	7		1.65535	0.659537			7038620	8428260	5955710	4977460	3862090	4663450	22.7469	23.0068	22.5058	22.247	21.881	22.153
O43293	DAPK3	Death-associated protein kinase 3	5		0.257691	-0.202382			3926730	3342450	6570410	4431700	5691920	5207500	21.9049	21.6725	22.6476	22.0794	22.4405	22.3122
Q9UN19	DAPP1	Dual adapter for phosphotyrosine and 3-phosphotyrosine and 3-phosphoinositide	3		2.14144	-0.635316			378865	350810	366834	655163	489354	569903	18.5313	18.4203	18.4848	19.3215	18.9005	19.1204
P14868	DARS1	Aspartate--tRNA ligase, cytoplasmic	51		0.970202	-0.186227			201117000	222197000	182036000	230482000	218851000	237541000	27.5835	27.7273	27.4396	27.7801	27.7054	27.8236
Q6PI48	DARS2	Aspartate--tRNA ligase, mitochondrial	26		0.750132	0.31434			138456000	129764000	109346000	126310000	90832800	89065900	27.0449	26.9513	26.7043	26.9124	26.4367	26.4084
Q9UER7	DAXX	Death domain-associated protein 6	5		1.72766	0.559636			16515400	21401600	19221800	12058100	14724400	11951200	23.9773	24.3512	24.1962	23.5235	23.8117	23.5107
Q96EP5	DAZAP1	DAZ-associated protein 1	16		0.479976	-0.212723			147076000	102844000	154622000	151664000	164780000	145651000	27.132	26.6159	27.2042	27.1763	27.296	27.1179
P07108	DBI	Acyl-CoA-binding protein	8		0.505484	-0.885842			382433000	125944000	615205000	356438000	635199000	825759000	28.5106	26.9082	29.1965	28.4091	29.2426	29.6211
Q16643	DBN1	Drebrin	8		0.852137	-0.272242			11077100	9612120	8266720	12511700	12011600	10316200	23.4011	23.1964	22.9789	23.5768	23.5179	23.2984
Q9UJU6	DBNL	Drebrin-like protein	29		0.810156	-0.392378			158587000	127609000	192701000	170053000	219244000	236523000	27.2407	26.9272	27.5218	27.3414	27.708	27.8174
Q9UK59	DBR1	Lariat debranching enzyme	11		0.793333	-0.24487			20369600	14802000	17814500	22236400	20085900	20010600	24.2799	23.8193	24.0865	24.4064	24.2597	24.2543
P11182	DBT	Lipoamide acyltransferase component of branched-chain alpha-keto acid dehydrogenase complex, mitochondrial	29		1.74765	0.46298			87260800	97240800	84949700	75010600	61445300	59718000	26.3788	26.5351	26.3401	26.1606	25.8728	25.8317
Q9Y4B6	DCAF1	DDB1- and CUL4-associated factor 1	22		0.710482	0.856354			17683600	44476000	12393900	11234500	12150400	12033600	24.0759	25.4065	23.5631	23.4214	23.5345	23.5206
Q5QP82	DCAF10	DDB1- and CUL4-associated factor 10	6		0.00481938	-0.00364876			8624000	7480930	5293270	8390330	6179560	6636620	23.0399	22.8348	22.3357	23.0003	22.5591	22.662
Q8TEB1	DCAF11	DDB1- and CUL4-associated factor 11	6		0.56893	-0.237604			2986740	3132070	2681430	4326150	3310300	2870800	21.5101	21.5787	21.3546	22.0447	21.6585	21.453
Q9NV06	DCAF13	DDB1- and CUL4-associated factor 13	10		1.14751	0.316607			38901800	39554700	31582200	26677200	29389800	32088500	25.2133	25.2373	24.9126	24.6691	24.8088	24.9356
Q9NXF7	DCAF16	DDB1- and CUL4-associated factor 16	2		0.227499	-0.188615			1164960	1561760	1249630	0	1594840	1019410	20.1518	20.5747	20.2531	20.9812	20.605	19.9593
Q96JK2	DCAF5	DDB1- and CUL4-associated factor 5	9		0.378043	-0.267567			10087600	5787290	10199500	12029800	9252150	9332060	23.2661	22.4645	23.282	23.5201	23.1414	23.1538
Q58WW2	DCAF6	DDB1- and CUL4-associated factor 6	6		0.303071	-0.206828			3985180	3261430	5701670	5936070	4450300	4312750	21.9262	21.6371	22.443	22.5011	22.0855	22.0402
P61962	DCAF7	DDB1- and CUL4-associated factor 7	7		0.458086	0.556629			60378800	23197000	19509400	23942500	20678100	17345800	25.8475	24.4674	24.2177	24.5131	24.3016	24.0481
Q5TAQ9	DCAF8	DDB1- and CUL4-associated factor 8	12		0.232384	-0.0816936			42943700	47044300	45944900	41730500	46259400	56985900	25.3559	25.4875	25.4534	25.3146	25.4632	25.7641
Q8WVC6	DCAKD	Dephospho-CoA kinase domain-containing protein	4		1.06116	0.232877			32810500	38084600	38104100	33339900	31431500	27996000	24.9677	25.1827	25.1834	24.9907	24.9057	24.7387
P81605	DCD	Dermcidin	3		0.339514	0.805168			10335900	37903800	3617650	0	6507000	6292460	23.3012	25.1758	21.7866	22.6294	22.6336	22.5852
P27707	DCK	Deoxycytidine kinase	10		1.24435	-0.28698			108970000	87455400	90011000	116631000	109849000	121604000	26.6994	26.382	26.4236	26.7974	26.7109	26.8576
Q9NPI6	DCP1A	mRNA-decapping enzyme 1A	15		1.11743	-0.284245			29222100	27369100	34604700	33844500	39379100	37501800	24.8006	24.706	25.0445	25.0124	25.2309	25.1605
Q8IU60	DCP2	m7GpppN-mRNA hydrolase	4		1.83275	0.323068			5528000	5947990	5753510	5007170	4585570	4208490	22.3983	22.504	22.456	22.2556	22.1287	22.0049
Q96C86	DCPS	m7GpppX diphosphatase	23		0.872371	-0.131451			123165000	107477000	109908000	125127000	128829000	118626000	26.876	26.6795	26.7117	26.8988	26.9409	26.8218
P32321	DCTD	Deoxycytidylate deaminase	11		2.33428	-0.636514			72957400	75862100	66685300	97600200	120805000	117603000	26.1206	26.1769	25.9909	26.5404	26.8481	26.8093
Q14203	DCTN1	Dynactin subunit 1	52		0.927036	-0.195666			37740300	37238900	38353300	37935400	44864600	47573000	25.1696	25.1503	25.1928	25.177	25.4191	25.5036
Q13561	DCTN2	Dynactin subunit 2	25		1.57494	-0.16619			80224800	85716100	86762400	91056400	93885900	98599800	26.2575	26.3531	26.3706	26.4403	26.4844	26.5551
O75935	DCTN3	Dynactin subunit 3	7		1.20981	-0.794807			14549100	22151200	26797000	29788000	34292600	44142800	23.7944	24.4009	24.6756	24.8282	25.0314	25.3957
Q9UJW0	DCTN4	Dynactin subunit 4	7		1.2051	-0.296719			25759400	28672900	24458600	36110400	28817300	32174900	24.6186	24.7732	24.5438	25.1059	24.7804	24.9394
Q9BTE1	DCTN5	Dynactin subunit 5	2		0.474026	-0.22493			13385900	17435000	10807400	15523800	17038600	15222700	23.6742	24.0555	23.3655	23.888	24.0223	23.8597
O00399	DCTN6	Dynactin subunit 6	2		0.717489	-0.273667			31147800	23205000	32711500	31101700	35951800	37355200	24.8926	24.4679	24.9633	24.8905	25.0996	25.1548
Q9H773	DCTPP1	dCTP pyrophosphatase 1	4		1.10171	-0.573197			18118300	12871500	22324700	23573300	25546900	28472300	24.1109	23.6177	24.4121	24.4907	24.6066	24.7631
Q96GG9	DCUN1D1	DCN1-like protein 1	6		0.972488	-0.582909			33065300	23073600	39812800	37552000	50633800	53685400	24.9788	24.4597	25.2467	25.1624	25.5936	25.678
Q9BTE7	DCUN1D5	DCN1-like protein 5	6		1.38937	0.717188			38507400	42409300	30579500	17080900	25284900	26024300	25.1986	25.3379	24.8661	24.0259	24.5918	24.6334
Q7Z4W1	DCXR	L-xylulose reductase	18		0.515112	-0.135583			82535200	64810000	80312100	86127600	83302100	79379300	26.2985	25.9497	26.2591	26.36	26.3118	26.2423
Q9BW61	DDA1	DET1- and DDB1-associated protein 1	6		0.136516	-0.133542			15613800	16593600	8019080	16573800	12095000	13681900	23.8963	23.9841	22.935	23.9824	23.5279	23.7058
O94760	DDAH1	N(G),N(G)-dimethylarginine dimethylaminohydrolase 1	9		0.328765	-0.217008			11501800	8749880	14924800	11258000	12859800	16291400	23.4554	23.0608	23.8312	23.4244	23.6164	23.9576
O95865	DDAH2	Putative hydrolase DDAH2	4		0.093305	-0.0332209			13500900	13945500	13048800	11945600	13701100	16084400	23.6866	23.7333	23.6374	23.51	23.7078	23.9392
Q16531	DDB1	DNA damage-binding protein 1	64		0.172987	-0.0251592			230195000	220204000	206241000	225985000	213474000	228346000	27.7783	27.7143	27.6198	27.7517	27.6695	27.7666
Q92466	DDB2	DNA damage-binding protein 2	2		1.37188	0.210201			0	7893650	8170900	7508920	7136090	6381810	22.9687	22.9123	22.9621	22.8402	22.7667	22.6055
O94830	DDHD2	Phospholipase DDHD2	2		0.672953	0.277442			7570310	9444220	6369090	5737140	6276290	7102380	22.8519	23.171	22.6027	22.4519	22.5815	22.7599
Q5TDH0	DDI2	Protein DDI1 homolog 2	10		0.69448	-0.152292			48260600	38646900	45349500	48696900	50583000	47131000	25.5243	25.2038	25.4346	25.5373	25.5921	25.4902
P39656	DDOST	Dolichyl-diphosphooligosaccharide--protein glycosyltransferase 48 kDa subunit	25		1.30876	0.496096			912036000	1004680000	884012000	834890000	592369000	583790000	29.7645	29.9041	29.7195	29.637	29.1419	29.1209
Q96HY6	DDRGK1	DDRGK domain-containing protein 1	22		1.43635	0.631008			138229000	141896000	199741000	99465500	117574000	90197700	27.0425	27.0803	27.5736	26.5677	26.809	26.4266
P30046	DDT	D-dopachrome decarboxylase	13		1.1825	-0.520296			528197000	343643000	444663000	668396000	538482000	661613000	28.9765	28.3563	28.7281	29.3161	29.0043	29.3014
Q92499	DDX1	ATP-dependent RNA helicase DDX1	39		1.293	-0.235669			130373000	109905000	121336000	151047000	136356000	137797000	26.9581	26.7117	26.8544	27.1704	27.0228	27.038
Q13206	DDX10	Probable ATP-dependent RNA helicase DDX10	26		1.22201	0.359182			35466900	37378700	44056700	34317000	29922500	26951200	25.08	25.1557	25.3929	25.0324	24.8347	24.6838
Q92841	DDX17	Probable ATP-dependent RNA helicase DDX17	42		0.507743	0.125287			574555000	450747000	518113000	493014000	451943000	464088000	29.0979	28.7477	28.9487	28.8771	28.7516	28.7898
Q9NVP1	DDX18	ATP-dependent RNA helicase DDX18	33		2.03191	0.419373			193319000	207147000	182576000	160107000	136088000	140293000	27.5264	27.6261	27.4439	27.2545	27.02	27.0639
Q9NUU7	DDX19A	ATP-dependent RNA helicase DDX19A	2		1.06614	-0.471103			20435400	13630000	13539600	19789300	21838100	23242800	24.2846	23.7003	23.6907	24.2382	24.3803	24.4703
Q9UMR2	DDX19B	ATP-dependent RNA helicase DDX19B	28		0.956073	-0.330404			92093700	97666400	128586000	120786000	139161000	136779000	26.4566	26.5414	26.9382	26.8479	27.0522	27.0273
Q9UHI6	DDX20	Probable ATP-dependent RNA helicase DDX20	14		1.15521	-0.326981			40217200	32278600	42699900	50917100	44988200	47762200	25.2613	24.9441	25.3477	25.6016	25.423	25.5094
Q9NR30	DDX21	Nucleolar RNA helicase 2	55		1.35766	0.328289			206519000	188770000	241641000	177842000	160118000	167153000	27.6217	27.4921	27.8483	27.406	27.2546	27.3166
Q9BUQ8	DDX23	Probable ATP-dependent RNA helicase DDX23	36		1.18745	0.374381			85297800	78953100	66058700	67019900	57688800	52825300	26.346	26.2345	25.9772	25.9981	25.7818	25.6547
Q9GZR7	DDX24	ATP-dependent RNA helicase DDX24	38		2.03386	0.519954			79157700	80586400	74594500	62876200	51684600	49664700	26.2382	26.264	26.1526	25.906	25.6232	25.5657
Q96GQ7	DDX27	Probable ATP-dependent RNA helicase DDX27	31	+	2.63062	0.6417	+		67452900	73920600	65029200	48883600	41800000	41785200	26.0074	26.1395	25.9546	25.5428	25.317	25.3165
Q9NUL7	DDX28	Probable ATP-dependent RNA helicase DDX28	17		1.8434	0.511183			18871800	16020400	15662800	13322800	11265800	10898200	24.1697	23.9334	23.9008	23.6674	23.4254	23.3776
Q9H8H2	DDX31	Probable ATP-dependent RNA helicase DDX31	22		1.09215	0.509509			26318100	25567500	33913000	25249300	16737200	18717300	24.6496	24.6078	25.0153	24.5897	23.9966	24.1579
O00148	DDX39A	ATP-dependent RNA helicase DDX39A	13		1.20102	0.167828			93645000	100797000	96434700	90685500	79677400	88864700	26.4807	26.5869	26.523	26.4344	26.2477	26.4051
Q13838	DDX39B	Spliceosome RNA helicase DDX39B	30		0.134038	-0.0452366			594927000	473491000	501495000	583475000	487756000	545344000	29.1481	28.8188	28.9017	29.1201	28.8616	29.0226
O00571	DDX3X	ATP-dependent RNA helicase DDX3X	67		0.416178	-0.113144			318704000	352255000	409703000	371972000	378015000	413879000	28.2476	28.392	28.61	28.4706	28.4939	28.6246
O15523	DDX3Y	ATP-dependent RNA helicase DDX3Y	14		0.159396	0.0482941			110830000	124739000	142997000	120015000	116384000	128010000	26.7238	26.8943	27.0914	26.8386	26.7943	26.9317
Q9UJV9	DDX41	Probable ATP-dependent RNA helicase DDX41	19		2.3009	0.470666			37003400	39323700	39440000	30886600	27173200	25696200	25.1412	25.2289	25.2332	24.8805	24.6957	24.6151
Q86XP3	DDX42	ATP-dependent RNA helicase DDX42	43		0.502371	0.0934429			82518200	71826000	85404900	72078200	77039600	75060000	26.2982	26.098	26.3478	26.1031	26.1991	26.1615
Q7L014	DDX46	Probable ATP-dependent RNA helicase DDX46	50		1.89224	0.307265			138956000	129142000	124033000	113480000	100582000	102933000	27.0501	26.9444	26.8861	26.7579	26.5838	26.6171
Q9H0S4	DDX47	Probable ATP-dependent RNA helicase DDX47	16		1.43001	0.360733			35665100	37141100	38762300	33794600	27085900	26493700	25.088	25.1465	25.2082	25.0103	24.691	24.6591
Q9Y6V7	DDX49	Probable ATP-dependent RNA helicase DDX49	8		0.817411	0.193743			20846900	20010500	18011600	19397000	15999900	16182000	24.3133	24.2543	24.1024	24.2093	23.9316	23.9479
P17844	DDX5	Probable ATP-dependent RNA helicase DDX5	64		1.88966	0.172916			1354560000	1379450000	1402470000	1287580000	1201670000	1182170000	30.3352	30.3614	30.3853	30.262	30.1624	30.1388
Q9BQ39	DDX50	ATP-dependent RNA helicase DDX50	16		1.33594	0.409471			24529400	27600400	27546300	23107400	20413000	16874000	24.548	24.7182	24.7154	24.4619	24.283	24.0083
Q8N8A6	DDX51	ATP-dependent RNA helicase DDX51	19		1.17759	0.615246			33063600	34731300	23789300	24931600	16635100	18325400	24.9787	25.0497	24.5038	24.5715	23.9877	24.1273
Q9Y2R4	DDX52	Probable ATP-dependent RNA helicase DDX52	18		1.61568	0.331385			28873500	27698100	31556500	25884700	22277100	21971800	24.7832	24.7233	24.9114	24.6256	24.4091	24.3892
Q8TDD1	DDX54	ATP-dependent RNA helicase DDX54	32		2.31917	0.605773			44410100	45613900	40628200	32566300	26986700	26571800	25.4044	25.443	25.276	24.9569	24.6857	24.6634
Q8NHQ9	DDX55	ATP-dependent RNA helicase DDX55	8		1.99978	0.25073			20947600	18810100	18709100	16095000	16425800	16555000	24.3203	24.165	24.1572	23.9401	23.9695	23.9808
Q9NY93	DDX56	Probable ATP-dependent RNA helicase DDX56	25		1.78601	0.464682			44747700	42144500	42596700	36599500	28906700	28891100	25.4153	25.3288	25.3442	25.1253	24.7849	24.7841
Q5T1V6	DDX59	Probable ATP-dependent RNA helicase DDX59	15		2.29771	-0.359845			13876300	12673000	13020600	15850300	17923100	17033600	23.7261	23.5953	23.6343	23.918	24.0953	24.0219
P26196	DDX6	Probable ATP-dependent RNA helicase DDX6	34		2.34306	-0.668253			106647000	93127100	121939000	162914000	170479000	174997000	26.6683	26.4727	26.8616	27.2795	27.345	27.3828
Q8IY21	DDX60	Probable ATP-dependent RNA helicase DDX60	36	+	3.93687	-0.794471		+	15487300	14286400	14544600	24289300	26630700	25958600	23.8846	23.7681	23.794	24.5338	24.6666	24.6297
Q5H9U9	DDX60L	Probable ATP-dependent RNA helicase DDX60-like	26		2.92705	-0.405164			18050900	18080800	19236700	24624600	25479800	23237100	24.1056	24.108	24.1974	24.5536	24.6028	24.4699
Q16698	DECR1	2,4-dienoyl-CoA reductase [(3E)-enoyl-CoA-producing], mitochondrial	23		0.268523	0.0630945			496202000	418901000	497693000	453778000	472032000	423581000	28.8864	28.642	28.8907	28.7574	28.8143	28.6581
Q9NUI1	DECR2	Peroxisomal 2,4-dienoyl-CoA reductase [(3E)-enoyl-CoA-producing]	9		1.73746	0.487872			34757200	30644600	32426900	27231600	21189800	21702600	25.0508	24.8691	24.9507	24.6988	24.3369	24.3714
Q9H4E7	DEF6	Differentially expressed in FDCP 6 homolog	31		0.634937	0.097353			50122900	44360500	45464400	43651200	45814200	41284700	25.579	25.4028	25.4382	25.3795	25.4493	25.2991
O15121	DEGS1	Sphingolipid delta(4)-desaturase DES1	4		1.45466	0.602039			169877000	110831000	129846000	85885800	83592600	97373300	27.3399	26.7238	26.9522	26.3559	26.3169	26.537
P35659	DEK	Protein DEK	23		2.02894	0.438968			262188000	251069000	307178000	201067000	208395000	193705000	27.966	27.9035	28.1945	27.5831	27.6347	27.5293
Q8TCE6	DENND10	DENN domain-containing protein 10	8		0.0568696	0.0158475			12765200	12298900	11022700	10970300	13030500	11713600	23.6057	23.552	23.394	23.3871	23.6354	23.4817
Q8TEH3	DENND1A	DENN domain-containing protein 1A	9		1.85591	0.631983			9594690	11773600	13416800	0	7892040	6914310	23.1938	23.4891	23.6775	22.8313	22.912	22.7212
Q8IV53	DENND1C	DENN domain-containing protein 1C	5	+				+	0	0	0	6853440	6635660	6528260				22.7084	22.6618	22.6383
A2RUS2	DENND3	DENN domain-containing protein 3	31		2.77825	0.262809			621102000	595194000	626640000	497926000	508399000	529822000	29.2103	29.1488	29.2231	28.8914	28.9214	28.9809
Q7Z401	DENND4A	C-myc promoter-binding protein	11		1.17393	-0.232222			11688100	13966300	12106200	13825900	15562800	14885700	23.4785	23.7354	23.5292	23.7209	23.8916	23.8274
O75064	DENND4B	DENN domain-containing protein 4B	17		0.154771	-0.0382595			31919100	34730700	38144000	37589000	33185500	36705700	24.9279	25.0497	25.185	25.1638	24.984	25.1295
Q5VZ89	DENND4C	DENN domain-containing protein 4C	14		0.131544	-0.0915629			4255100	4417610	5924880	3915080	6382020	5392220	22.0208	22.0748	22.4984	21.9006	22.6056	22.3624
Q8IWF6	DENND6A	Protein DENND6A	3	+	3.50418	1.12915	+		3349960	3821460	3170170	0	0	1511050	21.6757	21.8657	21.5961	20.5292	20.6937	20.5271
O43583	DENR	Density-regulated protein	9		1.08474	-0.337715			51224300	58554400	46752000	56220200	71138700	70765900	25.6103	25.8033	25.4785	25.7446	26.0841	26.0766
Q9Y315	DERA	Deoxyribose-phosphate aldolase	10		1.31734	-0.422497			28940800	21867000	23728700	29693100	36874900	33017200	24.7866	24.3823	24.5001	24.8236	25.1361	24.9767
Q9BUN8	DERL1	Derlin-1	5		1.01481	0.914882			76533500	53493200	31202600	34824200	24260600	22559900	26.1896	25.6729	24.8952	25.0536	24.5321	24.4273
P0CG12	DERPC	Decreased expression in renal and prostate cancer protein	6		0.954991	-0.795678			17503600	24530500	41941300	38226000	47332700	52062400	24.0611	24.5481	25.3219	25.1881	25.4963	25.6337
O00273	DFFA	DNA fragmentation factor subunit alpha	14		2.18319	-0.390181			26021600	23638600	22643600	31297900	29953800	33442800	24.6332	24.4946	24.4326	24.8996	24.8362	24.9952
O75907	DGAT1	Diacylglycerol O-acyltransferase 1	4		1.12916	0.371096			62156000	47367000	50168100	42424100	44937700	35812100	25.8894	25.4974	25.5803	25.3384	25.4214	25.0939
Q8WYQ5	DGCR8	Microprocessor complex subunit DGCR8	2	+	3.36526	1.1185	+		1308930	1535770	1372970	607827	615571	720669	20.32	20.5505	20.3889	19.2133	19.2316	19.459
P23743	DGKA	Diacylglycerol kinase alpha	6		1.1634	0.76904			3223800	3267050	6074710	2113800	2473480	2472660	21.6203	21.6396	22.5344	21.0114	21.2381	21.2376
P52824	DGKQ	Diacylglycerol kinase theta	4		0.750033	-0.141509			1660660	1864170	0	1845070	0	2159950	20.6633	20.8301	20.8239	20.8152	20.884	21.0426
Q13574	DGKZ	Diacylglycerol kinase zeta	24		1.89758	0.219268			47455300	45783700	50309500	39305100	41730900	42239700	25.5001	25.4483	25.5843	25.2282	25.3146	25.3321
Q7Z3D6	DGLUCY	D-glutamate cyclase, mitochondrial	17		0.955277	-0.295115			58771000	48945200	48852500	74106100	61904600	56584700	25.8086	25.5447	25.5419	26.1431	25.8835	25.7539
Q16854	DGUOK	Deoxyguanosine kinase, mitochondrial	3		2.20415	-0.352134			22664000	0	21983800	27008200	0	31325900	24.4339	24.473	24.3899	24.6869	24.7655	24.9009
Q15392	DHCR24	Delta(24)-sterol reductase	12		1.33927	0.607426			299843000	295948000	192545000	174571000	162399000	170422000	28.1596	28.1408	27.5206	27.3792	27.275	27.3445
Q9UBM7	DHCR7	7-dehydrocholesterol reductase	9		1.24895	1.72453			85047000	75663700	57459800	51627100	14859400	13354400	26.3418	26.1731	25.7761	25.6216	23.8249	23.6708
Q86SQ9	DHDDS	Dehydrodolichyl diphosphate synthase complex subunit DHDDS	7		0.878764	0.454481			5745010	7927390	6767100	6462220	4535100	4087120	22.4539	22.9184	22.6901	22.6236	22.1127	21.9627
P00374	DHFR	Dihydrofolate reductase	10		0.717751	-0.151693			51176000	60823600	63636500	65530200	63654300	65098200	25.609	25.8581	25.9234	25.9657	25.9238	25.9561
Q02127	DHODH	Dihydroorotate dehydrogenase (quinone), mitochondrial	17		1.55737	0.63063			41496800	43978000	35171200	32081100	24224800	22254200	25.3065	25.3903	25.0679	24.9352	24.53	24.4076
P49366	DHPS	Deoxyhypusine synthase	6		0.510879	-0.160377			11836600	9135910	9285870	10219900	11790800	11631800	23.4968	23.1231	23.1466	23.2849	23.4912	23.4716
Q96LJ7	DHRS1	Dehydrogenase/reductase SDR family member 1	3		1.82553	0.757858			8124200	7877110	6310630	3645200	5162050	4438770	22.9538	22.9092	22.5894	21.7976	22.2995	22.0817
O75911	DHRS3	Short-chain dehydrogenase/reductase 3	5		1.03342	0.729441			15715300	12128300	10325700	10481300	7703650	5347850	23.9057	23.5319	23.2997	23.3213	22.8771	22.3505
Q9BTZ2	DHRS4	Dehydrogenase/reductase SDR family member 4	13		0.798051	0.284112			97988600	102689000	79452200	89402700	72913800	67930800	26.5461	26.6137	26.2436	26.4138	26.1197	26.0176
Q9Y394	DHRS7	Dehydrogenase/reductase SDR family member 7	7		0.893618	0.586765			40320800	55762400	27865400	30299300	24053100	25376400	25.265	25.7328	24.732	24.8528	24.5197	24.597
Q6IAN0	DHRS7B	Dehydrogenase/reductase SDR family member 7B	13		1.19269	0.536144			33966000	33517600	28075800	28497900	18652300	19720500	25.0176	24.9984	24.7428	24.7644	24.1529	24.2332
Q9BPW9	DHRS9	Dehydrogenase/reductase SDR family member 9	8		1.6886	0.659164			28498100	24802600	27053300	20727800	16888600	13870800	24.7644	24.564	24.6893	24.3051	24.0095	23.7255
O43143	DHX15	ATP-dependent RNA helicase DHX15	63		0.640104	0.174926			276409000	261605000	265552000	278681000	210174000	227870000	28.0422	27.9628	27.9844	28.054	27.647	27.7636
O60231	DHX16	Pre-mRNA-splicing factor ATP-dependent RNA helicase DHX16	16		0.266371	0.0729898			10666000	10470700	9521490	11092600	8966360	9185800	23.3465	23.3199	23.1828	23.4031	23.0961	23.131
Q7Z478	DHX29	ATP-dependent RNA helicase DHX29	21		0.837151	-0.230086			12711800	13201000	16742500	16174800	17205500	16289800	23.5997	23.6541	23.997	23.9472	24.0364	23.9575
Q7L2E3	DHX30	ATP-dependent RNA helicase DHX30	54		1.26181	0.266224			58564200	57123600	51071900	51414300	43494200	43922900	25.8035	25.7676	25.606	25.6157	25.3743	25.3885
Q9H6R0	DHX33	ATP-dependent RNA helicase DHX33	12		1.40555	0.637594			9589580	13452000	10343900	8411570	7189400	5859990	23.193	23.6813	23.3023	23.0039	22.7774	22.4825
Q14147	DHX34	Probable ATP-dependent RNA helicase DHX34	12		2.32066	0.500664			5258280	5859260	5198240	3542270	3818300	4180680	22.3262	22.4823	22.3096	21.7562	21.8645	21.9953
Q9H5Z1	DHX35	Probable ATP-dependent RNA helicase DHX35	5		1.02298	0.313145			65116400	0	51414000	53871700	43199000	43464300	25.9565	25.7881	25.6157	25.683	25.3645	25.3733
Q9H2U1	DHX36	ATP-dependent DNA/RNA helicase DHX36	20		0.314866	-0.335849			22201300	21326600	11870700	29292100	14356300	26871100	24.4041	24.3462	23.5009	24.804	23.7752	24.6796
Q8IY37	DHX37	Probable ATP-dependent RNA helicase DHX37	19		1.84841	0.636345			13451000	16292700	12214600	8693290	10089900	8126030	23.6812	23.9577	23.5421	23.0515	23.2664	22.9541
Q92620	DHX38	Pre-mRNA-splicing factor ATP-dependent RNA helicase PRP16	34		0.571309	0.141187			39328300	30594000	36300900	31909100	30972100	32951000	25.2291	24.8667	25.1135	24.9275	24.8845	24.9738
Q8IX18	DHX40	Probable ATP-dependent RNA helicase DHX40	6		0.19432	-0.291742			2078770	5933540	1632100	3365720	3034350	3615710	20.9873	22.5005	20.6383	21.6825	21.533	21.7858
Q96C10	DHX58	ATP-dependent RNA helicase DHX58	6	+	1.69247	-1.87179		+	1245170	732349	1469410	3479510	2735060	6902350	20.2479	19.4822	20.4868	21.7305	21.3831	22.7187
Q14562	DHX8	ATP-dependent RNA helicase DHX8	27		1.00004	0.260874			30039000	25379400	31363500	26755000	22287200	23309800	24.8403	24.5972	24.9026	24.6733	24.4097	24.4744
Q08211	DHX9	ATP-dependent RNA helicase A	92		0.950039	0.331484			717641000	683539000	667651000	646184000	573746000	443388000	29.4187	29.3484	29.3145	29.2674	29.0958	28.724
Q9NR28	DIABLO	Diablo IAP-binding mitochondrial protein	13	+	2.54972	-0.975923		+	63834600	81183100	89939700	147148000	157079000	153443000	25.9278	26.2747	26.4225	27.1327	27.2269	27.1931
O60610	DIAPH1	Protein diaphanous homolog 1	62		0.00462033	0.000816981			66826500	62081600	62928000	61114800	62568400	68157900	25.9939	25.8877	25.9072	25.865	25.8989	26.0224
O60879	DIAPH2	Protein diaphanous homolog 2	22		0.0524653	0.0212981			33142700	36881100	33339600	28341700	37840000	36353100	24.9822	25.1364	24.9907	24.7564	25.1734	25.1156
Q9NSV4	DIAPH3	Protein diaphanous homolog 3	5		0.360404	0.108512			1089020	1384610	1081820	1026170	1134690	1117960	20.0546	20.401	20.045	19.9688	20.1139	20.0924
Q9UPY3	DICER1	Endoribonuclease Dicer	14		2.23845	-0.428072			25947100	30542800	27114400	39324000	36908600	36057900	24.6291	24.8643	24.6926	25.2289	25.1375	25.1038
Q9BTC0	DIDO1	Death-inducer obliterator 1	47		2.14569	0.349755			103260000	94917800	106165000	83888700	80285800	74654900	26.6217	26.5002	26.6617	26.322	26.2586	26.1537
Q9UNQ2	DIMT1	Probable dimethyladenosine transferase	13		1.20504	0.269649			28873000	22856300	25948700	22523500	21145800	20522800	24.7832	24.4461	24.6292	24.4249	24.3339	24.2907
Q9P265	DIP2B	Disco-interacting protein 2 homolog B	6		0.416124	-0.582872			4716360	4766480	5244370	16717000	5063700	4680130	22.1692	22.1845	22.3223	23.9948	22.2718	22.1581
Q8NDZ4	DIPK2A	Divergent protein kinase domain 2A	6		0.270856	0.145857			5389610	4617560	3531580	4330480	4412230	3396430	22.3617	22.1387	21.7519	22.0461	22.0731	21.6956
Q9Y2L1	DIS3	Exosome complex exonuclease RRP44	33		1.49497	0.138032			48990300	51576900	49793000	43406600	47337800	45953100	25.546	25.6202	25.5694	25.3714	25.4965	25.4537
Q8IYB7	DIS3L2	DIS3-like exonuclease 2	13		1.01371	-0.465346			6829200	5289390	8753990	9718400	9741640	8790310	22.7033	22.3347	23.0615	23.2123	23.2157	23.0675
Q9NRI5	DISC1	Disrupted in schizophrenia 1 protein	8		0.299408	-0.201804			5804850	4434810	8312230	7449940	7035640	6211190	22.4688	22.0804	22.9868	22.8288	22.7463	22.5664
O60832	DKC1	H/ACA ribonucleoprotein complex subunit DKC1	32		2.82647	0.504118			225280000	250208000	247679000	179981000	167180000	162644000	27.7471	27.8986	27.8839	27.4233	27.3168	27.2771
P10515	DLAT	Dihydrolipoyllysine-residue acetyltransferase component of pyruvate dehydrogenase complex, mitochondrial	24		1.92863	0.538919			143737000	155923000	153058000	122030000	97357000	94147400	27.0989	27.2163	27.1895	26.8627	26.5368	26.4884
P09622	DLD	Dihydrolipoyl dehydrogenase, mitochondrial	24		0.45696	0.132264			244151000	271615000	319055000	251439000	269974000	236743000	27.8632	28.017	28.2492	27.9056	28.0082	27.8187
Q12959	DLG1	Disks large homolog 1	8		1.94636	0.438838			11371400	13753900	11719200	8503000	9589130	9025590	23.4389	23.7133	23.4824	23.0195	23.193	23.1056
Q9Y2H0	DLGAP4	Disks large-associated protein 4	7		1.59673	-0.581207			14239000	13441700	12420300	16067300	22398900	22119600	23.7633	23.6802	23.5662	23.9376	24.4169	24.3988
Q15398	DLGAP5	Disks large-associated protein 5	13		0.44218	-0.390184			9480490	7950260	14537000	16268300	16472200	9203750	23.1765	22.9226	23.7932	23.9556	23.9735	23.1338
P36957	DLST	Dihydrolipoyllysine-residue succinyltransferase component of 2-oxoglutarate dehydrogenase complex, mitochondrial	22		2.01656	0.407576			268917000	302067000	291799000	235823000	217114000	198360000	28.0026	28.1703	28.1204	27.8131	27.6939	27.5635
Q96GE9	DMAC1	Distal membrane-arm assembly complex protein 1	2		1.23206	0.644463			33643100	19872100	21284400	16778300	0	0	25.0038	24.2442	24.3433	24.0001	23.8005	23.8574
Q9NW81	DMAC2	Distal membrane-arm assembly complex protein 2	3		0.0205022	0.0259673			10397700	6605810	17112900	9128790	9660790	12627300	23.3098	22.6553	24.0286	23.122	23.2037	23.59
Q99766	DMAC2L	ATP synthase subunit s, mitochondrial	5		0.0436028	-0.0289942			19305100	12480400	14680400	18273600	15491100	13271400	24.2025	23.5732	23.8074	24.1233	23.8849	23.6618
Q9NPF5	DMAP1	DNA methyltransferase 1-associated protein 1	13		0.926935	0.240971			36958500	33833500	31837700	32252600	29656700	25217200	25.1394	25.0119	24.9242	24.9429	24.8219	24.5879
Q8TDJ6	DMXL2	DmX-like protein 2	58		0.582059	0.0731494			28545600	29125300	31454200	27731100	27317100	29650100	24.7668	24.7958	24.9067	24.725	24.7033	24.8215
Q96MX6	DNAAF10	Dynein axonemal assembly factor 10	6		2.00621	-0.297159			11613000	13363300	12716500	15947300	15205500	15097300	23.4692	23.6718	23.6002	23.9268	23.8581	23.8478
Q86Y56	DNAAF5	Dynein axonemal assembly factor 5	18		1.54259	-0.362103			11082400	10337900	10331700	14157400	11835900	14999100	23.4018	23.3014	23.3006	23.7551	23.4967	23.8384
P31689	DNAJA1	DnaJ homolog subfamily A member 1	30		0.402596	-0.140289			248668000	321042000	309035000	323008000	357406000	286094000	27.8896	28.2582	28.2032	28.267	28.413	28.0919
O60884	DNAJA2	DnaJ homolog subfamily A member 2	27		0.454336	-0.201426			83863200	101686000	117471000	98132300	133764000	116016000	26.3215	26.5995	26.8077	26.5482	26.9951	26.7897
Q96EY1	DNAJA3	DnaJ homolog subfamily A member 3, mitochondrial	23		2.35598	0.477234			99790200	115887000	114687000	83883500	76250500	76865600	26.5724	26.7881	26.7731	26.3219	26.1842	26.1958
Q8WW22	DNAJA4	DnaJ homolog subfamily A member 4	8		0.0417412	-0.0357367			25552100	25590400	16612200	17548600	28648400	23273500	24.6069	24.6091	23.9857	24.0649	24.772	24.4722
P25685	DNAJB1	DnaJ homolog subfamily B member 1	19		0.117207	-0.0332343			50048600	59005400	55975700	56405300	51171000	61369500	25.5768	25.8143	25.7383	25.7493	25.6088	25.871
Q9UBS4	DNAJB11	DnaJ homolog subfamily B member 11	24		0.420303	0.142074			442671000	482834000	461169000	485310000	433075000	349020000	28.7217	28.847	28.7807	28.8543	28.69	28.3787
Q9NXW2	DNAJB12	DnaJ homolog subfamily B member 12	16		1.87426	0.565577			17514400	17427800	15768100	12015900	12814600	9642490	24.062	24.0549	23.9105	23.5184	23.6113	23.201
Q8TBM8	DNAJB14	DnaJ homolog subfamily B member 14	6		1.80686	0.424104			48057700	57644000	60774900	39907500	41690400	41893500	25.5183	25.7807	25.857	25.2502	25.3132	25.3202
O75190	DNAJB6	DnaJ homolog subfamily B member 6	7		0.17372	-0.0861505			43701200	46472600	32083800	43941200	37953200	46736600	25.3812	25.4699	24.9353	25.3891	25.1777	25.4781
Q9UBS3	DNAJB9	DnaJ homolog subfamily B member 9	2		2.04645	-0.706147			297377	247235	0	365982	479248	469509	18.1819	17.9155	17.9767	18.4814	18.8704	18.8408
Q96KC8	DNAJC1	DnaJ homolog subfamily C member 1	16		0.517797	-0.240079			20087100	19472900	29273700	29366300	26150900	24564200	24.2598	24.215	24.8031	24.8077	24.6404	24.5501
Q8IXB1	DNAJC10	DnaJ homolog subfamily C member 10	20		0.521371	0.163307			73125200	67137100	87187600	73567400	68343800	60620400	26.1239	26.0006	26.3776	26.1326	26.0263	25.8533
Q9NVH1	DNAJC11	DnaJ homolog subfamily C member 11	24		1.59893	0.652688			104172000	117120000	89931900	80903500	58764300	59398800	26.6344	26.8034	26.4223	26.2697	25.8084	25.8239
O75165	DNAJC13	DnaJ homolog subfamily C member 13	52		1.30777	0.241847			111072000	107966000	96089200	96056100	84313900	86046400	26.7269	26.686	26.5179	26.5174	26.3293	26.3586
Q9Y2G8	DNAJC16	DnaJ homolog subfamily C member 16	10		0.127986	0.0888602			10374000	14516900	8126050	10873200	10309100	9075540	23.3065	23.7912	22.9541	23.3743	23.2974	23.1136
Q9NVM6	DNAJC17	DnaJ homolog subfamily C member 17	11		0.381089	0.1154			13645300	13411800	17245100	14385300	13532900	12752900	23.7019	23.677	24.0397	23.7781	23.69	23.6043
Q96DA6	DNAJC19	Mitochondrial import inner membrane translocase subunit TIM14	5		0.874983	0.411189			257018000	387732000	407768000	278494000	255949000	242437000	27.9373	28.5305	28.6032	28.0531	27.9313	27.853
Q99543	DNAJC2	DnaJ homolog subfamily C member 2	19		1.60403	-0.372603			19496300	17159600	20615200	22361900	26395600	25357200	24.2167	24.0325	24.2972	24.4145	24.6538	24.5959
Q5F1R6	DNAJC21	DnaJ homolog subfamily C member 21	6		0.220484	-0.324808			7315710	6772890	9918010	18893500	5057010	10106000	22.8026	22.6913	23.2416	24.1714	22.2699	23.2687
Q9H1X3	DNAJC25	DnaJ homolog subfamily C member 25	2		1.32949	0.565439			1048990	0	1317200	1024150	693537	743424	20.0006	20.2401	20.329	19.966	19.4036	19.5038
Q13217	DNAJC3	DnaJ homolog subfamily C member 3	30		0.97967	0.268756			151980000	140984000	162611000	146413000	121299000	112191000	27.1793	27.071	27.2768	27.1255	26.854	26.7414
Q9H3Z4	DNAJC5	DnaJ homolog subfamily C member 5	9		1.22194	0.256599			123105000	112380000	118419000	109471000	99687900	88046600	26.8753	26.7438	26.8193	26.706	26.5709	26.3918
Q99615	DNAJC7	DnaJ homolog subfamily C member 7	39		0.111933	-0.0241108			107604000	90945400	93485700	96602200	98099500	101502000	26.6812	26.4385	26.4782	26.5256	26.5477	26.5969
O75937	DNAJC8	DnaJ homolog subfamily C member 8	15		0.647479	-0.20882			190463000	162833000	223824000	203109000	233456000	226000000	27.5049	27.2788	27.7378	27.5977	27.7986	27.7517
Q8WXX5	DNAJC9	DnaJ homolog subfamily C member 9	12		0.410408	-0.119972			102212000	89395400	119412000	107497000	113445000	114823000	26.607	26.4137	26.8314	26.6797	26.7574	26.7748
P49184	DNASE1L1	Deoxyribonuclease-1-like 1	2		0.235943	-0.125075			0	0	5441510	0	7485920	8021950	23.0545	22.903	22.3756	22.937	22.8357	22.9355
O00115	DNASE2	Deoxyribonuclease-2-alpha	8		0.145553	0.135764			133699000	59442100	91201500	73976200	83044100	88964400	26.9944	25.825	26.4426	26.1406	26.3074	26.4067
O00429	DNM1L	Dynamin-1-like protein	68		2.17217	-0.284918			190429000	187031000	185921000	212848000	232864000	241607000	27.5047	27.4787	27.4701	27.6652	27.7949	27.8481
P50570	DNM2	Dynamin-2	48		0.9393	-0.155719			142745000	128301000	148180000	146290000	157174000	163160000	27.0889	26.935	27.1428	27.1243	27.2278	27.2817
Q9UQ16	DNM3	Dynamin-3	5		0.373636	0.266174			43217000	33410500	24352800	34332600	22487100	26185900	25.3651	24.9938	24.5376	25.0331	24.4226	24.6423
P26358	DNMT1	DNA (cytosine-5)-methyltransferase 1	62		0.311236	0.0358391			58371300	55948800	61441300	58294600	58005700	55078900	25.7988	25.7376	25.8727	25.7969	25.7897	25.715
Q9Y6K1	DNMT3A	DNA (cytosine-5)-methyltransferase 3A	11		0.68046	0.3182			5183460	3947460	4547200	4604300	3455460	3017510	22.3055	21.9125	22.1165	22.1346	21.7204	21.5249
Q9ULA0	DNPEP	Aspartyl aminopeptidase	15		0.251008	-0.162059			59603400	42504200	36239600	60784900	43185500	48989900	25.8289	25.3411	25.1111	25.8572	25.364	25.546
O43598	DNPH1	5-hydroxymethyl-dUMP N-hydrolase	9		0.613088	-0.327108			67801300	51663600	40141400	74636100	59860500	62134600	26.0148	25.6226	25.2586	26.1534	25.8351	25.8889
Q9H147	DNTTIP1	Deoxynucleotidyltransferase terminal-interacting protein 1	7		0.162251	0.0375799			13748400	15402900	15631700	15823300	13617100	14208300	23.7128	23.8767	23.898	23.9155	23.6989	23.7602
Q5QJE6	DNTTIP2	Deoxynucleotidyltransferase terminal-interacting protein 2	28		2.13118	0.437719			49302600	51024600	56205400	42166400	36852800	36617700	25.5552	25.6047	25.7442	25.3296	25.1353	25.126
Q96BY6	DOCK10	Dedicator of cytokinesis protein 10	85		1.25403	0.228643			130773000	120135000	110236000	97516100	101203000	109083000	26.9625	26.8401	26.716	26.5391	26.5927	26.7009
Q5JSL3	DOCK11	Dedicator of cytokinesis protein 11	38		0.0858941	-0.0204671			26800100	24050300	27636700	24693600	28430200	26476600	24.6757	24.5196	24.7201	24.5576	24.7609	24.6582
Q92608	DOCK2	Dedicator of cytokinesis protein 2	80		0.298583	0.0718555			157164000	147861000	126623000	135290000	141892000	132009000	27.2277	27.1397	26.916	27.0115	27.0802	26.9761
Q8N1I0	DOCK4	Dedicator of cytokinesis protein 4	13		0.562827	0.901463			12095000	10964600	6830090	2321580	5236910	11430500	23.5279	23.3864	22.7035	21.1467	22.3203	23.4464
Q9H7D0	DOCK5	Dedicator of cytokinesis protein 5	43		0.585178	0.109137			50611200	49827600	59638300	49372300	48872400	49674600	25.593	25.5704	25.8297	25.5572	25.5425	25.566
Q8NF50	DOCK8	Dedicator of cytokinesis protein 8	68		0.396756	0.0610828			175934000	162645000	164925000	173185000	157164000	152704000	27.3905	27.2772	27.2972	27.3677	27.2277	27.1862
Q9BU89	DOHH	Deoxyhypusine hydroxylase	9		0.114502	0.0837835			23007800	23956100	13822700	18114700	17255300	20477000	24.4556	24.5139	23.7205	24.1107	24.0405	24.2875
Q99704	DOK1	Docking protein 1	9		0.771596	0.440603			8904690	14185400	8126300	6723860	8248080	7404200	23.0861	23.7579	22.9542	22.6809	22.9756	22.8199
O60496	DOK2	Docking protein 2	17		0.0714199	0.0403576			63002300	56926900	83789600	56279200	68934100	71225600	25.9089	25.7626	26.3203	25.7461	26.0387	26.0859
Q7L591	DOK3	Docking protein 3	17		0.783296	-0.178827			28295200	31300500	30152200	29640500	35589600	36717300	24.7541	24.8997	24.8458	24.8211	25.085	25.13
Q9Y3R5	DOP1B	Protein dopey-2	31		0.305163	-0.101669			25009000	27479300	33140000	29831600	33122200	28475800	24.5759	24.7118	24.9821	24.8303	24.9813	24.7632
Q8TEK3	DOT1L	Histone-lysine N-methyltransferase, H3 lysine-79 specific	8		0.593564	-0.279436			6677010	7527880	4755070	8268340	7024750	7357310	22.6708	22.8438	22.181	22.9792	22.744	22.8107
Q92785	DPF2	Zinc finger protein ubi-d4	12		1.62293	0.443276			43469700	38192800	41446500	25790000	32539500	32619400	25.3735	25.1868	25.3047	24.6203	24.9557	24.9592
Q92784	DPF3	Zinc finger protein DPF3	2		0.482959	0.168232			5938400	6212580	0	5084710	0	0	22.5016	22.5668	22.3656	22.2777	22.086	22.5656
Q9BQC3	DPH2	2-(3-amino-3-carboxypropyl)histidine synthase subunit 2	2		0.614014	0.49973			0	2143280	3523150	1271930	2456570	2286920	21.3511	21.0314	21.7484	20.2786	21.2282	21.125
Q9H2P9	DPH5	Diphthine methyl ester synthase	7		0.258257	-0.174966			10691800	15483600	12973800	14089200	19282600	11374900	23.35	23.8842	23.6291	23.7481	24.2008	23.4394
O60762	DPM1	Dolichol-phosphate mannosyltransferase subunit 1	18	+	3.19126	0.831039	+		215161000	258885000	229108000	137729000	126734000	129864000	27.6808	27.9477	27.7715	27.0373	26.9172	26.9524
Q9P2X0	DPM3	Dolichol-phosphate mannosyltransferase subunit 3	2	+	2.26528	1.24471	+		46033500	45020700	30412400	19767500	15216200	15746900	25.4562	25.4241	24.8582	24.2366	23.8591	23.9086
Q9NY33	DPP3	Dipeptidyl peptidase 3	32		1.39595	-0.366927			137809000	116826000	147293000	155744000	179482000	181943000	27.0381	26.7998	27.1341	27.2146	27.4193	27.4389
Q9UHL4	DPP7	Dipeptidyl peptidase 2	29		0.0776745	0.0481739			353700000	258634000	240443000	327177000	248776000	244476000	28.398	27.9463	27.8411	28.2855	27.8903	27.8651
Q86TI2	DPP9	Dipeptidyl peptidase 9	19		1.8679	-0.222177			47420100	47057600	42578900	54307600	52180400	53218700	25.499	25.4879	25.3436	25.6947	25.637	25.6654
Q2PZI1	DPY19L1	Protein C-mannosyl-transferase DPY19L1	7		0.537185	0.367951			55793700	53921300	54674700	64440100	33531000	35419000	25.7336	25.6844	25.7044	25.9415	24.999	25.078
Q7Z388	DPY19L4	Probable C-mannosyltransferase DPY19L4	3		0.763529	0.279009			0	20738400	16263200	18203800	13647200	0	24.1253	24.3058	23.9551	24.1177	23.7021	23.7294
Q9C005	DPY30	Protein dpy-30 homolog	3		0.27599	0.352732			0	1826650	3839830	2214850	2015710	3738920	22.2406	20.8008	21.8726	21.0788	20.9429	21.8342
Q12882	DPYD	Dihydropyrimidine dehydrogenase [NADP(+)]	11		0.0692604	0.0574023			8007830	12830800	14561500	9280350	11800200	12125000	22.933	23.6131	23.7957	23.1457	23.4923	23.5315
Q16555	DPYSL2	Dihydropyrimidinase-related protein 2	42		2.60634	-0.489045			486862000	423911000	483652000	638382000	635872000	679852000	28.8589	28.6592	28.8494	29.2498	29.2442	29.3406
Q01658	DR1	Protein Dr1	9		0.937828	-0.511611			58276100	49990200	85908500	77663600	96493600	96766800	25.7964	25.5751	26.3563	26.2107	26.5239	26.528
Q14919	DRAP1	Dr1-associated corepressor	5		0.484412	-0.157842			136863000	131659000	165715000	140349000	170257000	173512000	27.0282	26.9722	27.3041	27.0644	27.3431	27.3705
Q9Y295	DRG1	Developmentally-regulated GTP-binding protein 1	20		0.92583	-0.141286			93894000	89478700	104986000	102899000	107910000	106564000	26.4845	26.415	26.6456	26.6167	26.6853	26.6671
P55039	DRG2	Developmentally-regulated GTP-binding protein 2	12		1.70159	-0.18493			34231100	31691200	33053600	38628300	38299000	35603600	25.0288	24.9176	24.9783	25.2032	25.1908	25.0855
Q9H410	DSN1	Kinetochore-associated protein DSN1 homolog	5		0.170658	0.109296			773606	537331	775202	517036	770606	644347	19.5612	19.0355	19.5642	18.9799	19.5556	19.2975
Q03001	DST	Dystonin	8		1.49602	-0.451295			649802	645361	837214	1002550	1015290	881625	19.3096	19.2997	19.6752	19.9352	19.9535	19.7498
P60981	DSTN	Destrin	9		1.37576	-0.341499			173775000	198513000	189863000	208828000	239801000	266061000	27.3726	27.5647	27.5004	27.6377	27.8373	27.9872
Q8TEA8	DTD1	D-aminoacyl-tRNA deacylase 1	4		1.21743	-0.46236			3101350	3133060	4405540	4750370	5239690	4498190	21.5645	21.5791	22.0709	22.1796	22.3211	22.1009
Q9Y4J8	DTNA	Dystrobrevin alpha	8		0.0118494	-0.00486692			12089000	9229510	10179100	11556500	10188600	9743890	23.5272	23.1378	23.2791	23.4622	23.2805	23.2161
Q96EV8	DTNBP1	Dysbindin	4		0.250861	0.092879			5534440	4738200	6406500	5099210	5703430	4762010	22.4	22.1759	22.6111	22.2818	22.4434	22.1831
Q8N5C7	DTWD1	tRNA-uridine aminocarboxypropyltransferase 1	3		1.18493	0.379137			0	2343110	2532870	1552790	1970720	2189220	21.2438	21.16	21.2723	20.5664	20.9103	21.062
Q8TDB6	DTX3L	E3 ubiquitin-protein ligase DTX3L	25		2.84059	-0.418242			36827700	34312400	38624400	48813400	47688600	50031600	25.1343	25.0322	25.203	25.5408	25.5071	25.5763
P23919	DTYMK	Thymidylate kinase	15		0.710194	-0.224502			107101000	99561600	127821000	116665000	146825000	126909000	26.6744	26.5691	26.9296	26.7978	27.1295	26.9192
Q6P1R4	DUS1L	tRNA-dihydrouridine(16/17) synthase [NAD(P)(+)]-like	3		0.685478	-0.245703			2789120	2055390	2343450	2450400	2983690	3062800	21.4114	20.971	21.1602	21.2246	21.5087	21.5464
Q9NX74	DUS2	tRNA-dihydrouridine(20) synthase [NAD(P)+]-like	6		0.609627	-0.252627			1286200	1065650	1566690	1513530	1732010	1385190	20.2947	20.0233	20.5793	20.5295	20.724	20.4017
Q96G46	DUS3L	tRNA-dihydrouridine(47) synthase [NAD(P)(+)]-like	28		0.260223	0.0314274			28681800	25627600	27253500	26614200	26223600	26887400	24.7736	24.6112	24.6999	24.6657	24.6444	24.6804
O75319	DUSP11	RNA/RNP complex-1-interacting phosphatase	3		1.01256	-0.206272			35928700	33243300	32343800	43545000	0	0	25.0986	24.9866	24.947	25.376	25.1851	25.0899
Q9UNI6	DUSP12	Dual specificity protein phosphatase 12	7		1.3575	-0.413172			35133800	27026500	29344200	44369900	36018900	41167100	25.0664	24.6879	24.8066	25.4031	25.1023	25.295
Q9BVJ7	DUSP23	Dual specificity protein phosphatase 23	12		1.96772	-0.462104			20035800	16439300	19745500	25814900	24297200	27105200	24.2561	23.9706	24.235	24.6217	24.5343	24.6921
P51452	DUSP3	Dual specificity protein phosphatase 3	6		0.677804	-0.300802			102183000	81315200	81882700	95378400	97239600	137120000	26.6066	26.277	26.2871	26.5072	26.535	27.0309
P33316	DUT	Deoxyuridine 5'-triphosphate nucleotidohydrolase, mitochondrial	16		0.585069	-0.25017			86964100	102197000	95566400	137799000	115282000	89950000	26.3739	26.6068	26.51	27.038	26.7806	26.4226
O14641	DVL2	Segment polarity protein dishevelled homolog DVL-2	4	+			+		12138000	9732270	0	0	0	0	23.533	23.2143
Q14204	DYNC1H1	Cytoplasmic dynein 1 heavy chain 1	305		2.35462	-0.239659			183185000	172196000	174787000	203593000	204601000	217864000	27.4487	27.3595	27.381	27.6011	27.6082	27.6989
Q13409	DYNC1I2	Cytoplasmic dynein 1 intermediate chain 2	18		1.91674	-0.4478			119546000	112393000	127724000	144773000	170568000	176346000	26.833	26.744	26.9285	27.1092	27.3458	27.3938
Q9Y6G9	DYNC1LI1	Cytoplasmic dynein 1 light intermediate chain 1	40		2.69913	-0.381938			94498600	95687200	103275000	124174000	124447000	133716000	26.4938	26.5118	26.6219	26.8878	26.891	26.9946
O43237	DYNC1LI2	Cytoplasmic dynein 1 light intermediate chain 2	24		1.14996	-0.233527			37154700	31427000	37479700	38822700	42341300	43267200	25.147	24.9055	25.1596	25.2104	25.3356	25.3668
P63167	DYNLL1	Dynein light chain 1, cytoplasmic	8		0.122685	0.0882136			216475000	210747000	134015000	195741000	143045000	181762000	27.6896	27.6509	26.9978	27.5444	27.0919	27.4375
Q9NP97	DYNLRB1	Dynein light chain roadblock-type 1	10		0.490891	-0.346818			46108200	22559300	35322000	38687200	43603800	44798700	25.4585	24.4272	25.0741	25.2054	25.378	25.417
P63172	DYNLT1	Dynein light chain Tctex-type 1	5		0.69796	-0.51475			25300000	22932900	47384700	39479600	43080100	47144800	24.5926	24.4509	25.4979	25.2346	25.3605	25.4906
P51808	DYNLT3	Dynein light chain Tctex-type 3	3		0.271786	-0.398142			18583500	15389300	5631760	11042300	18572900	17972500	24.1475	23.8754	22.4252	23.3965	24.1467	24.0993
Q13627	DYRK1A	Dual specificity tyrosine-phosphorylation-regulated kinase 1A	6		0.0226426	0.0102215			6383420	6784080	5219780	5401880	6836860	5991890	22.6059	22.6937	22.3156	22.365	22.7049	22.5146
Q16254	E2F4	Transcription factor E2F4	10		0.735402	-0.17606			13400500	13330900	15963500	16125700	17342700	14705200	23.6758	23.6683	23.9283	23.9429	24.0478	23.8098
Q96JC9	EAF1	ELL-associated factor 1	4		1.03516	-0.903671			3007140	2019110	5246930	5665520	5473930	6726290	21.52	20.9453	22.323	22.4338	22.3841	22.6814
Q5JPH6	EARS2	Nondiscriminating glutamyl-tRNA synthetase EARS2, mitochondrial	4		1.10622	0.512468			0	0	9641440	8036500	0	5079960	23.1486	22.8885	23.2008	22.9381	22.486	22.2764
Q99848	EBNA1BP2	Probable rRNA-processing protein EBP2	22		1.09522	0.342215			74572700	103086000	97853000	74244400	70513600	70528800	26.1521	26.6193	26.5441	26.1458	26.0714	26.0717
Q15125	EBP	3-beta-hydroxysteroid-Delta(8),Delta(7)-isomerase	5		0.850498	0.496916			151960000	99527200	101132000	105178000	73639100	70269500	27.1791	26.5686	26.5917	26.6483	26.134	26.0664
O95905	ECD	Protein ecdysoneless homolog	2	+	2.73308	1.11761	+		336111	412867	0	0	0	179366	18.3586	18.6553	18.7673	17.3304	17.6455	17.4525
Q13011	ECH1	Delta(3,5)-Delta(2,4)-dienoyl-CoA isomerase, mitochondrial	26		2.03168	0.14621			291059000	274718000	271486000	251846000	252791000	251581000	28.1167	28.0334	28.0163	27.908	27.9134	27.9064
Q9NTX5	ECHDC1	Ethylmalonyl-CoA decarboxylase	12		1.16817	-0.344163			63214300	45633500	51616900	65743700	67150600	68991700	25.9137	25.4436	25.6213	25.9704	26.0009	26.0399
P30084	ECHS1	Enoyl-CoA hydratase, mitochondrial	13		0.147339	-0.0630506			136469000	99772000	118171000	138761000	113481000	116494000	27.024	26.5721	26.8163	27.048	26.7579	26.7957
P42126	ECI1	Enoyl-CoA delta isomerase 1, mitochondrial	7		0.430446	-0.604889			158572000	108315000	126768000	439161000	139136000	125352000	27.2406	26.6907	26.9176	28.7102	27.0519	26.9014
O75521	ECI2	Enoyl-CoA delta isomerase 2	5		1.91331	0.297102			11346900	11085100	11708500	9880290	9454330	8499780	23.4358	23.4021	23.4811	23.2361	23.1725	23.019
Q16610	ECM1	Extracellular matrix protein 1	15		0.342093	-0.460248			44245400	21483200	13043800	38207000	35917500	23527100	25.399	24.3567	23.6369	25.1873	25.0982	24.4878
Q5VYK3	ECPAS	Proteasome adapter and scaffold protein ECM29	59		0.200245	0.735267			318506000	253164000	49130100	455806000	44746700	42103100	28.2467	27.9155	25.5501	28.7638	25.4153	25.3274
Q9BQ95	ECSIT	Evolutionarily conserved signaling intermediate in Toll pathway, mitochondrial	5		2.22993	0.64613			13797700	14819700	16382400	10890900	8697820	9226460	23.7179	23.821	23.9656	23.3766	23.0522	23.1373
Q96F86	EDC3	Enhancer of mRNA-decapping protein 3	10		0.134758	-0.0588233			49103300	48339100	55472900	44240600	53271300	63139100	25.5493	25.5267	25.7253	25.3989	25.6669	25.912
Q6P2E9	EDC4	Enhancer of mRNA-decapping protein 4	44		0.092703	-0.075189			65636700	62494800	98469600	102932000	67998600	67475200	25.968	25.8972	26.5532	26.6171	26.019	26.0079
Q92611	EDEM1	ER degradation-enhancing alpha-mannosidase-like protein 1	5		0.0206104	0.0135822			11086300	10670600	14693400	14181600	12395100	9612940	23.4023	23.3471	23.8087	23.7575	23.5633	23.1965
Q9BV94	EDEM2	ER degradation-enhancing alpha-mannosidase-like protein 2	5		1.92655	0.726431			2514690	2851720	3162540	1676300	1470500	2031320	21.2619	21.4434	21.5927	20.6768	20.4879	20.954
Q9BZQ6	EDEM3	ER degradation-enhancing alpha-mannosidase-like protein 3	23		1.27822	0.357681			27074400	24709600	27997000	23720000	21062400	17819500	24.6904	24.5586	24.7388	24.4996	24.3282	24.087
O60869	EDF1	Endothelial differentiation-related factor 1	15		1.04126	-0.698327			278437000	196690000	404068000	400596000	501432000	470649000	28.0528	27.5513	28.59	28.5776	28.9015	28.8101
Q15075	EEA1	Early endosome antigen 1	83		0.328476	-0.0584075			57420600	52300800	61189000	59290000	61477400	56924600	25.7751	25.6403	25.8668	25.8213	25.8736	25.7625
O75530	EED	Polycomb protein EED	13		0.469017	0.160241			35225900	31313100	35901500	36340000	26443600	29531300	25.0701	24.9003	25.0975	25.1151	24.6564	24.8157
P68104	EEF1A1	Elongation factor 1-alpha 1	28		0.372601	-0.154972			4180040000	5257290000	3574100000	4416240000	4755690000	5161740000	31.9609	32.2917	31.7349	32.0402	32.147	32.2652
Q05639	EEF1A2	Elongation factor 1-alpha 2	33		0.564226	-0.246564			6823550000	6538850000	9207730000	7517030000	9380050000	9729310000	32.6679	32.6064	33.1002	32.8075	33.1269	33.1797
Q5JPI9	EEF1AKMT2	EEF1A lysine methyltransferase 2	3		0.175614	-0.148515			3847260	4373050	5492380	3387650	5926720	6267680	21.8754	22.0602	22.389	21.6919	22.4988	22.5795
P24534	EEF1B2	Elongation factor 1-beta	8		0.385026	-0.238242			1143040000	1052180000	1136490000	1450060000	1672680000	924851000	30.0902	29.9707	30.0819	30.4335	30.6395	29.7846
P29692	EEF1D	Elongation factor 1-delta	32		1.71307	-0.213127			859029000	776686000	825651000	942867000	912778000	997028000	29.6781	29.5328	29.621	29.8125	29.7657	29.8931
O43324	EEF1E1	Eukaryotic translation elongation factor 1 epsilon-1	5		1.86704	-0.219175			28889100	26099600	26772400	31553700	32837400	30730600	24.784	24.6375	24.6742	24.9113	24.9688	24.8732
P26641	EEF1G	Elongation factor 1-gamma	35		1.08394	-0.295655			792244000	712545000	914486000	969427000	908286000	1084210000	29.5614	29.4084	29.7684	29.8526	29.7586	30.014
P13639	EEF2	Elongation factor 2	105		1.73253	-0.495995			1155670000	1022380000	1328120000	1489380000	1702410000	1735970000	30.1061	29.9293	30.3067	30.4721	30.6649	30.6931
P57772	EEFSEC	Selenocysteine-specific elongation factor	11		0.895576	-0.103457			17385800	17599900	16897400	18888100	19553300	17359900	24.0514	24.0691	24.0103	24.171	24.2209	24.0493
Q5T8I3	EEIG2	EEIG family member 2	3		1.13314	0.224456			0	0	2935700	2203020	2553670	2741240	21.4616	21.4681	21.4853	21.0711	21.2841	21.3864
Q7L9B9	EEPD1	Endonuclease/exonuclease/phosphatase family domain-containing protein 1	14		0.678771	0.168884			34417500	31199400	32883700	33114700	29190900	25711100	25.0366	24.895	24.9709	24.981	24.799	24.6159
O75071	EFCAB14	EF-hand calcium-binding domain-containing protein 14	2		0.885995	0.230674			0	6643340	8469320	0	6299720	0	22.6491	22.6635	23.0138	22.5365	22.5869	22.511
Q96C19	EFHD2	EF-hand domain-containing protein D2	27		1.78293	-0.490537			444313000	428794000	530529000	598012000	649035000	722217000	28.727	28.6757	28.9829	29.1556	29.2737	29.4279
Q7Z2Z2	EFL1	Elongation factor-like GTPase 1	12		1.5682	-0.208947			23401700	24015800	23250500	25090100	28050900	28669900	24.4801	24.5175	24.4708	24.5806	24.7415	24.773
Q14156	EFR3A	Protein EFR3 homolog A	17		0.0674204	0.0342197			10890600	8848410	12570600	11896300	9485380	9997750	23.3766	23.077	23.5835	23.504	23.1773	23.2532
Q15029	EFTUD2	116 kDa U5 small nuclear ribonucleoprotein component	62		0.684634	0.156864			266155000	227766000	268606000	249840000	221186000	212646000	27.9877	27.763	28.0009	27.8964	27.7207	27.6639
Q9GZT9	EGLN1	Egl nine homolog 1	9		0.341483	-0.127946			12348600	12424800	10083700	11716500	14908900	11556600	23.5578	23.5667	23.2655	23.482	23.8297	23.4622
P18146	EGR1	Early growth response protein 1	2	+			+		1006580	413206	1121790	0	0	0	19.941	18.6565	20.0974
Q8NDI1	EHBP1	EH domain-binding protein 1	7		0.215475	-0.0943114			1365600	1654470	1983040	1598820	1841770	1851190	20.3811	20.6579	20.9193	20.6086	20.8127	20.82
Q8N3D4	EHBP1L1	EH domain-binding protein 1-like protein 1	47		0.254871	-0.0574735			24574000	24706200	25602000	23923600	25040100	29241300	24.5506	24.5584	24.6098	24.5119	24.5777	24.8015
Q9H4M9	EHD1	EH domain-containing protein 1	45		0.0784157	-0.0267213			133867000	166500000	138945000	140896000	141927000	163719000	26.9962	27.3109	27.0499	27.0701	27.0806	27.2866
Q9H223	EHD4	EH domain-containing protein 4	28		2.52732	0.308767			225084000	208199000	230245000	173958000	179572000	181755000	27.7459	27.6334	27.7786	27.3742	27.42	27.4374
Q08426	EHHADH	Peroxisomal bifunctional enzyme	37		1.48001	0.451256			55984200	49850200	46970400	43520600	35921100	32808600	25.7385	25.5711	25.4852	25.3752	25.0983	24.9676
Q9H9B1	EHMT1	Histone-lysine N-methyltransferase EHMT1	23		1.59421	0.22528			23181100	23336000	24362500	21944300	19678200	19104100	24.4664	24.4761	24.5382	24.3873	24.2301	24.1874
Q96KQ7	EHMT2	Histone-lysine N-methyltransferase EHMT2	16		0.394989	0.550046			26136600	24451200	70257600	21318500	17895400	37497600	24.6396	24.5434	26.0662	24.3456	24.0931	25.1603
O14681	EI24	Etoposide-induced protein 2.4 homolog	4		2.15541	-0.332272			193858000	209694000	181903000	238801000	254281000	243014000	27.5304	27.6437	27.4386	27.8312	27.9218	27.8565
P41567	EIF1	Eukaryotic translation initiation factor 1	13		1.54565	-0.682584			240982000	223752000	303847000	346041000	392913000	498216000	27.8444	27.7373	28.1788	28.3664	28.5496	28.8922
Q8N9N8	EIF1AD	Probable RNA-binding protein EIF1AD	9		1.08016	-0.479342			73244100	62422100	101435000	103867000	112261000	107766000	26.1262	25.8956	26.596	26.6302	26.7423	26.6833
P47813	EIF1AX	Eukaryotic translation initiation factor 1A, X-chromosomal	9		1.97532	-0.442321			246197000	247202000	289498000	325315000	367526000	369695000	27.8752	27.8811	28.109	28.2773	28.4533	28.4618
Q9BY44	EIF2A	Eukaryotic translation initiation factor 2A	28		1.31566	-0.506252			77900600	68385100	95770800	100842000	110429000	131281000	26.2151	26.0272	26.5131	26.5875	26.7185	26.9681
P19525	EIF2AK2	Interferon-induced, double-stranded RNA-activated protein kinase	26		4.03025	-0.38474			77135400	73999300	76838100	97155200	100370000	100102000	26.2009	26.141	26.1953	26.5338	26.5808	26.5769
Q9NZJ5	EIF2AK3	Eukaryotic translation initiation factor 2-alpha kinase 3	3	+			+		0	11867000	11069900	0	0	0		23.5005	23.4001
Q9P2K8	EIF2AK4	eIF-2-alpha kinase GCN2	4		0.133549	-0.139352			2413540	1208400	0	2238670	0	2303350	21.2027	20.2047	21.4641	21.0942	21.06	21.1353
Q14232	EIF2B1	Translation initiation factor eIF2B subunit alpha	14		2.22069	-0.346876			75113100	67717300	64599500	87653500	86638100	89007300	26.1626	26.013	25.945	26.3853	26.3685	26.4074
P49770	EIF2B2	Translation initiation factor eIF2B subunit beta	19		1.52544	-0.272729			52887500	45156200	48498000	59494900	55231900	62147500	25.6564	25.4284	25.5314	25.8263	25.719	25.8892
Q9NR50	EIF2B3	Translation initiation factor eIF2B subunit gamma	19		0.899609	-0.212479			42260100	51331800	45616700	48367700	56343100	56484900	25.3328	25.6133	25.4431	25.5275	25.7477	25.7514
Q9UI10	EIF2B4	Translation initiation factor eIF2B subunit delta	22		1.27707	-0.304665			36868500	34520300	43115900	45657000	44524200	50863200	25.1359	25.0409	25.3617	25.4443	25.4081	25.6001
Q13144	EIF2B5	Translation initiation factor eIF2B subunit epsilon	15		0.664746	-0.108678			49871900	53594800	47919300	51019100	53835700	58456400	25.5717	25.6756	25.5141	25.6045	25.6821	25.8009
P41214	EIF2D	Eukaryotic translation initiation factor 2D	9		0.949084	-0.199742			9136980	10645600	9322120	10197200	12064300	11165800	23.1233	23.3438	23.1522	23.2817	23.5242	23.4126
P05198	EIF2S1	Eukaryotic translation initiation factor 2 subunit 1	32		1.91757	-0.209232			326181000	342447000	305755000	373727000	379173000	372382000	28.2811	28.3513	28.1878	28.4774	28.4983	28.4722
P20042	EIF2S2	Eukaryotic translation initiation factor 2 subunit 2	44		0.663004	-0.120815			256062000	289901000	258005000	269181000	296013000	309011000	27.9319	28.111	27.9428	28.004	28.1411	28.2031
P41091	EIF2S3	Eukaryotic translation initiation factor 2 subunit 3	38		0.587381	-0.109554			359273000	428130000	414015000	415735000	430209000	447155000	28.4205	28.6735	28.6251	28.6311	28.6805	28.7362
Q14152	EIF3A	Eukaryotic translation initiation factor 3 subunit A	102		1.59137	-0.338046			159927000	127690000	142719000	186972000	175588000	179298000	27.2528	26.9281	27.0886	27.4782	27.3876	27.4178
P55884	EIF3B	Eukaryotic translation initiation factor 3 subunit B	38		3.43806	-0.394726			132680000	123961000	128721000	173217000	164690000	168638000	26.9834	26.8853	26.9397	27.368	27.2952	27.3294
Q99613	EIF3C	Eukaryotic translation initiation factor 3 subunit C	45		2.32902	-0.354786			100904000	87016500	93920200	118787000	121231000	119754000	26.5884	26.3748	26.4849	26.8238	26.8532	26.8355
O15371	EIF3D	Eukaryotic translation initiation factor 3 subunit D	31		1.67253	-0.429749			106021000	80265300	90479200	125301000	123262000	121839000	26.6598	26.2583	26.4311	26.9008	26.8772	26.8604
P60228	EIF3E	Eukaryotic translation initiation factor 3 subunit E	35		1.3247	-0.291932			113191000	102987000	93880700	137321000	116803000	125205000	26.7542	26.6179	26.4843	27.033	26.7995	26.8997
O00303	EIF3F	Eukaryotic translation initiation factor 3 subunit F	13		0.102653	0.0571105			192593000	166750000	132033000	182987000	137729000	149406000	27.521	27.3131	26.9763	27.4472	27.0373	27.1547
O75821	EIF3G	Eukaryotic translation initiation factor 3 subunit G	15		1.14852	-0.552257			102995000	139886000	107871000	132658000	197149000	187372000	26.618	27.0597	26.6847	26.9831	27.5547	27.4813
O15372	EIF3H	Eukaryotic translation initiation factor 3 subunit H	17		2.85714	-0.485228			109195000	106379000	115973000	144874000	156905000	162552000	26.7023	26.6646	26.7892	27.1102	27.2253	27.2763
Q13347	EIF3I	Eukaryotic translation initiation factor 3 subunit I	27		1.26988	-0.410314			136340000	136966000	184793000	189023000	206594000	207415000	27.0226	27.0292	27.4613	27.494	27.6222	27.6279
O75822	EIF3J	Eukaryotic translation initiation factor 3 subunit J	22		1.98981	-0.526019			226999000	228328000	241591000	286572000	359039000	363355000	27.7581	27.7665	27.848	28.0943	28.4196	28.4368
Q9UBQ5	EIF3K	Eukaryotic translation initiation factor 3 subunit K	11		1.87395	-0.321702			150352000	135898000	140583000	174719000	192917000	166368000	27.1638	27.0179	27.0668	27.3805	27.5234	27.3098
Q9Y262	EIF3L	Eukaryotic translation initiation factor 3 subunit L	45		0.913538	-0.211794			105178000	109065000	113264000	137836000	133640000	109565000	26.6483	26.7006	26.7551	27.0384	26.9938	26.7072
Q7L2H7	EIF3M	Eukaryotic translation initiation factor 3 subunit M	20		1.47715	-0.448342			97391800	72358700	96179900	117580000	120420000	121607000	26.5373	26.1087	26.5192	26.8091	26.8435	26.8577
P60842	EIF4A1	Eukaryotic initiation factor 4A-I	45		1.7176	-0.470805			833597000	761547000	986729000	1102660000	1193020000	1267480000	29.6348	29.5044	29.8781	30.0383	30.152	30.2393
Q14240	EIF4A2	Eukaryotic initiation factor 4A-II	22		1.54852	-0.639577			166229000	112244000	165376000	232760000	230902000	217071000	27.3086	26.7421	27.3012	27.7943	27.7827	27.6936
P38919	EIF4A3	Eukaryotic initiation factor 4A-III	39		0.666628	-0.423414			361055000	243307000	433032000	384666000	434466000	549020000	28.4276	27.8582	28.6899	28.519	28.6947	29.0323
P23588	EIF4B	Eukaryotic translation initiation factor 4B	42		1.629	-0.770952			104418000	99958900	156417000	183162000	212018000	208887000	26.6378	26.5748	27.2208	27.4485	27.6596	27.6381
P06730	EIF4E	Eukaryotic translation initiation factor 4E	12		1.54771	-0.572217			189032000	149043000	213650000	243664000	288335000	281595000	27.4941	27.1512	27.6707	27.8603	28.1032	28.069
O60573	EIF4E2	Eukaryotic translation initiation factor 4E type 2	8		1.83542	-0.304592			13282700	13413500	15263000	16483500	17964800	17301000	23.663	23.6772	23.8635	23.9745	24.0987	24.0444
Q13541	EIF4EBP1	Eukaryotic translation initiation factor 4E-binding protein 1	4		0.738267	-0.539474			39675900	31045100	45876700	37304300	65562200	70940400	25.2418	24.8879	25.4513	25.1528	25.9664	26.0801
Q13542	EIF4EBP2	Eukaryotic translation initiation factor 4E-binding protein 2	2		0.543293	-1.09228			3534980	4141850	23964000	13538200	15384400	16327800	21.7533	21.9818	24.5144	23.6905	23.875	23.9608
Q9NRA8	EIF4ENIF1	Eukaryotic translation initiation factor 4E transporter	14		0.678913	-1.38722			64321400	15478200	9963520	73656300	79920300	30158200	25.9388	23.8837	23.2482	26.1343	26.2521	24.846
Q04637	EIF4G1	Eukaryotic translation initiation factor 4 gamma 1	87		1.09537	-0.283318			192283000	209394000	234594000	227575000	276145000	270908000	27.5187	27.6416	27.8056	27.7618	28.0409	28.0132
P78344	EIF4G2	Eukaryotic translation initiation factor 4 gamma 2	44		0.461677	-0.246152			112273000	110968000	174382000	137311000	166626000	158425000	26.7424	26.7256	27.3777	27.0329	27.312	27.2392
O43432	EIF4G3	Eukaryotic translation initiation factor 4 gamma 3	35		1.51874	-0.205908			33831300	32993300	36886100	38947700	42048600	38576900	25.0119	24.9757	25.1366	25.215	25.3256	25.2012
Q15056	EIF4H	Eukaryotic translation initiation factor 4H	15		0.423166	-0.12267			269622000	239214000	284088000	269155000	266665000	329464000	28.0064	27.8337	28.0818	28.0039	27.9905	28.2955
P55010	EIF5	Eukaryotic translation initiation factor 5	25		1.08221	-0.281045			207485000	206250000	243447000	233293000	279230000	286900000	27.6284	27.6198	27.859	27.7976	28.0569	28.096
P63241	EIF5A	Eukaryotic translation initiation factor 5A-1	17		0.78854	-0.238488			814744000	850081000	926266000	856856000	1064370000	1155030000	29.6018	29.663	29.7869	29.6745	29.9874	30.1053
Q9GZV4	EIF5A2	Eukaryotic translation initiation factor 5A-2	2		1.97493	-0.42498			22478200	26204200	21070800	31075400	0	30701300	24.422	24.6433	24.3287	24.8893	24.9079	24.8718
O60841	EIF5B	Eukaryotic translation initiation factor 5B	58		1.90492	-0.550868			78955700	69505400	88465300	103274000	121264000	121881000	26.2345	26.0506	26.3986	26.6219	26.8536	26.8609
P56537	EIF6	Eukaryotic translation initiation factor 6	10		0.335889	-0.226195			257896000	256615000	162721000	324508000	219479000	242006000	27.9422	27.935	27.2778	28.2737	27.7095	27.8505
Q53HC9	EIPR1	EARP and GARP complex-interacting protein 1	10		0.0089496	0.0162811			20396400	15409700	6392750	18463200	8511230	12360400	24.2818	23.8773	22.608	24.1381	23.0209	23.5592
Q9BQ52	ELAC2	Zinc phosphodiesterase ELAC protein 2	18		0.553094	0.139397			24323200	21578100	18907700	19619500	20360300	18591400	24.5358	24.3631	24.1725	24.2258	24.2793	24.1481
Q15717	ELAVL1	ELAV-like protein 1	25		0.178137	0.0872021			302694000	309370000	427347000	349519000	283411000	336995000	28.1733	28.2048	28.6708	28.3808	28.0783	28.3282
P32519	ELF1	ETS-related transcription factor Elf-1	17		1.23803	0.154008			46805600	43431500	49681700	41887400	42661100	41029900	25.4802	25.3722	25.5662	25.32	25.3464	25.2902
Q15723	ELF2	ETS-related transcription factor Elf-2	4		1.96202	0.66133			695335	933171	707157	470193	524596	470251	19.4073	19.8318	19.4317	18.8429	19.0008	18.8431
P55199	ELL	RNA polymerase II elongation factor ELL	15		0.0218027	0.0135924			39164800	30138900	28478700	38819000	31189600	26990700	25.2231	24.8451	24.7634	25.2103	24.8946	24.686
Q92556	ELMO1	Engulfment and cell motility protein 1	29		0.5485	-0.111448			62693800	51180600	56565200	63745200	60434700	59400900	25.9018	25.6091	25.7534	25.9258	25.8489	25.824
Q96JJ3	ELMO2	Engulfment and cell motility protein 2	36		0.0238857	0.0090243			134663000	106414000	130682000	127407000	129284000	111577000	27.0048	26.6651	26.9615	26.9249	26.946	26.7335
Q8IZ81	ELMOD2	ELMO domain-containing protein 2	10		0.660693	0.236329			32508500	22926800	30379000	25697000	22970100	23466100	24.9543	24.4505	24.8566	24.6151	24.4533	24.4841
Q14241	ELOA	Elongin-A	18		2.37644	0.419701			46338400	51438700	53123600	35645400	37919900	39139800	25.4657	25.6164	25.6628	25.0872	25.1765	25.2221
Q15370	ELOB	Elongin-B	8		0.469889	-0.21054			239336000	158783000	204781000	206815000	227818000	255899000	27.8345	27.2425	27.6095	27.6238	27.7633	27.931
Q15369	ELOC	Elongin-C	10		0.579323	-0.25254			242347000	217936000	336190000	292497000	328163000	312757000	27.8525	27.6993	28.3247	28.1238	28.2898	28.2205
Q9BW60	ELOVL1	Very long chain fatty acid elongase 1	4		1.63643	0.690196			193796000	276044000	241101000	158196000	122654000	158247000	27.53	28.0403	27.8451	27.2371	26.87	27.2376
O95163	ELP1	Elongator complex protein 1	25		0.483116	-0.0511519			18215400	18708600	19374100	18524800	20293700	19533600	24.1187	24.1572	24.2076	24.143	24.2745	24.2195
Q6IA86	ELP2	Elongator complex protein 2	4		0.0861816	0.0345313			4949000	5211420	3871750	4456740	4853800	4296320	22.2387	22.3132	21.8846	22.0876	22.2107	22.0347
Q9H9T3	ELP3	Elongator complex protein 3	15		0.505348	0.179915			15515700	19334300	15960500	17542800	13935200	13472700	23.8872	24.2047	23.928	24.0644	23.7322	23.6835
Q96EB1	ELP4	Elongator complex protein 4	5		0.104061	0.0522753			23246400	19954000	17982400	16185100	20249800	22829100	24.4705	24.2502	24.1001	23.9482	24.2714	24.4444
Q8TE02	ELP5	Elongator complex protein 5	3		2.35343	-0.264662			5781560	0	6135180	0	0	7122870	22.463	22.4519	22.5487	22.6887	22.8048	22.764
Q6PCB8	EMB	Embigin	4		0.854498	0.16604			60127200	60959400	53144900	54435900	53621300	47249900	25.8415	25.8613	25.6634	25.6981	25.6763	25.4938
Q8N766	EMC1	ER membrane protein complex subunit 1	33		1.47979	0.473153			188840000	191377000	153817000	148105000	119041000	117875000	27.4926	27.5118	27.1966	27.142	26.8269	26.8127
Q5UCC4	EMC10	ER membrane protein complex subunit 10	4		0.108183	0.102587			14702700	10168900	22809500	12922200	14246200	14966000	23.8096	23.2777	24.4431	23.6233	23.7641	23.8352
Q15006	EMC2	ER membrane protein complex subunit 2	14		0.858398	0.245354			63038100	68398900	76276700	57530200	66534500	51585100	25.9097	26.0275	26.1847	25.7778	25.9876	25.6205
Q9P0I2	EMC3	ER membrane protein complex subunit 3	10		1.75053	0.386546			59519100	70724900	66832200	52375700	52658900	45659000	25.8268	26.0757	25.994	25.6424	25.6502	25.4444
Q5J8M3	EMC4	ER membrane protein complex subunit 4	7		1.3864	0.613326			39335400	24729800	33501200	22245400	19180100	21334600	25.2293	24.5597	24.9977	24.407	24.1931	24.3467
Q9NPA0	EMC7	Endoplasmic reticulum membrane protein complex subunit 7	13		1.19299	0.409325			145179000	140866000	126610000	127204000	94238100	92213200	27.1133	27.0697	26.9158	26.9226	26.4898	26.4585
O43402	EMC8	ER membrane protein complex subunit 8	9		0.824432	0.17978			62601200	56490900	67129300	59405000	54834000	50146700	25.8997	25.7515	26.0004	25.8241	25.7086	25.5797
Q92979	EMG1	Ribosomal RNA small subunit methyltransferase NEP1	10		0.340409	0.264627			46174200	43198000	51296700	59687000	29395700	33636200	25.4606	25.3645	25.6124	25.8309	24.8091	25.0035
Q9BXX0	EMILIN2	EMILIN-2	42		1.23121	0.21521			49232800	57024200	59129300	48271200	46653200	47118600	25.5531	25.7651	25.8174	25.5247	25.4755	25.4898
O95834	EML2	Echinoderm microtubule-associated protein-like 2	17		1.65891	-0.456987			42615300	37626100	50241400	59811400	56705000	61434200	25.3449	25.1652	25.5824	25.8339	25.757	25.8725
Q32P44	EML3	Echinoderm microtubule-associated protein-like 3	16		0.154604	-0.055357			16469500	15808000	12427500	16317500	14944100	14887100	23.9733	23.9142	23.567	23.9599	23.8331	23.8276
Q9HC35	EML4	Echinoderm microtubule-associated protein-like 4	19		1.90572	-0.378728			26009800	25306000	29680600	32687400	35685000	36812300	24.6326	24.593	24.823	24.9622	25.0888	25.1337
Q8N8S7	ENAH	Protein enabled homolog	8		0.271702	-0.101771			12290000	14534900	15805300	13655400	14633000	17459700	23.551	23.793	23.9139	23.703	23.8027	24.0575
O94919	ENDOD1	Endonuclease domain-containing 1 protein	8		1.04168	0.361516			22810700	21468400	20324500	20758400	15301600	14775600	24.4432	24.3557	24.2767	24.3072	23.8672	23.8167
P17813	ENG	Endoglin	13		1.63834	0.589891			159832000	134691000	125126000	109833000	87386200	82309400	27.252	27.0051	26.8988	26.7107	26.3809	26.2946
Q8NFI3	ENGASE	Cytosolic endo-beta-N-acetylglucosaminidase	4		0.625143	-0.285762			10890000	6878140	10068900	10807200	11305600	11182600	23.3765	22.7136	23.2634	23.3655	23.4305	23.4148
P06733	ENO1	Alpha-enolase	52		1.35787	-0.270492			4255950000	4407300000	4614580000	4740420000	5767450000	5556220000	31.9868	32.0372	32.1036	32.1424	32.4253	32.3715
Q9UHY7	ENOPH1	Enolase-phosphatase E1	11		1.37856	-0.371028			60938800	53367300	63523600	66870900	84398200	79178100	25.8609	25.6695	25.9208	25.9949	26.3307	26.2386
Q7L5Y1	ENOSF1	Mitochondrial enolase superfamily member 1	9		1.80037	-0.266083			10229900	9902510	10302300	11362600	12073600	13229200	23.2863	23.2394	23.2965	23.4378	23.5254	23.6572
Q9Y6X5	ENPP4	Bis(5'-adenosyl)-triphosphatase ENPP4	5		0.917923	0.244392			10732400	12202300	12868600	10549100	8794790	10927500	23.3555	23.5406	23.6174	23.3306	23.0682	23.3815
O43768	ENSA	Alpha-endosulfine	13		1.82734	-0.925241			139166000	122720000	189936000	236033000	308282000	305289000	27.0522	26.8708	27.5009	27.8144	28.1997	28.1856
P49961	ENTPD1	Ectonucleoside triphosphate diphosphohydrolase 1	5		0.466362	0.236053			3705470	3205860	4950700	3761750	3371320	2838490	21.8212	21.6123	22.2392	21.843	21.6849	21.4367
Q9Y227	ENTPD4	Ectonucleoside triphosphate diphosphohydrolase 4	4		0.41189	0.109734			3570300	3290890	3061320	3479030	2833150	2904690	21.7676	21.65	21.5457	21.7303	21.434	21.47
Q96C92	ENTR1	Endosome-associated-trafficking regulator 1	7		0.0281863	-0.0599442			6193720	3043590	1556170	5780220	2444150	2352110	22.5624	21.5373	20.5696	22.4627	21.2209	21.1655
Q9NPA8	ENY2	Transcription and mRNA export factor ENY2	5		1.01245	-0.443119			38042700	54129000	54581200	57804000	64560700	75682300	25.1811	25.6899	25.7019	25.7847	25.9442	26.1735
Q5NDL2	EOGT	EGF domain-specific O-linked N-acetylglucosamine transferase	2		0.0302134	-0.0184447			3404580	2326410	2665740	3308610	2712270	2444820	21.699	21.1497	21.3461	21.6578	21.3711	21.2213
Q09472	EP300	Histone acetyltransferase p300	23		3.17608	0.425449			28917900	28553600	27014600	21132300	20085000	21696500	24.7855	24.7672	24.6872	24.3329	24.2596	24.371
Q96L91	EP400	E1A-binding protein p400	33		0.904705	3.66042			429570000	352984000	527512000	450620000	12787400	6866570	28.6783	28.395	28.9746	28.7473	23.6082	22.7112
P11171	EPB41	Protein 4.1	4		0.102486	0.0363973			4804150	3847220	3660750	4064200	4116300	3749570	22.1959	21.8754	21.8037	21.9545	21.9729	21.8383
O43491	EPB41L2	Band 4.1-like protein 2	62		1.07591	0.0945187			146250000	133242000	140617000	132671000	131916000	128630000	27.1239	26.9895	27.0672	26.9833	26.975	26.9387
Q9Y2J2	EPB41L3	Band 4.1-like protein 3	52		1.15223	0.107908			98545700	104608000	96373500	89851100	95693400	92321800	26.5543	26.6404	26.5221	26.421	26.5119	26.4602
Q9H2F5	EPC1	Enhancer of polycomb homolog 1	4		0.653377	0.906699			16937900	4184940	7367980	3387740	5770580	4054490	24.0138	21.9968	22.8128	21.6919	22.4603	21.9511
Q9UM22	EPDR1	Mammalian ependymin-related protein 1	3		0.0230169	0.0145149			16136800	19806100	23520100	23559400	17567500	17622700	23.9439	24.2394	24.4874	24.4898	24.0664	24.0709
Q9HCE0	EPG5	Ectopic P granules protein 5 homolog	2	+				+	0	0	0	0	37033.8	36810.9					15.1766	15.1678
P54753	EPHB3	Ephrin type-B receptor 3	5		0.0152253	0.0102921			239868	378082	259739	323394	258657	275642	17.8719	18.5283	17.9867	18.3029	17.9807	18.0724
P07099	EPHX1	Epoxide hydrolase 1	21		2.03763	0.701534			248407000	273915000	222742000	176408000	151432000	131916000	27.8881	28.0292	27.7308	27.3943	27.1741	26.975
P34913	EPHX2	Bifunctional epoxide hydrolase 2	8		0.0266914	0.00957743			16787800	17819200	21216900	18285700	19937200	17066300	24.0009	24.0869	24.3387	24.1242	24.249	24.0246
Q9Y6I3	EPN1	Epsin-1	10		0.043881	-0.0142581			39398700	32293500	36911200	33956800	40117800	35511400	25.2316	24.9447	25.1376	25.0172	25.2577	25.0818
P58107	EPPK1	Epiplakin	3		1.14195	2.28866			4157460	0	596317	569743	219533	450767	21.9873	21.339	19.1857	19.12	17.7441	18.782
P07814	EPRS1	Bifunctional glutamate/proline--tRNA ligase	118		1.14203	-0.339158			309914000	288065000	381305000	372340000	430293000	430121000	28.2073	28.1018	28.5064	28.472	28.6807	28.6802
P42566	EPS15	Epidermal growth factor receptor substrate 15	30		2.85822	-0.23015			37324000	38625000	36565300	44475200	42910900	44574500	25.1536	25.203	25.124	25.4065	25.3548	25.4097
Q9UBC2	EPS15L1	Epidermal growth factor receptor substrate 15-like 1	36		1.33139	-0.157515			28717800	29454300	32316900	34027400	32699100	34089100	24.7754	24.812	24.9458	25.0202	24.9627	25.0228
Q12929	EPS8	Epidermal growth factor receptor kinase substrate 8	7		0.540716	-0.202647			8161110	6086610	5595880	7383790	7597540	7551780	22.9603	22.5372	22.4159	22.8159	22.8571	22.8484
Q96J88	EPSTI1	Epithelial-stromal interaction protein 1	6	+	2.53679	-2.03886		+	3288850	3585280	2831980	8942610	14373500	18026300	21.6492	21.7737	21.4334	23.0923	23.7769	24.1036
O75616	ERAL1	GTPase Era, mitochondrial	11		1.62261	0.332369			26970500	22239700	26174900	20726100	19963200	19010600	24.6849	24.4066	24.6417	24.3049	24.2508	24.1803
Q9NZ08	ERAP1	Endoplasmic reticulum aminopeptidase 1	45		0.492296	-0.136179			114066000	93006700	115885000	128230000	110471000	115197000	26.7653	26.4708	26.7881	26.9342	26.7191	26.7795
Q96RT1	ERBIN	Erbin	20		0.843564	-0.800737			14970500	19534400	9968020	38948500	22441600	17629400	23.8356	24.2195	23.2489	25.2151	24.4197	24.0715
Q8IUD2	ERC1	ELKS/Rab6-interacting/CAST family member 1	4		0.699681	-0.493921			1042920	845646	1673070	1327700	1801180	1723260	19.9922	19.6897	20.6741	20.3405	20.7805	20.7167
P07992	ERCC1	DNA excision repair protein ERCC-1	3		0.674719	0.183321			4446070	4420340	5512290	4564230	4146900	3909460	22.0841	22.0757	22.3942	22.1219	21.9836	21.8985
P18074	ERCC2	General transcription and DNA repair factor IIH helicase subunit XPD	5		1.06119	0.490449			9641610	10008900	14187800	0	7837210	6830870	23.2008	23.2548	23.7581	23.1369	22.9019	22.7036
P19447	ERCC3	General transcription and DNA repair factor IIH helicase subunit XPB	12		1.70332	0.495032			4393020	5352690	4192200	3593920	2999530	3266610	22.0668	22.3518	21.9993	21.7771	21.5163	21.6394
Q92889	ERCC4	DNA repair endonuclease XPF	6		0.118333	-0.0624994			4459950	4972880	6751340	6067130	5132850	5475560	22.0886	22.2456	22.6867	22.5326	22.2913	22.3846
P28715	ERCC5	DNA excision repair protein ERCC-5	13		1.62834	0.304289			6259800	6811530	5838310	4714830	5255750	5335690	22.5777	22.6995	22.4771	22.1688	22.3255	22.3472
Q969X5	ERGIC1	Endoplasmic reticulum-Golgi intermediate compartment protein 1	7		1.10214	0.787597			66712500	91091700	54367400	55376300	29959000	38717000	25.9915	26.4408	25.6962	25.7228	24.8365	25.2065
Q96RQ1	ERGIC2	Endoplasmic reticulum-Golgi intermediate compartment protein 2	10		0.617265	0.440983			54103900	55872900	39760300	52191900	26831800	34306700	25.6892	25.7356	25.2448	25.6373	24.6774	25.032
Q9Y282	ERGIC3	Endoplasmic reticulum-Golgi intermediate compartment protein 3	16		2.15509	0.60316			129208000	125567000	108011000	85281200	83268400	70403100	26.9451	26.9039	26.6866	26.3457	26.3113	26.0691
P84090	ERH	Enhancer of rudimentary homolog	4		0.194447	0.103382			504470000	416705000	610243000	409490000	455681000	554497000	28.9102	28.6345	29.1848	28.6093	28.7634	29.0466
Q8IV48	ERI1	3'-5' exoribonuclease 1	2		0.551874	0.209856			13167700	17674000	12101600	12683000	11795600	12168200	23.6505	24.0751	23.5287	23.5964	23.4917	23.5366
O43414	ERI3	ERI1 exoribonuclease 3	3		1.10513	-0.321759			34757600	28646000	28880900	34736600	43948600	36776400	25.0508	24.7718	24.7836	25.05	25.3893	25.1323
Q86X53	ERICH1	Glutamate-rich protein 1	4		1.58319	0.306865			2658650	2891820	3103440	2231290	2533800	2229570	21.3423	21.4635	21.5654	21.0894	21.2729	21.0883
Q96DZ1	ERLEC1	Endoplasmic reticulum lectin 1	9		1.69132	0.515939			35488300	37765700	31502300	27971400	24339300	21211100	25.0808	25.1706	24.909	24.7374	24.5368	24.3383
O75477	ERLIN1	Erlin-1	11		1.45965	0.327667			80563700	98579500	101078000	75180200	73759900	73239600	26.2636	26.5548	26.5909	26.1638	26.1363	26.1261
O94905	ERLIN2	Erlin-2	25		2.25558	0.638025			701399000	800369000	797640000	548800000	499739000	433223000	29.3857	29.5761	29.5712	29.0317	28.8966	28.6905
Q7Z2K6	ERMP1	Endoplasmic reticulum metallopeptidase 1	40		1.37658	0.442718			227088000	238168000	219919000	205652000	150157000	153408000	27.7587	27.8274	27.7124	27.6156	27.1619	27.1928
Q96HE7	ERO1A	ERO1-like protein alpha	22		0.967725	0.0750504			135379000	132158000	139210000	133948000	126661000	125591000	27.0124	26.9777	27.0527	26.9971	26.9164	26.9042
Q86YB8	ERO1B	ERO1-like protein beta	4		0.319314	0.117986			12955800	17031300	12366900	13738600	12479400	12453300	23.6271	24.0217	23.56	23.7117	23.573	23.57
P30040	ERP29	Endoplasmic reticulum resident protein 29	12		0.590407	-0.134927			1263550000	1086290000	1249800000	1428210000	1328900000	1196590000	30.2348	30.0168	30.219	30.4116	30.3076	30.1563
Q9BS26	ERP44	Endoplasmic reticulum resident protein 44	30		0.264685	-0.055514			396521000	393472000	376235000	451019000	387165000	377296000	28.5628	28.5517	28.4871	28.7486	28.5284	28.4911
Q56NI9	ESCO2	N-acetyltransferase ESCO2	5		1.02854	-1.05198			8841880	10909900	14256300	28102400	34286000	12721600	23.0759	23.3791	23.7651	24.7442	25.0311	23.6008
P10768	ESD	S-formylglutathione hydrolase	16		0.909325	-0.291172			799430000	879583000	905812000	869867000	1187090000	1130090000	29.5744	29.7122	29.7546	29.6962	30.1448	30.0738
Q9H501	ESF1	ESF1 homolog	24		1.96493	0.221077			44992700	46748000	44584200	40764800	39535100	36742200	25.4232	25.4784	25.41	25.2808	25.2366	25.1309
Q96DF8	ESS2	Splicing factor ESS-2 homolog	7		0.493394	-1.36617			460297	1450880	8128100	3983720	4764210	4899480	18.8122	20.4685	22.9545	21.9257	22.1838	22.2242
Q9BSJ8	ESYT1	Extended synaptotagmin-1	71		1.07529	0.303779			318457000	296539000	294350000	289714000	238285000	214087000	28.2465	28.1436	28.133	28.1101	27.8281	27.6736
A0FGR8	ESYT2	Extended synaptotagmin-2	34		1.55023	0.306872			402133000	388574000	395726000	359757000	312060000	290976000	28.5831	28.5336	28.5599	28.4224	28.2172	28.1163
P62495	ETF1	Eukaryotic peptide chain release factor subunit 1	38		1.3107	-0.1661			170917000	186030000	186765000	191908000	211410000	206751000	27.3487	27.471	27.4766	27.5158	27.6555	27.6233
P13804	ETFA	Electron transfer flavoprotein subunit alpha, mitochondrial	20		0.514667	-0.14563			404214000	337711000	375514000	452457000	426002000	360006000	28.5905	28.3312	28.4843	28.7532	28.6663	28.4234
P38117	ETFB	Electron transfer flavoprotein subunit beta	36		0.0146597	0.00733566			424201000	357220000	333622000	425599000	374709000	312207000	28.6602	28.4122	28.3136	28.6649	28.4812	28.2179
Q16134	ETFDH	Electron transfer flavoprotein-ubiquinone oxidoreductase, mitochondrial	9		1.87619	0.435427			23048800	21398200	20508900	18048700	15474100	14644900	24.4582	24.351	24.2897	24.1054	23.8834	23.8039
O95571	ETHE1	Persulfide dioxygenase ETHE1, mitochondrial	16		0.14245	-0.116218			198785000	267786000	130924000	219336000	198564000	203768000	27.5666	27.9965	26.9642	27.7086	27.565	27.6024
Q9HBU6	ETNK1	Ethanolamine kinase 1	4		0.0515083	-0.0133216			14278400	12229200	13197100	14506000	12694900	12865000	23.7673	23.5438	23.6537	23.7901	23.5977	23.6169
P41162	ETV3	ETS translocation variant 3	10		1.26279	-0.36806			20764400	19244400	18556300	27121100	27875000	21085500	24.3076	24.1979	24.1454	24.6929	24.7325	24.3297
P41212	ETV6	Transcription factor ETV6	5		0.0875798	0.0696061			6801910	5169220	4008570	6226870	4783430	4094260	22.6975	22.3015	21.9347	22.5701	22.1896	21.9652
P34910	EVI2B	Protein EVI2B	12		0.737385	0.0854842			131083000	144747000	131037000	125791000	131868000	125476000	26.9659	27.109	26.9654	26.9065	26.9745	26.9028
O60447	EVI5	Ecotropic viral integration site 5 protein homolog	2	+				+	0	0	0	0	211329	201466					17.6891	17.6202
Q9UI08	EVL	Ena/VASP-like protein	36		0.345905	-0.199993			141883000	81594000	98418100	128488000	116982000	114893000	27.0801	26.282	26.5524	26.9371	26.8017	26.7757
Q01844	EWSR1	RNA-binding protein EWS	10		0.491326	-0.24237			286848000	276599000	439017000	376505000	395922000	386799000	28.0957	28.0432	28.7097	28.4881	28.5606	28.527
Q9NVH0	EXD2	Exonuclease 3'-5' domain-containing protein 2	8	+	2.77836	0.670602	+		8127610	8804980	8413770	4914640	5933570	5119880	22.9544	23.0699	23.0043	22.2287	22.5005	22.2877
Q9H790	EXO5	Exonuclease V	3		0.117966	-0.0284379			11258400	12660000	13264300	12112600	13560100	12211700	23.4245	23.5938	23.661	23.53	23.6929	23.5418
Q9NV70	EXOC1	Exocyst complex component 1	19		0.295079	0.0199197			27989400	27863000	28283200	26780600	27681300	28546600	24.7384	24.7318	24.7534	24.6747	24.7224	24.7668
Q96KP1	EXOC2	Exocyst complex component 2	15		0.391821	0.10246			25981900	24631200	31488900	24504100	25740500	25818300	24.631	24.554	24.9083	24.5465	24.6175	24.6219
O60645	EXOC3	Exocyst complex component 3	16		0.38632	0.178618			21493400	20103000	19414200	13983100	18934800	21853100	24.3574	24.2609	24.2106	23.7372	24.1745	24.3813
Q96A65	EXOC4	Exocyst complex component 4	30		0.106664	0.021747			20558800	21434300	20198600	19246000	22443600	19695000	24.2933	24.3534	24.2678	24.1981	24.4198	24.2313
O00471	EXOC5	Exocyst complex component 5	10		0.113726	-0.0513732			66376900	50830000	74083600	66328800	66834000	62741400	25.9842	25.5992	26.1427	25.9831	25.9941	25.9029
Q9Y2D4	EXOC6B	Exocyst complex component 6B	6		1.34394	0.883883			8695400	10069700	5148300	4608830	3706130	4199840	23.0518	23.2635	22.2957	22.136	21.8215	22.0019
Q9UPT5	EXOC7	Exocyst complex component 7	11		0.70645	0.151662			10823800	10242300	12390800	9286460	10463000	10313500	23.3677	23.288	23.5628	23.1467	23.3188	23.298
Q8IYI6	EXOC8	Exocyst complex component 8	9		0.118251	0.0866051			23093500	21046300	13410400	20477600	15889100	16730800	24.461	24.3271	23.6768	24.2875	23.9215	23.996
Q9Y2C4	EXOG	Nuclease EXOG, mitochondrial	3		0.716597	0.425256			8816250	7225180	5204510	6370570	4456400	4822860	23.0717	22.7846	22.3113	22.603	22.0874	22.2015
Q9Y3B2	EXOSC1	Exosome complex component CSL4	8		0.324608	-0.493664			41764400	14201600	58946600	40768400	48809100	49045600	25.3158	23.7596	25.8129	25.2809	25.5406	25.5476
Q01780	EXOSC10	Exosome complex component 10	39		0.499177	0.280612			82844800	75610200	58894800	77284500	53517700	49763900	26.3039	26.1721	25.8116	26.2037	25.6735	25.5686
Q13868	EXOSC2	Exosome complex component RRP4	16		1.53489	0.308877			57694500	55966300	48071400	46013400	42822800	41442400	25.7819	25.7381	25.5187	25.4556	25.3519	25.3046
Q9NQT5	EXOSC3	Exosome complex component RRP40	8		0.690614	0.360048			58704700	65267900	98600900	55950500	61107200	52263800	25.807	25.9599	26.5551	25.7376	25.8648	25.6393
Q9NPD3	EXOSC4	Exosome complex component RRP41	12		0.299453	0.190788			38839300	42013400	26993400	39042100	27131900	27964400	25.211	25.3243	24.6861	25.2185	24.6935	24.7371
Q9NQT4	EXOSC5	Exosome complex component RRP46	5		0.6551	0.109748			52401000	50171300	44357100	43940100	46501400	45427600	25.6431	25.5804	25.4027	25.389	25.4708	25.4371
Q5RKV6	EXOSC6	Exosome complex component MTR3	9		0.975531	0.128021			124956000	121742000	119825000	111031000	120352000	104528000	26.8968	26.8593	26.8364	26.7264	26.8427	26.6393
Q15024	EXOSC7	Exosome complex component RRP42	13		0.19512	0.147079			42884700	54218100	28453500	37839100	40273500	31974000	25.354	25.6923	24.7621	25.1734	25.2633	24.9304
Q96B26	EXOSC8	Exosome complex component RRP43	9		1.00188	0.330014			41462200	56362900	41551900	37017400	38421900	34373200	25.3053	25.7482	25.3084	25.1417	25.1954	25.0348
Q06265	EXOSC9	Exosome complex component RRP45	8		0.345318	0.109103			71258300	74036600	57316000	61240900	67537800	58269300	26.0866	26.1417	25.7724	25.868	26.0092	25.7962
Q99504	EYA3	Eyes absent homolog 3	10		0.55626	-0.170808			3656190	4026430	4807450	4228330	4783660	4991030	21.8019	21.9411	22.1968	22.0117	22.1897	22.2509
Q15910	EZH2	Histone-lysine N-methyltransferase EZH2	12		0.501968	0.172939			13710800	10358700	14411900	11542300	11387700	10868800	23.7088	23.3043	23.7808	23.4604	23.441	23.3737
P15311	EZR	Ezrin	62		0.0036661	0.000975291			255469000	235212000	259534000	236248000	277033000	237800000	27.9286	27.8094	27.9513	27.8157	28.0455	27.8252
Q9Y624	F11R	Junctional adhesion molecule A	7		2.08567	0.425746			39451900	36888600	34078000	29737800	26753300	25719400	25.2336	25.1367	25.0223	24.8258	24.6732	24.6164
P00488	F13A1	Coagulation factor XIII A chain	16		1.54112	-0.40188			27875100	24623900	31490900	37170600	33974000	39477200	24.7325	24.5536	24.9084	25.1477	25.0179	25.2345
P12259	F5	Coagulation factor V	3	+	2.3435	2.01149	+		16609000	34823500	17259900	5294540	5643720	0	23.9855	25.0536	24.0409	22.3361	22.4282	22.2812
P23610	F8A1	40-kDa huntingtin-associated protein	6		0.469628	-0.200621			16559000	20762100	16638200	16691800	23089900	22525000	23.9811	24.3074	23.988	23.9926	24.4608	24.425
P05413;cRAP-P05413	FABP3;cRAP-FABP3	Fatty acid-binding protein, heart	2		0.344834	-0.48904			3456040	1236720	4719250	3740210	4176470	3569970	21.7207	20.2381	22.1701	21.8347	21.9939	21.7675
P15090	FABP4	Fatty acid-binding protein, adipocyte	13		1.18112	-0.695637			791580000	539811000	515252000	746936000	1145040000	1093640000	29.5602	29.0079	28.9407	29.4764	30.0928	30.0265
Q01469	FABP5	Fatty acid-binding protein 5	17		0.0234956	-0.0213865			2085440000	2361140000	1849530000	1434830000	2411220000	2752060000	30.9577	31.1368	30.7845	30.4182	31.1671	31.3579
Q13158	FADD	FAS-associated death domain protein	6		0.441512	-0.13897			20831300	26047000	28426300	26640200	27861400	27743200	24.3123	24.6346	24.7607	24.6671	24.7318	24.7256
O60427	FADS1	Acyl-CoA (8-3)-desaturase	5		2.07713	0.373079			10121600	10343100	11679700	8504770	8501030	7785260	23.2709	23.3022	23.4775	23.0198	23.0192	22.8923
O95864	FADS2	Acyl-CoA 6-desaturase	3		1.80403	1.01316			6751090	7293700	5128390	2459850	3152890	3960170	22.6867	22.7982	22.2901	21.2301	21.5882	21.9171
Q9UNN5	FAF1	FAS-associated factor 1	19		1.26495	-0.0897916			44903700	44149200	43586700	46441600	49059400	45710800	25.4203	25.3959	25.3774	25.4689	25.548	25.446
Q96CS3	FAF2	FAS-associated factor 2	21		0.624819	0.336334			103989000	104205000	171593000	96949100	101144000	94222000	26.6319	26.6348	27.3544	26.5307	26.5918	26.4896
P16930	FAH	Fumarylacetoacetase	18		1.99576	-0.32103			107317000	93489400	105143000	128100000	121944000	131650000	26.6773	26.4783	26.6478	26.9327	26.8616	26.9721
Q6P587	FAHD1	Acylpyruvase FAHD1, mitochondrial	6		0.519136	-0.0742772			30679300	26760700	28016000	30968300	29455400	29427000	24.8708	24.6736	24.7397	24.8843	24.812	24.8106
Q96GK7	FAHD2A	Fumarylacetoacetate hydrolase domain-containing protein 2A	10		0.0783446	0.0234941			12298900	9752130	10706400	11162200	10127800	10817500	23.552	23.2173	23.352	23.4121	23.2718	23.3669
Q6P2I3	FAHD2B	Fumarylacetoacetate hydrolase domain-containing protein 2B	2		0.235085	-0.154536			391943	0	291102	465212	0	309014	18.5803	18.0671	18.1512	18.8275	18.1973	18.2373
Q9H098	FAM107B	Protein FAM107B	10		1.41788	-0.614978			30003600	34436200	45546000	48341800	59320100	58951400	24.8386	25.0374	25.4408	25.5268	25.822	25.813
Q96PZ2	FAM111A	Serine protease FAM111A	9		1.10466	1.73116			44437800	7698620	20964500	5229900	6311190	5938200	25.4053	22.8762	24.3214	22.3184	22.5895	22.5016
Q6SJ93	FAM111B	Serine protease FAM111B	2		0.482266	0.554414			0	438119	163874	139135	183428	271183	18.2199	18.741	17.3222	17.0861	17.4849	18.0489
Q8IWE2	FAM114A1	Protein NOXP20	8		0.581391	-1.08779			48463300	6725430	22344600	44924300	42906600	36280200	25.5304	22.6812	24.4134	25.421	25.3547	25.1127
Q9NRY5	FAM114A2	Protein FAM114A2	19		1.54164	-0.440473			25590000	23528900	30964700	33453400	38646400	36039300	24.6091	24.4879	24.8841	24.9956	25.2038	25.1031
Q9BPY3	FAM118B	Protein FAM118B	7		0.788017	0.214392			23818000	22970300	19556500	16840700	20773000	19583400	24.5055	24.4533	24.2211	24.0054	24.3082	24.2231
Q9NZB2	FAM120A	Constitutive coactivator of PPAR-gamma-like protein 1	35		1.62021	-0.343837			58176200	52726700	66279400	73204200	74463200	76241800	25.7939	25.652	25.9821	26.1254	26.15	26.1841
Q96EK7	FAM120B	Constitutive coactivator of peroxisome proliferator-activated receptor gamma	21		0.321346	0.140753			5587560	5385580	3925110	4783130	4001610	4605180	22.4138	22.3607	21.9043	22.1895	21.9321	22.1348
Q96C01	FAM136A	Protein FAM136A	5		1.97453	-0.496028			41004300	36644900	43879000	62046400	51429100	57960500	25.2893	25.1271	25.387	25.8868	25.6161	25.7886
Q96A26	FAM162A	Protein FAM162A	12		0.583938	0.397259			26551600	47178800	49999900	33152200	30536400	27084200	24.6623	25.4916	25.5754	24.9826	24.864	24.6909
Q8N128	FAM177A1	Protein FAM177A1	5		1.27738	-0.442916			34008500	27080600	32956300	50016800	41013300	37165200	25.0194	24.6908	24.9741	25.5759	25.2896	25.1474
O75063	FAM20B	Glycosaminoglycan xylosylkinase	7		1.5209	0.62295			23127000	27328900	25209900	20734900	15178000	13861700	24.4631	24.7039	24.5875	24.3056	23.8555	23.7246
Q8IXL6	FAM20C	Extracellular serine/threonine protein kinase FAM20C	5		2.08952	-0.465545			2092310	0	2283080	0	3133110	0	20.9967	21.0774	21.1225	21.6535	21.5792	21.3606
Q96ND0	FAM210A	Protein FAM210A	5		0.107652	0.113612			17276500	25481100	41685900	27845800	23622000	22028500	24.0423	24.6029	25.3131	24.731	24.4936	24.3929
Q9H0X4	FAM234A	Protein FAM234A	2		0.72071	0.824809			5953870	7218570	4082450	5145740	3565740	1720670	22.5054	22.7833	21.961	22.2949	21.7658	20.7145
Q8N8J7	FAM241A	Uncharacterized protein FAM241A	4		0.271161	-0.119668			2817930	3097320	3979250	4047550	3342760	3292240	21.4262	21.5626	21.9241	21.9486	21.6726	21.6506
Q9Y421	FAM32A	Protein FAM32A	3		1.89533	0.479429			0	0	6789890	0	5685770	4387050	22.6892	22.737	22.695	22.1791	22.4389	22.0648
Q92520	FAM3C	Protein FAM3C	10		1.633	0.409533			85134400	107867000	89271600	66515500	70562600	74535700	26.3432	26.6847	26.4117	25.9872	26.0724	26.1514
Q14320	FAM50A	Protein FAM50A	15		0.0135131	-0.00399144			54977800	53638100	46918200	54958500	53655000	47310900	25.7123	25.6768	25.4836	25.7118	25.6772	25.4957
Q5HYJ3	FAM76B	Protein FAM76B	4		0.182536	-0.393306			8842200	4853070	2337650	10687800	2687000	7913910	23.076	22.2105	21.1566	23.3495	21.3576	22.916
Q9H4H8	FAM83D	Protein FAM83D	2		0.578032	0.224887			2389610	2449320	3265250	2356700	2520700	2015440	21.1883	21.2239	21.6388	21.1683	21.2654	20.9427
Q6ZRV2	FAM83H	Protein FAM83H	3		1.14172	-0.224115			3112720	3535030	3149600	0	3939270	3454740	21.5697	21.7533	21.5867	21.9525	21.9095	21.7201
Q9UBU6	FAM8A1	Protein FAM8A1	3	+			+		956052	1527140	0	0	0	0	19.8667	20.5424
Q658Y4	FAM91A1	Protein FAM91A1	21		0.00250388	-0.000809987			17078400	18138600	19942600	20218900	16561600	18480100	24.0257	24.1126	24.2493	24.2692	23.9813	24.1395
Q8NCA5	FAM98A	Protein FAM98A	15		0.540376	0.247203			37170400	43318500	27479000	32368500	28435300	28750500	25.1477	25.3685	24.7118	24.9481	24.7612	24.7771
Q52LJ0	FAM98B	Protein FAM98B	8		0.117175	0.0338885			72166500	62449300	78201400	65388400	68895700	72909000	26.1048	25.8962	26.2207	25.9625	26.0379	26.1196
O15360	FANCA	Fanconi anemia group A protein	2		0.963701	-0.471322			391630	332427	532981	657972	557833	503755	18.5791	18.3427	19.0237	19.3277	19.0895	18.9424
Q9BXW9	FANCD2	Fanconi anemia group D2 protein	17		2.10222	-0.644997			3719550	4363530	4905080	6693070	7259120	6265490	21.8267	22.0571	22.2258	22.6742	22.7914	22.579
Q9NVI1	FANCI	Fanconi anemia group I protein	21		0.733821	-0.193497			13162300	16305800	14030500	14982400	16604300	18100500	23.6499	23.9589	23.7421	23.8368	23.9851	24.1095
Q8WVX9	FAR1	Fatty acyl-CoA reductase 1	13		2.06736	0.83571			67712400	68247300	60676000	44969900	36202400	30296300	26.0129	26.0243	25.8546	25.4225	25.1096	24.8526
Q96K12	FAR2	Fatty acyl-CoA reductase 2	6		1.14257	0.612237			13296500	13309600	9149160	9353880	6140760	7891590	23.6645	23.666	23.1252	23.1571	22.55	22.9119
O95363	FARS2	Phenylalanine--tRNA ligase, mitochondrial	2		1.3755	0.258134			2824870	0	3100840	2545450	2441560	2758180	21.4298	21.6746	21.5642	21.2795	21.2194	21.3953
Q9Y285	FARSA	Phenylalanine--tRNA ligase alpha subunit	28		1.57864	-0.246724			109762000	97926600	97066300	114283000	120198000	126869000	26.7098	26.5452	26.5325	26.768	26.8408	26.9188
Q9NSD9	FARSB	Phenylalanine--tRNA ligase beta subunit	28		2.47262	-0.348275			164200000	148333000	158352000	195064000	194454000	209780000	27.2909	27.1443	27.2386	27.5394	27.5349	27.6443
P49327	FASN	Fatty acid synthase	131		1.79992	-0.24942			228010000	207522000	233624000	263053000	255278000	276521000	27.7645	27.6287	27.7996	27.9708	27.9275	28.0428
Q9NYY8	FASTKD2	FAST kinase domain-containing protein 2, mitochondrial	9		1.63918	0.31691			25413100	25318200	22776500	21582500	18243900	19255700	24.5991	24.5937	24.441	24.3634	24.1209	24.1988
Q7L8L6	FASTKD5	FAST kinase domain-containing protein 5, mitochondrial	4		0.518898	0.0641174			5923270	6682150	6554110	6147150	0	0	22.498	22.6719	22.644	22.5515	22.5309	22.5391
Q14517	FAT1	Protocadherin Fat 1	16		1.30481	0.382741			36919600	43334000	35270100	25602600	32577300	30524200	25.1379	25.369	25.0719	24.6098	24.9574	24.8635
P62861	FAU	Ubiquitin-like FUBI-ribosomal protein eS30 fusion protein	6		1.48398	-0.224935			705634000	752635000	818600000	853632000	923362000	880499000	29.3943	29.4874	29.6086	29.669	29.7823	29.7137
P22087	FBL	rRNA 2'-O-methyltransferase fibrillarin	33		1.41089	0.274537			431715000	411473000	431040000	395246000	338727000	323152000	28.6855	28.6162	28.6832	28.5582	28.3355	28.2676
P35556	FBN2	Fibrillin-2	11		1.33881	0.510725			6894510	9021600	6282490	4865300	4806720	5777360	22.717	23.105	22.5829	22.2141	22.1966	22.462
P09467	FBP1	Fructose-1,6-bisphosphatase 1	9		1.2638	-0.237023			28018900	31312600	34360000	35643200	37608900	36813700	24.7399	24.9002	25.0342	25.0871	25.1646	25.1337
Q9HAH7	FBRS	Probable fibrosin-1	3		0.895487	0.231728			2395600	2107260	1842040	1680460	1800860	1897810	21.192	21.0069	20.8129	20.6804	20.7803	20.8559
Q96ME1	FBXL18	F-box/LRR-repeat protein 18	4		1.34523	0.454739			5285040	4673060	3901710	3702510	3412340	2962690	22.3335	22.1559	21.8957	21.8201	21.7023	21.4985
Q96IG2	FBXL20	F-box/LRR-repeat protein 20	4	+	3.40992	1.51203	+		7083500	5181910	0	0	0	2158530	22.756	22.3051	22.6085	20.9836	21.1082	21.0416
Q8N531	FBXL6	F-box/LRR-repeat protein 6	2		0.644653	-0.709204			2174830	1552310	4635550	0	3557200	0	21.0525	20.566	22.1443	22.3027	21.7623	21.8254
Q8NEZ5	FBXO22	F-box only protein 22	4		0.278098	0.167081			11730400	16786900	9677290	11470400	10106000	11614200	23.4837	24.0008	23.2062	23.4514	23.2687	23.4694
Q9NVF7	FBXO28	F-box only protein 28	4	+	2.20945	0.789534	+		2354260	3071480	3133880	1586790	1797040	1538820	21.1668	21.5505	21.5795	20.5977	20.7772	20.5534
Q9UK99	FBXO3	F-box only protein 3	6		0.0536941	0.0265821			5513390	5613930	4220160	5736640	4468660	4821400	22.3945	22.4206	22.0089	22.4518	22.0914	22.201
Q8TB52	FBXO30	F-box only protein 30	6		1.89874	-0.357311			7940230	7899320	7036150	9109720	10526400	9675140	22.9207	22.9133	22.7464	23.119	23.3275	23.2059
Q9UKT5	FBXO4	F-box only protein 4	2		0.0469209	-0.0258001			7684740	8265430	9061380	8904180	10145500	6722360	22.8736	22.9787	23.1113	23.0861	23.2743	22.6805
Q9NRD1	FBXO6	F-box only protein 6	3		0.230364	0.122461			1179200	1828250	1386630	1493260	1185200	1309370	20.1694	20.802	20.4032	20.51	20.1767	20.3204
Q9Y3I1	FBXO7	F-box only protein 7	5		0.673966	0.212689			3228210	3422900	3335920	2362990	3121830	3210870	21.6223	21.7068	21.6697	21.1722	21.574	21.6145
P30273	FCER1G	High affinity immunoglobulin epsilon receptor subunit gamma	4		1.20064	0.592993			229158000	216181000	332266000	141405000	183121000	185229000	27.7718	27.6877	28.3078	27.0753	27.4482	27.4647
Q9Y324	FCF1	rRNA-processing protein FCF1 homolog	3		1.21086	0.562336			13521400	11955000	8327170	7502110	6947860	8020360	23.6887	23.5111	22.9894	22.8389	22.7281	22.9352
P12314	FCGR1A	High affinity immunoglobulin gamma Fc receptor I	14		1.29116	-0.4243			65887000	53228100	70596400	81000200	95611000	77252100	25.9735	25.6657	26.0731	26.2714	26.5107	26.2031
Q92637	FCGR1BP	Putative high affinity immunoglobulin gamma Fc receptor IB	2		1.47432	-0.615065			2198320	0	0	2999260	4443460	2989950	21.068	21.0366	21.1614	21.5162	22.0833	21.5117
P12318	FCGR2A	Low affinity immunoglobulin gamma Fc region receptor II-a	8		0.577591	0.340145			129377000	86866100	116555000	101910000	96275200	65815100	26.947	26.3723	26.7964	26.6027	26.5207	25.9719
P55899	FCGRT	IgG receptor FcRn large subunit p51	8		0.893397	0.27076			230875000	216322000	209981000	200541000	198004000	150404000	27.7825	27.6886	27.6457	27.5793	27.561	27.1643
Q0JRZ9	FCHO2	F-BAR domain only protein 2	18		1.04647	-0.215852			30001700	31416300	30798300	32415400	40481600	34653900	24.8385	24.905	24.8763	24.9502	25.2708	25.0465
Q86WN1	FCHSD1	F-BAR and double SH3 domains protein 1	9		1.32563	-0.43169			14125600	12794500	10350400	16887300	15071400	18035500	23.7518	23.609	23.3032	24.0094	23.8453	24.1043
O94868	FCHSD2	F-BAR and double SH3 domains protein 2	4		2.04437	-0.696985			465109	430323	585252	748774	863053	772225	18.8272	18.7151	19.1587	19.5142	19.7191	19.5587
Q8N0W3	FCSK	L-fucose kinase	3		0.962289	-0.274652			5942570	4709550	5155010	5601850	6622490	6884390	22.5027	22.1672	22.2975	22.4175	22.6589	22.7149
P37268	FDFT1	Squalene synthase	22		1.86562	0.50947			61254500	79828400	69087600	49555600	51548700	45844600	25.8683	26.2504	26.0419	25.5625	25.6194	25.4502
P14324	FDPS	Farnesyl pyrophosphate synthase	13		1.10277	-0.373544			317594000	276274000	375023000	386483000	390674000	473882000	28.2426	28.0415	28.4824	28.5258	28.5414	28.82
P22570	FDXR	NADPH:adrenodoxin oxidoreductase, mitochondrial	18		0.466506	0.151454			38900300	32946200	37123500	37832500	32432400	28300000	25.2133	24.9736	25.1458	25.1731	24.9509	24.7543
P22830	FECH	Ferrochelatase, mitochondrial	12		0.923794	0.379829			25616500	21889300	31624300	22635000	20621800	17244300	24.6106	24.3837	24.9145	24.4321	24.2977	24.0396
Q9UK73	FEM1B	Protein fem-1 homolog B	3		0.845722	0.382589			553736	394809	525492	307305	0	431283	19.0788	18.5908	19.0033	18.2293	18.5776	18.7183
P39748	FEN1	Flap endonuclease 1	18		0.278611	-0.0835222			186749000	171500000	218174000	186461000	217545000	204935000	27.4765	27.3536	27.7009	27.4743	27.6967	27.6106
Q96AC1	FERMT2	Fermitin family homolog 2	10		1.08335	-1.62053			43660100	33574700	9279210	60947600	80880300	80221300	25.3798	25.0009	23.1456	25.8611	26.2693	26.2575
Q86UX7	FERMT3	Fermitin family homolog 3	61		0.505557	-0.139069			1436390000	1224770000	1118880000	1408250000	1276840000	1461790000	30.4198	30.1899	30.0594	30.3913	30.2499	30.4451
P07332	FES	Tyrosine-protein kinase Fes/Fps	13		0.0709439	-0.0209312			7767930	9497530	8761560	9463770	8692950	8206700	22.8891	23.1791	23.0628	23.174	23.0514	22.9684
Q9UHY8	FEZ2	Fasciculation and elongation protein zeta-2	2		0.103247	-0.0717252			3080850	4173900	5229350	4037210	3857630	5012250	21.5549	21.993	22.3182	21.9449	21.8793	22.257
Q7Z6J4	FGD2	FYVE, RhoGEF and PH domain-containing protein 2	2		0.00943351	-0.00382996			7865270	6168440	6924450	6176290	7425150	7384150	22.9071	22.5565	22.7233	22.5583	22.824	22.816
Q5JSP0	FGD3	FYVE, RhoGEF and PH domain-containing protein 3	18		0.124175	-0.0454229			33245900	31283700	34552200	28554800	37029000	37353600	24.9867	24.8989	25.0423	24.7672	25.1422	25.1547
Q96M96	FGD4	FYVE, RhoGEF and PH domain-containing protein 4	13		0.515466	-0.142071			15070200	12349200	15893200	16854200	15701600	15018300	23.8452	23.5579	23.9219	24.0066	23.9044	23.8402
Q9NVK5	FGFR1OP2	FGFR1 oncogene partner 2	4		0.456056	0.227057			11424000	18502900	16649100	12678400	13715800	12621500	23.4456	24.1412	23.9889	23.5959	23.7093	23.5894
Q96C11	FGGY	FGGY carbohydrate kinase domain-containing protein	4		0.242392	-0.364513			6348910	2108170	4761250	7269810	5845410	3200200	22.5981	21.0076	22.1829	22.7935	22.4789	21.6097
P09769	FGR	Tyrosine-protein kinase Fgr	10		0.273786	0.0674864			7218870	7281090	7865350	6307750	7297340	7805470	22.7833	22.7957	22.9071	22.5887	22.7989	22.8961
P07954	FH	Fumarate hydratase, mitochondrial	25		0.458422	-0.203896			342326000	311002000	478112000	404801000	440862000	435838000	28.3508	28.2123	28.8328	28.5926	28.7158	28.6992
Q8N612	FHIP1B	FHF complex subunit HOOK-interacting protein 1B	3		1.0096	0.359725			2353110	3074040	2495820	1838060	2406630	1931670	21.1661	21.5517	21.2511	20.8098	21.1986	20.8814
Q5W0V3	FHIP2A	FHF complex subunit HOOK interacting protein 2A	3		0.118742	0.075489			3964090	6068270	5572360	5247020	5421070	4027880	21.9186	22.5329	22.4099	22.3231	22.3701	21.9416
Q86V87	FHIP2B	FHF complex subunit HOOK-interacting protein 2B	2		1.09275	-0.54712			107166	0	185004	189409	209166	200330	16.7095	16.9694	17.4972	17.5311	17.6743	17.612
Q13642	FHL1	Four and a half LIM domains protein 1	7		0.269676	-0.220925			54157000	49644000	28640500	41289500	60211200	49034300	25.6906	25.5651	24.7716	25.2993	25.8435	25.5473
Q9Y613	FHOD1	FH1/FH2 domain-containing protein 1	23		1.04154	-0.158115			18809200	17924100	18766200	18949000	20827200	22272000	24.1649	24.0954	24.1616	24.1756	24.312	24.4087
O43427	FIBP	Acidic fibroblast growth factor intracellular-binding protein	7		0.593815	0.374812			21412400	22079300	12157500	13700600	13293300	14475500	24.3519	24.3962	23.5353	23.7077	23.6642	23.7871
Q92562	FIG4	Polyphosphoinositide phosphatase	5		1.55001	0.212856			8346150	8828800	8904700	8026270	7015610	7485140	22.9927	23.0738	23.0861	22.9363	22.7421	22.8356
Q6PIW4	FIGNL1	Fidgetin-like protein 1	3		0.537747	0.120877			1963830	0	2467950	1983330	2106900	1993720	20.9052	21.0757	21.2349	20.9195	21.0067	20.927
Q4L180	FILIP1L	Filamin A-interacting protein 1-like	8		0.784539	-4.40173			598193	2710990	609113	671317	120257000	115555000	19.1903	21.3704	19.2164	19.3566	26.8415	26.784
Q6UN15	FIP1L1	Pre-mRNA 3'-end-processing factor FIP1	22		0.896121	0.282318			80917400	82650300	73317200	77988400	61418600	56912000	26.2699	26.3005	26.1276	26.2168	25.8722	25.7622
Q9Y3D6	FIS1	Mitochondrial fission 1 protein	8		1.97584	0.74817			64659100	66796400	75098900	34698000	39664900	49732600	25.9464	25.9933	26.1623	25.0483	25.2414	25.5677
Q9NWM8	FKBP14	Peptidyl-prolyl cis-trans isomerase FKBP14	3		0.424723	0.187183			22353000	17334100	16145100	0	19055200	14303900	24.414	24.0471	23.9446	23.8905	24.1837	23.7699
Q5T1M5	FKBP15	FK506-binding protein 15	41		1.60797	-0.217608			70385900	67302400	70791300	74599600	83779600	84360900	26.0688	26.0042	26.0771	26.1527	26.3201	26.3301
P62942	FKBP1A	Peptidyl-prolyl cis-trans isomerase FKBP1A	9		0.700658	-0.372274			256882000	257602000	176141000	235468000	321009000	334420000	27.9365	27.9406	27.3922	27.811	28.258	28.3171
P26885	FKBP2	Peptidyl-prolyl cis-trans isomerase FKBP2	11		1.6683	-0.431937			290215000	234191000	246888000	381230000	333421000	324107000	28.1125	27.8031	27.8793	28.5061	28.3128	28.2719
Q00688	FKBP3	Peptidyl-prolyl cis-trans isomerase FKBP3	19		1.10699	-0.471909			133248000	110955000	164335000	159953000	193256000	209695000	26.9895	26.7254	27.2921	27.2531	27.5259	27.6437
Q02790	FKBP4	Peptidyl-prolyl cis-trans isomerase FKBP4	31		1.55813	-0.41655			94938200	77753000	98372400	109934000	125979000	124676000	26.5005	26.2124	26.5518	26.7121	26.9086	26.8936
Q13451	FKBP5	Peptidyl-prolyl cis-trans isomerase FKBP5	34		0.200026	-0.0490417			93042300	85237800	103038000	91333800	103299000	95911700	26.4714	26.345	26.6186	26.4446	26.6223	26.5152
Q9Y680	FKBP7	Peptidyl-prolyl cis-trans isomerase FKBP7	3		0.78543	-0.515238			3857660	3415780	5869550	7072450	6804760	4691840	21.8793	21.7038	22.4848	22.7538	22.6981	22.1617
Q14318	FKBP8	Peptidyl-prolyl cis-trans isomerase FKBP8	14		1.68565	0.296777			131559000	136346000	141202000	121851000	109931000	102009000	26.9711	27.0227	27.0732	26.8605	26.712	26.6041
O95302	FKBP9	Peptidyl-prolyl cis-trans isomerase FKBP9	12		0.119475	0.0211029			26343100	27123800	28191700	27671600	28134400	24763300	24.6509	24.6931	24.7488	24.7219	24.7458	24.5617
Q9UIM3	FKBPL	FK506-binding protein-like	3	+				+	0	0	0	1765900	3717440	3286220				20.752	21.8259	21.648
Q8NFF5	FLAD1	FAD synthase	10		0.700449	-0.16243			13919200	12120700	15235400	14442100	16005000	15588300	23.7306	23.531	23.8609	23.7838	23.932	23.894
Q8NFG4	FLCN	Folliculin	3		1.52745	0.217993			1060560	1076940	1202740	913619	981986	973107	20.0164	20.0385	20.1979	19.8012	19.9053	19.8922
Q01543	FLI1	Friend leukemia integration 1 transcription factor	13		0.611208	0.98461			11577500	11317400	46029400	6389070	12053100	10108100	23.4648	23.432	25.4561	22.6072	23.5229	23.269
Q13045	FLII	Protein flightless-1 homolog	44		1.70521	-0.295539			85723600	80442200	71762800	95273200	95805900	100235000	26.3532	26.2614	26.0967	26.5056	26.5136	26.5788
O75369	FLNB	Filamin-B	93		0.618588	-0.0965036			58237900	54811600	62040900	58811400	65905300	62449100	25.7955	25.708	25.8867	25.8096	25.9739	25.8962
O75955	FLOT1	Flotillin-1	25		1.70728	0.317521			40893000	43528500	40416800	35531600	34881100	29993700	25.2854	25.3755	25.2685	25.0826	25.0559	24.8382
Q14254	FLOT2	Flotillin-2	24		1.89094	0.313917			74344400	81410100	80268400	68370000	62573800	59117800	26.1477	26.2787	26.2583	26.0269	25.8991	25.8171
Q9Y5Y0	FLVCR1	Heme transporter FLVCR1	4		0.753083	0.258738			7034190	6326730	9071010	6177120	6432290	5932450	22.746	22.593	23.1128	22.5585	22.6169	22.5002
Q9UPI3	FLVCR2	Heme transporter FLVCR2	2		0.634222	-0.210391			3966700	3180800	2928100	3597640	0	4250460	21.9195	21.601	21.4815	21.7786	21.8354	22.0192
Q4VC44	FLYWCH1	FLYWCH-type zinc finger-containing protein 1	2		0.496397	0.11691			295365	0	320149	263319	253225	300203	18.1721	18.0423	18.2884	18.0065	17.9501	18.1956
Q96CP2	FLYWCH2	FLYWCH family member 2	4		0.0234992	0.00847308			12756100	15988600	15217400	13389800	15793800	14419700	23.6047	23.9305	23.8592	23.6746	23.9129	23.7815
Q96HJ9	FMC1	Protein FMC1 homolog	2		1.01277	-0.340309			11001600	12667500	15277200	17789100	16443100	14770100	23.3912	23.5946	23.8649	24.0845	23.971	23.8162
O95466	FMNL1	Formin-like protein 1	63		2.96791	0.471519			310607000	333595000	302985000	222305000	221157000	239540000	28.2105	28.3135	28.1747	27.728	27.7205	27.8357
Q96PY5	FMNL2	Formin-like protein 2	22		0.224257	0.175404			40875600	48041500	51477300	56078000	44229700	28299900	25.2847	25.5178	25.6174	25.7409	25.3985	24.7543
Q8IVF7	FMNL3	Formin-like protein 3	8		0.572144	-1.31807			3490260	9931660	1669420	6219290	5656500	25497400	21.7349	23.2436	20.6709	22.5683	22.4315	24.6038
Q06787	FMR1	Fragile X messenger ribonucleoprotein 1	20		1.16399	0.213704			55560000	46622500	53262600	46598400	44869700	42311800	25.7275	25.4745	25.6666	25.4738	25.4192	25.3346
P02751	FN1	Fibronectin	19		1.30865	1.24553			25733800	35991700	66002200	19023200	19189600	12563000	24.6172	25.1012	25.976	24.1813	24.1938	23.5827
Q9HA64	FN3KRP	Ketosamine-3-kinase	11		0.994491	-0.543526			49213600	34866700	62642000	62528900	72447400	73470200	25.5526	25.0553	25.9006	25.898	26.1104	26.1307
Q96RU3	FNBP1	Formin-binding protein 1	21		3.25697	0.232502			51053700	51441900	52326600	42858000	45035000	43905000	25.6055	25.6164	25.641	25.3531	25.4245	25.3879
Q8N3X1	FNBP4	Formin-binding protein 4	12		0.650607	0.178185			14856900	14382000	16217300	15628200	12285800	12459400	23.8246	23.7778	23.951	23.8976	23.5505	23.5707
Q9Y2H6	FNDC3A	Fibronectin type-III domain-containing protein 3A	24		1.88746	0.171012			26716800	26580700	28833300	24167200	24012200	24725700	24.6712	24.6639	24.7812	24.5265	24.5173	24.5595
Q53EP0	FNDC3B	Fibronectin type III domain-containing protein 3B	20		1.99619	0.473452			50620100	61987000	54026800	36951800	40673000	42142600	25.5932	25.8855	25.6872	25.1391	25.2776	25.3288
P49354	FNTA	Protein farnesyltransferase/geranylgeranyltransferase type-1 subunit alpha	15		1.39053	-0.651829			39241500	42564000	57234200	65852600	64315400	87541900	25.2259	25.3431	25.7704	25.9727	25.9387	26.3835
P49356	FNTB	Protein farnesyltransferase subunit beta	5		1.77819	-0.398557			19476200	18030900	19297400	21945100	26003000	27201400	24.2152	24.104	24.2019	24.3874	24.6322	24.6972
Q5VW36	FOCAD	Focadhesin	9		0.755177	-0.278255			6005240	5576940	7977730	7907610	8360880	7207730	22.5178	22.411	22.9275	22.9148	22.9952	22.7811
P01100	FOS	Protein c-Fos	2	+			+		11749300	13930800	13584200	0	0	0	23.4861	23.7318	23.6954
P15408	FOSL2	Fos-related antigen 2	4		3.06738	-0.321453			13941700	14439500	14589600	17178900	18158000	18371700	23.7329	23.7835	23.7984	24.0341	24.1141	24.131
Q9UPW0	FOXJ3	Forkhead box protein J3	8		0.52906	-0.312709			27500300	25641200	45379200	38578600	39175400	40567400	24.7129	24.612	25.4355	25.2013	25.2234	25.2738
P85037	FOXK1	Forkhead box protein K1	16		0.849126	0.248112			44931500	41972600	51187100	44593500	37039700	34887600	25.4212	25.3229	25.6093	25.4103	25.1426	25.0562
Q01167	FOXK2	Forkhead box protein K2	3		1.61614	0.410967			8295000	9143400	9242100	7638260	6570990	5941960	22.9838	23.1243	23.1398	22.8648	22.6477	22.5025
O43524	FOXO3	Forkhead box protein O3	8		0.0927541	-0.0443281			12839000	14153900	18205900	14007700	15236100	16998500	23.614	23.7547	24.1179	23.7397	23.861	24.0189
Q9H334	FOXP1	Forkhead box protein P1	2		1.39867	0.552202			721483	689363	1017530	574858	546634	510830	19.4606	19.3949	19.9566	19.1328	19.0602	18.9625
Q8IVH2	FOXP4	Forkhead box protein P4	3		1.2721	0.299099			257405	213952	213775	195794	190831	169172	17.9737	17.7069	17.7057	17.579	17.5419	17.3681
Q96CU9	FOXRED1	FAD-dependent oxidoreductase domain-containing protein 1	10		1.51063	0.425844			36445900	36015700	45671200	30690000	30364400	26536700	25.1193	25.1021	25.4448	24.8713	24.8559	24.6615
Q05932	FPGS	Folylpolyglutamate synthase, mitochondrial	7		0.722498	0.337504			7268280	10686100	10322000	6287060	7601540	8315130	22.7932	23.3492	23.2992	22.584	22.8579	22.9873
O14772	FPGT	Fucose-1-phosphate guanylyltransferase	6		0.641278	-0.258776			2874810	3170970	2137810	3478180	2991830	3207600	21.455	21.5965	21.0277	21.7299	21.5126	21.6131
Q14331	FRG1	Protein FRG1	8		1.82837	0.680416			35150200	47039800	50618300	28210900	27963400	25776100	25.067	25.4874	25.5932	24.7498	24.737	24.6195
Q9BZ67	FRMD8	FERM domain-containing protein 8	9		0.360976	0.0814075			14098700	14048100	12198500	11603400	13232300	13285100	23.7491	23.7439	23.5402	23.468	23.6576	23.6633
Q5TBA9	FRY	Protein furry homolog	11		0.888274	0.429832			11998500	14689800	8681050	9082490	8181870	8423260	23.5163	23.8083	23.0494	23.1147	22.964	23.0059
O94915	FRYL	Protein furry homolog-like	40		0.440318	0.0941003			17343200	15604300	18590800	15811800	17254700	15163600	24.0479	23.8954	24.1481	23.9145	24.0405	23.8541
Q16658	FSCN1	Fascin	45		0.0799838	-0.0287533			892072000	742123000	731924000	757070000	751382000	904297000	29.7326	29.4671	29.4471	29.4959	29.485	29.7522
P02794	FTH1	Ferritin heavy chain	14		1.20917	-0.915894			75015300	125964000	151434000	167876000	218674000	261799000	26.1607	26.9084	27.1741	27.3228	27.7042	27.9639
P02792	FTL	Ferritin light chain	14		1.34455	-0.959316			113350000	235834000	214038000	341547000	336189000	366297000	26.7562	27.8132	27.6733	28.3475	28.3247	28.4484
Q9C0B1	FTO	Alpha-ketoglutarate-dependent dioxygenase FTO	13		0.0707524	-0.033933			14829500	10471600	12468300	13830200	11382000	13199100	23.822	23.32	23.5718	23.7213	23.4403	23.6539
Q8IY81	FTSJ3	pre-rRNA 2'-O-ribose RNA methyltransferase FTSJ3	27	+	2.69718	0.576813	+		72783800	79151100	78458600	56075900	51336900	47316400	26.1171	26.2381	26.2254	25.7409	25.6135	25.4958
Q96AE4	FUBP1	Far upstream element-binding protein 1	44		0.0476834	0.020333			261613000	239378000	252290000	288027000	206056000	255189000	27.9629	27.8347	27.9105	28.1016	27.6185	27.927
Q96I24	FUBP3	Far upstream element-binding protein 3	42		0.0932442	0.0197315			122852000	131191000	146271000	134363000	130702000	128844000	26.8723	26.9671	27.1241	27.0016	26.9617	26.941
P04066	FUCA1	Tissue alpha-L-fucosidase	17		0.226292	-0.0866763			68963900	62200400	54418100	75081200	64950500	57322000	26.0393	25.8904	25.6976	26.1619	25.9528	25.7726
Q9BTY2	FUCA2	Plasma alpha-L-fucosidase	8		0.119446	-0.0663115			24165900	16604400	25790700	21541100	23361100	23605500	24.5265	23.9851	24.6203	24.3606	24.4776	24.4926
Q9BWH2	FUNDC2	FUN14 domain-containing protein 2	6		0.623989	0.170828			100741000	107959000	103604000	108483000	82154500	88628900	26.5861	26.6859	26.6265	26.6929	26.2918	26.4013
P35637	FUS	RNA-binding protein FUS	18		0.718018	-0.407758			483504000	440108000	767092000	656012000	789645000	735708000	28.849	28.7133	29.5148	29.2891	29.5566	29.4546
Q9BYC5	FUT8	Alpha-(1,6)-fucosyltransferase	15		1.0513	0.144952			22051200	21272100	23413100	21561400	19316700	19506800	24.3944	24.3425	24.4808	24.3619	24.2033	24.2175
Q16595	FXN	Frataxin, mitochondrial	4		0.430061	-0.558012			9762770	4471530	15180400	16959000	10623600	11737500	23.2189	22.0923	23.8557	24.0155	23.3408	23.4846
P51114	FXR1	RNA-binding protein FXR1	24		0.297301	0.0375334			133334000	124224000	126650000	130928000	124941000	118609000	26.9905	26.8884	26.9163	26.9642	26.8967	26.8216
P51116	FXR2	RNA-binding protein FXR2	7		1.6428	0.262065			13120000	14192200	14248300	12473400	10763900	11458400	23.6453	23.7586	23.7643	23.5724	23.3597	23.4499
O15117	FYB1	FYN-binding protein 1	21		0.612572	-0.306623			27138200	30261100	42449300	34655300	44757100	42521900	24.6938	24.851	25.3392	25.0466	25.4156	25.3417
Q9BQS8	FYCO1	FYVE and coiled-coil domain-containing protein 1	14		0.112426	0.128737			9824830	10667800	7648800	6277880	6714050	14552400	23.228	23.3468	22.8668	22.5818	22.6788	23.7948
P06241	FYN	Tyrosine-protein kinase Fyn	3		0.0896865	0.0732327			3967820	2808020	3244930	4223370	2307240	3186170	21.9199	21.4211	21.6298	22.01	21.1377	21.6034
Q96QD9	FYTTD1	UAP56-interacting factor	5		1.1972	-0.3312			16692600	13962200	13626800	18777400	20468200	16453600	23.9927	23.735	23.6999	24.1625	24.2869	23.9719
Q13283	G3BP1	Ras GTPase-activating protein-binding protein 1	37		1.08179	-0.324184			344057000	321575000	438382000	471516000	433480000	465658000	28.3581	28.2606	28.7076	28.8127	28.6914	28.7947
Q9UN86	G3BP2	Ras GTPase-activating protein-binding protein 2	22		0.959934	-0.203425			94993400	82465300	104084000	110062000	106986000	105705000	26.5013	26.2973	26.6332	26.7137	26.6728	26.6555
P11413	G6PD	Glucose-6-phosphate 1-dehydrogenase	38		0.598577	-0.0737006			279514000	290963000	295810000	283680000	314065000	314749000	28.0583	28.1163	28.1401	28.0797	28.2265	28.2296
P10253	GAA	Lysosomal alpha-glucosidase	32		0.00644925	-0.00528717			164402000	101536000	126555000	165015000	113569000	113972000	27.2927	26.5974	26.9152	27.298	26.759	26.7641
Q9UQC2	GAB2	GRB2-associated-binding protein 2	6		0.362686	-0.086504			4615130	3763860	3886050	4427840	4093350	4458370	22.1379	21.8438	21.8899	22.0782	21.9649	22.0881
O95166;Q9H0R8	GABARAP;GABARAPL1	Gamma-aminobutyric acid receptor-associated protein	2		0.0302867	0.0120392			83966800	87758400	99082400	76438200	98287900	94778600	26.3233	26.387	26.5621	26.1878	26.5505	26.4981
P60520	GABARAPL2	Gamma-aminobutyric acid receptor-associated protein-like 2	4		0.470026	-0.107534			84413000	69244300	75306900	76701900	82114600	87400600	26.331	26.0452	26.1663	26.1928	26.2911	26.3811
Q06546	GABPA	GA-binding protein alpha chain	6		0.728994	0.228269			21946500	19844900	27290500	18491800	20664300	19349900	24.3875	24.2423	24.7019	24.1404	24.3006	24.2058
Q8TAE8	GADD45GIP1	Large ribosomal subunit protein mL64	6		1.90807	0.449216			112237000	118261000	95695100	83918200	79566500	74747900	26.742	26.8174	26.5119	26.3225	26.2457	26.1555
O14976	GAK	Cyclin-G-associated kinase	27		1.0109	-0.123747			54532000	57585400	58634700	61835800	58582900	65745000	25.7006	25.7792	25.8053	25.8819	25.804	25.9704
P54803	GALC	Galactocerebrosidase	7		0.0372718	0.0178579			18512200	16999100	13400700	17851900	14736300	0	24.142	24.019	23.6758	24.0896	23.8129	23.8807
Q14376	GALE	UDP-glucose 4-epimerase	4		1.41191	-0.478168			19550800	14847800	20544400	23231400	26369800	26312800	24.2207	23.8237	24.2922	24.4696	24.6524	24.6493
P51570	GALK1	Galactokinase	17		0.380568	-0.0901718			69552100	74351000	76147600	69060800	85478600	80463200	26.0516	26.1478	26.1823	26.0414	26.3491	26.2618
Q01415	GALK2	N-acetylgalactosamine kinase	5		0.141944	0.106781			10692900	9902150	9967980	13498900	6996940	8949370	23.3501	23.2393	23.2489	23.6863	22.7383	23.0934
Q96C23	GALM	Galactose mutarotase	14		1.8407	-0.516655			133536000	118945000	140304000	200535000	200878000	161986000	26.9927	26.8257	27.064	27.5793	27.5817	27.2713
P34059	GALNS	N-acetylgalactosamine-6-sulfatase	3		0.836101	0.554451			20719300	17016300	11277400	13371600	8997230	10433700	24.3045	24.0204	23.4269	23.6727	23.101	23.3147
Q10472	GALNT1	Polypeptide N-acetylgalactosaminyltransferase 1	16		1.28533	0.250997			20071500	19496700	16756700	16588700	14955800	15683200	24.2586	24.2167	23.9982	23.9837	23.8342	23.9027
Q8IXK2	GALNT12	Polypeptide N-acetylgalactosaminyltransferase 12	2		0.679758	-0.453492			70582900	36182400	57606200	83124900	65897500	68962000	26.0728	25.1088	25.7797	26.3088	25.9737	26.0393
Q10471	GALNT2	Polypeptide N-acetylgalactosaminyltransferase 2	32		0.909656	0.136898			91322700	83994000	97916800	85891400	81999200	80222100	26.4445	26.3238	26.5451	26.356	26.2891	26.2575
Q8N4A0	GALNT4	Polypeptide N-acetylgalactosaminyltransferase 4	5		0.977873	1.11178			7912250	14930400	4394320	3095230	4498930	3693410	22.9157	23.8317	22.0672	21.5616	22.1012	21.8165
Q8NCL4	GALNT6	Polypeptide N-acetylgalactosaminyltransferase 6	7		0.0837935	0.182227			10369500	4911000	13300900	10011600	14150900	3273060	23.3058	22.2276	23.665	23.2552	23.7544	21.6422
Q86SF2	GALNT7	N-acetylgalactosaminyltransferase 7	16		0.682859	0.310115			34740600	38080300	25648200	29634100	26597600	22589100	25.0501	25.1825	24.6124	24.8208	24.6648	24.4291
P07902	GALT	Galactose-1-phosphate uridylyltransferase	12		1.03978	-0.32202			30604300	21848800	24592400	30557000	32743500	32106200	24.8672	24.3811	24.5517	24.865	24.9647	24.9363
Q14353	GAMT	Guanidinoacetate N-methyltransferase	3		0.0604743	0.0429974			70549600	53491100	43231600	43960700	60003400	56559600	26.0721	25.6728	25.3656	25.3897	25.8385	25.7533
Q9H2C0	GAN	Gigaxonin	4		0.43014	0.0977249			6192950	6157560	7364150	6072360	6502020	5804550	22.5622	22.5539	22.8121	22.5338	22.6325	22.4688
Q14697	GANAB	Neutral alpha-glucosidase AB	68		0.479347	0.168364			1322910000	1109130000	1333340000	1324120000	1012640000	1028070000	30.3011	30.0468	30.3124	30.3024	29.9155	29.9373
P04406	GAPDH	Glyceraldehyde-3-phosphate dehydrogenase	39		1.82285	-0.253554			4632620000	4306380000	4345070000	4925760000	5348610000	5574470000	32.1092	32.0038	32.0167	32.1977	32.3165	32.3762
Q8N292	GAPT	Protein GAPT	2		0.0550874	-0.0716998			644587	379302	907696	892505	597887	482757	19.298	18.533	19.7918	19.7675	19.1895	18.8809
Q14C86	GAPVD1	GTPase-activating protein and VPS9 domain-containing protein 1	35		0.952499	-0.590199			62663900	44451000	65041100	104368000	62066800	95425200	25.9011	25.4057	25.9548	26.6371	25.8873	26.5079
Q9NY12	GAR1	H/ACA ribonucleoprotein complex subunit 1	9		1.69448	0.564903			186168000	181320000	146764000	133338000	106670000	107601000	27.472	27.434	27.1289	26.9905	26.6686	26.6811
P41250	GARS1	Glycine--tRNA ligase	36		1.5529	-0.354481			172353000	139137000	158776000	185301000	205218000	209258000	27.3608	27.0519	27.2424	27.4653	27.6126	27.6407
P22102	GART	Trifunctional purine biosynthetic protein adenosine-3	55		2.04286	-0.410919			135395000	131610000	151656000	170397000	192142000	193983000	27.0126	26.9717	27.1762	27.3443	27.5176	27.5314
O60861	GAS7	Growth arrest-specific protein 7	11		0.816023	-0.304427			24178700	28257200	33641100	32851600	32477800	40570800	24.5272	24.7521	25.0037	24.9695	24.953	25.2739
Q86YP4	GATAD2A	Transcriptional repressor p66-alpha	17		1.62961	0.254272			46325700	41701500	44977900	39790600	36908900	34868300	25.4653	25.3136	25.4227	25.2459	25.1375	25.0554
Q8WXI9	GATAD2B	Transcriptional repressor p66-beta	19		0.817377	0.232136			58952300	51857800	57017300	55217800	46933800	41506600	25.813	25.6281	25.7649	25.7186	25.4841	25.3068
O75879	GATB	Glutamyl-tRNA(Gln) amidotransferase subunit B, mitochondrial	10		0.834367	0.318569			10228900	9393380	8527120	9360130	6613370	6824210	23.2861	23.1632	23.0236	23.1581	22.657	22.7022
O43716	GATC	Glutamyl-tRNA(Gln) amidotransferase subunit C, mitochondrial	5		0.807453	-0.223276			27168000	21379000	21169100	28878600	26109900	25942100	24.6954	24.3497	24.3355	24.7835	24.6381	24.6288
Q8NB37	GATD1	Glutamine amidotransferase-like class 1 domain-containing protein 1	6		0.305647	-0.154212			27188100	26556300	19316800	30784500	22620200	27600700	24.6965	24.6625	24.2034	24.8757	24.4311	24.7182
A0A0B4J2D5;P0DPI2	GATD3;GATD3B	Putative glutamine amidotransferase-like class 1 domain-containing protein 3B, mitochondrial	17		0.81395	-0.284681			266122000	197183000	270054000	316164000	299506000	270505000	27.9875	27.555	28.0087	28.2361	28.158	28.0111
P50440	GATM	Glycine amidinotransferase, mitochondrial	21		0.494454	-0.306095			79257700	47098800	81514900	85886100	89913600	74468300	26.24	25.4892	26.2806	26.3559	26.422	26.1501
P04062	GBA1	Lysosomal acid glucosylceramidase	10		1.0141	0.510071			176167000	143484000	138613000	142485000	90061100	94533600	27.3924	27.0963	27.0465	27.0862	26.4244	26.4943
Q04446	GBE1	1,4-alpha-glucan-branching enzyme	34		1.01968	-0.337204			119155000	84788300	113655000	132590000	128566000	135808000	26.8283	26.3374	26.7601	26.9824	26.9379	27.017
Q92538	GBF1	Golgi-specific brefeldin A-resistance guanine nucleotide exchange factor 1	17		0.665121	-0.154198			22304000	20831500	17508400	22623800	22616800	21908300	24.4108	24.3123	24.0615	24.4313	24.4309	24.385
P32455	GBP1	Guanylate-binding protein 1	29	+	3.27858	-1.72779		+	80737000	84653400	82530400	224082000	272238000	335992000	26.2667	26.3351	26.2984	27.7395	28.0203	28.3239
P32456	GBP2	Guanylate-binding protein 2	18	+	3.41746	-1.0226		+	47173000	50415600	44922100	88538500	94744100	106791000	25.4915	25.5874	25.4209	26.3998	26.4975	26.6702
Q96PP9	GBP4	Guanylate-binding protein 4	26	+	2.97504	-1.25909		+	22153800	28758100	26831200	54041900	64445600	67296600	24.4011	24.7775	24.6774	25.6876	25.9416	26.004
Q96PP8	GBP5	Guanylate-binding protein 5	29	+	2.04685	-1.12328		+	83432400	82763600	116056000	159222000	223905000	232377000	26.3141	26.3025	26.7902	27.2465	27.7383	27.7919
P28676	GCA	Grancalcin	8		0.0437647	-0.0187575			14948900	17307900	12514500	14264800	14595000	16171000	23.8335	24.0449	23.5771	23.766	23.799	23.9469
Q8IWJ2	GCC2	GRIP and coiled-coil domain-containing protein 2	11		0.0587171	-0.0107803			3487330	3634490	3283490	3271240	3627180	3586960	21.7337	21.7933	21.6468	21.6414	21.7904	21.7743
Q92947	GCDH	Glutaryl-CoA dehydrogenase, mitochondrial	15		0.0212517	-0.00806745			99577500	87340600	101294000	106957000	100319000	83494000	26.5693	26.3801	26.594	26.6725	26.58	26.3152
P16383	GCFC2	Intron Large complex component GCFC2	11		0.0276395	-0.120399			1401020	1071100	24995000	3128780	3458930	4451860	20.418	20.0307	24.5751	21.5772	21.7219	22.086
P30793	GCH1	GTP cyclohydrolase 1	6	+				+	0	0	0	29150000	35982700	37380900				24.797	25.1008	25.1558
P48506	GCLC	Glutamate--cysteine ligase catalytic subunit	32		1.71043	-0.507796			289014000	239793000	301445000	347480000	406563000	425100000	28.1066	27.8372	28.1673	28.3724	28.5989	28.6632
P48507	GCLM	Glutamate--cysteine ligase regulatory subunit	8		2.42246	-0.452705			41357900	46936700	41822500	59059200	62801200	56112400	25.3017	25.4842	25.3178	25.8157	25.9043	25.7418
Q92616	GCN1	Stalled ribosome sensor GCN1	131		2.67563	-0.197845			147685000	145722000	146541000	162516000	168739000	173533000	27.1379	27.1186	27.1267	27.276	27.3302	27.3706
Q8TB36	GDAP1	Ganglioside-induced differentiation-associated protein 1	11		1.44746	0.42611			8697480	9552930	7750360	7336140	6346740	5701880	23.0522	23.1875	22.8858	22.8066	22.5976	22.443
Q9NXN4	GDAP2	Ganglioside-induced differentiation-associated protein 2	8		0.339512	-0.0915184			11941900	11686400	14810800	13988600	13466900	13272100	23.5095	23.4783	23.8201	23.7377	23.6829	23.6619
Q9NZC3	GDE1	Glycerophosphodiester phosphodiesterase 1	3		1.41526	0.332265			18421200	16373400	20986700	15353900	14103500	14648400	24.1349	23.9649	24.323	23.8721	23.7495	23.8042
P31150	GDI1	Rab GDP dissociation inhibitor alpha	23		1.11461	-0.267791			120259000	108716000	94303200	120670000	132516000	134558000	26.8416	26.696	26.4908	26.8465	26.9816	27.0037
P50395	GDI2	Rab GDP dissociation inhibitor beta	50		1.55289	-0.339249			574197000	482744000	523294000	605131000	682192000	711442000	29.097	28.8467	28.963	29.1727	29.3456	29.4062
Q8N9F7	GDPD1	Lysophospholipase D GDPD1	6		0.753924	2.02069			4365250	78182500	12383400	3069850	4400040	4682920	22.0576	26.2203	23.5619	21.5497	22.0691	22.159
P55040	GEM	GTP-binding protein GEM	7		1.70009	1.05052			23210100	31030200	30986100	11797700	19013000	11196200	24.4683	24.8872	24.8851	23.492	24.1805	23.4165
O14893	GEMIN2	Gem-associated protein 2	6		0.230402	0.0448723			14978800	15942800	15245200	16352300	14697700	13798200	23.8364	23.9264	23.8619	23.963	23.8091	23.718
P57678	GEMIN4	Gem-associated protein 4	5		0.442909	-0.222888			6463620	5501100	8457990	6715840	8006750	8890460	22.6239	22.3913	23.0119	22.6791	22.9328	23.0838
Q8TEQ6	GEMIN5	Gem-associated protein 5	21		1.50026	-0.351542			25883200	30098000	28409200	38138200	31711600	38011100	24.6255	24.8432	24.7599	25.1847	24.9185	25.1799
Q8WXD5	GEMIN6	Gem-associated protein 6	2		0.300439	0.153016			4576960	0	7180530	0	0	5540140	22.126	22.3933	22.7757	22.3197	22.1147	22.4015
Q9H840	GEMIN7	Gem-associated protein 7	2		0.048196	-0.0341148			0	4963040	5523850	5287630	7030670	3974070	22.2592	22.2428	22.3972	22.3342	22.7452	21.9222
Q9NWZ8	GEMIN8	Gem-associated protein 8	2		0.693627	-0.480462			1764940	1991250	3376930	3757800	3111840	2756310	20.7512	20.9252	21.6873	21.8415	21.5693	21.3943
O43681	GET3	ATPase GET3	16		2.40729	-0.350073			82579800	76750500	84836600	100075000	109384000	101720000	26.2993	26.1937	26.3382	26.5765	26.7048	26.6
Q7L5D6	GET4	Golgi to ER traffic protein 4 homolog	7		0.304301	-0.142174			19015100	20118200	21187800	17572000	27334600	22679600	24.1806	24.262	24.3367	24.0668	24.7042	24.4349
P55789	GFER	FAD-linked sulfhydryl oxidase ALR	5		2.33525	-0.54067			5049710	6195040	5770230	8664130	7958720	8057680	22.2678	22.5627	22.4602	23.0466	22.9241	22.9419
Q96RP9	GFM1	Elongation factor G, mitochondrial	38		0.0817478	0.0247046			119024000	112877000	111768000	129615000	106981000	102869000	26.8267	26.7502	26.7359	26.9497	26.6728	26.6162
Q969S9	GFM2	Ribosome-releasing factor 2, mitochondrial	9		0.173406	-0.0729936			11018100	10679000	13998600	13858300	10904100	12686500	23.3934	23.3483	23.7388	23.7242	23.3784	23.5968
Q06210	GFPT1	Glutamine--fructose-6-phosphate aminotransferase [isomerizing] 1	39		1.15699	-0.176085			87864400	90093400	77023200	97375400	95956800	94107100	26.3888	26.4249	26.1988	26.5371	26.5159	26.4878
Q13630	GFUS	GDP-L-fucose synthase	17		1.2601	-0.386113			102134000	79913000	108348000	117133000	131784000	127868000	26.6059	26.2519	26.6911	26.8036	26.9736	26.9301
Q9UJY5	GGA1	ADP-ribosylation factor-binding protein GGA1	9		0.902755	-0.374031			26801700	24981900	36009800	32473500	38933500	41508800	24.6758	24.5744	25.1019	24.9528	25.2145	25.3069
Q9UJY4	GGA2	ADP-ribosylation factor-binding protein GGA2	9		0.0810031	0.0716731			20627300	14652800	27161600	16555100	24488000	17446400	24.2981	23.8047	24.6951	23.9808	24.5456	24.0564
Q9NZ52	GGA3	ADP-ribosylation factor-binding protein GGA3	16		0.436814	-0.438393			26465200	10940700	25028400	29576700	22219600	27439500	24.6576	23.3832	24.5771	24.818	24.4053	24.7098
Q9BVM4	GGACT	Gamma-glutamylaminecyclotransferase	2		0.474955	-0.647299			7276090	10990600	21567300	11896000	19033000	29266900	22.7947	23.3898	24.3623	23.504	24.182	24.8028
O75223	GGCT	Gamma-glutamylcyclotransferase	9		1.39415	-0.352224			69371000	72562600	89880300	95343900	101052000	97680400	26.0478	26.1127	26.4215	26.5066	26.5905	26.5416
P38435	GGCX	Vitamin K-dependent gamma-carboxylase	6		0.557141	0.138437			9561750	8492670	10386200	9451380	8039620	8323110	23.1888	23.0178	23.3082	23.1721	22.9387	22.9887
Q92820	GGH	Gamma-glutamyl hydrolase	20		0.207137	0.0575619			116998000	100262000	102433000	112669000	102217000	92564300	26.8019	26.5792	26.6101	26.7475	26.6071	26.464
O95749	GGPS1	Geranylgeranyl pyrophosphate synthase	7		1.33198	-0.534103			48461700	34358200	52146000	62036000	66340900	64057300	25.5303	25.0342	25.6361	25.8866	25.9834	25.9329
P19440	GGT1	Glutathione hydrolase 1 proenzyme	15		0.680959	0.173665			366108000	351622000	343396000	365485000	282995000	297850000	28.4477	28.3895	28.3553	28.4452	28.0762	28.15
Q8N2G8	GHDC	GH3 domain-containing protein	13		1.55215	0.497991			55551500	56050200	61406000	48603800	40215900	34728400	25.7273	25.7402	25.8719	25.5346	25.2613	25.0496
Q9H3K2	GHITM	Growth hormone-inducible transmembrane protein	7		0.565592	0.338744			67915500	67813100	41762400	53212600	45617200	39174900	26.0172	26.0151	25.3157	25.6653	25.4431	25.2234
Q9NWU2	GID8	Glucose-induced degradation protein 8 homolog	12		0.91159	-0.374011			20247500	19414400	27922300	25204700	30907300	30666900	24.2712	24.2106	24.7349	24.5872	24.8814	24.8702
Q6Y7W6	GIGYF2	GRB10-interacting GYF protein 2	28		2.24912	-0.423875			107070000	93274300	107819000	134166000	133578000	145059000	26.674	26.475	26.684	26.9994	26.9931	27.1121
Q8WWP7	GIMAP1	GTPase IMAP family member 1	18		0.921664	0.221233			28686300	26176600	27578500	27047900	22908200	21098000	24.7739	24.6418	24.717	24.689	24.4494	24.3306
Q9UG22	GIMAP2	GTPase IMAP family member 2	3		0.0254798	0.020078			6357820	5055850	6691390	8076150	4712120	5420830	22.6001	22.2695	22.6739	22.9452	22.1679	22.3701
Q9NUV9	GIMAP4	GTPase IMAP family member 4	2		0.540032	-0.245167			4075470	3211500	2982260	4914980	3522760	3753480	21.9585	21.6148	21.508	22.2288	21.7483	21.8398
Q96F15	GIMAP5	GTPase IMAP family member 5	7		0.494345	1.0399			90676200	23502000	12153800	15802800	9235580	20417000	26.4342	24.4863	23.5349	23.9137	23.1388	24.2833
Q8ND71	GIMAP8	GTPase IMAP family member 8	21		0.223191	-0.117805			19057800	25194200	25804100	21502100	24024900	30641400	24.1839	24.5866	24.6211	24.358	24.518	24.869
Q14691	GINS1	DNA replication complex GINS protein PSF1	3		1.74525	-0.366322			2948110	2640580	2967250	3386940	4063170	3595390	21.4914	21.3324	21.5007	21.6916	21.9542	21.7777
[truncated: 4,238 more rows]

## Sheet: S3-2
Supplementary table S3-2: Identified proteins in the secretome of pro-inflammatory THP-1 macrophages treated with 2-bromopalmitate or DMSO											Proteins with: (1) Known secreted proteins (2) significantly downregulated after 2-BP treatment (log2FC ≤ -1.76, FDR < 0.05, or absent in 2-BP secretomes) (3) less than 2 values imputed in the vehicle condition.
Protein Group	Genes	First Protein Description	Unique precursors	Significant (t-test)	p-value	Difference	Significant_BP	Significant_noBP	Secretion category	secreted (Reales-Carderon et al. 2017)	secreted (ExoCarta March 2025)	secreted (human protein atlas)	secreted (Uniprot)	Secretome location	Secretome function	Single cell expression cluster	Biological process	Molecular function	Prediction	CS first position	CS second position	CS Prob	MaxLFQ Intensity BP_1	MaxLFQ.Intensity_BP_2	MaxLFQ Intensity BP_3	MaxLFQ Intensity noBP_1	MaxLFQ Intensity noBP_2	MaxLFQ Intensity noBP_3	log2_BP_1	log2_BP_2	log2_BP_3	log2_noBP_1	log2_noBP_2	log2_noBP_3	Site_01	Site_02	Site_03	Site_04	Site_05	Site_06	Site_07	Site_08	Site_09	Site_10	Site_11
P49588	AARS1	Alanine--tRNA ligase, cytoplasmic	5	+	1.55479	-2.72561		+	None										OTHER				0	0	2541.75	9327.27	51233	17966.4	11.1403	12.3363	11.3116	13.1872	15.6448	14.133	C187	C947
Q9P1F3	ABRACL	Costars family protein ABRACL	5	+	1.50697	-1.25606		+	None										OTHER				4414.33	5180.12	5941.32	0	0	10324.8	12.108	12.3388	12.5366	13.1148	14.3028	13.3338
Q9UKV3	ACIN1	Apoptotic chromatin condensation inducer in the nucleus	6	+	1.32117	-2.03868		+	None										OTHER				4707.2	5183.6	4240.34	0	52158.1	11789.5	12.2007	12.3397	12.05	13.5106	15.6706	13.5252	C1052	C1083	C1223
P53396	ACLY	ATP-citrate synthase	3	+	2.55375	-3.78706		+	Multiple evidence	+	+								OTHER				0	1924.39	1954.4	14807	36015.8	15622.7	9.71782	10.9102	10.9325	13.854	15.1363	13.9314	C633
O00154	ACOT7	Cytosolic acyl coenzyme A thioester hydrolase	3	+	2.96447	-3.52168		+	ExoCarta only		+								OTHER				0	0	867.515	0	10242.1	6080.28	8.96817	10.0286	9.76075	13.4304	13.3222	12.5699	C288
P60709	ACTB	Actin, cytoplasmic 1	23		0.326718	-1.01411			Multiple evidence	+	+								OTHER				131423	75807.9	49238.2	67703.1	850569	70178.3	17.0039	16.2101	15.5875	16.0469	19.6981	16.0987	C272	C217
P12814	ACTN1	Alpha-actinin-1	2	+	3.44764	-3.13402		+	Multiple evidence	+	+								OTHER				0	0	1406.35	0	18306.3	11663.8	10.3897	10.7106	10.4577	13.2902	14.1601	13.5098	C774
O43707	ACTN4	Alpha-actinin-4	5	+	2.13237	-3.38364		+	Multiple evidence	+	+								OTHER				2768.37	0	5498.8	23677.9	96933.7	36933.3	11.4348	12.258	12.4249	14.5313	16.5647	15.1726	C60	C499	C793
P61160	ACTR2	Actin-related protein 2	2	+	2.15023	-2.46791		+	ExoCarta only		+								OTHER				4351.45	4654.89	1750.64	20685.4	0	14362.8	12.0873	12.1845	10.7737	14.3363	14.3028	13.81	C20
P61158	ACTR3	Actin-related protein 3	2	+			+		ExoCarta only		+								OTHER				12225.6	13349.2	8856.87	0	0	0	13.5776	13.7045	13.1126				C189	C34
P11766	ADH5	Alcohol dehydrogenase class-3	2		0.681609	0.910123			ExoCarta only		+								OTHER				26604.1	29091.7	31997.7	28915.2	7020.66	18382.7	14.6994	14.8283	14.9657	14.8195	12.7774	14.1661	C132	C170
Q9BV57	ADI1	Acireductone dioxygenase	2	+	1.89075	-2.98295		+	None										OTHER				0	0	827.279	0	11265.2	2583.25	9.25545	10.0286	9.69223	13.1306	13.4596	11.335
Q8WUM4	PDCD6IP	Programmed cell death 6-interacting protein	3	+	2.79575	-4.1195		+	Multiple evidence	+	+	+	+	Intracellular and membrane	Transport	Cluster 5: Enterocytes - Absorption	Apoptosis, Cell cycle, Cell division, Host-virus interaction, Protein transport, Transport		OTHER				448.057	0	872.382	0	21899.7	0	8.80754	10.0286	9.76882	13.4382	14.4186	13.1067	C122	C127	C250
P30520;Q8N142	ADSS1;ADSS2	Adenylosuccinate synthetase isozyme 2	2	+	1.32659	0.741238	+		None										OTHER				11332.2	7843.3	12397.4	0	5222.43	7700.89	13.4681	12.9372	13.5977	12.5181	12.3505	12.9108	C338
Q09666	AHNAK	Neuroblast differentiation-associated protein AHNAK	16	+	1.99743	-1.46239		+	Multiple evidence	+	+								OTHER				4343.61	3505.95	4473.97	0	0	8129.48	12.0847	11.7756	12.1273	13.3741	14.0118	12.9889	C1900
O95433	AHSA1	Activator of 90 kDa heat shock protein ATPase homolog 1	2	+	2.53591	-3.11992		+	ExoCarta only		+								OTHER				0	0	1189.91	0	10018	7419.22	9.52407	10.8758	10.2166	13.8289	13.2903	12.8571
P55008	AIF1	Allograft inflammatory factor 1	4		0.784436	1.84672			None										OTHER				211619	166895	139084	113273	10784.5	86415.3	17.6911	17.3486	17.0856	16.7894	13.3967	16.399
Q12904	AIMP1	Aminoacyl tRNA synthase complex-interacting multifunctional protein 1	3		0.543763	0.948752			Multiple evidence	+	+	+	+	Secreted to blood	Cytokine	Cluster 15: Non-specific - Mixed function	Angiogenesis, Apoptosis, Inflammatory response, Protein biosynthesis	Cytokine, RNA-binding, tRNA-binding	OTHER				31828.3	44040.7	13602.8	24810.1	6377.56	16757.3	14.958	15.4265	13.7316	14.5986	12.6388	14.0325	C211
P54819	AK2	Adenylate kinase 2, mitochondrial	7	+	1.26073	-2.05716		+	Multiple evidence	+	+								OTHER				3765.08	7036.91	2602.38	11181.9	41488.2	10712.4	11.8785	12.7807	11.3456	13.4489	15.3404	13.387	C40	C42
P02768;cRAP-P02768	ALB;cRAP-ALB	Albumin	4		0.0830709	-0.171196			Multiple evidence		+	+	+	Secreted to blood	Transport	Cluster 43: Hepatocytes - Metabolism			SP	C18	C19	0.985	0	4315.33	2799.17	1311.18	4987.02	0	10.9151	12.0753	11.4508	10.3567	12.284	12.3141
P54886	ALDH18A1	Delta-1-pyrroline-5-carboxylate synthase	3	+	3.16345	-3.24826		+	ExoCarta only		+								OTHER				949.1	0	1024.25	0	9787.7	0	9.89042	10.6357	10.0004	13.9174	13.2568	13.0971	C546	C612	C88
P04075	ALDOA	Fructose-bisphosphate aldolase A	17	+	2.1438	-4.2937		+	Multiple evidence	+	+								OTHER				11881.1	13832.5	20727.6	104811	730798	335503	13.5364	13.7558	14.3393	16.6774	19.4791	18.356	C178	C240	C290
P09972	ALDOC	Fructose-bisphosphate aldolase C	2	+	1.8995	-3.41416		+	Multiple evidence	+	+								OTHER				1408.35	0	2722.3	0	56649	11422.5	10.4598	10.8083	11.4106	13.6518	15.7898	13.4796
Q86V81	ALYREF	THO complex subunit 4	6	+	2.429	-3.61586		+	ExoCarta only		+								OTHER				2908.92	5398.95	6016.17	38522.4	111353	40587.4	11.5063	12.3985	12.5546	15.2334	16.7648	15.3087
P39687	ANP32A	Acidic leucine-rich nuclear phosphoprotein 32 family member A	9		1.03798	0.743807			ExoCarta only		+								OTHER				81518.5	37791.5	60973.7	0	38745.9	33109.6	16.3148	15.2058	15.8959	14.9284	15.2418	15.015	C123
Q92688	ANP32B	Acidic leucine-rich nuclear phosphoprotein 32 family member B	4	+	1.41519	-2.77021		+	ExoCarta only		+								OTHER				31996.3	14420.5	33729.1	0	530547	0	14.9656	13.8158	15.0417	16.6351	19.0171	16.4815	C123
Q9BTT0	ANP32E	Acidic leucine-rich nuclear phosphoprotein 32 family member E	5	+			+		ExoCarta only		+								OTHER				6095.09	2611.91	4982.38	0	0	0	12.5734	11.3509	12.2826
P13236	CCL4	C-C motif chemokine 4	2	+	1.74569	-4.11516		+	Multiple evidence			+	+	Secreted to blood	Chemokine	Cluster 19: NK-cells - Adaptive immune response	Chemotaxis, Inflammatory response	Cytokine	SP	C23	C24	0.9742	3230.41	0	0	149463	17324.8	146682	11.6575	12.5162	11.9131	17.1894	14.0806	17.1623
P01857	IGHG1	Immunoglobulin heavy constant gamma 1	6	+	1.9716	-4.05043		+	Multiple evidence		+	+	+	Immunoglobulin genes	Immunity	Cluster 77: Plasma cells - Protein processing	Adaptive immunity, Immunity		OTHER				1192.52	7985.48	3328.23	0	32435.8	50278.8	10.2198	12.9632	11.7005	16.4318	14.9853	15.6177
O95782	AP2A1	AP-2 complex subunit alpha-1	2	+	2.41175	-3.06491		+	ExoCarta only		+								OTHER				0	0	2027.44	0	28315.5	13054.1	10.5083	10.9014	10.9854	13.1284	14.7893	13.6722	C533	C941
P27695	APEX1	DNA repair nuclease/redox regulator APEX1	6	+			+		ExoCarta only		+								OTHER				3267.03	5089.94	4674.4	0	0	0	11.6738	12.3134	12.1906				C138	C208
P07741	APRT	Adenine phosphoribosyltransferase	2	+			+		Multiple evidence	+	+								OTHER				1404.2	1589.89	1392.16	0	0	0	10.4555	10.6347	10.4431				C140
P48444	ARCN1	Coatomer subunit delta	2	+	1.22478	-2.40639		+	ExoCarta only		+								OTHER				0	0	1246.4	0	18633	2718.67	9.44187	10.8758	10.2836	12.2261	14.1856	11.4087
P61204;P84077	ARF1;ARF3	ADP-ribosylation factor 3	5	+	1.17127	-2.1635		+	ExoCarta only		+								OTHER				0	0	5795.67	9595.21	69101.2	16266.2	11.9331	12.3698	12.5008	13.2281	16.0764	13.9896
P52565	ARHGDIA	Rho GDP-dissociation inhibitor 1	3	+	1.54853	-1.2903		+	Multiple evidence	+	+								OTHER				18174.2	34077.3	37669.8	54075.8	86392.4	73061.8	14.1496	15.0565	15.2011	15.7227	16.3986	16.1568
P52566	ARHGDIB	Rho GDP-dissociation inhibitor 2	5	+	1.89849	-1.16739		+	Multiple evidence	+	+								OTHER				8120.2	9457.03	7456.77	14738.6	0	26245	12.9873	13.2072	12.8643	13.8473	14.0339	14.6798	C76
O15143	ARPC1B	Actin-related protein 2/3 complex subunit 1B	5		0.277417	0.312151			Multiple evidence	+	+								OTHER				30893.4	26580.5	26295.5	29263.4	12111.1	31834.8	14.915	14.6981	14.6825	14.8368	13.564	14.9583	C162	C13	C166	C342	C346	C70
O15144	ARPC2	Actin-related protein 2/3 complex subunit 2	4		1.15039	0.528649			Multiple evidence	+	+								OTHER				26729	26439.6	20898.1	21612.2	14064.8	16184.3	14.7061	14.6904	14.3511	14.3996	13.7798	13.9823
O15145	ARPC3	Actin-related protein 2/3 complex subunit 3	2	+			+		Multiple evidence	+	+								OTHER				1732.49	3990.61	1208.01	0	0	0	10.7586	11.9624	10.2384
O15511	ARPC5	Actin-related protein 2/3 complex subunit 5	7		0.295649	0.483894			Multiple evidence	+	+								OTHER				76037.9	96775.1	60202.7	122906	27240.9	48374.3	16.2144	16.5623	15.8775	16.9072	14.7335	15.562
P49407	ARRB1	Beta-arrestin-1	2		0.0374073	0.0369298			None										OTHER				8510.22	9695.55	9087.57	0	7974.25	6343.05	13.055	13.2431	13.1497	13.7449	12.9611	12.631	C242	C269
Q9NVI7	ATAD3A	ATPase family AAA domain-containing protein 3A	2	+	1.86317	-2.88358		+	ExoCarta only		+								OTHER				0	0	3118.87	14075.5	63061.1	19370.7	11.546	12.1634	11.6068	13.7809	15.9445	14.2416
Q9NT62	ATG3	Ubiquitin-like-conjugating enzyme ATG3	5	+	1.44455	1.34053	+		ExoCarta only		+								OTHER				44941.3	35528.1	42383.9	9159.14	0	24100.6	15.4558	15.1167	15.3712	13.161	14.2043	14.5568
P31939	ATIC	Bifunctional purine biosynthesis protein ATIC	2	+	1.12479	-1.63626		+	Multiple evidence	+	+								OTHER				0	0	2652.65	0	23641.1	6474.02	11.516	12.6571	11.3732	13.2657	14.529	12.6604	C101	C325
O00244	ATOX1	Copper transport protein ATOX1	9	+	2.13063	2.86315	+		None										OTHER				102108	120891	90552	15091	7111.03	27040.8	16.6397	16.8833	16.4665	13.8814	12.7958	14.7228
P25705	ATP5F1A	ATP synthase subunit alpha, mitochondrial	11	+	2.29278	-4.08886		+	Reales-Carderon only	+									OTHER				1677.59	2127.85	5093.56	32780.5	95464.1	28628.8	10.7122	11.0552	12.3145	15.0006	16.5427	14.8052
P06576	ATP5F1B	ATP synthase subunit beta, mitochondrial	10	+	1.03405	-2.6932		+	Reales-Carderon only	+									OTHER				4902.01	1822.32	6527.12	8475.2	107021	17390.3	12.2592	10.8316	12.6722	13.049	16.7075	14.086
P38606	ATP6V1A	V-type proton ATPase catalytic subunit A	2		0.392441	0.598514			ExoCarta only		+								OTHER				18588.8	14647.9	12132.2	9355.6	4805.38	21166.8	14.1821	13.8384	13.5666	13.1916	12.2304	14.3695	C240	C254	C532
P61769;cRAP-P61769	B2M;cRAP-B2M	Beta-2-microglobulin	2		0.944443	1.64543			Multiple evidence	+	+	+	+	Secreted to blood	Immunity	Cluster 14: Langerhans cells - Innate immune response	Immunity		SP	C20	C21	0.9839	318775	128774	88223.2	33774.9	31030.1	112862	18.2822	16.9745	16.4289	15.0437	14.9214	16.7842	C45
O95816	BAG2	BAG family molecular chaperone regulator 2	3	+	2.13544	-2.28019		+	ExoCarta only		+								OTHER				2669.04	3530.78	3379.78	0	28001.3	0	11.3821	11.7858	11.7227	13.5809	14.7732	13.3771
P80723	BASP1	Brain acid soluble protein 1	2	+	1.1873	-2.03677		+	ExoCarta only		+								OTHER				5676.73	14530	7813.15	61677.9	13449.3	53672.3	12.4708	13.8267	12.9317	15.9125	13.7152	15.7119
Q9NYF8	BCLAF1	Bcl-2-associated transcription factor 1	5	+	2.22033	-2.33323		+	None										OTHER				3238.68	5683.68	3990.7	16623.2	0	16060.4	11.6612	12.4726	11.9624	14.0209	15.1038	13.9712	C688
P30043	BLVRB	Flavin reductase (NADPH)	5	+	1.49068	-2.87644		+	ExoCarta only		+								OTHER				0	0	3605.29	0	81798.8	17221.6	11.2646	12.2418	11.8159	13.5599	16.3198	14.0719	C109
Q9H3K6	BOLA2	BolA-like protein 2	3		0.0958495	0.365285			ExoCarta only		+								OTHER				36547.8	153838	6866.38	36501.3	14647.1	33783.7	15.1575	17.2311	12.7453	15.1557	13.8383	15.044
Q96K17	BTF3L4	Transcription factor BTF3 homolog 4	6		0.249226	0.603531			None										OTHER				43732.8	60025.3	33641.3	93443.6	10122.5	26615.5	15.4164	15.8733	15.0379	16.5118	13.3053	14.7
Q9Y4L1	HYOU1	Hypoxia up-regulated protein 1	2	+	2.54809	-3.92448		+	Multiple evidence	+	+	+	+	Intracellular and membrane	Other	Cluster 77: Plasma cells - Protein processing	Stress response	Chaperone	OTHER				0	0	1198.26	11921.5	33471.8	14543.3	9.52407	10.8758	10.2267	13.5413	15.0307	13.8281	C805
P00918;cRAP-P00918	CA2;cRAP-CA2	Carbonic anhydrase 2	10	+	2.88464	3.04199	+		Multiple evidence	+	+								OTHER				107907	74250.5	154990	10175.5	12620.6	17307.2	16.7194	16.1801	17.2418	13.3128	13.6235	14.0791
Q9HB71	CACYBP	Calcyclin-binding protein	5		0.672493	-1.62552			ExoCarta only		+								OTHER				8787.13	7754.4	12236.1	0	129653	0	13.1012	12.9208	13.5789	13.7128	16.9843	13.7803
P27708	CAD	Multifunctional protein CAD	3	+	1.05712	-2.05858		+	ExoCarta only		+								OTHER				0	0	2183.04	8727.04	41798.3	6331.43	11.4878	12.3151	11.0921	13.0913	15.3512	12.6283	C1296	C280
P0DP23;P0DP24;P0DP25	CALM1;CALM2;CALM3	Calmodulin-1	4	+	1.18494	-1.61342		+	ExoCarta only		+								OTHER				2038.9	0	3852.64	0	20200.2	5700.65	10.9936	11.73	11.9116	12.6964	14.3021	12.4769
P27797	CALR	Calreticulin	9		0.647795	-1.29858			Multiple evidence	+	+	+	+	Intracellular and membrane	Other	Cluster 77: Plasma cells - Protein processing		Chaperone	SP	C17	C18	0.9823	16263.8	5255.51	16476.1	10865.2	60457	31911	13.9894	12.3596	14.0081	13.4074	15.8836	14.9618	C137	C163
Q01518	CAP1	Adenylyl cyclase-associated protein 1	16		0.0246661	0.0546872			ExoCarta only		+								OTHER				18076.1	48265	11275.9	34844.9	13086.2	19255.2	14.1418	15.5587	13.461	15.0887	13.6758	14.233
P40121	CAPG	Macrophage-capping protein	8		0.111849	-0.212745			Multiple evidence	+	+								OTHER				35924.3	43480.7	99093.3	63197.7	32970.3	115620	15.1327	15.4081	16.5965	15.9476	15.0089	16.819
P52907	CAPZA1	F-actin-capping protein subunit alpha-1	6	+	2.6996	-4.88263		+	Multiple evidence	+	+								OTHER				1584.63	1335.77	1485.6	33728.6	107089	22349.6	10.6299	10.3835	10.5368	15.0417	16.7085	14.448	C157
P47756	CAPZB	F-actin-capping protein subunit beta	3		0.566057	0.376311			ExoCarta only		+								OTHER				12234.1	15043.8	12980.8	0	13289.9	0	13.5786	13.8769	13.6641	13.5159	13.698	12.7767
P42574	CASP3	Caspase-3	2	+				+	ExoCarta only		+								OTHER				0	0	0	8299.89	15643.9	5953.37				13.0189	13.9333	12.5395	C264
P20810	CAST	Calpastatin	5	+			+		None										OTHER				7335.4	5380.33	8168.83	0	0	0	12.8407	12.3935	12.9959				C381
P04040;cRAP-P04040	CAT;cRAP-CAT	Catalase	4		0.0695867	0.172981			Multiple evidence	+	+								OTHER				7520.18	9923.89	17119	3323.88	0	12671.6	12.8766	13.2767	14.0633	11.6987	14.3696	13.6293	C377
P35520	CBS	Cystathionine beta-synthase	5	+	1.28988	-2.31188		+	ExoCarta only		+								OTHER				1898.13	3587.49	1817.37	0	33579.4	6095.53	10.8904	11.8088	10.8276	12.8536	15.0353	12.5735
P83916	CBX1	Chromobox protein homolog 1	3	+	2.09644	-3.28037		+	ExoCarta only		+								OTHER				1311.64	1692.41	2345.41	0	39941.2	10843.8	10.3572	10.7249	11.1956	13.4286	15.2856	13.4046
Q13185	CBX3	Chromobox protein homolog 3	8		0.908133	1.20162			ExoCarta only		+								OTHER				147449	279063	161965	101388	39156.5	137975	17.1699	18.0902	17.3053	16.6295	15.257	17.074
P45973	CBX5	Chromobox protein homolog 5	4	+	1.22568	-1.58643		+	ExoCarta only		+								OTHER				3109.23	1917.59	2501.07	0	0	3581.02	11.6023	10.9051	11.2883	12.9654	13.7835	11.8062	C133
Q9Y287	ITM2B	Integral membrane protein 2B	2	+	3.96523	-3.77226		+	Multiple evidence		+	+	+	Secreted to blood	No annotated function	Cluster 80: Non-specific - Transcription			OTHER				0	2158.21	0	35280.8	22889	22982.3	10.6495	11.0756	11.0353	15.1066	14.4824	14.4882
Q07021	C1QBP	Complement component 1 Q subcomponent-binding protein, mitochondrial	5	+	2.63529	-3.37726		+	Multiple evidence	+	+	+	+	Secreted to blood	Complement pathway	Cluster 39: Non-specific - Basic cellular processes	Adaptive immunity, Apoptosis, Complement pathway, DNA damage, Host-virus interaction, Immunity, Innate immunity, mRNA processing, mRNA splicing, Ribosome biogenesis, Transcription, Transcription regulation		OTHER				1893.16	0	3966.38	0	48571.2	23019.1	10.8866	11.4587	11.9536	14.3723	15.5678	14.4905	C186
P78371	CCT2	T-complex protein 1 subunit beta	11	+	1.99029	-3.46982		+	Multiple evidence	+	+								OTHER				8325.48	6132.97	13929.6	61321.4	252212	62546.1	13.0233	12.5824	13.7659	15.9041	17.9443	15.9326	C395	C412
P49368	CCT3	T-complex protein 1 subunit gamma	8	+	1.44317	-2.71933		+	Multiple evidence	+	+								OTHER				1178.05	3534.85	2531.17	7947.48	40051.5	9458.18	10.2022	11.7874	11.3056	12.9563	15.2896	13.2073	C173
P50991	CCT4	T-complex protein 1 subunit delta	9		0.0204993	-0.0545244			Multiple evidence	+	+								OTHER				24304.8	32961.8	12196.1	10851	63873.1	15789.8	14.569	15.0085	13.5741	13.4055	15.9629	13.9467	C221	C252
P40227	CCT6A	T-complex protein 1 subunit zeta	6	+	2.77629	-4.29258		+	Multiple evidence	+	+								OTHER				0	0	1732.53	18878.4	66872.3	25570.8	10.3675	10.8719	10.7587	14.2044	16.0291	14.6422
Q99832	CCT7	T-complex protein 1 subunit eta	7	+	2.11128	-3.98625		+	ExoCarta only		+								OTHER				4023.83	3260.89	7661.42	35042.9	188277	60650.2	11.9744	11.6711	12.9034	15.0968	17.5225	15.8882	C29	C310	C326
P50990	CCT8	T-complex protein 1 subunit theta	16		0.941391	-0.953037			Multiple evidence	+	+								OTHER				25110.1	12575.8	17689.7	0	57833.7	26700.9	14.616	13.6184	14.1106	14.6799	15.8196	14.7046
Q16543	CDC37	Hsp90 co-chaperone Cdc37	3		0.143203	-0.223351			ExoCarta only		+								OTHER				4453.27	7549.1	14400.4	0	6508.18	0	12.1206	12.8821	13.8138	13.7285	12.668	13.0901
Q9UKY7	CDV3	Protein CDV3 homolog	6	+			+		ExoCarta only		+								OTHER				31536.3	25866.8	36635.4	0	0	0	14.9447	14.6588	15.161
P23528	CFL1	Cofilin-1	29		0.042998	0.139526			Multiple evidence	+	+								OTHER				735578	817953	722609	1463370	148637	1495460	19.4885	19.6417	19.4629	20.4809	17.1814	20.5122
Q9H444	CHMP4B	Charged multivesicular body protein 4b	3		0.663812	-0.72207			Multiple evidence	+	+								OTHER				7913.58	14051.4	15335.4	0	0	14274.3	12.9501	13.7784	13.9046	13.9533	15.0449	13.8011
Q9NZZ3	CHMP5	Charged multivesicular body protein 5	2	+	1.33852	1.03579	+		ExoCarta only		+								OTHER				217654	235528	176856	82995	0	162790	17.7317	17.8455	17.4322	16.3407	16.2487	17.3127
Q14011	CIRBP	Cold-inducible RNA-binding protein	2	+	2.0217	-2.56232		+	ExoCarta only		+								OTHER				1510.68	0	3389.29	0	25882.1	0	10.561	11.5419	11.7268	13.358	14.6597	13.499
P12277	CKB	Creatine kinase B-type	12		0.871248	-2.26082			ExoCarta only		+								OTHER				5012.35	6410.69	11676	12146.2	165849	20502.6	12.2913	12.6463	13.5113	13.5682	17.3395	14.3235	C141	C254	C283
O00299	CLIC1	Chloride intracellular channel protein 1	10		0.732162	-1.14698			Multiple evidence	+	+								OTHER				25700.2	27517.4	26832.8	33443.6	159057	38740.8	14.6495	14.7481	14.7117	15.0294	17.2792	15.2416	C178	C191	C24	C59	C89
P30622	CLIP1	CAP-Gly domain-containing linker protein 1	3	+			+		None										OTHER				2044.22	0	2208.87	0	0	0	10.9973		11.1091				C265
P54105	CLNS1A	Methylosome subunit pICln	3	+	3.13244	-3.50256		+	ExoCarta only		+								OTHER				896.111	0	995.868	11432.5	18507.6	9679.9	9.80753	10.6224	9.95981	13.4809	14.1758	13.2408
P09496	CLTA	Clathrin light chain A	4		0.67535	-0.878505			Multiple evidence	+	+								OTHER				55623.6	91345.5	32980.2	176176	0	86622.7	15.7634	16.479	15.0093	17.4267	16.0582	16.4025
P09497	CLTB	Clathrin light chain B	6		0.873105	-0.94095			ExoCarta only		+								OTHER				6794.33	9743.67	6866.44	17612.9	0	7834.36	12.7301	13.2502	12.7453	14.1043	14.5086	12.9356
Q00610	CLTC	Clathrin heavy chain 1	14	+	2.56667	-3.44413		+	ExoCarta only		+								OTHER				633.623	0	1633.99	15233.1	15554.9	8695.31	9.30748	10.592	10.6742	13.8949	13.9251	13.086	C1205	C1260	C436	C926	C934
Q7Z7K0	CMC1	COX assembly mitochondrial protein homolog	2	+			+		None										OTHER				4170.01	2813.92	2587.44	0	0	0	12.0258	11.4584	11.3373
P30085	CMPK1	UMP-CMP kinase	8		0.0973435	-0.155707			Multiple evidence		+	+	+	Intracellular and membrane	Enzyme	Cluster 64: Non-specific - Ribosome	Pyrimidine biosynthesis	Kinase, Transferase	OTHER				8848.16	12748.5	20012.9	9591.17	0	11903.2	13.1112	13.638	14.2886	13.2275	14.7384	13.5391
P62633	CNBP	CCHC-type zinc finger nucleic acid binding protein	10		0.0374681	0.0955652			None										OTHER				12539.5	21089.9	9459.83	32016.8	4750.13	13485	13.6142	14.3643	13.2076	14.9665	12.2138	13.7191	C54
Q99439	CNN2	Calponin-2	2	+			+		ExoCarta only		+								OTHER				2829.53	2281.48	3728.74	0	0	0	11.4663	11.1558	11.8645
Q9BT09	CNPY3	Protein canopy homolog 3	4		0.830646	1.13045			Multiple evidence			+	+	Intracellular and membrane	Immunity	Cluster 29: Monocytes - Innate immune response	Immunity, Innate immunity	Chaperone	SP	C37	C38	0.9481	83686.4	163471	82842	52497.4	23815.7	86386.2	16.3527	17.3187	16.3381	15.68	14.5396	16.3985	C194
P14854	COX6B1	Cytochrome c oxidase subunit 6B1	3		0.618463	-1.29632			None										OTHER				12196.8	7974.82	6113.18	0	70357.5	0	13.5742	12.9612	12.5777	13.1985	16.1024	13.7012
Q9BRF8	CPPED1	Serine/threonine-protein phosphatase CPPED1	3	+	1.77313	-2.23919		+	None										OTHER				2619.09	4424.88	1654.11	9437.97	0	0	11.3548	12.1114	10.6918	13.2043	14.4085	13.2629
P50238	CRIP1	Cysteine-rich protein 1	2		0.188092	0.464408			None										OTHER				53637.8	121708	13593.9	42440.4	0	27002.2	15.711	16.8931	13.7307	15.3732	14.8475	14.7208
P46109	CRKL	Crk-like protein	4	+	1.10095	-2.88188		+	ExoCarta only		+								OTHER				2363.19	0	9110.1	11360.1	130598	18230.3	11.2065	11.6151	13.1533	13.4717	16.9948	14.1541
O75390	CS	Citrate synthase, mitochondrial	3	+				+	Multiple evidence	+	+								OTHER				0	0	0	0	28709.3	9552.8					14.8092	13.2217
P67870	CSNK2B	Casein kinase II subunit beta	2	+	1.369	-1.58692		+	ExoCarta only		+								OTHER				4571.69	3296.19	5451.57	0	0	10357	12.1585	11.6866	12.4125	13.0278	14.6522	13.3383	C114	C23
P21291	CSRP1	Cysteine and glycine-rich protein 1	15		0.472684	1.16156			ExoCarta only		+								OTHER				175528	162698	189654	125024	18529.6	208853	17.4213	17.3118	17.533	16.9318	14.1775	17.6721	C25	C34	C40
P04080	CSTB	Cystatin-B	5		0.364543	-0.448492			Multiple evidence	+	+								OTHER				30351.9	26665.9	32725.8	63529.3	20348.3	52066.6	14.8895	14.7027	14.9981	15.9551	14.3126	15.6681
P07339;cRAP-P07339	CTSD;cRAP-CTSD	Cathepsin D	5		0.931783	1.44757			Multiple evidence	+	+	+	+	Secreted to blood	Enzyme	Cluster 58: Macrophages - Innate immune response		Aspartyl protease, Hydrolase, Protease	SP	C20	C21	0.9842	28739.9	9917.7	40182.7	0	0	5060.33	14.8108	13.2758	15.2943	13.057	13.6761	12.305	C117	C290
P07711	CTSL	Procathepsin L	3	+	2.17558	-3.17881		+	Multiple evidence		+	+	+	Intracellular and membrane	Enzyme	Cluster 58: Macrophages - Innate immune response	Host-virus interaction	Hydrolase, Protease, Thiol protease	SP	C17	C18	0.9846	759.886	0	1651.68	0	0	10056.2	9.56964	11.036	10.6897	13.0791	14.4569	13.2958
P08238	HSP90AB1	Heat shock protein HSP 90-beta	17	+	1.31375	-3.15071		+	Multiple evidence	+	+	+	+	Intracellular and membrane	Other	Cluster 80: Non-specific - Transcription	Stress response	Chaperone	OTHER				2244.75	3489.59	4780.18	15366.9	131932	12936.6	11.1323	11.7688	12.2228	13.9075	17.0094	13.6592	C366	C521
Q9P013	CWC15	Spliceosome-associated protein CWC15 homolog	2	+			+		None										OTHER				2424.78	2455.44	3100.42	0	0	0	11.2436	11.2618	11.5982
P02786	TFRC	Transferrin receptor protein 1	6	+	1.38236	-3.14304		+	Multiple evidence		+	+	+	Secreted to blood	Receptor	Cluster 58: Macrophages - Innate immune response	Endocytosis, Host-virus interaction	Host cell receptor for virus entry, Receptor, Transducer	OTHER				2440.8	0	10670.9	20214.1	135968	26604.9	11.2531	11.9917	13.3814	14.3031	17.0529	14.6994
O60888	CUTA	Protein CutA	2	+	1.60956	-3.1041		+	Multiple evidence		+	+	+	Secreted to blood	No annotated function	Cluster 64: Non-specific - Ribosome			OTHER				707.101	0	1851.85	0	31008	0	9.46577	11.0836	10.8548	12.4392	14.9204	13.3569
Q9NWV4	CZIB	CXXC motif containing zinc binding protein	5		0.805564	1.70665			None										OTHER				69959.6	45322.5	67050	25964.7	5052.73	46600.5	16.0942	15.4679	16.0329	14.6643	12.3028	15.5081
P51397	DAP	Death-associated protein 1	8		0.992889	1.03334			None										OTHER				48288.9	72899.4	27769.9	32789.4	0	19620.6	15.5594	16.1536	14.7612	15.0009	14.1132	14.2601
P14868	DARS1	Aspartate--tRNA ligase, cytoplasmic	7	+	1.3684	-2.63779		+	Reales-Carderon only	+									OTHER				0	0	1360.5	0	31266.2	4356.54	10.3585	10.8391	10.4099	12.4996	14.9323	12.089	C130	C349	C76
P07108	DBI	Acyl-CoA-binding protein	5		0.502021	0.462456			ExoCarta only		+								OTHER				161912	154578	168035	69895.7	0	126848	17.3048	17.238	17.3584	16.0929	17.4682	16.9527
Q9BW61	DDA1	DET1- and DDB1-associated protein 1	2	+			+		None										OTHER				1458.84	2535.08	1829.23	0	0	0	10.5106	11.3078	10.837
Q16531	DDB1	DNA damage-binding protein 1	5	+	1.47203	-1.61186		+	ExoCarta only		+								OTHER				4084.25	4689.97	2385.83	9130.23	19109.5	7479.1	11.9959	12.1954	11.2203	13.1564	14.222	12.8686	C128	C173	C652	C725
Q92499	DDX1	ATP-dependent RNA helicase DDX1	5	+	1.87517	-2.88915		+	ExoCarta only		+								OTHER				1968.66	0	5251.99	0	49178.6	18060.5	10.943	11.5648	12.3586	13.8076	15.5857	14.1406
O00148	DDX39A	ATP-dependent RNA helicase DDX39A	4	+	1.63411	-2.30796		+	ExoCarta only		+								OTHER				0	3708.82	3198.56	0	35530.7	8892.39	11.2476	11.8567	11.6432	13.4363	15.1168	13.1184	C223	C299
O00571	DDX3X	ATP-dependent RNA helicase DDX3X	5	+	1.89859	-2.48622		+	Multiple evidence	+	+								OTHER				0	0	2744.32	0	25704.2	7218.41	10.7339	11.2854	11.4222	13.433	14.6497	12.8175
Q7L014	DDX46	Probable ATP-dependent RNA helicase DDX46	8	+	2.89263	-3.94866		+	ExoCarta only		+								OTHER				0	680.551	867.065	6113.16	17261.8	10309.6	8.96817	9.41056	9.76	12.5777	14.0753	13.3317	C590
P17844	DDX5	Probable ATP-dependent RNA helicase DDX5	10	+	3.19969	-3.42984		+	Multiple evidence	+	+								OTHER				776.367	0	829.395	0	8865.93	0	9.60059	10.5385	9.69592	13.7447	13.1141	13.2658
O00273	DFFA	DNA fragmentation factor subunit alpha	2	+			+		None										OTHER				4115.83	1645.45	3640.01	0	0	0	12.007	10.6843	11.8297
O43143	DHX15	ATP-dependent RNA helicase DHX15	5	+	2.01004	-2.88811		+	ExoCarta only		+								OTHER				0	0	1915.72	0	26269.6	13076.8	10.2484	11.4014	10.9037	12.862	14.6811	13.6747
Q08211	DHX9	ATP-dependent RNA helicase A	14	+	2.10744	-2.077		+	Multiple evidence	+	+								OTHER				4198.47	5459.91	3486.89	18822.1	28024.4	11382.3	12.0356	12.4147	11.7677	14.2001	14.7744	13.4745	C242	C773	C777
O60832	DKC1	H/ACA ribonucleoprotein complex subunit DKC1	3	+			+		ExoCarta only		+								OTHER				2577.71	2983.69	3194.68	0	0	0	11.3319	11.5429	11.6415
P10515	DLAT	Dihydrolipoyllysine-residue acetyltransferase component of pyruvate dehydrogenase complex, mitochondrial	3	+	2.40336	-3.17729		+	ExoCarta only		+								OTHER				0	0	1201.09	8324.43	17686.9	8354.3	9.52407	10.8758	10.2301	13.0231	14.1104	13.0283
O75937	DNAJC8	DnaJ homolog subfamily C member 8	3		0.120966	-0.149637			ExoCarta only		+								OTHER				13317.9	11417.9	8176.21	0	0	7743.37	13.7011	13.479	12.9972	13.4175	14.29	12.9187
Q16555	DPYSL2	Dihydropyrimidinase-related protein 2	3		0.14275	-0.32652			ExoCarta only		+								OTHER				14884.8	20245.6	6469.58	33939.5	6518.79	17376.2	13.8616	14.3053	12.6595	15.0507	12.6704	14.0848	C439
P33316	DUT	Deoxyuridine 5'-triphosphate nucleotidohydrolase, mitochondrial	2	+	1.11362	-3.00236		+	Multiple evidence	+	+								OTHER				782.66	0	3826.61	7154.08	71511.3	11632	9.61224	11.9151	11.9019	12.8046	16.1259	13.5058
Q9NP97	DYNLRB1	Dynein light chain roadblock-type 1	2	+			+		Multiple evidence	+	+								OTHER				33655.4	14929.5	32178.9	0	0	0	15.0386	13.8659	14.9738
Q13011	ECH1	Delta(3,5)-Delta(2,4)-dienoyl-CoA isomerase, mitochondrial	3	+	2.40637	-3.11475		+	Multiple evidence	+	+								OTHER				857.585	0	1626.84	0	19946.4	9434.79	9.74414	11.0845	10.6679	13.3531	14.2838	13.2038
Q14697	GANAB	Neutral alpha-glucosidase AB	2	+	2.27864	-3.07893		+	Multiple evidence	+	+	+	+	Intracellular and membrane	Enzyme	Cluster 4: Extravillous trophoblasts - Unknown function		Glycosidase, Hydrolase	SP	C32	C33	0.5655	1260.98	0	1748.63	0	26290.4	13088.9	10.3003	10.9112	10.772	12.862	14.6822	13.6761	C502
O60869	EDF1	Endothelial differentiation-related factor 1	2	+	1.72058	0.998196	+		ExoCarta only		+								OTHER				43738.3	54390.6	40067.6	17162	0	29540.4	15.4166	15.7311	15.2901	14.0669	14.5259	14.8504
P68104;Q5VTE0	EEF1A1;EEF1A1P5	Elongation factor 1-alpha 1	22	+	2.03653	-3.44726		+	ExoCarta only		+								OTHER				43975	79488.1	69937.3	480609	1741130	379120	15.4244	16.2785	16.0938	18.8745	20.7316	18.5323	C363	C411
P24534	EEF1B2	Elongation factor 1-beta	12		0.914905	0.528704			Multiple evidence	+	+								OTHER				39171.9	28472.9	45226.3	28957.1	29238.3	19843.7	15.2575	14.7973	15.4649	14.8216	14.8356	14.2764
P29692	EEF1D	Elongation factor 1-delta	5	+	1.36501	2.73674	+		Multiple evidence	+	+								OTHER				386759	354195	401436	76136.3	16531.4	147527	18.5611	18.4342	18.6148	16.2163	14.0129	17.1706
P26641	EEF1G	Elongation factor 1-gamma	6	+	2.70478	-2.48621		+	Multiple evidence	+	+								OTHER				1562.07	2205.56	1674.94	0	13862.1	0	10.6092	11.1069	10.7099	13.4195	13.7589	12.7063	C194
P13639	EEF2	Elongation factor 2	20	+	1.26601	-2.17284		+	Multiple evidence	+	+								OTHER				11583.9	15203.9	16353.1	29691.6	185341	47981.6	13.4998	13.8922	13.9973	14.8578	17.4998	15.5502	C290	C651
Q96C19	EFHD2	EF-hand domain-containing protein D2	6		0.746684	1.38951			ExoCarta only		+								OTHER				47307.7	73689.9	31306.8	38422.1	6413.82	24627.8	15.5298	16.1692	14.9342	15.2296	12.647	14.588	C53
Q15029	EFTUD2	116 kDa U5 small nuclear ribonucleoprotein component	3	+				+	ExoCarta only		+								OTHER				0	0	0	0	15230.7	11468.4					13.8947	13.4854	C144	C166
P20042	EIF2S2	Eukaryotic translation initiation factor 2 subunit 2	5		0.381644	-0.218376			Multiple evidence	+	+								OTHER				13148.5	16867.1	15483.5	0	0	18131.1	13.6826	14.0419	13.9184	14.4483	13.7037	14.1462	C302	C305	C309
Q14152	EIF3A	Eukaryotic translation initiation factor 3 subunit A	2	+			+		Multiple evidence	+	+								OTHER				3838.07	0	4040.59	0	0	0	11.9062		11.9804				C185
O75821	EIF3G	Eukaryotic translation initiation factor 3 subunit G	3	+			+		ExoCarta only		+								OTHER				9998.9	12637.8	10684.8	0	0	0	13.2876	13.6255	13.3833
Q13347	EIF3I	Eukaryotic translation initiation factor 3 subunit I	4	+	1.87998	-3.68772		+	Multiple evidence	+	+								OTHER				1950.89	2852.26	7279.7	25037.5	109313	31667.6	10.9299	11.4779	12.8297	14.6118	16.7381	14.9507	C99
O75822	EIF3J	Eukaryotic translation initiation factor 3 subunit J	6	+	1.50707	-1.69342		+	ExoCarta only		+								OTHER				4283.83	6822.87	4413.24	0	8549.84	24499.1	12.0647	12.7362	12.1076	14.3466	13.0617	14.5804
Q9UBQ5	EIF3K	Eukaryotic translation initiation factor 3 subunit K	2	+	3.03345	-5.13337		+	ExoCarta only		+								OTHER				0	0	354.056	0	26921.4	16421.6	8.69733	10.1754	8.46783	14.0209	14.7165	14.0033
P60842	EIF4A1	Eukaryotic initiation factor 4A-I	6	+	1.5465	-2.667		+	Multiple evidence	+	+								OTHER				0	2109.29	3897.84	0	38820.9	13729.3	10.7985	11.0425	11.9285	12.781	15.2445	13.745	C131
Q13541	EIF4EBP1	Eukaryotic translation initiation factor 4E-binding protein 1	2		0.478829	-0.256304			None										OTHER				7639.49	9570.58	6626.71	11333.1	7500.12	9712.91	12.8993	13.2244	12.6941	13.4683	12.8727	13.2457
P55010	EIF5	Eukaryotic translation initiation factor 5	5		0.452606	0.435649			ExoCarta only		+								OTHER				9059.77	22107.1	11360.1	9159.86	8424.31	11917.3	13.1453	14.4322	13.4717	13.1611	13.0403	13.5408
P63241	EIF5A	Eukaryotic translation initiation factor 5A-1	6		0.539294	0.610751			Multiple evidence	+	+								OTHER				131042	235987	130233	108869	62310.7	166721	16.9997	17.8483	16.9907	16.7322	15.9272	17.3471
O60841	EIF5B	Eukaryotic translation initiation factor 5B	3	+			+		ExoCarta only		+								OTHER				1445.81	1970.11	2091.18	0	0	0	10.4977	10.9441	11.0301				C635	C749
Q15370	ELOB	Elongin-B	2		0.285485	-0.929908			None										OTHER				6380.71	48129.4	69121.2	65822.9	19265.5	115751	12.6395	15.5546	16.0768	16.0063	14.2337	16.8207
P06733	ENO1	Alpha-enolase	42	+	2.61	-3.54671		+	Multiple evidence	+	+								OTHER				39042.5	55166	74389.5	494290	1176440	439713	15.2528	15.7515	16.1828	18.915	20.166	18.7462	C119	C389
O43768	ENSA	Alpha-endosulfine	11		0.393903	-0.810674			None										OTHER				25263.6	37084	20269.8	122441	16708.1	50094.4	14.6248	15.1785	14.307	16.9017	14.0283	15.6124
P11171	EPB41	Protein 4.1	5		0.0675312	-0.173836			ExoCarta only		+								OTHER				20089.4	30689.1	21282.5	0	89458.8	0	14.2941	14.9054	14.3774	13.6994	16.4489	13.9501
P07814	EPRS1	Bifunctional glutamate/proline--tRNA ligase	3		0.994038	-0.36743			Reales-Carderon only	+									OTHER				18167.3	15995.6	22119.9	0	0	21163.9	14.1491	13.9654	14.4331	14.5394	14.741	14.3693	C105	C1076	C1480	C680	C692
P84090	ERH	Enhancer of rudimentary homolog	3		0.315676	-0.456594			None										OTHER				8872.63	9306.88	12684.2	29867.3	7975.33	11363.7	13.1151	13.1841	13.6307	14.8663	12.9613	13.4721
P30040	ERP29	Endoplasmic reticulum resident protein 29	7		0.00752627	0.011536			Multiple evidence	+	+	+	+	Intracellular and membrane	No annotated function	Cluster 28: Dendritic cells - Antigen presentation			SP	C32	C33	0.9699	39315.2	13778.7	35327.7	32370.7	0	25363.2	15.2628	13.7502	15.1085	14.9824	14.474	14.6304
P10768	ESD	S-formylglutathione hydrolase	5		0.182879	-0.362406			Multiple evidence	+	+								OTHER				17686.5	17541.8	17857.4	16332.9	63434.3	11361.4	14.1104	14.0985	14.1242	13.9955	15.953	13.4719	C181
P38117	ETFB	Electron transfer flavoprotein subunit beta	2		0.852327	-1.77438			Multiple evidence	+	+								OTHER				2495.86	3660.55	3028.89	3350.31	33081.2	0	11.2853	11.8378	11.5646	11.7101	15.0137	13.2871
Q01844	EWSR1	RNA-binding protein EWS	2	+			+		None										OTHER				3280.75	2301.81	4331.04	0	0	0	11.6798	11.1686	12.0805				C529
P15311	EZR	Ezrin	2		0.522971	0.960713			Multiple evidence	+	+								OTHER				81920.6	69814	75008.7	43013.2	14056.3	96242	16.3219	16.0912	16.1948	15.3925	13.7789	16.5544
P13501	CCL5	C-C motif chemokine 5	2	+	1.88328	-3.01573		+	Multiple evidence	+	+	+	+	Secreted to blood	Chemokine	Cluster 19: NK-cells - Adaptive immune response	Chemotaxis, Inflammatory response	Cytokine	SP	C23	C24	0.9535	1060.31	0	1012.01	0	0	5857.75	10.0503	10.7203	9.98301	12.685	14.5997	12.5161
Q9H098	FAM107B	Protein FAM107B	2	+			+		None										OTHER				13101.5	13849.9	11029.3	0	0	0	13.6774	13.7576	13.4291
P49327	FASN	Fatty acid synthase	18	+	2.18079	-3.24388		+	Multiple evidence	+	+								OTHER				2417.23	3111.3	4763.59	21664.8	67569.9	20806.7	11.2391	11.6033	12.2178	14.4031	16.0441	14.3448	C1186	C135	C1403	C1448	C1459	C1548	C1992	C223	C496	C634	C779
P22087	FBL	rRNA 2'-O-methyltransferase fibrillarin	4	+	1.38829	-2.81528		+	Multiple evidence	+	+								OTHER				1637.58	0	3922.25	0	64738.9	0	10.6774	11.7562	11.9375	13.252	15.9823	13.5824
P07954	FH	Fumarate hydratase, mitochondrial	6	+	3.38604	-3.83409		+	Multiple evidence	+	+								OTHER				0	0	3385.58	43381	54458	27856.5	11.049	11.6269	11.7252	15.4048	15.7329	14.7657
P62942	FKBP1A	Peptidyl-prolyl cis-trans isomerase FKBP1A	3		0.652447	0.760569			ExoCarta only		+								OTHER				71946.6	84311.8	60426.4	85154.6	27858.6	31775.8	16.1346	16.3634	15.8829	16.3778	14.7658	14.9556
Q00688	FKBP3	Peptidyl-prolyl cis-trans isomerase FKBP3	8		0.884974	-0.971815			ExoCarta only		+								OTHER				4907.57	3171.96	8449	0	13765.6	0	12.2608	11.6312	13.0446	13.4007	13.7488	12.7025
Q02790	FKBP4	Peptidyl-prolyl cis-trans isomerase FKBP4	6	+	2.29525	-3.08451		+	ExoCarta only		+								OTHER				0	0	1823.3	0	28690.5	10741.7	10.2574	11.2918	10.8323	13.4359	14.8083	13.3909	C107	C328
[truncated: 421 more rows]

## Sheet: S3-3
Supplementary table S3-3: Identified proteins in the proteome of pro-inflammatory THP-1 macrophages treated with Palmostatin B or DMSO
[truncated: 6,206 more rows]

## Sheet: S3-4
Supplementary table S3-4: Identified proteins in the secretome of pro-inflammatory THP-1 macrophages treated with palmostatin B or DMSO
[truncated: 1,521 more rows]

[truncated: 3 more sheets: S3-5, S3-6, S3-7]
